# Supplementary material for: The secreted micropeptide C4orf48 enhances renal fibrosis via an RNA-binding mechanism
Source: J Clin Invest. 2024 Apr 16;134(10):e178392. doi: 10.1172/JCI178392 (PMC11093611; doi:10.1172/JCI178392)
Supplement: Supplemental table 1 [file jci-134-178392-s177.xlsx]

## Sheet: Control-vs-DN.genes.annot
		Supplementary Table S1 Control (age-matched Nos3-/-) vs Nos3-/-DN gene annotation (Ribo-seq)
id	Control_count	DN_count	Control_fpkm	DN_fpkm	log2(FC)	Pvalue	FDR	significant	Symbol	Description	KEGG_A_class	KEGG_B_class	Pathway	K_ID	GO Component	GO Function	GO Process
ENSMUSG00000000001	160	294.4	74.885	71.72	-0.0623013	0.74356	0.930521	no	Gnai3	guanine nucleotide binding protein (G protein), alpha inhibiting 3 [Source:MGI Symbol;Acc:MGI:95773]	Cellular Processes;Organismal Systems;Human Diseases;Environmental Information Processing	Signal transduction;Nervous system;Infectious diseases;Cellular commiunity;Digestive system;Neurodegenerative diseases;Endocrine system;Circulatory system;Environmental adaptation;Immune system;Development;Cancers;Substance dependence	ko05200//Pathways in cancer;ko04015//Rap1 signaling pathway;ko04024//cAMP signaling pathway;ko05034//Alcoholism;ko04062//Chemokine signaling pathway;ko04022//cGMP - PKG signaling pathway;ko04921//Oxytocin signaling pathway;ko04261//Adrenergic signaling in cardiomyocytes;ko04530//Tight junction;ko05012//Parkinson's disease;ko04726//Serotonergic synapse;ko04728//Dopaminergic synapse;ko04360//Axon g…	K04630	GO:0043229//intracellular organelle;GO:0005622//intracellular;GO:0044430//cytoskeletal part;GO:0005634//nucleus;GO:0044424//intracellular part;GO:0005575//cellular_component;GO:0005815//microtubule organizing center;GO:0031982//vesicle;GO:0005623//cell;GO:0044422//organelle part;GO:0043227//membrane-bounded organelle;GO:0070013//intracellular organelle lumen;GO:0031410//cytoplasmic vesicle;GO:004…	GO:0016462//pyrophosphatase activity;GO:0043167//ion binding;GO:0003824//catalytic activity;GO:0016817//hydrolase activity, acting on acid anhydrides;GO:0003674//molecular_function;GO:0017111//nucleoside-triphosphatase activity;GO:0005488//binding;GO:0016787//hydrolase activity;GO:0016818//hydrolase activity, acting on acid anhydrides, in phosphorus-containing anhydrides;GO:0003924//GTPase activi…	GO:0050794//regulation of cellular process;GO:0044699//single-organism process;GO:0044700//single organism signaling;GO:0008152//metabolic process;GO:0006914//autophagy;GO:0008150//biological_process;GO:0008219//cell death;GO:0050789//regulation of biological process;GO:0044763//single-organism cellular process;GO:0006807//nitrogen compound metabolic process;GO:0009987//cellular process;GO:005117…
ENSMUSG00000000003	0	0	0.001	0.001	0	1	1	notest	Pbsn	probasin [Source:MGI Symbol;Acc:MGI:1860484]	-	-	-	-	GO:0005576//extracellular region;GO:0005575//cellular_component	GO:0003674//molecular_function	-
ENSMUSG00000000028	5.5	13.6	1.9125	2.968	0.634031	0.575562	0.819011	no	Cdc45	cell division cycle 45 [Source:MGI Symbol;Acc:MGI:1338073]	Cellular Processes	Cell growth and death	ko04110//Cell cycle	K06628	GO:0044446//intracellular organelle part;GO:0005815//microtubule organizing center;GO:0043226//organelle;GO:0070013//intracellular organelle lumen;GO:0044424//intracellular part;GO:0043232//intracellular non-membrane-bounded organelle;GO:0005623//cell;GO:0044430//cytoskeletal part;GO:0044464//cell part;GO:0043231//intracellular membrane-bounded organelle;GO:0031981//nuclear lumen;GO:0043227//memb…	GO:0003674//molecular_function;GO:0005488//binding;GO:0016462//pyrophosphatase activity;GO:0003677//DNA binding;GO:0016787//hydrolase activity;GO:0004386//helicase activity;GO:1901363//heterocyclic compound binding;GO:0016818//hydrolase activity, acting on acid anhydrides, in phosphorus-containing anhydrides;GO:0017111//nucleoside-triphosphatase activity;GO:0003676//nucleic acid binding;GO:000382…	GO:0044699//single-organism process;GO:1901360//organic cyclic compound metabolic process;GO:0007049//cell cycle;GO:0009058//biosynthetic process;GO:0050896//response to stimulus;GO:0008152//metabolic process;GO:0044085//cellular component biogenesis;GO:0051301//cell division;GO:0006807//nitrogen compound metabolic process;GO:0016043//cellular component organization;GO:0006139//nucleobase-contain…
ENSMUSG00000000037	0.25	1.6	0.04	0.168	2.07039	0.263169	0.521106	no	Scml2	Scm polycomb group protein like 2 [Source:MGI Symbol;Acc:MGI:1340042]	-	-	-	-	GO:0043226//organelle;GO:0043231//intracellular membrane-bounded organelle;GO:0031974//membrane-enclosed lumen;GO:0005622//intracellular;GO:0044464//cell part;GO:0005575//cellular_component;GO:0005634//nucleus;GO:0000228//nuclear chromosome;GO:0043232//intracellular non-membrane-bounded organelle;GO:0005623//cell;GO:0043229//intracellular organelle;GO:0043228//non-membrane-bounded organelle;GO:00…	GO:0003674//molecular_function	GO:0019538//protein metabolic process;GO:0071704//organic substance metabolic process;GO:0016043//cellular component organization;GO:0008152//metabolic process;GO:0043412//macromolecule modification;GO:0006996//organelle organization;GO:0034641//cellular nitrogen compound metabolic process;GO:0008219//cell death;GO:0044763//single-organism cellular process;GO:0044238//primary metabolic process;GO…
ENSMUSG00000000049	0.25	6.6	0.0925	1.856	4.3266	0.0242811	0.0971933	no	Apoh	apolipoprotein H [Source:MGI Symbol;Acc:MGI:88058]	-	-	-	-	GO:0005622//intracellular;GO:0005623//cell;GO:0044421//extracellular region part;GO:0005737//cytoplasm;GO:0005886//plasma membrane;GO:0044464//cell part;GO:0005576//extracellular region;GO:0005575//cellular_component;GO:0016020//membrane;GO:0005615//extracellular space;GO:0032991//macromolecular complex;GO:0071944//cell periphery;GO:0044424//intracellular part	GO:0098772//molecular function regulator;GO:0008289//lipid binding;GO:0005488//binding;GO:0030234//enzyme regulator activity;GO:0003674//molecular_function;GO:0043167//ion binding	GO:0050896//response to stimulus;GO:0048870//cell motility;GO:0010467//gene expression;GO:0019538//protein metabolic process;GO:0006629//lipid metabolic process;GO:0051674//localization of cell;GO:0006950//response to stress;GO:0008152//metabolic process;GO:0009653//anatomical structure morphogenesis;GO:0008219//cell death;GO:0008150//biological_process;GO:0044710//single-organism metabolic proce…
ENSMUSG00000000056	53.75	98.4	18.815	18.02	-0.0622843	0.746714	0.932745	no	Narf	nuclear prelamin A recognition factor [Source:MGI Symbol;Acc:MGI:1914858]	-	-	-	-	GO:0070013//intracellular organelle lumen;GO:0043232//intracellular non-membrane-bounded organelle;GO:0005623//cell;GO:0005622//intracellular;GO:0044428//nuclear part;GO:0005634//nucleus;GO:0005575//cellular_component;GO:0043226//organelle;GO:0031981//nuclear lumen;GO:0043229//intracellular organelle;GO:0005856//cytoskeleton;GO:0043231//intracellular membrane-bounded organelle;GO:0043227//membran…	GO:0003674//molecular_function	GO:0008150//biological_process
ENSMUSG00000000058	122.25	336.2	163.843	230.368	0.491631	0.00223751	0.0143798	no	Cav2	caveolin 2 [Source:MGI Symbol;Acc:MGI:107571]	Cellular Processes;Human Diseases	Cancers;Transport and catabolism;Infectious diseases;Cellular commiunity	ko04144//Endocytosis;ko04510//Focal adhesion;ko05205//Proteoglycans in cancer;ko05100//Bacterial invasion of epithelial cells	K12958	GO:0043231//intracellular membrane-bounded organelle;GO:0005794//Golgi apparatus;GO:0044446//intracellular organelle part;GO:0032991//macromolecular complex;GO:0005622//intracellular;GO:0043229//intracellular organelle;GO:0005623//cell;GO:0031975//envelope;GO:0031982//vesicle;GO:0044444//cytoplasmic part;GO:0016020//membrane;GO:0012505//endomembrane system;GO:0044428//nuclear part;GO:0031410//cyt…	GO:0019899//enzyme binding;GO:0005488//binding;GO:0005198//structural molecule activity;GO:0003674//molecular_function;GO:0030674//protein binding, bridging;GO:0005515//protein binding;GO:0060090//binding, bridging	GO:0050794//regulation of cellular process;GO:0044403//symbiosis, encompassing mutualism through parasitism;GO:0051716//cellular response to stimulus;GO:0007165//signal transduction;GO:0044419//interspecies interaction between organisms;GO:0007154//cell communication;GO:0065003//macromolecular complex assembly;GO:0006464//cellular protein modification process;GO:0008150//biological_process;GO:000…
ENSMUSG00000000078	41	159	20.685	41.056	0.989008	1.07838e-06	1.70168e-05	no	Klf6	Kruppel-like factor 6 [Source:MGI Symbol;Acc:MGI:1346318]	-	-	-	-	GO:0043233//organelle lumen;GO:0044446//intracellular organelle part;GO:0043231//intracellular membrane-bounded organelle;GO:0005623//cell;GO:0043232//intracellular non-membrane-bounded organelle;GO:0005730//nucleolus;GO:0044464//cell part;GO:0043227//membrane-bounded organelle;GO:0044444//cytoplasmic part;GO:0005575//cellular_component;GO:0044422//organelle part;GO:0043229//intracellular organel…	GO:0003674//molecular_function;GO:1901363//heterocyclic compound binding;GO:0003677//DNA binding;GO:0097159//organic cyclic compound binding;GO:0003700//transcription factor activity, sequence-specific DNA binding;GO:0005488//binding;GO:0001071//nucleic acid binding transcription factor activity;GO:0003676//nucleic acid binding	GO:0044237//cellular metabolic process;GO:0008152//metabolic process;GO:0006807//nitrogen compound metabolic process;GO:0009058//biosynthetic process;GO:0009987//cellular process;GO:0034641//cellular nitrogen compound metabolic process;GO:0008150//biological_process
ENSMUSG00000000085	17	49.4	6.4475	9.582	0.571587	0.0514867	0.170928	no	Scmh1	sex comb on midleg homolog 1 [Source:MGI Symbol;Acc:MGI:1352762]	-	-	-	-	GO:0043231//intracellular membrane-bounded organelle;GO:0005623//cell;GO:0044464//cell part;GO:0043228//non-membrane-bounded organelle;GO:0005634//nucleus;GO:0005622//intracellular;GO:0044424//intracellular part;GO:0043227//membrane-bounded organelle;GO:0043229//intracellular organelle;GO:0043226//organelle;GO:0005694//chromosome;GO:0043232//intracellular non-membrane-bounded organelle;GO:0005575…	GO:0003674//molecular_function	GO:0071840//cellular component organization or biogenesis;GO:0032502//developmental process;GO:0000003//reproduction;GO:0009058//biosynthetic process;GO:0051276//chromosome organization;GO:0048856//anatomical structure development;GO:0008150//biological_process;GO:0006996//organelle organization;GO:0016043//cellular component organization;GO:0044237//cellular metabolic process;GO:0009987//cellula…
ENSMUSG00000000088	1108.5	1996.2	1160.24	1087.17	-0.0938435	0.466421	0.725002	no	Cox5a	cytochrome c oxidase subunit 5A [Source:MGI Symbol;Acc:MGI:88474]	Organismal Systems;Metabolism;Human Diseases	Endocrine and metabolic diseases;Energy metabolism;Circulatory system;Neurodegenerative diseases;Global and Overview	ko01100//Metabolic pathways;ko05016//Huntington's disease;ko05010//Alzheimer's disease;ko04932//Non-alcoholic fatty liver disease (NAFLD);ko05012//Parkinson's disease;ko00190//Oxidative phosphorylation;ko04260//Cardiac muscle contraction	K02264	GO:0005623//cell;GO:0043229//intracellular organelle;GO:0044424//intracellular part;GO:0005739//mitochondrion;GO:0043226//organelle;GO:0043231//intracellular membrane-bounded organelle;GO:0005737//cytoplasm;GO:0044464//cell part;GO:0043227//membrane-bounded organelle;GO:0044444//cytoplasmic part;GO:0005575//cellular_component;GO:0005622//intracellular;GO:0032991//macromolecular complex	GO:0003824//catalytic activity;GO:0016491//oxidoreductase activity;GO:0003674//molecular_function;GO:0043167//ion binding;GO:0022857//transmembrane transporter activity;GO:0005215//transporter activity;GO:0005488//binding	GO:0034641//cellular nitrogen compound metabolic process;GO:0044765//single-organism transport;GO:0008150//biological_process;GO:0044237//cellular metabolic process;GO:0006807//nitrogen compound metabolic process;GO:0055085//transmembrane transport;GO:0006810//transport;GO:0008152//metabolic process;GO:0044763//single-organism cellular process;GO:1902578//single-organism localization;GO:0006091//…
ENSMUSG00000000093	63.5	47.76	15.045	6.04	-1.31666	4.20131e-08	8.46863e-07	yes	Tbx2	T-box 2 [Source:MGI Symbol;Acc:MGI:98494]	-	-	-	-	GO:0043231//intracellular membrane-bounded organelle;GO:0005623//cell;GO:0005575//cellular_component;GO:0044424//intracellular part;GO:0043226//organelle;GO:0043229//intracellular organelle;GO:0032991//macromolecular complex;GO:0043227//membrane-bounded organelle;GO:0044464//cell part;GO:0005622//intracellular;GO:0005634//nucleus	GO:0001071//nucleic acid binding transcription factor activity;GO:0005488//binding;GO:0003677//DNA binding;GO:1901363//heterocyclic compound binding;GO:0003674//molecular_function;GO:0003700//transcription factor activity, sequence-specific DNA binding;GO:0097159//organic cyclic compound binding;GO:0003676//nucleic acid binding	GO:0048869//cellular developmental process;GO:0008152//metabolic process;GO:0044699//single-organism process;GO:0044237//cellular metabolic process;GO:0030154//cell differentiation;GO:0044707//single-multicellular organism process;GO:0009987//cellular process;GO:0008283//cell proliferation;GO:0050789//regulation of biological process;GO:0009653//anatomical structure morphogenesis;GO:0034641//cell…
ENSMUSG00000000094	0	0.4	0.001	0.07	6.12928	1	1	no	Tbx4	T-box 4 [Source:MGI Symbol;Acc:MGI:102556]	-	-	-	-	GO:0043227//membrane-bounded organelle;GO:0043231//intracellular membrane-bounded organelle;GO:0043226//organelle;GO:0005623//cell;GO:0044424//intracellular part;GO:0005622//intracellular;GO:0005575//cellular_component;GO:0005634//nucleus;GO:0043229//intracellular organelle;GO:0044464//cell part	GO:0097159//organic cyclic compound binding;GO:0003676//nucleic acid binding;GO:0003700//transcription factor activity, sequence-specific DNA binding;GO:0001071//nucleic acid binding transcription factor activity;GO:0005488//binding;GO:0003677//DNA binding;GO:0003674//molecular_function;GO:1901363//heterocyclic compound binding	GO:0009653//anatomical structure morphogenesis;GO:0009058//biosynthetic process;GO:0008150//biological_process;GO:0009987//cellular process;GO:0032502//developmental process;GO:0044707//single-multicellular organism process;GO:0006807//nitrogen compound metabolic process;GO:0048856//anatomical structure development;GO:0009790//embryo development;GO:0044237//cellular metabolic process;GO:0007275//…
ENSMUSG00000000103	0	0	0.001	0.001	0	1	1	notest	Zfy2	zinc finger protein 2, Y-linked [Source:MGI Symbol;Acc:MGI:99213]	-	-	-	-	GO:0005634//nucleus;GO:0005575//cellular_component;GO:0043231//intracellular membrane-bounded organelle;GO:0043226//organelle;GO:0043227//membrane-bounded organelle;GO:0043229//intracellular organelle;GO:0005623//cell;GO:0005622//intracellular;GO:0044424//intracellular part;GO:0044464//cell part	GO:0005488//binding;GO:0003677//DNA binding;GO:0043167//ion binding;GO:0097159//organic cyclic compound binding;GO:1901363//heterocyclic compound binding;GO:0003674//molecular_function;GO:0003676//nucleic acid binding	GO:0009058//biosynthetic process;GO:0008150//biological_process;GO:0034641//cellular nitrogen compound metabolic process;GO:0008152//metabolic process;GO:0006807//nitrogen compound metabolic process;GO:0009987//cellular process;GO:0044237//cellular metabolic process
ENSMUSG00000000120	5.5	16.4	1.9275	3.352	0.798291	0.15321	0.367223	no	Ngfr	nerve growth factor receptor (TNFR superfamily, member 16) [Source:MGI Symbol;Acc:MGI:97323]	Human Diseases;Organismal Systems;Environmental Information Processing	Signaling molecules and interaction;Signal transduction;Cancers;Nervous system	ko04151//PI3K-Akt signaling pathway;ko04060//Cytokine-cytokine receptor interaction;ko04014//Ras signaling pathway;ko04015//Rap1 signaling pathway;ko05202//Transcriptional misregulation in cancers;ko04722//Neurotrophin signaling pathway	K02583	GO:0005623//cell;GO:0005622//intracellular;GO:0044464//cell part;GO:0016020//membrane;GO:0005575//cellular_component;GO:0071944//cell periphery;GO:0005886//plasma membrane	GO:0005488//binding;GO:0005515//protein binding;GO:0019899//enzyme binding;GO:0003674//molecular_function	GO:0034641//cellular nitrogen compound metabolic process;GO:0008152//metabolic process;GO:0016265//death;GO:0044237//cellular metabolic process;GO:0009987//cellular process;GO:0051716//cellular response to stimulus;GO:0007154//cell communication;GO:0006807//nitrogen compound metabolic process;GO:0044763//single-organism cellular process;GO:0008150//biological_process;GO:0065007//biological regula…
ENSMUSG00000000125	0	0	0.001	0.001	0	1	1	notest	Wnt3	wingless-type MMTV integration site family, member 3 [Source:MGI Symbol;Acc:MGI:98955]	Environmental Information Processing;Human Diseases;Organismal Systems;Cellular Processes	Cancers;Endocrine system;Signal transduction;Cellular commiunity;Infectious diseases	ko05200//Pathways in cancer;ko05166//HTLV-I infection;ko05205//Proteoglycans in cancer;ko04390//Hippo signaling pathway;ko04310//Wnt signaling pathway;ko05206//MicroRNAs in cancer;ko04550//Signaling pathways regulating pluripotency of stem cells;ko04916//Melanogenesis;ko05217//Basal cell carcinoma;ko04340//Hedgehog signaling pathway	K00312	GO:0005737//cytoplasm;GO:0005623//cell;GO:0043226//organelle;GO:0005576//extracellular region;GO:0012505//endomembrane system;GO:0044424//intracellular part;GO:0044444//cytoplasmic part;GO:0005783//endoplasmic reticulum;GO:0044464//cell part;GO:0043231//intracellular membrane-bounded organelle;GO:0043227//membrane-bounded organelle;GO:0005615//extracellular space;GO:0031012//extracellular matrix;…	GO:0003674//molecular_function	GO:0000003//reproduction;GO:0040011//locomotion;GO:0032501//multicellular organismal process;GO:0007154//cell communication;GO:0009987//cellular process;GO:0008283//cell proliferation;GO:0048856//anatomical structure development;GO:0044767//single-organism developmental process;GO:0050896//response to stimulus;GO:0030154//cell differentiation;GO:0016043//cellular component organization;GO:0009790…
ENSMUSG00000000126	0.75	2.2	0.26	0.478	0.878499	0.541116	0.792713	no	Wnt9a	wingless-type MMTV integration site family, member 9A [Source:MGI Symbol;Acc:MGI:2446084]	Organismal Systems;Human Diseases;Environmental Information Processing;Cellular Processes	Signal transduction;Infectious diseases;Cellular commiunity;Cancers;Endocrine system	ko05200//Pathways in cancer;ko05166//HTLV-I infection;ko05205//Proteoglycans in cancer;ko04390//Hippo signaling pathway;ko04310//Wnt signaling pathway;ko04550//Signaling pathways regulating pluripotency of stem cells;ko04916//Melanogenesis;ko05217//Basal cell carcinoma;ko04340//Hedgehog signaling pathway	K01064	GO:0005615//extracellular space;GO:0005575//cellular_component;GO:0044421//extracellular region part;GO:0005576//extracellular region	GO:0003674//molecular_function	GO:0048856//anatomical structure development;GO:0050789//regulation of biological process;GO:0007275//multicellular organism development;GO:0032501//multicellular organismal process;GO:0023052//signaling;GO:0044707//single-multicellular organism process;GO:0008150//biological_process;GO:0044767//single-organism developmental process;GO:0050896//response to stimulus;GO:0044699//single-organism pro…
ENSMUSG00000000127	30	68	8.6475	10.712	0.308873	0.591107	0.832248	no	Fer	fer (fms/fps related) protein kinase [Source:MGI Symbol;Acc:MGI:105917]	Cellular Processes	Cellular commiunity	ko04520//Adherens junction	K08889	GO:0005622//intracellular;GO:0043232//intracellular non-membrane-bounded organelle;GO:0044428//nuclear part;GO:0043228//non-membrane-bounded organelle;GO:0000228//nuclear chromosome;GO:0044444//cytoplasmic part;GO:0070013//intracellular organelle lumen;GO:0016020//membrane;GO:0005856//cytoskeleton;GO:0044424//intracellular part;GO:0005634//nucleus;GO:0044464//cell part;GO:0044446//intracellular o…	GO:0008289//lipid binding;GO:0016301//kinase activity;GO:0005515//protein binding;GO:0003824//catalytic activity;GO:0016772//transferase activity, transferring phosphorus-containing groups;GO:0016740//transferase activity;GO:0003674//molecular_function;GO:0019899//enzyme binding;GO:0005488//binding;GO:0008092//cytoskeletal protein binding;GO:0043167//ion binding	GO:0044700//single organism signaling;GO:0051234//establishment of localization;GO:0007049//cell cycle;GO:0044763//single-organism cellular process;GO:0016192//vesicle-mediated transport;GO:0071840//cellular component organization or biogenesis;GO:0002376//immune system process;GO:0044267//cellular protein metabolic process;GO:0044260//cellular macromolecule metabolic process;GO:0044237//cellular…
ENSMUSG00000000131	42.25	76.4	8.23	7.588	-0.117173	0.670058	0.883668	no	Xpo6	exportin 6 [Source:MGI Symbol;Acc:MGI:2429950]	-	-	-	-	GO:0032991//macromolecular complex;GO:0005575//cellular_component;GO:0005634//nucleus;GO:0005829//cytosol;GO:0044422//organelle part;GO:0016020//membrane;GO:0005623//cell;GO:0044428//nuclear part;GO:0043231//intracellular membrane-bounded organelle;GO:0005730//nucleolus;GO:0005737//cytoplasm;GO:0043228//non-membrane-bounded organelle;GO:0043229//intracellular organelle;GO:0043227//membrane-bounde…	GO:0019899//enzyme binding;GO:0022892//substrate-specific transporter activity;GO:0003674//molecular_function;GO:0008565//protein transporter activity;GO:0005215//transporter activity;GO:0005515//protein binding;GO:0005488//binding	GO:0051234//establishment of localization;GO:0051179//localization;GO:0051649//establishment of localization in cell;GO:0016482//cytoplasmic transport;GO:0008150//biological_process;GO:0006913//nucleocytoplasmic transport;GO:0046907//intracellular transport;GO:0006810//transport;GO:0051169//nuclear transport;GO:0051641//cellular localization
ENSMUSG00000000134	31	81	9.82	12.998	0.404495	0.118615	0.308507	no	Tfe3	transcription factor E3 [Source:MGI Symbol;Acc:MGI:98511]	Human Diseases	Cancers	ko05202//Transcriptional misregulation in cancers	K09105	GO:0005634//nucleus;GO:0005654//nucleoplasm;GO:0043226//organelle;GO:0031974//membrane-enclosed lumen;GO:0005575//cellular_component;GO:0044428//nuclear part;GO:0044422//organelle part;GO:0043229//intracellular organelle;GO:0032991//macromolecular complex;GO:0043231//intracellular membrane-bounded organelle;GO:0044446//intracellular organelle part;GO:0044444//cytoplasmic part;GO:0005622//intracel…	GO:0003677//DNA binding;GO:1901363//heterocyclic compound binding;GO:0003700//transcription factor activity, sequence-specific DNA binding;GO:0005488//binding;GO:0001071//nucleic acid binding transcription factor activity;GO:0003674//molecular_function;GO:0097159//organic cyclic compound binding;GO:0003676//nucleic acid binding	GO:0034641//cellular nitrogen compound metabolic process;GO:0009058//biosynthetic process;GO:0042592//homeostatic process;GO:0065008//regulation of biological quality;GO:0009987//cellular process;GO:0044767//single-organism developmental process;GO:0048856//anatomical structure development;GO:0044763//single-organism cellular process;GO:0007155//cell adhesion;GO:0065007//biological regulation;GO:…
ENSMUSG00000000142	2.75	10.6	0.83	1.55	0.901085	0.0687594	0.210988	no	Axin2	axin 2 [Source:MGI Symbol;Acc:MGI:1270862]	Human Diseases;Environmental Information Processing;Cellular Processes	Cancers;Signal transduction;Cellular commiunity	ko05200//Pathways in cancer;ko04390//Hippo signaling pathway;ko04310//Wnt signaling pathway;ko04550//Signaling pathways regulating pluripotency of stem cells;ko05210//Colorectal cancer;ko05217//Basal cell carcinoma;ko05213//Endometrial cancer	K04385	GO:0043227//membrane-bounded organelle;GO:0044422//organelle part;GO:0005815//microtubule organizing center;GO:0043226//organelle;GO:0005623//cell;GO:0043231//intracellular membrane-bounded organelle;GO:0043229//intracellular organelle;GO:0015630//microtubule cytoskeleton;GO:0005856//cytoskeleton;GO:0005575//cellular_component;GO:0044430//cytoskeletal part;GO:0005634//nucleus;GO:0044446//intracel…	GO:0005488//binding;GO:0005515//protein binding;GO:0003674//molecular_function;GO:0019899//enzyme binding	GO:0051276//chromosome organization;GO:0008219//cell death;GO:0036211//protein modification process;GO:0065007//biological regulation;GO:0051716//cellular response to stimulus;GO:0050794//regulation of cellular process;GO:0032502//developmental process;GO:0048856//anatomical structure development;GO:0007165//signal transduction;GO:0008283//cell proliferation;GO:0006950//response to stress;GO:0044…
ENSMUSG00000000148	39.75	83.2	8.1575	8.606	0.0772158	0.687017	0.888729	no	Brat1	BRCA1-associated ATM activator 1 [Source:MGI Symbol;Acc:MGI:1891679]	-	-	-	-	GO:0043226//organelle;GO:0005623//cell;GO:0043227//membrane-bounded organelle;GO:0044446//intracellular organelle part;GO:0031974//membrane-enclosed lumen;GO:0005622//intracellular;GO:0044428//nuclear part;GO:0070013//intracellular organelle lumen;GO:0005634//nucleus;GO:0044422//organelle part;GO:0044424//intracellular part;GO:0043233//organelle lumen;GO:0031981//nuclear lumen;GO:0044464//cell pa…	-	GO:0051674//localization of cell;GO:0040007//growth;GO:0044260//cellular macromolecule metabolic process;GO:0006928//movement of cell or subcellular component;GO:0005975//carbohydrate metabolic process;GO:0044699//single-organism process;GO:0043412//macromolecule modification;GO:0019538//protein metabolic process;GO:0044237//cellular metabolic process;GO:0044238//primary metabolic process;GO:0050…
ENSMUSG00000000149	76.5	150.6	33.345	35.504	0.0905111	0.7753	0.951153	no	Gna12	guanine nucleotide binding protein, alpha 12 [Source:MGI Symbol;Acc:MGI:95767]	Environmental Information Processing;Human Diseases;Organismal Systems;Cellular Processes	Signal transduction;Cell motility;Cancers;Circulatory system;Nervous system	ko05200//Pathways in cancer;ko04010//MAPK signaling pathway;ko04810//Regulation of actin cytoskeleton;ko04022//cGMP - PKG signaling pathway;ko04072//Phospholipase D signaling pathway;ko04270//Vascular smooth muscle contraction;ko04071//Sphingolipid signaling pathway;ko04730//Long-term depression	K04346	GO:0005622//intracellular;GO:0005575//cellular_component;GO:0005886//plasma membrane;GO:0016020//membrane;GO:0005623//cell;GO:0005737//cytoplasm;GO:0071944//cell periphery;GO:0044424//intracellular part;GO:0044464//cell part;GO:0032991//macromolecular complex	GO:0017111//nucleoside-triphosphatase activity;GO:0005488//binding;GO:0043167//ion binding;GO:0003924//GTPase activity;GO:0016817//hydrolase activity, acting on acid anhydrides;GO:0016818//hydrolase activity, acting on acid anhydrides, in phosphorus-containing anhydrides;GO:0003674//molecular_function;GO:0016462//pyrophosphatase activity;GO:0016787//hydrolase activity;GO:0003824//catalytic activi…	GO:0051179//localization;GO:0007275//multicellular organism development;GO:0007154//cell communication;GO:0032501//multicellular organismal process;GO:0044767//single-organism developmental process;GO:0044700//single organism signaling;GO:0030154//cell differentiation;GO:0071840//cellular component organization or biogenesis;GO:0051674//localization of cell;GO:0008152//metabolic process;GO:004887…
ENSMUSG00000000154	2525	2282.8	999.638	463.356	-1.10928	1.75728e-15	9.32737e-14	yes	Slc22a18	solute carrier family 22 (organic cation transporter), member 18 [Source:MGI Symbol;Acc:MGI:1336884]	-	-	-	-	GO:0005575//cellular_component;GO:0016020//membrane;GO:0005737//cytoplasm;GO:0031967//organelle envelope;GO:0043227//membrane-bounded organelle;GO:0005622//intracellular;GO:0044446//intracellular organelle part;GO:0012505//endomembrane system;GO:0043229//intracellular organelle;GO:0071944//cell periphery;GO:0044464//cell part;GO:0005886//plasma membrane;GO:0005634//nucleus;GO:0044424//intracellul…	GO:0005515//protein binding;GO:0003674//molecular_function;GO:0005215//transporter activity;GO:0019899//enzyme binding;GO:0022857//transmembrane transporter activity;GO:0005488//binding	GO:0051234//establishment of localization;GO:0009987//cellular process;GO:1902578//single-organism localization;GO:0044765//single-organism transport;GO:0051179//localization;GO:0055085//transmembrane transport;GO:0044699//single-organism process;GO:0044763//single-organism cellular process;GO:0006810//transport;GO:0008150//biological_process
ENSMUSG00000000157	2	3.2	0.4425	0.404	-0.131322	0.914348	1	no	Itgb2l	integrin beta 2-like [Source:MGI Symbol;Acc:MGI:1277979]	Cellular Processes;Organismal Systems;Human Diseases;Environmental Information Processing	Transport and catabolism;Immune system;Cardiovascular diseases;Infectious diseases;Signaling molecules and interaction;Immune diseases;Cell motility;Signal transduction	ko05166//HTLV-I infection;ko04810//Regulation of actin cytoskeleton;ko04015//Rap1 signaling pathway;ko05152//Tuberculosis;ko04145//Phagosome;ko04390//Hippo signaling pathway;ko04514//Cell adhesion molecules (CAMs);ko04650//Natural killer cell mediated cytotoxicity;ko04670//Leukocyte transendothelial migration;ko05146//Amoebiasis;ko05323//Rheumatoid arthritis;ko05133//Pertussis;ko05416//Viral myoc…	K06464	GO:0005622//intracellular;GO:0044464//cell part;GO:0043229//intracellular organelle;GO:0005575//cellular_component;GO:0031982//vesicle;GO:0005623//cell;GO:0031410//cytoplasmic vesicle;GO:0071944//cell periphery;GO:0005886//plasma membrane;GO:0032991//macromolecular complex;GO:0043226//organelle;GO:0044444//cytoplasmic part;GO:0016020//membrane;GO:0005737//cytoplasm;GO:0044424//intracellular part	GO:0003674//molecular_function	GO:0007154//cell communication;GO:0051716//cellular response to stimulus;GO:0006950//response to stress;GO:0044700//single organism signaling;GO:0007155//cell adhesion;GO:0007165//signal transduction;GO:0050789//regulation of biological process;GO:0008150//biological_process;GO:0009987//cellular process;GO:0040011//locomotion;GO:0022610//biological adhesion;GO:0065007//biological regulation;GO:00…
ENSMUSG00000000159	60.4825	92.128	32.305	23.878	-0.436075	0.123219	0.316499	no	Igsf5	immunoglobulin superfamily, member 5 [Source:MGI Symbol;Acc:MGI:1919308]	Cellular Processes	Cellular commiunity	ko04530//Tight junction	K06786	GO:0005575//cellular_component	-	-
ENSMUSG00000000167	4.75	12.8	3.13	4.278	0.450774	0.358231	0.633942	no	Pih1d2	PIH1 domain containing 2 [Source:MGI Symbol;Acc:MGI:1919864]	-	-	-	-	GO:0032991//macromolecular complex;GO:0044464//cell part;GO:0005623//cell;GO:0044424//intracellular part;GO:0005575//cellular_component;GO:0005622//intracellular;GO:0005737//cytoplasm	GO:0003674//molecular_function;GO:0005515//protein binding;GO:0019899//enzyme binding;GO:0005488//binding	GO:0043933//macromolecular complex subunit organization;GO:0016043//cellular component organization;GO:0034622//cellular macromolecular complex assembly;GO:0071840//cellular component organization or biogenesis;GO:0044085//cellular component biogenesis;GO:0065003//macromolecular complex assembly;GO:0008152//metabolic process;GO:0022618//ribonucleoprotein complex assembly;GO:0008150//biological_pr…
ENSMUSG00000000168	314.75	503.8	78.7275	68.746	-0.195592	0.218995	0.465774	no	Dlat	dihydrolipoamide S-acetyltransferase (E2 component of pyruvate dehydrogenase complex) [Source:MGI Symbol;Acc:MGI:2385311]	Metabolism	Carbohydrate metabolism;Global and Overview	ko01100//Metabolic pathways;ko01110//Biosynthesis of secondary metabolites;ko01130//Biosynthesis of antibiotics;ko01120//Microbial metabolism in diverse environments;ko01200//Carbon metabolism;ko00010//Glycolysis / Gluconeogenesis;ko00620//Pyruvate metabolism;ko00020//Citrate cycle (TCA cycle)	K00627	GO:0005623//cell;GO:0044464//cell part;GO:0005737//cytoplasm;GO:0005739//mitochondrion;GO:0044444//cytoplasmic part;GO:0005622//intracellular;GO:0043229//intracellular organelle;GO:0005575//cellular_component;GO:0043227//membrane-bounded organelle;GO:0032991//macromolecular complex;GO:0043231//intracellular membrane-bounded organelle;GO:0044424//intracellular part;GO:0043226//organelle	GO:0003674//molecular_function;GO:0003824//catalytic activity;GO:0016746//transferase activity, transferring acyl groups;GO:0016491//oxidoreductase activity;GO:0016740//transferase activity	GO:0005975//carbohydrate metabolic process;GO:0051186//cofactor metabolic process;GO:0006790//sulfur compound metabolic process;GO:0006807//nitrogen compound metabolic process;GO:0008152//metabolic process;GO:0009987//cellular process;GO:0044699//single-organism process;GO:0044237//cellular metabolic process;GO:0071704//organic substance metabolic process;GO:0044238//primary metabolic process;GO:…
ENSMUSG00000000171	882.75	1092	849.925	553.908	-0.617689	9.08692e-07	1.44923e-05	no	Sdhd	succinate dehydrogenase complex, subunit D, integral membrane protein [Source:MGI Symbol;Acc:MGI:1914175]	Metabolism;Human Diseases	Global and Overview;Neurodegenerative diseases;Carbohydrate metabolism;Endocrine and metabolic diseases;Energy metabolism	ko01100//Metabolic pathways;ko01110//Biosynthesis of secondary metabolites;ko01130//Biosynthesis of antibiotics;ko05016//Huntington's disease;ko01120//Microbial metabolism in diverse environments;ko05010//Alzheimer's disease;ko04932//Non-alcoholic fatty liver disease (NAFLD);ko05012//Parkinson's disease;ko00190//Oxidative phosphorylation;ko01200//Carbon metabolism;ko00020//Citrate cycle (TCA cycl…	K00237	GO:0043226//organelle;GO:0032991//macromolecular complex;GO:0005622//intracellular;GO:0005575//cellular_component;GO:0043229//intracellular organelle;GO:0005623//cell;GO:0044444//cytoplasmic part;GO:0005739//mitochondrion;GO:0044424//intracellular part;GO:0043227//membrane-bounded organelle;GO:0044464//cell part;GO:0043231//intracellular membrane-bounded organelle;GO:0005737//cytoplasm	GO:0005488//binding;GO:0003824//catalytic activity;GO:0003674//molecular_function;GO:0016491//oxidoreductase activity;GO:0043167//ion binding	GO:0006950//response to stress;GO:0044281//small molecule metabolic process;GO:0009987//cellular process;GO:0008150//biological_process;GO:0050896//response to stimulus;GO:0044710//single-organism metabolic process;GO:0034641//cellular nitrogen compound metabolic process;GO:0044699//single-organism process;GO:0044237//cellular metabolic process;GO:0051179//localization;GO:0051234//establishment o…
ENSMUSG00000000182	0	0	0.001	0.001	0	1	1	notest	Fgf23	fibroblast growth factor 23 [Source:MGI Symbol;Acc:MGI:1891427]	Environmental Information Processing;Human Diseases;Cellular Processes	Cancers;Cell motility;Signal transduction	ko05200//Pathways in cancer;ko04151//PI3K-Akt signaling pathway;ko04010//MAPK signaling pathway;ko04014//Ras signaling pathway;ko04810//Regulation of actin cytoskeleton;ko04015//Rap1 signaling pathway;ko05218//Melanoma	K04358	GO:0044421//extracellular region part;GO:0005576//extracellular region;GO:0005623//cell;GO:0005575//cellular_component;GO:0005622//intracellular;GO:0005615//extracellular space;GO:0044464//cell part	GO:0003674//molecular_function	GO:0009987//cellular process;GO:0042592//homeostatic process;GO:0007165//signal transduction;GO:0043412//macromolecule modification;GO:0051716//cellular response to stimulus;GO:0048869//cellular developmental process;GO:0050896//response to stimulus;GO:0044267//cellular protein metabolic process;GO:0044238//primary metabolic process;GO:0023052//signaling;GO:0006464//cellular protein modification …
ENSMUSG00000000183	0	0	0.001	0.001	0	1	1	notest	Fgf6	fibroblast growth factor 6 [Source:MGI Symbol;Acc:MGI:95520]	Cellular Processes;Environmental Information Processing;Human Diseases	Cell motility;Signal transduction;Cancers	ko05200//Pathways in cancer;ko04151//PI3K-Akt signaling pathway;ko04010//MAPK signaling pathway;ko04014//Ras signaling pathway;ko04810//Regulation of actin cytoskeleton;ko04015//Rap1 signaling pathway;ko05218//Melanoma	K04358	GO:0044464//cell part;GO:0005615//extracellular space;GO:0044421//extracellular region part;GO:0005575//cellular_component;GO:0005576//extracellular region;GO:0005886//plasma membrane;GO:0005623//cell;GO:0071944//cell periphery;GO:0016020//membrane	GO:0003674//molecular_function	GO:0009987//cellular process;GO:0065007//biological regulation;GO:0050794//regulation of cellular process;GO:0050789//regulation of biological process;GO:0023052//signaling;GO:0044699//single-organism process;GO:0044763//single-organism cellular process;GO:0044700//single organism signaling;GO:0051301//cell division;GO:0044767//single-organism developmental process;GO:0009653//anatomical structur…
ENSMUSG00000000184	24.25	154.8	13.4125	45.46	1.76102	3.07755e-13	1.29625e-11	yes	Ccnd2	cyclin D2 [Source:MGI Symbol;Acc:MGI:88314]	Human Diseases;Organismal Systems;Environmental Information Processing;Cellular Processes	Endocrine system;Cell growth and death;Cancers;Cellular commiunity;Infectious diseases;Signal transduction	ko04151//PI3K-Akt signaling pathway;ko05166//HTLV-I infection;ko05203//Viral carcinogenesis;ko04510//Focal adhesion;ko05202//Transcriptional misregulation in cancers;ko04630//Jak-STAT signaling pathway;ko04390//Hippo signaling pathway;ko04310//Wnt signaling pathway;ko05206//MicroRNAs in cancer;ko05162//Measles;ko04068//FoxO signaling pathway;ko04110//Cell cycle;ko04917//Prolactin signaling pathwa…	K10151	GO:0005829//cytosol;GO:0031974//membrane-enclosed lumen;GO:0043226//organelle;GO:0043228//non-membrane-bounded organelle;GO:0044464//cell part;GO:0005730//nucleolus;GO:0044422//organelle part;GO:0044446//intracellular organelle part;GO:0044424//intracellular part;GO:0044428//nuclear part;GO:0043227//membrane-bounded organelle;GO:0005635//nuclear envelope;GO:0005634//nucleus;GO:0031967//organelle …	GO:0030234//enzyme regulator activity;GO:0003674//molecular_function;GO:0005488//binding;GO:0005515//protein binding;GO:0098772//molecular function regulator;GO:0019899//enzyme binding	GO:0044260//cellular macromolecule metabolic process;GO:0051301//cell division;GO:0008219//cell death;GO:0006464//cellular protein modification process;GO:0008152//metabolic process;GO:0003008//system process;GO:0032501//multicellular organismal process;GO:0007049//cell cycle;GO:0036211//protein modification process;GO:0071704//organic substance metabolic process;GO:0044237//cellular metabolic pr…
ENSMUSG00000000194	78.5	185.6	23.8175	28.714	0.269732	0.101722	0.277442	no	Gpr107	G protein-coupled receptor 107 [Source:MGI Symbol;Acc:MGI:2139054]	-	-	-	-	GO:0044428//nuclear part;GO:0044446//intracellular organelle part;GO:0044444//cytoplasmic part;GO:0005622//intracellular;GO:0005737//cytoplasm;GO:0031410//cytoplasmic vesicle;GO:0043226//organelle;GO:0005634//nucleus;GO:0043229//intracellular organelle;GO:0070013//intracellular organelle lumen;GO:0005794//Golgi apparatus;GO:0005623//cell;GO:0005768//endosome;GO:0031974//membrane-enclosed lumen;GO…	GO:0003674//molecular_function	GO:0016192//vesicle-mediated transport;GO:0008150//biological_process;GO:0051234//establishment of localization;GO:0006810//transport;GO:0051179//localization
ENSMUSG00000000197	1.25	2.2	0.1	0.094	-0.0892673	1	1	no	Nalcn	sodium leak channel, non-selective [Source:MGI Symbol;Acc:MGI:2444306]	-	-	-	-	GO:0005575//cellular_component	GO:0022857//transmembrane transporter activity;GO:0003674//molecular_function;GO:0005215//transporter activity	GO:1902578//single-organism localization;GO:0044763//single-organism cellular process;GO:0044765//single-organism transport;GO:0055085//transmembrane transport;GO:0009987//cellular process;GO:0051234//establishment of localization;GO:0051179//localization;GO:0044699//single-organism process;GO:0008150//biological_process;GO:0006810//transport
ENSMUSG00000000202	0	1.6	0.001	0.268	8.06609	0.0959384	0.26569	no	Btbd17	BTB (POZ) domain containing 17 [Source:MGI Symbol;Acc:MGI:1919264]	-	-	-	-	GO:0005575//cellular_component;GO:0005576//extracellular region	GO:0003674//molecular_function	GO:0008150//biological_process
ENSMUSG00000000204	0.345	0	0.4725	0.001	-8.88417	0.466809	0.725338	no	Slfn4	schlafen 4 [Source:MGI Symbol;Acc:MGI:1329010]	-	-	-	-	GO:0005575//cellular_component	GO:0005488//binding;GO:0003674//molecular_function;GO:0043167//ion binding	GO:0008150//biological_process
ENSMUSG00000000214	0.5	16.8	0.355	3.558	3.32518	0.0432042	0.150151	no	Th	tyrosine hydroxylase [Source:MGI Symbol;Acc:MGI:98735]	Organismal Systems;Metabolism;Human Diseases	Substance dependence;Nervous system;Endocrine system;Neurodegenerative diseases;Amino acid metabolism;Global and Overview	ko01100//Metabolic pathways;ko05034//Alcoholism;ko05012//Parkinson's disease;ko04728//Dopaminergic synapse;ko04917//Prolactin signaling pathway;ko05031//Amphetamine addiction;ko05030//Cocaine addiction;ko00350//Tyrosine metabolism	K00501	GO:0005829//cytosol;GO:0043229//intracellular organelle;GO:0005783//endoplasmic reticulum;GO:0044464//cell part;GO:0005886//plasma membrane;GO:0005737//cytoplasm;GO:0005634//nucleus;GO:0005622//intracellular;GO:0005739//mitochondrion;GO:0043227//membrane-bounded organelle;GO:0043226//organelle;GO:0016020//membrane;GO:0031982//vesicle;GO:0031410//cytoplasmic vesicle;GO:0071944//cell periphery;GO:0…	GO:0005515//protein binding;GO:0005488//binding;GO:0043167//ion binding;GO:0003824//catalytic activity;GO:0003674//molecular_function;GO:0019899//enzyme binding;GO:0016491//oxidoreductase activity	GO:0044237//cellular metabolic process;GO:0065007//biological regulation;GO:0006807//nitrogen compound metabolic process;GO:0044700//single organism signaling;GO:0006629//lipid metabolic process;GO:0044763//single-organism cellular process;GO:0030154//cell differentiation;GO:0051179//localization;GO:0006950//response to stress;GO:0048869//cellular developmental process;GO:0007267//cell-cell signa…
ENSMUSG00000000215	0	0	0.001	0.001	0	1	1	notest	Ins2	insulin II [Source:MGI Symbol;Acc:MGI:96573]	Cellular Processes;Organismal Systems;Human Diseases;Environmental Information Processing	Endocrine and metabolic diseases;Aging;Cell growth and death;Cell motility;Signal transduction;Excretory system;Endocrine system;Cancers;Transport and catabolism	ko04151//PI3K-Akt signaling pathway;ko04014//Ras signaling pathway;ko04810//Regulation of actin cytoskeleton;ko04015//Rap1 signaling pathway;ko04022//cGMP - PKG signaling pathway;ko04932//Non-alcoholic fatty liver disease (NAFLD);ko04072//Phospholipase D signaling pathway;ko04910//Insulin signaling pathway;ko04068//FoxO signaling pathway;ko04152//AMPK signaling pathway;ko04114//Oocyte meiosis;ko0…	K04526	GO:0043229//intracellular organelle;GO:0031982//vesicle;GO:0005623//cell;GO:0032991//macromolecular complex;GO:0044464//cell part;GO:0005622//intracellular;GO:0005829//cytosol;GO:0005615//extracellular space;GO:0043231//intracellular membrane-bounded organelle;GO:0044421//extracellular region part;GO:0005634//nucleus;GO:0044424//intracellular part;GO:0005737//cytoplasm;GO:0043226//organelle;GO:00…	GO:0019899//enzyme binding;GO:0005515//protein binding;GO:0005488//binding;GO:0003674//molecular_function	GO:0048856//anatomical structure development;GO:0010256//endomembrane system organization;GO:0051716//cellular response to stimulus;GO:0008152//metabolic process;GO:0065003//macromolecular complex assembly;GO:1902578//single-organism localization;GO:0046483//heterocycle metabolic process;GO:0016043//cellular component organization;GO:0043933//macromolecular complex subunit organization;GO:0009058…
ENSMUSG00000000216	148.75	378.2	38.095	47.968	0.332471	0.027185	0.105907	no	Scnn1g	sodium channel, nonvoltage-gated 1 gamma [Source:MGI Symbol;Acc:MGI:104695]	Organismal Systems	Sensory system;Excretory system	ko04742//Taste transduction;ko04960//Aldosterone-regulated sodium reabsorption	K04827	GO:0044421//extracellular region part;GO:0005576//extracellular region;GO:0031981//nuclear lumen;GO:0044424//intracellular part;GO:0005886//plasma membrane;GO:0016020//membrane;GO:0043233//organelle lumen;GO:0043229//intracellular organelle;GO:0044428//nuclear part;GO:0044422//organelle part;GO:0005575//cellular_component;GO:0043227//membrane-bounded organelle;GO:0005634//nucleus;GO:0044446//intr…	GO:0005215//transporter activity;GO:0003674//molecular_function;GO:0022857//transmembrane transporter activity	GO:0048870//cell motility;GO:0040011//locomotion;GO:0048856//anatomical structure development;GO:0065008//regulation of biological quality;GO:0065007//biological regulation;GO:0051179//localization;GO:0044765//single-organism transport;GO:0042592//homeostatic process;GO:0055085//transmembrane transport;GO:0003008//system process;GO:0008150//biological_process;GO:0006810//transport;GO:1902578//sin…
ENSMUSG00000000223	0	1.6	0.001	0.132	7.04439	0.088859	0.252189	no	Drp2	dystrophin related protein 2 [Source:MGI Symbol;Acc:MGI:107432]	-	-	-	-	GO:0071944//cell periphery;GO:0016020//membrane;GO:0044424//intracellular part;GO:0005856//cytoskeleton;GO:0043229//intracellular organelle;GO:0044464//cell part;GO:0005575//cellular_component;GO:0005886//plasma membrane;GO:0005622//intracellular;GO:0043226//organelle;GO:0005623//cell;GO:0043228//non-membrane-bounded organelle;GO:0043232//intracellular non-membrane-bounded organelle	GO:0005488//binding;GO:0003674//molecular_function;GO:0043167//ion binding	GO:0008150//biological_process;GO:0032502//developmental process;GO:0048856//anatomical structure development
ENSMUSG00000000244	1.75	7	1.6875	3.3	0.967579	0.164397	0.385003	no	Tspan32	tetraspanin 32 [Source:MGI Symbol;Acc:MGI:1350360]	-	-	-	-	GO:0005623//cell;GO:0005622//intracellular;GO:0032991//macromolecular complex;GO:0071944//cell periphery;GO:0005886//plasma membrane;GO:0005575//cellular_component;GO:0044464//cell part;GO:0016020//membrane	GO:0003674//molecular_function	GO:0008283//cell proliferation;GO:0016043//cellular component organization;GO:0023052//signaling;GO:0006996//organelle organization;GO:0006950//response to stress;GO:0050789//regulation of biological process;GO:0044700//single organism signaling;GO:0065007//biological regulation;GO:0007155//cell adhesion;GO:0007165//signal transduction;GO:0050794//regulation of cellular process;GO:0007154//cell c…
ENSMUSG00000000247	0	0.6	0.001	0.146	7.18982	0.684963	0.887877	no	Lhx2	LIM homeobox protein 2 [Source:MGI Symbol;Acc:MGI:96785]	-	-	-	-	GO:0043227//membrane-bounded organelle;GO:0044422//organelle part;GO:0043231//intracellular membrane-bounded organelle;GO:0005623//cell;GO:0044464//cell part;GO:0031981//nuclear lumen;GO:0005634//nucleus;GO:0005575//cellular_component;GO:0043233//organelle lumen;GO:0043229//intracellular organelle;GO:0044428//nuclear part;GO:0005654//nucleoplasm;GO:0005622//intracellular;GO:0031974//membrane-encl…	GO:0043167//ion binding;GO:0003676//nucleic acid binding;GO:0005488//binding;GO:1901363//heterocyclic compound binding;GO:0003674//molecular_function;GO:0097159//organic cyclic compound binding;GO:0003677//DNA binding;GO:0001071//nucleic acid binding transcription factor activity;GO:0003700//transcription factor activity, sequence-specific DNA binding	GO:0044767//single-organism developmental process;GO:0044237//cellular metabolic process;GO:0032989//cellular component morphogenesis;GO:0048856//anatomical structure development;GO:0008150//biological_process;GO:0030154//cell differentiation;GO:0009987//cellular process;GO:0009790//embryo development;GO:0008283//cell proliferation;GO:0040011//locomotion;GO:0009058//biosynthetic process;GO:000815…
ENSMUSG00000000248	0	2.21	0.001	0.808	9.65821	0.0276712	0.107436	no	Clec2g	C-type lectin domain family 2, member g [Source:MGI Symbol;Acc:MGI:1918059]	-	-	-	-	GO:0005575//cellular_component;GO:0005615//extracellular space;GO:0005886//plasma membrane;GO:0016020//membrane;GO:0044421//extracellular region part;GO:0044464//cell part;GO:0005576//extracellular region;GO:0005623//cell;GO:0071944//cell periphery	GO:0003674//molecular_function	GO:0008150//biological_process;GO:0030154//cell differentiation;GO:0048856//anatomical structure development;GO:0044763//single-organism cellular process;GO:0032502//developmental process;GO:0009987//cellular process;GO:0044699//single-organism process;GO:0048869//cellular developmental process;GO:0002376//immune system process;GO:0044767//single-organism developmental process
ENSMUSG00000000253	146	221.8	64.55	55.496	-0.218033	0.234633	0.485733	no	Gmpr	guanosine monophosphate reductase [Source:MGI Symbol;Acc:MGI:1913605]	Metabolism	Nucleotide metabolism	ko00230//Purine metabolism	K00364	GO:0005623//cell;GO:0032991//macromolecular complex;GO:0005575//cellular_component	GO:0005488//binding;GO:0043167//ion binding;GO:0003824//catalytic activity;GO:0016491//oxidoreductase activity;GO:0003674//molecular_function	GO:0044699//single-organism process;GO:0044710//single-organism metabolic process;GO:0034641//cellular nitrogen compound metabolic process;GO:0044281//small molecule metabolic process;GO:0008152//metabolic process;GO:0044237//cellular metabolic process;GO:0006807//nitrogen compound metabolic process;GO:0009987//cellular process;GO:0008150//biological_process
ENSMUSG00000000263	0	0	0.001	0.001	0	1	1	notest	Glra1	glycine receptor, alpha 1 subunit [Source:MGI Symbol;Acc:MGI:95747]	Environmental Information Processing	Signaling molecules and interaction	ko04080//Neuroactive ligand-receptor interaction	K05193	GO:0044444//cytoplasmic part;GO:0044464//cell part;GO:0043226//organelle;GO:0032991//macromolecular complex;GO:0005575//cellular_component;GO:0044424//intracellular part;GO:0012505//endomembrane system;GO:0005622//intracellular;GO:0005886//plasma membrane;GO:0005783//endoplasmic reticulum;GO:0016020//membrane;GO:0005623//cell;GO:0005737//cytoplasm;GO:0043227//membrane-bounded organelle;GO:0071944…	GO:0003674//molecular_function;GO:0043167//ion binding;GO:0005215//transporter activity;GO:0005488//binding;GO:0022857//transmembrane transporter activity	GO:0032501//multicellular organismal process;GO:0043933//macromolecular complex subunit organization;GO:0051716//cellular response to stimulus;GO:1902578//single-organism localization;GO:0050896//response to stimulus;GO:0065003//macromolecular complex assembly;GO:0044085//cellular component biogenesis;GO:0044763//single-organism cellular process;GO:0044700//single organism signaling;GO:0003008//s…
ENSMUSG00000000266	17	36.2	4.3025	6.868	0.674715	0.610639	0.847444	no	Mid2	midline 2 [Source:MGI Symbol;Acc:MGI:1344333]	-	-	-	-	GO:0005623//cell;GO:0005856//cytoskeleton;GO:0044424//intracellular part;GO:0005622//intracellular;GO:0005575//cellular_component;GO:0043232//intracellular non-membrane-bounded organelle;GO:0043229//intracellular organelle;GO:0043226//organelle;GO:0044464//cell part;GO:0043228//non-membrane-bounded organelle	GO:0043167//ion binding;GO:0005488//binding;GO:0003674//molecular_function;GO:0008092//cytoskeletal protein binding;GO:0005515//protein binding	GO:0044699//single-organism process;GO:0009987//cellular process;GO:0023052//signaling;GO:0044403//symbiosis, encompassing mutualism through parasitism;GO:0002376//immune system process;GO:0051704//multi-organism process;GO:0009058//biosynthetic process;GO:0006807//nitrogen compound metabolic process;GO:0009056//catabolic process;GO:0007154//cell communication;GO:0006914//autophagy;GO:0044763//si…
ENSMUSG00000000275	137.25	257.6	35.7425	36.18	0.0175519	0.935027	1	no	Trim25	tripartite motif-containing 25 [Source:MGI Symbol;Acc:MGI:102749]	Organismal Systems;Human Diseases;Environmental Information Processing	Immune system;Signal transduction;Infectious diseases	ko05164//Influenza A;ko04064//NF-kappa B signaling pathway;ko04622//RIG-I-like receptor signaling pathway	K10652	GO:0044444//cytoplasmic part;GO:0005575//cellular_component;GO:0005829//cytosol;GO:0044464//cell part;GO:0043226//organelle;GO:0031974//membrane-enclosed lumen;GO:0043227//membrane-bounded organelle;GO:0005634//nucleus;GO:0005623//cell;GO:0005737//cytoplasm;GO:0043233//organelle lumen;GO:0005622//intracellular;GO:0043231//intracellular membrane-bounded organelle;GO:0005654//nucleoplasm;GO:0031981…	GO:0016874//ligase activity;GO:0003824//catalytic activity;GO:0043167//ion binding;GO:0005488//binding;GO:0003674//molecular_function	GO:0043170//macromolecule metabolic process;GO:0006807//nitrogen compound metabolic process;GO:0006950//response to stress;GO:0044403//symbiosis, encompassing mutualism through parasitism;GO:0044419//interspecies interaction between organisms;GO:0065007//biological regulation;GO:0034641//cellular nitrogen compound metabolic process;GO:0006464//cellular protein modification process;GO:0019538//pro…
ENSMUSG00000000276	10.5	22.2	3.34	3.332	-0.0034597	0.951172	1	no	Dgke	diacylglycerol kinase, epsilon [Source:MGI Symbol;Acc:MGI:1889276]	Environmental Information Processing;Human Diseases;Metabolism	Cancers;Signal transduction;Lipid metabolism;Global and Overview	ko01100//Metabolic pathways;ko01110//Biosynthesis of secondary metabolites;ko04072//Phospholipase D signaling pathway;ko05231//Choline metabolism in cancer;ko04070//Phosphatidylinositol signaling system;ko00564//Glycerophospholipid metabolism;ko00561//Glycerolipid metabolism	K00901	GO:0044444//cytoplasmic part;GO:0005623//cell;GO:0043226//organelle;GO:0005622//intracellular;GO:0005829//cytosol;GO:0005737//cytoplasm;GO:0005575//cellular_component;GO:0044464//cell part;GO:0043231//intracellular membrane-bounded organelle;GO:0043227//membrane-bounded organelle;GO:0044424//intracellular part;GO:0043229//intracellular organelle;GO:0005634//nucleus	GO:0003674//molecular_function;GO:0016740//transferase activity;GO:0016301//kinase activity;GO:0016772//transferase activity, transferring phosphorus-containing groups;GO:0005488//binding;GO:0003824//catalytic activity;GO:0043167//ion binding	GO:0050794//regulation of cellular process;GO:0050896//response to stimulus;GO:0065007//biological regulation;GO:0023052//signaling;GO:0071704//organic substance metabolic process;GO:0008152//metabolic process;GO:0044699//single-organism process;GO:0044700//single organism signaling;GO:0044710//single-organism metabolic process;GO:0007154//cell communication;GO:0044238//primary metabolic process;…
ENSMUSG00000000278	524.25	975.4	186.78	180.82	-0.0467857	0.783597	0.956864	no	Scpep1	serine carboxypeptidase 1 [Source:MGI Symbol;Acc:MGI:1921867]	-	-	-	-	GO:0005576//extracellular region;GO:0005623//cell;GO:0044424//intracellular part;GO:0044464//cell part;GO:0005622//intracellular;GO:0044444//cytoplasmic part;GO:0005737//cytoplasm;GO:0005829//cytosol;GO:0005575//cellular_component	GO:0003674//molecular_function;GO:0008233//peptidase activity;GO:0016787//hydrolase activity;GO:0003824//catalytic activity	GO:0044710//single-organism metabolic process;GO:0044238//primary metabolic process;GO:0003013//circulatory system process;GO:0003008//system process;GO:0044281//small molecule metabolic process;GO:0032501//multicellular organismal process;GO:0008152//metabolic process;GO:0009056//catabolic process;GO:0044699//single-organism process;GO:0008150//biological_process;GO:0006629//lipid metabolic proc…
ENSMUSG00000000282	26	57.8	10.5025	9.656	-0.121235	0.468159	0.726514	no	Mnt	max binding protein [Source:MGI Symbol;Acc:MGI:109150]	-	-	-	-	GO:0043231//intracellular membrane-bounded organelle;GO:0005623//cell;GO:0005575//cellular_component;GO:0043233//organelle lumen;GO:0070013//intracellular organelle lumen;GO:0043227//membrane-bounded organelle;GO:0005622//intracellular;GO:0031974//membrane-enclosed lumen;GO:0044464//cell part;GO:0044428//nuclear part;GO:0031981//nuclear lumen;GO:0043229//intracellular organelle;GO:0005634//nucleu…	GO:0003676//nucleic acid binding;GO:1901363//heterocyclic compound binding;GO:0003674//molecular_function;GO:0097159//organic cyclic compound binding;GO:0003700//transcription factor activity, sequence-specific DNA binding;GO:0001071//nucleic acid binding transcription factor activity;GO:0005488//binding;GO:0003677//DNA binding	GO:0007154//cell communication;GO:0023052//signaling;GO:0034641//cellular nitrogen compound metabolic process;GO:0008152//metabolic process;GO:0007165//signal transduction;GO:0051716//cellular response to stimulus;GO:0032502//developmental process;GO:0044699//single-organism process;GO:0044763//single-organism cellular process;GO:0044237//cellular metabolic process;GO:0009987//cellular process;GO…
ENSMUSG00000000290	48	473.914	10.605	51.124	2.26926	3.61069e-33	1.07257e-30	yes	Itgb2	integrin beta 2 [Source:MGI Symbol;Acc:MGI:96611]	Cellular Processes;Environmental Information Processing;Organismal Systems;Human Diseases	Signaling molecules and interaction;Immune diseases;Signal transduction;Cell motility;Infectious diseases;Immune system;Transport and catabolism;Cardiovascular diseases	ko05166//HTLV-I infection;ko04810//Regulation of actin cytoskeleton;ko04015//Rap1 signaling pathway;ko05152//Tuberculosis;ko04145//Phagosome;ko04390//Hippo signaling pathway;ko04514//Cell adhesion molecules (CAMs);ko04650//Natural killer cell mediated cytotoxicity;ko04670//Leukocyte transendothelial migration;ko05146//Amoebiasis;ko05323//Rheumatoid arthritis;ko05133//Pertussis;ko05416//Viral myoc…	K06464	GO:0044464//cell part;GO:0005886//plasma membrane;GO:0071944//cell periphery;GO:0005575//cellular_component;GO:0016020//membrane;GO:0032991//macromolecular complex;GO:0005623//cell	GO:0003674//molecular_function	GO:0007165//signal transduction;GO:0034641//cellular nitrogen compound metabolic process;GO:0048856//anatomical structure development;GO:0040011//locomotion;GO:0048870//cell motility;GO:0044763//single-organism cellular process;GO:0050794//regulation of cellular process;GO:0044699//single-organism process;GO:0008152//metabolic process;GO:0051674//localization of cell;GO:0022610//biological adhesi…
ENSMUSG00000000295	21	41.8	18.665	17.514	-0.0918269	0.880476	1	no	Hddc2	HD domain containing 2 [Source:MGI Symbol;Acc:MGI:1916942]	-	-	-	-	GO:0044424//intracellular part;GO:0043226//organelle;GO:0005622//intracellular;GO:0005623//cell;GO:0005739//mitochondrion;GO:0005737//cytoplasm;GO:0044444//cytoplasmic part;GO:0043227//membrane-bounded organelle;GO:0043231//intracellular membrane-bounded organelle;GO:0005575//cellular_component;GO:0044464//cell part;GO:0043229//intracellular organelle	GO:0016788//hydrolase activity, acting on ester bonds;GO:0042578//phosphoric ester hydrolase activity;GO:0016791//phosphatase activity;GO:0016787//hydrolase activity;GO:0003674//molecular_function;GO:0003824//catalytic activity	GO:0034641//cellular nitrogen compound metabolic process;GO:0008152//metabolic process;GO:0008150//biological_process;GO:0044237//cellular metabolic process;GO:0006807//nitrogen compound metabolic process;GO:0009058//biosynthetic process;GO:0044281//small molecule metabolic process;GO:0044710//single-organism metabolic process;GO:0009987//cellular process;GO:0044699//single-organism process
ENSMUSG00000000296	21.75	46.2	26.9125	26.482	-0.0232643	0.857632	1	no	Tpd52l1	tumor protein D52-like 1 [Source:MGI Symbol;Acc:MGI:1298386]	-	-	-	-	GO:0044444//cytoplasmic part;GO:0012505//endomembrane system;GO:0031410//cytoplasmic vesicle;GO:0044424//intracellular part;GO:0043226//organelle;GO:0005768//endosome;GO:0043231//intracellular membrane-bounded organelle;GO:0005623//cell;GO:0031982//vesicle;GO:0044464//cell part;GO:0043229//intracellular organelle;GO:0005575//cellular_component;GO:0005737//cytoplasm;GO:0005622//intracellular;GO:00…	GO:0003674//molecular_function	GO:0044267//cellular protein metabolic process;GO:0051716//cellular response to stimulus;GO:0044237//cellular metabolic process;GO:0007049//cell cycle;GO:0007165//signal transduction;GO:0050896//response to stimulus;GO:0043170//macromolecule metabolic process;GO:0023052//signaling;GO:0036211//protein modification process;GO:0016265//death;GO:0044763//single-organism cellular process;GO:0019538//p…
ENSMUSG00000000301	4.75	2.4	4.72	1.374	-1.7804	0.00706626	0.0371341	yes	Pemt	phosphatidylethanolamine N-methyltransferase [Source:MGI Symbol;Acc:MGI:104535]	Metabolism	Global and Overview;Lipid metabolism	ko01100//Metabolic pathways;ko01110//Biosynthesis of secondary metabolites;ko00564//Glycerophospholipid metabolism	K00551	GO:0044444//cytoplasmic part;GO:0005783//endoplasmic reticulum;GO:0043226//organelle;GO:0005622//intracellular;GO:0005623//cell;GO:0005739//mitochondrion;GO:0043227//membrane-bounded organelle;GO:0043231//intracellular membrane-bounded organelle;GO:0005886//plasma membrane;GO:0044424//intracellular part;GO:0012505//endomembrane system;GO:0005737//cytoplasm;GO:0044464//cell part;GO:0071944//cell p…	GO:0003674//molecular_function;GO:0005488//binding;GO:0043167//ion binding;GO:0008289//lipid binding;GO:0008168//methyltransferase activity;GO:0016740//transferase activity;GO:0003824//catalytic activity;GO:0016741//transferase activity, transferring one-carbon groups	GO:0034641//cellular nitrogen compound metabolic process;GO:0008152//metabolic process;GO:0044238//primary metabolic process;GO:0009058//biosynthetic process;GO:0006790//sulfur compound metabolic process;GO:1901564//organonitrogen compound metabolic process;GO:0006082//organic acid metabolic process;GO:0065007//biological regulation;GO:0006520//cellular amino acid metabolic process;GO:0006629//li…
ENSMUSG00000000303	881.192	1943.19	165.537	185.648	0.165412	0.173525	0.399691	no	Cdh1	cadherin 1 [Source:MGI Symbol;Acc:MGI:88354]	Cellular Processes;Human Diseases;Environmental Information Processing	Signal transduction;Infectious diseases;Cellular commiunity;Signaling molecules and interaction;Cancers	ko05200//Pathways in cancer;ko04015//Rap1 signaling pathway;ko04390//Hippo signaling pathway;ko04514//Cell adhesion molecules (CAMs);ko05100//Bacterial invasion of epithelial cells;ko04520//Adherens junction;ko05218//Melanoma;ko05213//Endometrial cancer;ko05219//Bladder cancer;ko05216//Thyroid cancer	K05689	GO:0043231//intracellular membrane-bounded organelle;GO:0016020//membrane;GO:0032991//macromolecular complex;GO:0044424//intracellular part;GO:0005856//cytoskeleton;GO:0005886//plasma membrane;GO:0043228//non-membrane-bounded organelle;GO:0005622//intracellular;GO:0044464//cell part;GO:0044444//cytoplasmic part;GO:0005623//cell;GO:0071944//cell periphery;GO:0043229//intracellular organelle;GO:004…	GO:0043167//ion binding;GO:0005515//protein binding;GO:0008092//cytoskeletal protein binding;GO:0005488//binding;GO:0003674//molecular_function	GO:1902582//single-organism intracellular transport;GO:0048870//cell motility;GO:0009058//biosynthetic process;GO:0006810//transport;GO:0044765//single-organism transport;GO:0007155//cell adhesion;GO:0044700//single organism signaling;GO:0046907//intracellular transport;GO:0048856//anatomical structure development;GO:0048869//cellular developmental process;GO:0044085//cellular component biogenesi…
ENSMUSG00000000305	4.5	12.002	1.2375	1.326	0.0996523	0.323222	0.594546	no	Cdh4	cadherin 4 [Source:MGI Symbol;Acc:MGI:99218]	Environmental Information Processing	Signaling molecules and interaction	ko04514//Cell adhesion molecules (CAMs)	K06797	GO:0005623//cell;GO:0032991//macromolecular complex;GO:0044464//cell part;GO:0071944//cell periphery;GO:0005575//cellular_component;GO:0016020//membrane;GO:0005886//plasma membrane	GO:0008092//cytoskeletal protein binding;GO:0003674//molecular_function;GO:0005488//binding;GO:0005515//protein binding;GO:0043167//ion binding	GO:0048869//cellular developmental process;GO:0071840//cellular component organization or biogenesis;GO:0044699//single-organism process;GO:0000902//cell morphogenesis;GO:0044763//single-organism cellular process;GO:0034330//cell junction organization;GO:0030154//cell differentiation;GO:0044767//single-organism developmental process;GO:0040007//growth;GO:0040011//locomotion;GO:0044085//cellular c…
ENSMUSG00000000308	158	394	63.8575	84.884	0.410637	0.0331495	0.123686	no	Ckmt1	creatine kinase, mitochondrial 1, ubiquitous [Source:MGI Symbol;Acc:MGI:99441]	Metabolism	Global and Overview;Amino acid metabolism	ko01100//Metabolic pathways;ko00330//Arginine and proline metabolism	K00933	GO:0005739//mitochondrion;GO:0044424//intracellular part;GO:0005575//cellular_component;GO:0044464//cell part;GO:0043227//membrane-bounded organelle;GO:0043226//organelle;GO:0043229//intracellular organelle;GO:0005623//cell;GO:0044444//cytoplasmic part;GO:0043231//intracellular membrane-bounded organelle;GO:0005737//cytoplasm;GO:0005622//intracellular	GO:0003674//molecular_function;GO:0016740//transferase activity;GO:0016772//transferase activity, transferring phosphorus-containing groups;GO:0003824//catalytic activity;GO:0016301//kinase activity;GO:0005488//binding;GO:0043167//ion binding	GO:0044699//single-organism process;GO:0008219//cell death;GO:0044763//single-organism cellular process;GO:0008150//biological_process;GO:0016265//death;GO:0009987//cellular process
ENSMUSG00000000317	2.5	9	1.7275	1.694	-0.0282518	0.253495	0.508673	no	Bcl6b	B cell CLL/lymphoma 6, member B [Source:MGI Symbol;Acc:MGI:1278332]	-	-	-	-	GO:0005575//cellular_component;GO:0044464//cell part;GO:0043231//intracellular membrane-bounded organelle;GO:0044424//intracellular part;GO:0043226//organelle;GO:0005634//nucleus;GO:0005623//cell;GO:0043227//membrane-bounded organelle;GO:0005622//intracellular;GO:0043229//intracellular organelle	GO:0005488//binding;GO:0001071//nucleic acid binding transcription factor activity;GO:1901363//heterocyclic compound binding;GO:0003700//transcription factor activity, sequence-specific DNA binding;GO:0003677//DNA binding;GO:0043167//ion binding;GO:0097159//organic cyclic compound binding;GO:0003674//molecular_function;GO:0003676//nucleic acid binding	GO:0044237//cellular metabolic process;GO:0008150//biological_process;GO:0006807//nitrogen compound metabolic process;GO:0009058//biosynthetic process;GO:0008152//metabolic process;GO:0034641//cellular nitrogen compound metabolic process;GO:0009987//cellular process
ENSMUSG00000000318	22.35	238.24	14.405	82.178	2.51218	9.66484e-14	4.27272e-12	yes	Clec10a	C-type lectin domain family 10, member A [Source:MGI Symbol;Acc:MGI:96975]	-	-	-	-	GO:0005575//cellular_component	GO:0003674//molecular_function	GO:0008150//biological_process;GO:0050896//response to stimulus;GO:0006950//response to stress
ENSMUSG00000000320	10.5	24.2	3.8125	3.918	0.0393801	0.555093	0.803728	no	Alox12	arachidonate 12-lipoxygenase [Source:MGI Symbol;Acc:MGI:87998]	Organismal Systems;Metabolism	Global and Overview;Sensory system;Lipid metabolism;Nervous system	ko01100//Metabolic pathways;ko04726//Serotonergic synapse;ko04750//Inflammatory mediator regulation of TRP channels;ko00590//Arachidonic acid metabolism	K00458	GO:0071944//cell periphery;GO:0044464//cell part;GO:0005737//cytoplasm;GO:0016020//membrane;GO:0044444//cytoplasmic part;GO:0005829//cytosol;GO:0005622//intracellular;GO:0044424//intracellular part;GO:0005575//cellular_component;GO:0005886//plasma membrane;GO:0005623//cell	GO:0003824//catalytic activity;GO:0005488//binding;GO:0043167//ion binding;GO:0003674//molecular_function;GO:0016491//oxidoreductase activity	GO:0044238//primary metabolic process;GO:0044281//small molecule metabolic process;GO:0050896//response to stimulus;GO:0009058//biosynthetic process;GO:0006950//response to stress;GO:0003013//circulatory system process;GO:0044710//single-organism metabolic process;GO:0044767//single-organism developmental process;GO:0008150//biological_process;GO:0008152//metabolic process;GO:0065008//regulation …
ENSMUSG00000000325	167	127.2	28.98	12.274	-1.23945	3.08364e-12	1.15005e-10	yes	Arvcf	armadillo repeat gene deleted in velocardiofacial syndrome [Source:MGI Symbol;Acc:MGI:109620]	-	-	-	-	GO:0043229//intracellular organelle;GO:0005737//cytoplasm;GO:0043231//intracellular membrane-bounded organelle;GO:0044464//cell part;GO:0016020//membrane;GO:0005575//cellular_component;GO:0005634//nucleus;GO:0043226//organelle;GO:0044424//intracellular part;GO:0005886//plasma membrane;GO:0005622//intracellular;GO:0005623//cell;GO:0071944//cell periphery;GO:0043227//membrane-bounded organelle	GO:0003674//molecular_function	GO:0044699//single-organism process;GO:0044763//single-organism cellular process;GO:0044085//cellular component biogenesis;GO:0022610//biological adhesion;GO:0016043//cellular component organization;GO:0071840//cellular component organization or biogenesis;GO:0007155//cell adhesion;GO:0032502//developmental process;GO:0022607//cellular component assembly;GO:0048856//anatomical structure developme…
ENSMUSG00000000326	334.75	597.2	196.635	187.896	-0.0655858	0.606877	0.844828	no	Comt	catechol-O-methyltransferase [Source:MGI Symbol;Acc:MGI:88470]	Organismal Systems;Metabolism	Nervous system;Lipid metabolism;Amino acid metabolism;Global and Overview	ko01100//Metabolic pathways;ko04728//Dopaminergic synapse;ko00140//Steroid hormone biosynthesis;ko00350//Tyrosine metabolism	K00545	GO:0044464//cell part;GO:0005737//cytoplasm;GO:0005622//intracellular;GO:0071944//cell periphery;GO:0016020//membrane;GO:0005829//cytosol;GO:0044444//cytoplasmic part;GO:0005575//cellular_component;GO:0005739//mitochondrion;GO:0005623//cell;GO:0043226//organelle;GO:0043227//membrane-bounded organelle;GO:0044424//intracellular part;GO:0005886//plasma membrane;GO:0043231//intracellular membrane-bou…	GO:0008168//methyltransferase activity;GO:0005488//binding;GO:0043167//ion binding;GO:0003824//catalytic activity;GO:0016740//transferase activity;GO:0003674//molecular_function;GO:0016741//transferase activity, transferring one-carbon groups	GO:0044763//single-organism cellular process;GO:0006520//cellular amino acid metabolic process;GO:0044699//single-organism process;GO:0050896//response to stimulus;GO:0006082//organic acid metabolic process;GO:0044237//cellular metabolic process;GO:0009987//cellular process;GO:0006810//transport;GO:0044710//single-organism metabolic process;GO:0006807//nitrogen compound metabolic process;GO:00081…
ENSMUSG00000000339	41.75	65.8	26.0625	18.722	-0.477241	0.420974	0.690662	no	Rtca	RNA 3'-terminal phosphate cyclase [Source:MGI Symbol;Acc:MGI:1913618]	-	-	-	-	GO:0044424//intracellular part;GO:0044446//intracellular organelle part;GO:0031981//nuclear lumen;GO:0005622//intracellular;GO:0070013//intracellular organelle lumen;GO:0043226//organelle;GO:0005623//cell;GO:0043233//organelle lumen;GO:0044428//nuclear part;GO:0044422//organelle part;GO:0044464//cell part;GO:0005654//nucleoplasm;GO:0031974//membrane-enclosed lumen;GO:0043231//intracellular membra…	GO:0043167//ion binding;GO:0003824//catalytic activity;GO:0016874//ligase activity;GO:0003674//molecular_function;GO:0005488//binding	GO:0034641//cellular nitrogen compound metabolic process;GO:0008150//biological_process;GO:0006807//nitrogen compound metabolic process;GO:0009987//cellular process;GO:0044237//cellular metabolic process;GO:0008152//metabolic process
ENSMUSG00000000340	315.25	420.2	105.998	74.434	-0.509997	8.24782e-05	0.000842801	no	Dbt	dihydrolipoamide branched chain transacylase E2 [Source:MGI Symbol;Acc:MGI:105386]	Metabolism	Global and Overview;Amino acid metabolism;Carbohydrate metabolism	ko01100//Metabolic pathways;ko01110//Biosynthesis of secondary metabolites;ko01130//Biosynthesis of antibiotics;ko00280//Valine, leucine and isoleucine degradation;ko00640//Propanoate metabolism	K09699	GO:0043227//membrane-bounded organelle;GO:0005623//cell;GO:0005737//cytoplasm;GO:0043231//intracellular membrane-bounded organelle;GO:0044444//cytoplasmic part;GO:0005622//intracellular;GO:0005739//mitochondrion;GO:0043226//organelle;GO:0044424//intracellular part;GO:0044464//cell part;GO:0043229//intracellular organelle;GO:0005575//cellular_component	GO:0008289//lipid binding;GO:0003674//molecular_function;GO:0005488//binding;GO:0016740//transferase activity;GO:0003824//catalytic activity;GO:0016746//transferase activity, transferring acyl groups;GO:0043167//ion binding;GO:0005515//protein binding;GO:0019899//enzyme binding	-
ENSMUSG00000000346	218.5	452.78	197.075	215.69	0.130215	0.404308	0.676657	no	Dazap2	DAZ associated protein 2 [Source:MGI Symbol;Acc:MGI:1344344]	-	-	-	-	GO:0044424//intracellular part;GO:0005622//intracellular;GO:0070013//intracellular organelle lumen;GO:0043227//membrane-bounded organelle;GO:0043229//intracellular organelle;GO:0032991//macromolecular complex;GO:0005623//cell;GO:0044428//nuclear part;GO:0043231//intracellular membrane-bounded organelle;GO:0043226//organelle;GO:0005634//nucleus;GO:0043233//organelle lumen;GO:0044464//cell part;GO:…	GO:0030234//enzyme regulator activity;GO:0098772//molecular function regulator;GO:0019899//enzyme binding;GO:0005515//protein binding;GO:0005488//binding;GO:0003674//molecular_function	GO:0036211//protein modification process;GO:0043170//macromolecule metabolic process;GO:0008150//biological_process;GO:0008152//metabolic process;GO:0043412//macromolecule modification;GO:0019538//protein metabolic process;GO:0009987//cellular process;GO:0044260//cellular macromolecule metabolic process;GO:0071704//organic substance metabolic process;GO:0044237//cellular metabolic process;GO:0006…
ENSMUSG00000000355	17.5	33.6	15.7875	15.282	-0.0469494	0.938863	1	no	Mcts1	malignant T cell amplified sequence 1 [Source:MGI Symbol;Acc:MGI:1916245]	-	-	-	-	GO:0043226//organelle;GO:0043229//intracellular organelle;GO:0030529//intracellular ribonucleoprotein complex;GO:0043232//intracellular non-membrane-bounded organelle;GO:0043228//non-membrane-bounded organelle;GO:1990904//ribonucleoprotein complex;GO:0005622//intracellular;GO:0044464//cell part;GO:0005623//cell;GO:0032991//macromolecular complex;GO:0005886//plasma membrane;GO:0005840//ribosome;GO…	GO:0097159//organic cyclic compound binding;GO:1901363//heterocyclic compound binding;GO:0008135//translation factor activity, RNA binding;GO:0003723//RNA binding;GO:0005488//binding;GO:0003674//molecular_function;GO:0003676//nucleic acid binding	GO:0040007//growth;GO:0065003//macromolecular complex assembly;GO:0044419//interspecies interaction between organisms;GO:0022613//ribonucleoprotein complex biogenesis;GO:0044267//cellular protein metabolic process;GO:0044249//cellular biosynthetic process;GO:0043604//amide biosynthetic process;GO:1901576//organic substance biosynthetic process;GO:0044271//cellular nitrogen compound biosynthetic p…
ENSMUSG00000000359	23.75	73	17.2525	23.006	0.415205	0.0163799	0.0720938	no	Rem1	rad and gem related GTP binding protein 1 [Source:MGI Symbol;Acc:MGI:1097696]	-	-	-	-	GO:0005886//plasma membrane;GO:0044464//cell part;GO:0005575//cellular_component;GO:0005623//cell;GO:0016020//membrane;GO:0071944//cell periphery	GO:0016818//hydrolase activity, acting on acid anhydrides, in phosphorus-containing anhydrides;GO:0003674//molecular_function;GO:0003924//GTPase activity;GO:0017111//nucleoside-triphosphatase activity;GO:0016462//pyrophosphatase activity;GO:0003824//catalytic activity;GO:0005488//binding;GO:0043167//ion binding;GO:0016787//hydrolase activity;GO:0016817//hydrolase activity, acting on acid anhydrid…	GO:0009987//cellular process;GO:0044765//single-organism transport;GO:0051179//localization;GO:0050789//regulation of biological process;GO:0055085//transmembrane transport;GO:0007165//signal transduction;GO:0051234//establishment of localization;GO:0050896//response to stimulus;GO:0008150//biological_process;GO:0044699//single-organism process;GO:0051716//cellular response to stimulus;GO:0050794…
ENSMUSG00000000365	1	1.2	0.115	0.154	0.421296	0.746498	0.932613	no	Rnf17	ring finger protein 17 [Source:MGI Symbol;Acc:MGI:1353419]	-	-	-	-	GO:0043231//intracellular membrane-bounded organelle;GO:0043227//membrane-bounded organelle;GO:0043226//organelle;GO:0044424//intracellular part;GO:0044464//cell part;GO:0005575//cellular_component;GO:0005623//cell;GO:0005634//nucleus;GO:0005622//intracellular;GO:0005737//cytoplasm;GO:0043229//intracellular organelle	GO:0005488//binding;GO:0003674//molecular_function;GO:0043167//ion binding	GO:0000003//reproduction;GO:0032502//developmental process;GO:0030154//cell differentiation;GO:0044699//single-organism process;GO:0048856//anatomical structure development;GO:0008150//biological_process;GO:0048869//cellular developmental process;GO:0009987//cellular process;GO:0044767//single-organism developmental process;GO:0044763//single-organism cellular process
ENSMUSG00000000374	98	109.4	13.2875	7.758	-0.776313	8.16876e-05	0.000836742	no	Trappc10	-	-	-	-	-	-	-	-
ENSMUSG00000000378	14.25	37	6.73	7.636	0.182211	0.390929	0.664315	no	Ccm2	cerebral cavernous malformation 2 [Source:MGI Symbol;Acc:MGI:2384924]	-	-	-	-	GO:0044444//cytoplasmic part;GO:0005575//cellular_component;GO:0043229//intracellular organelle;GO:0044464//cell part;GO:0005622//intracellular;GO:0005737//cytoplasm;GO:0043226//organelle;GO:0005623//cell;GO:0032991//macromolecular complex;GO:0005739//mitochondrion;GO:0043227//membrane-bounded organelle;GO:0044424//intracellular part;GO:0043231//intracellular membrane-bounded organelle	GO:0003674//molecular_function	GO:0009790//embryo development;GO:0044767//single-organism developmental process;GO:0030154//cell differentiation;GO:0034330//cell junction organization;GO:0044707//single-multicellular organism process;GO:0008150//biological_process;GO:0032501//multicellular organismal process;GO:0009987//cellular process;GO:0032502//developmental process;GO:0048869//cellular developmental process;GO:0016043//ce…
ENSMUSG00000000381	0	0	0.001	0.001	0	1	1	notest	Wap	whey acidic protein [Source:MGI Symbol;Acc:MGI:98943]	Organismal Systems	Endocrine system	ko04917//Prolactin signaling pathway	K17106	GO:0005576//extracellular region;GO:0005575//cellular_component	GO:0098772//molecular function regulator;GO:0003674//molecular_function;GO:0030234//enzyme regulator activity	GO:0008150//biological_process
ENSMUSG00000000384	68.5	118.6	21.4325	17.372	-0.303036	0.44569	0.709998	no	Tbrg4	transforming growth factor beta regulated gene 4 [Source:MGI Symbol;Acc:MGI:1100868]	-	-	-	-	GO:0005622//intracellular;GO:0005623//cell;GO:0005739//mitochondrion;GO:0043229//intracellular organelle;GO:0044424//intracellular part;GO:0043231//intracellular membrane-bounded organelle;GO:0005737//cytoplasm;GO:0043227//membrane-bounded organelle;GO:0043226//organelle;GO:0044464//cell part;GO:0044444//cytoplasmic part;GO:0005575//cellular_component	GO:0016301//kinase activity;GO:0016740//transferase activity;GO:0016772//transferase activity, transferring phosphorus-containing groups;GO:0003674//molecular_function;GO:0003824//catalytic activity	GO:0007005//mitochondrion organization;GO:0016071//mRNA metabolic process;GO:0006397//mRNA processing;GO:0044270//cellular nitrogen compound catabolic process;GO:0006139//nucleobase-containing compound metabolic process;GO:0044237//cellular metabolic process;GO:0008152//metabolic process;GO:0006725//cellular aromatic compound metabolic process;GO:0044238//primary metabolic process;GO:0090304//nuc…
ENSMUSG00000000385	202	434.4	81.285	98.728	0.28047	0.251689	0.506008	no	Tmprss2	transmembrane protease, serine 2 [Source:MGI Symbol;Acc:MGI:1354381]	Human Diseases	Infectious diseases;Cancers	ko05202//Transcriptional misregulation in cancers;ko05164//Influenza A	K09633	GO:0005576//extracellular region;GO:0044464//cell part;GO:0005575//cellular_component;GO:0016020//membrane;GO:0071944//cell periphery;GO:0005886//plasma membrane;GO:0005623//cell	GO:0008233//peptidase activity;GO:0016787//hydrolase activity;GO:0003674//molecular_function;GO:0003824//catalytic activity	GO:0051234//establishment of localization;GO:0008150//biological_process;GO:0019538//protein metabolic process;GO:0016192//vesicle-mediated transport;GO:0044238//primary metabolic process;GO:0051704//multi-organism process;GO:0071704//organic substance metabolic process;GO:0008152//metabolic process;GO:0044403//symbiosis, encompassing mutualism through parasitism;GO:0044419//interspecies interact…
ENSMUSG00000000386	1.25	6.032	0.595	2.308	1.95568	0.260291	0.517333	no	Mx1	MX dynamin-like GTPase 1 [Source:MGI Symbol;Acc:MGI:97243]	-	-	-	-	-	GO:0003824//catalytic activity;GO:0016818//hydrolase activity, acting on acid anhydrides, in phosphorus-containing anhydrides;GO:0003674//molecular_function;GO:0016817//hydrolase activity, acting on acid anhydrides;GO:0003924//GTPase activity;GO:0016787//hydrolase activity;GO:0016462//pyrophosphatase activity;GO:0017111//nucleoside-triphosphatase activity;GO:0043167//ion binding;GO:0005488//bindi…	-
ENSMUSG00000000392	1.25	7.4	0.7025	0.822	0.22664	0.097827	0.269768	no	Fap	fibroblast activation protein [Source:MGI Symbol;Acc:MGI:109608]	-	-	-	-	GO:0005575//cellular_component;GO:0016020//membrane;GO:0005886//plasma membrane;GO:0044421//extracellular region part;GO:0071944//cell periphery;GO:0005615//extracellular space;GO:0005576//extracellular region;GO:0005623//cell;GO:0044464//cell part	GO:0005515//protein binding;GO:0019899//enzyme binding;GO:0003674//molecular_function;GO:0016787//hydrolase activity;GO:0008233//peptidase activity;GO:0003824//catalytic activity;GO:0005488//binding	GO:0030198//extracellular matrix organization;GO:0044699//single-organism process;GO:0007049//cell cycle;GO:0009056//catabolic process;GO:0006928//movement of cell or subcellular component;GO:0051179//localization;GO:0051674//localization of cell;GO:0040011//locomotion;GO:0044763//single-organism cellular process;GO:0007155//cell adhesion;GO:0009987//cellular process;GO:0022610//biological adhesi…
ENSMUSG00000000394	0	0	0.001	0.001	0	1	1	notest	Gcg	glucagon [Source:MGI Symbol;Acc:MGI:95674]	Organismal Systems	Endocrine system	ko04922//Glucagon signaling pathway;ko04911//Insulin secretion	K05259	GO:0043226//organelle;GO:0005615//extracellular space;GO:0044464//cell part;GO:0031982//vesicle;GO:0005576//extracellular region;GO:0044444//cytoplasmic part;GO:0043229//intracellular organelle;GO:0044424//intracellular part;GO:0005575//cellular_component;GO:0031410//cytoplasmic vesicle;GO:0005737//cytoplasm;GO:0005622//intracellular;GO:0005623//cell;GO:0044421//extracellular region part	GO:0003674//molecular_function	GO:0023052//signaling;GO:0043170//macromolecule metabolic process;GO:0051716//cellular response to stimulus;GO:0009987//cellular process;GO:0071704//organic substance metabolic process;GO:0050789//regulation of biological process;GO:0044238//primary metabolic process;GO:0008152//metabolic process;GO:0050794//regulation of cellular process;GO:0009058//biosynthetic process;GO:0044260//cellular macr…
ENSMUSG00000000399	667.25	976.8	279.415	221.198	-0.337071	0.0125214	0.0585833	no	Ndufa9	NADH:ubiquinone oxidoreductase subunit A9 [Source:MGI Symbol;Acc:MGI:1913358]	Human Diseases;Metabolism	Endocrine and metabolic diseases;Energy metabolism;Neurodegenerative diseases;Global and Overview	ko01100//Metabolic pathways;ko05016//Huntington's disease;ko05010//Alzheimer's disease;ko04932//Non-alcoholic fatty liver disease (NAFLD);ko05012//Parkinson's disease;ko00190//Oxidative phosphorylation	K03953	GO:0044464//cell part;GO:0043226//organelle;GO:0044428//nuclear part;GO:0044446//intracellular organelle part;GO:0070013//intracellular organelle lumen;GO:0043231//intracellular membrane-bounded organelle;GO:0005623//cell;GO:0005634//nucleus;GO:0005575//cellular_component;GO:0005737//cytoplasm;GO:0043233//organelle lumen;GO:0031974//membrane-enclosed lumen;GO:0005654//nucleoplasm;GO:0005739//mito…	GO:0003824//catalytic activity;GO:0003674//molecular_function;GO:0016491//oxidoreductase activity	GO:0044085//cellular component biogenesis;GO:0006996//organelle organization;GO:0044710//single-organism metabolic process;GO:0044237//cellular metabolic process;GO:0007005//mitochondrion organization;GO:0051186//cofactor metabolic process;GO:0065003//macromolecular complex assembly;GO:0009987//cellular process;GO:0008152//metabolic process;GO:0016043//cellular component organization;GO:0071840//…
ENSMUSG00000000402	65.25	111.4	19.0525	16.606	-0.198276	0.368837	0.64556	no	Egfl6	EGF-like-domain, multiple 6 [Source:MGI Symbol;Acc:MGI:1858599]	-	-	-	-	GO:0031012//extracellular matrix;GO:0005575//cellular_component;GO:0005576//extracellular region	GO:0003674//molecular_function;GO:0043167//ion binding;GO:0005488//binding	GO:0016043//cellular component organization;GO:0048856//anatomical structure development;GO:0044699//single-organism process;GO:0043062//extracellular structure organization;GO:0007155//cell adhesion;GO:0030198//extracellular matrix organization;GO:0008150//biological_process;GO:0044767//single-organism developmental process;GO:0009987//cellular process;GO:0032502//developmental process;GO:004476…
ENSMUSG00000000409	2	17.624	1.0775	4.886	2.18097	0.000144634	0.00137891	yes	Lck	lymphocyte protein tyrosine kinase [Source:MGI Symbol;Acc:MGI:96756]	Environmental Information Processing;Organismal Systems;Human Diseases	Infectious diseases;Signal transduction;Immune diseases;Immune system;Development	ko05166//HTLV-I infection;ko04650//Natural killer cell mediated cytotoxicity;ko04380//Osteoclast differentiation;ko04660//T cell receptor signaling pathway;ko04064//NF-kappa B signaling pathway;ko05340//Primary immunodeficiency	K05856	GO:0005815//microtubule organizing center;GO:0031982//vesicle;GO:0005856//cytoskeleton;GO:0044430//cytoskeletal part;GO:0005829//cytosol;GO:0015630//microtubule cytoskeleton;GO:0044422//organelle part;GO:0031410//cytoplasmic vesicle;GO:0043232//intracellular non-membrane-bounded organelle;GO:0005575//cellular_component;GO:0043229//intracellular organelle;GO:0005737//cytoplasm;GO:0005622//intracel…	GO:0043167//ion binding;GO:0016788//hydrolase activity, acting on ester bonds;GO:0003674//molecular_function;GO:0005488//binding;GO:0019899//enzyme binding;GO:0016772//transferase activity, transferring phosphorus-containing groups;GO:0003824//catalytic activity;GO:0005515//protein binding;GO:0042578//phosphoric ester hydrolase activity;GO:0016301//kinase activity;GO:0016740//transferase activity…	GO:0044767//single-organism developmental process;GO:0044763//single-organism cellular process;GO:0050789//regulation of biological process;GO:0006464//cellular protein modification process;GO:0042592//homeostatic process;GO:0022610//biological adhesion;GO:0044765//single-organism transport;GO:0044238//primary metabolic process;GO:0008152//metabolic process;GO:0006810//transport;GO:0065008//regul…
ENSMUSG00000000411	0	0	0.001	0.001	0	1	1	notest	Tssk3	testis-specific serine kinase 3 [Source:MGI Symbol;Acc:MGI:1929914]	-	-	-	-	GO:0005575//cellular_component;GO:0005634//nucleus;GO:0043231//intracellular membrane-bounded organelle;GO:0043229//intracellular organelle;GO:0044464//cell part;GO:0005622//intracellular;GO:0043227//membrane-bounded organelle;GO:0005737//cytoplasm;GO:0005623//cell;GO:0044424//intracellular part;GO:0043226//organelle	GO:0016740//transferase activity;GO:0003824//catalytic activity;GO:0005488//binding;GO:0003674//molecular_function;GO:0043167//ion binding;GO:0016301//kinase activity;GO:0016772//transferase activity, transferring phosphorus-containing groups	GO:0008152//metabolic process;GO:0044237//cellular metabolic process;GO:0044699//single-organism process;GO:0009987//cellular process;GO:0044260//cellular macromolecule metabolic process;GO:0050794//regulation of cellular process;GO:0044267//cellular protein metabolic process;GO:0007154//cell communication;GO:0044767//single-organism developmental process;GO:0071704//organic substance metabolic p…
ENSMUSG00000000416	37.5	33.6	7.2175	2.234	-1.69187	0.00102916	0.00755339	yes	Cttnbp2	cortactin binding protein 2 [Source:MGI Symbol;Acc:MGI:1353467]	-	-	-	-	GO:0044444//cytoplasmic part;GO:0005575//cellular_component;GO:0005622//intracellular;GO:0031410//cytoplasmic vesicle;GO:0005737//cytoplasm;GO:0043226//organelle;GO:0005623//cell;GO:0031982//vesicle;GO:0043229//intracellular organelle;GO:0044464//cell part;GO:0044424//intracellular part	GO:0003674//molecular_function	GO:0032502//developmental process;GO:0008150//biological_process;GO:0048856//anatomical structure development
ENSMUSG00000000420	112.75	235.488	33.075	36.322	0.135102	0.378443	0.654148	no	Galnt1	polypeptide N-acetylgalactosaminyltransferase 1 [Source:MGI Symbol;Acc:MGI:894693]	Metabolism	Global and Overview;Glycan biosynthesis and metabolism	ko01100//Metabolic pathways;ko00512//Mucin type O-glycan biosynthesis	K00710	GO:0044424//intracellular part;GO:0043229//intracellular organelle;GO:0012505//endomembrane system;GO:0005622//intracellular;GO:0005575//cellular_component;GO:0005576//extracellular region;GO:0005794//Golgi apparatus;GO:0005737//cytoplasm;GO:0043226//organelle;GO:0005623//cell;GO:0043227//membrane-bounded organelle;GO:0043231//intracellular membrane-bounded organelle;GO:0044464//cell part;GO:0044…	GO:0016740//transferase activity;GO:0043167//ion binding;GO:0003824//catalytic activity;GO:0005488//binding;GO:0003674//molecular_function;GO:0016757//transferase activity, transferring glycosyl groups	GO:0006464//cellular protein modification process;GO:0043170//macromolecule metabolic process;GO:0044237//cellular metabolic process;GO:0008150//biological_process;GO:0071704//organic substance metabolic process;GO:0008152//metabolic process;GO:0005975//carbohydrate metabolic process;GO:0044238//primary metabolic process;GO:0019538//protein metabolic process;GO:0009987//cellular process;GO:004426…
ENSMUSG00000000435	0	0	0.001	0.001	0	1	1	notest	Myf5	myogenic factor 5 [Source:MGI Symbol;Acc:MGI:97252]	Cellular Processes	Cellular commiunity	ko04550//Signaling pathways regulating pluripotency of stem cells	K18484	GO:0043226//organelle;GO:0031981//nuclear lumen;GO:0005575//cellular_component;GO:0005622//intracellular;GO:0043229//intracellular organelle;GO:0044446//intracellular organelle part;GO:0005654//nucleoplasm;GO:0043233//organelle lumen;GO:0070013//intracellular organelle lumen;GO:0044428//nuclear part;GO:0031974//membrane-enclosed lumen;GO:0044422//organelle part;GO:0044424//intracellular part;GO:0…	GO:0097159//organic cyclic compound binding;GO:0003676//nucleic acid binding;GO:1901363//heterocyclic compound binding;GO:0003674//molecular_function;GO:0005488//binding;GO:0003677//DNA binding;GO:0003700//transcription factor activity, sequence-specific DNA binding;GO:0001071//nucleic acid binding transcription factor activity	GO:0032502//developmental process;GO:0008150//biological_process;GO:0044763//single-organism cellular process;GO:0071840//cellular component organization or biogenesis;GO:0044767//single-organism developmental process;GO:0044699//single-organism process;GO:0009987//cellular process;GO:0030198//extracellular matrix organization;GO:0032501//multicellular organismal process;GO:0022610//biological ad…
ENSMUSG00000000439	22.5	48.4	8.9775	10.212	0.18588	0.548622	0.798802	no	Mkrn2	makorin, ring finger protein, 2 [Source:MGI Symbol;Acc:MGI:1914277]	-	-	-	-	GO:0005623//cell;GO:0044464//cell part;GO:0005622//intracellular;GO:0005575//cellular_component	GO:0003674//molecular_function;GO:0043167//ion binding;GO:0005488//binding	GO:0008150//biological_process;GO:0019538//protein metabolic process;GO:0044238//primary metabolic process;GO:0044267//cellular protein metabolic process;GO:0044237//cellular metabolic process;GO:0008152//metabolic process;GO:0006464//cellular protein modification process;GO:0009987//cellular process;GO:0036211//protein modification process;GO:0043170//macromolecule metabolic process;GO:0071704//…
ENSMUSG00000000440	8.6475	26.4	3.2825	4.854	0.564379	0.121025	0.313141	no	Pparg	peroxisome proliferator activated receptor gamma [Source:MGI Symbol;Acc:MGI:97747]	Environmental Information Processing;Organismal Systems;Human Diseases	Aging;Cancers;Development;Endocrine system;Neurodegenerative diseases;Signal transduction	ko05200//Pathways in cancer;ko05016//Huntington's disease;ko05202//Transcriptional misregulation in cancers;ko04152//AMPK signaling pathway;ko04380//Osteoclast differentiation;ko04211//Longevity regulating pathway - mammal;ko03320//PPAR signaling pathway;ko05216//Thyroid cancer	K08530	GO:0005634//nucleus;GO:0043229//intracellular organelle;GO:0005622//intracellular;GO:0005829//cytosol;GO:0043226//organelle;GO:0044424//intracellular part;GO:0005623//cell;GO:0043231//intracellular membrane-bounded organelle;GO:0005575//cellular_component;GO:0005737//cytoplasm;GO:0044464//cell part;GO:0043227//membrane-bounded organelle;GO:0032991//macromolecular complex;GO:0044444//cytoplasmic p…	GO:0019899//enzyme binding;GO:0001071//nucleic acid binding transcription factor activity;GO:0097159//organic cyclic compound binding;GO:0003676//nucleic acid binding;GO:0003700//transcription factor activity, sequence-specific DNA binding;GO:0003674//molecular_function;GO:0008134//transcription factor binding;GO:1901363//heterocyclic compound binding;GO:0003677//DNA binding;GO:0005515//protein b…	GO:0023052//signaling;GO:0050896//response to stimulus;GO:0043170//macromolecule metabolic process;GO:0009987//cellular process;GO:0043603//cellular amide metabolic process;GO:1901576//organic substance biosynthetic process;GO:0006807//nitrogen compound metabolic process;GO:0048869//cellular developmental process;GO:0030154//cell differentiation;GO:0044710//single-organism metabolic process;GO:00…
ENSMUSG00000000441	65.25	114.4	19.4275	16.492	-0.236334	0.691514	0.892705	no	Raf1	v-raf-leukemia viral oncogene 1 [Source:MGI Symbol;Acc:MGI:97847]	Organismal Systems;Human Diseases;Environmental Information Processing;Cellular Processes	Immune system;Cancers;Substance dependence;Endocrine system;Circulatory system;Infectious diseases;Cellular commiunity;Nervous system;Signal transduction;Cell motility	ko05200//Pathways in cancer;ko04151//PI3K-Akt signaling pathway;ko04010//MAPK signaling pathway;ko04014//Ras signaling pathway;ko04810//Regulation of actin cytoskeleton;ko04015//Rap1 signaling pathway;ko04510//Focal adhesion;ko05205//Proteoglycans in cancer;ko04024//cAMP signaling pathway;ko05034//Alcoholism;ko04062//Chemokine signaling pathway;ko05152//Tuberculosis;ko04022//cGMP - PKG signaling …	K04366	GO:0005794//Golgi apparatus;GO:0005634//nucleus;GO:0005739//mitochondrion;GO:0043233//organelle lumen;GO:0005622//intracellular;GO:0043226//organelle;GO:0044428//nuclear part;GO:0071944//cell periphery;GO:0043231//intracellular membrane-bounded organelle;GO:0005623//cell;GO:0044444//cytoplasmic part;GO:0005886//plasma membrane;GO:0043227//membrane-bounded organelle;GO:0005575//cellular_component;…	GO:0030234//enzyme regulator activity;GO:0019899//enzyme binding;GO:0016772//transferase activity, transferring phosphorus-containing groups;GO:0003824//catalytic activity;GO:0016301//kinase activity;GO:0005488//binding;GO:0098772//molecular function regulator;GO:0003674//molecular_function;GO:0016740//transferase activity;GO:0005515//protein binding;GO:0043167//ion binding	GO:0009058//biosynthetic process;GO:0050896//response to stimulus;GO:0008150//biological_process;GO:0044763//single-organism cellular process;GO:0030154//cell differentiation;GO:0065007//biological regulation;GO:0036211//protein modification process;GO:0009987//cellular process;GO:0065008//regulation of biological quality;GO:0071704//organic substance metabolic process;GO:0051234//establishment o…
ENSMUSG00000000486	10	35.4	4.8675	8.308	0.77132	0.0621693	0.196574	no	2023-09-01	septin 1 [Source:MGI Symbol;Acc:MGI:1858916]	Human Diseases	Infectious diseases	ko05100//Bacterial invasion of epithelial cells	K13737	GO:0044424//intracellular part;GO:0043226//organelle;GO:0031410//cytoplasmic vesicle;GO:0031982//vesicle;GO:0044446//intracellular organelle part;GO:0043232//intracellular non-membrane-bounded organelle;GO:0044444//cytoplasmic part;GO:0005737//cytoplasm;GO:0043229//intracellular organelle;GO:0044464//cell part;GO:0044430//cytoskeletal part;GO:0005856//cytoskeleton;GO:0005623//cell;GO:0015630//mic…	GO:0005198//structural molecule activity;GO:0017111//nucleoside-triphosphatase activity;GO:0003824//catalytic activity;GO:0005488//binding;GO:0016817//hydrolase activity, acting on acid anhydrides;GO:0003674//molecular_function;GO:0003924//GTPase activity;GO:0016787//hydrolase activity;GO:0016462//pyrophosphatase activity;GO:0016818//hydrolase activity, acting on acid anhydrides, in phosphorus-co…	GO:0016043//cellular component organization;GO:0044699//single-organism process;GO:0009987//cellular process;GO:0051179//localization;GO:0008150//biological_process;GO:0007049//cell cycle;GO:0006996//organelle organization;GO:0065003//macromolecular complex assembly;GO:0022607//cellular component assembly;GO:0044763//single-organism cellular process;GO:0000003//reproduction;GO:0006810//transport;…
ENSMUSG00000000489	10.25	48.6	11.3525	18.604	0.712603	0.000182064	0.00168362	no	Pdgfb	platelet derived growth factor, B polypeptide [Source:MGI Symbol;Acc:MGI:97528]	Human Diseases;Environmental Information Processing;Cellular Processes	Signaling molecules and interaction;Infectious diseases;Cellular commiunity;Cell motility;Signal transduction;Cancers	ko05200//Pathways in cancer;ko04151//PI3K-Akt signaling pathway;ko05166//HTLV-I infection;ko04060//Cytokine-cytokine receptor interaction;ko04010//MAPK signaling pathway;ko04014//Ras signaling pathway;ko04810//Regulation of actin cytoskeleton;ko04015//Rap1 signaling pathway;ko04510//Focal adhesion;ko04072//Phospholipase D signaling pathway;ko05206//MicroRNAs in cancer;ko05231//Choline metabolism …	K17386	GO:0005622//intracellular;GO:0044464//cell part;GO:0005575//cellular_component;GO:0005623//cell	GO:0003674//molecular_function;GO:0030234//enzyme regulator activity;GO:0098772//molecular function regulator	GO:0051716//cellular response to stimulus;GO:0006464//cellular protein modification process;GO:0009058//biosynthetic process;GO:0051234//establishment of localization;GO:0006259//DNA metabolic process;GO:0048856//anatomical structure development;GO:0030154//cell differentiation;GO:0051179//localization;GO:0008152//metabolic process;GO:0065007//biological regulation;GO:0048870//cell motility;GO:00…
ENSMUSG00000000530	45	138.2	18.045	24.934	0.466515	0.00148795	0.0102191	no	Acvrl1	activin A receptor, type II-like 1 [Source:MGI Symbol;Acc:MGI:1338946]	-	-	-	-	GO:0016020//membrane;GO:0044464//cell part;GO:0071944//cell periphery;GO:0005886//plasma membrane;GO:0005623//cell;GO:0032991//macromolecular complex;GO:0005575//cellular_component	GO:0016772//transferase activity, transferring phosphorus-containing groups;GO:0003674//molecular_function;GO:0043167//ion binding;GO:0016301//kinase activity;GO:0005515//protein binding;GO:0016740//transferase activity;GO:0005488//binding;GO:0003824//catalytic activity;GO:0019899//enzyme binding	GO:0007154//cell communication;GO:0044767//single-organism developmental process;GO:0071704//organic substance metabolic process;GO:0048856//anatomical structure development;GO:0009653//anatomical structure morphogenesis;GO:0007155//cell adhesion;GO:0043412//macromolecule modification;GO:0006725//cellular aromatic compound metabolic process;GO:0009790//embryo development;GO:0019538//protein metab…
ENSMUSG00000000531	9	18.2	3.8775	4.266	0.137757	0.767336	0.94684	no	Grasp	GRP1 (general receptor for phosphoinositides 1)-associated scaffold protein [Source:MGI Symbol;Acc:MGI:1860303]	-	-	-	-	GO:0043231//intracellular membrane-bounded organelle;GO:0031967//organelle envelope;GO:0012505//endomembrane system;GO:0043229//intracellular organelle;GO:0005856//cytoskeleton;GO:0031975//envelope;GO:0043232//intracellular non-membrane-bounded organelle;GO:0005634//nucleus;GO:0071944//cell periphery;GO:0044446//intracellular organelle part;GO:0044422//organelle part;GO:0043228//non-membrane-boun…	GO:0003674//molecular_function;GO:0005515//protein binding;GO:0005488//binding;GO:0019899//enzyme binding	GO:0051716//cellular response to stimulus;GO:0051234//establishment of localization;GO:0044700//single organism signaling;GO:0007154//cell communication;GO:0009987//cellular process;GO:0050896//response to stimulus;GO:0044699//single-organism process;GO:0065007//biological regulation;GO:0008150//biological_process;GO:0006810//transport;GO:0007165//signal transduction;GO:0050794//regulation of cel…
ENSMUSG00000000532	87.75	198.2	27.6825	34.104	0.300967	0.094817	0.263403	no	Acvr1b	activin A receptor, type 1B [Source:MGI Symbol;Acc:MGI:1338944]	Cellular Processes;Environmental Information Processing	Signal transduction;Cellular commiunity;Signaling molecules and interaction	ko04060//Cytokine-cytokine receptor interaction;ko04550//Signaling pathways regulating pluripotency of stem cells;ko04350//TGF-beta signaling pathway	K13567	GO:0005575//cellular_component;GO:0005886//plasma membrane;GO:0005829//cytosol;GO:0044444//cytoplasmic part;GO:0016020//membrane;GO:0005737//cytoplasm;GO:0032991//macromolecular complex;GO:0071944//cell periphery;GO:0005623//cell;GO:0044424//intracellular part;GO:0044464//cell part;GO:0005622//intracellular	GO:0005488//binding;GO:0016772//transferase activity, transferring phosphorus-containing groups;GO:0043167//ion binding;GO:0003824//catalytic activity;GO:0016301//kinase activity;GO:0003674//molecular_function;GO:0016740//transferase activity	GO:0044767//single-organism developmental process;GO:0051674//localization of cell;GO:0051179//localization;GO:0048856//anatomical structure development;GO:0000003//reproduction;GO:0007154//cell communication;GO:0008152//metabolic process;GO:0016265//death;GO:0007275//multicellular organism development;GO:0048870//cell motility;GO:0009987//cellular process;GO:0065007//biological regulation;GO:004…
ENSMUSG00000000538	233.398	349	74.195	60.986	-0.282844	0.0715796	0.216189	no	Tom1l2	target of myb1-like 2 (chicken) [Source:MGI Symbol;Acc:MGI:2443306]	-	-	-	-	GO:0044464//cell part;GO:0005575//cellular_component;GO:0005623//cell;GO:0005622//intracellular	GO:0003674//molecular_function;GO:0019899//enzyme binding;GO:0005515//protein binding;GO:0005488//binding	GO:0050789//regulation of biological process;GO:0051716//cellular response to stimulus;GO:0051234//establishment of localization;GO:0023052//signaling;GO:0006810//transport;GO:0051179//localization;GO:0050896//response to stimulus;GO:0007049//cell cycle;GO:0009987//cellular process;GO:0007154//cell communication;GO:0044700//single organism signaling;GO:0044763//single-organism cellular process;GO…
ENSMUSG00000000544	1.75	1.2	0.73	0.716	-0.0279369	0.168057	0.390655	no	Gpa33	glycoprotein A33 (transmembrane) [Source:MGI Symbol;Acc:MGI:1891703]	-	-	-	-	GO:0005575//cellular_component	-	-
ENSMUSG00000000552	5	23.2	2.455	5.212	1.08611	0.0111908	0.0535714	no	Zfp385a	zinc finger protein 385A [Source:MGI Symbol;Acc:MGI:1352495]	-	-	-	-	GO:0005694//chromosome;GO:0005730//nucleolus;GO:0031981//nuclear lumen;GO:0043231//intracellular membrane-bounded organelle;GO:0043229//intracellular organelle;GO:0044428//nuclear part;GO:0005623//cell;GO:0044422//organelle part;GO:0043227//membrane-bounded organelle;GO:0005622//intracellular;GO:0005575//cellular_component;GO:0070013//intracellular organelle lumen;GO:0005634//nucleus;GO:0043228//…	GO:0044822//poly(A) RNA binding;GO:0043167//ion binding;GO:1901363//heterocyclic compound binding;GO:0003676//nucleic acid binding;GO:0003729//mRNA binding;GO:0005488//binding;GO:0003674//molecular_function;GO:0003723//RNA binding;GO:0097159//organic cyclic compound binding	GO:0043170//macromolecule metabolic process;GO:0010467//gene expression;GO:0044763//single-organism cellular process;GO:0071704//organic substance metabolic process;GO:0019538//protein metabolic process;GO:0034641//cellular nitrogen compound metabolic process;GO:0048856//anatomical structure development;GO:0032501//multicellular organismal process;GO:0009653//anatomical structure morphogenesis;GO…
ENSMUSG00000000555	29	139.2	4.85	10.914	1.17012	7.71829e-07	1.25058e-05	yes	Itga5	integrin alpha 5 (fibronectin receptor alpha) [Source:MGI Symbol;Acc:MGI:96604]	Cellular Processes;Environmental Information Processing;Human Diseases;Organismal Systems	Signaling molecules and interaction;Signal transduction;Cell motility;Infectious diseases;Cellular commiunity;Transport and catabolism;Immune system;Cancers;Cardiovascular diseases	ko04151//PI3K-Akt signaling pathway;ko04810//Regulation of actin cytoskeleton;ko04510//Focal adhesion;ko05205//Proteoglycans in cancer;ko04145//Phagosome;ko05206//MicroRNAs in cancer;ko05414//Dilated cardiomyopathy (DCM);ko05410//Hypertrophic cardiomyopathy (HCM);ko04640//Hematopoietic cell lineage;ko04512//ECM-receptor interaction;ko05100//Bacterial invasion of epithelial cells;ko05412//Arrhythm…	K06484	GO:0031982//vesicle;GO:0071944//cell periphery;GO:0012505//endomembrane system;GO:0031410//cytoplasmic vesicle;GO:0005623//cell;GO:0043229//intracellular organelle;GO:0005783//endoplasmic reticulum;GO:0005794//Golgi apparatus;GO:0005575//cellular_component;GO:0032991//macromolecular complex;GO:0044444//cytoplasmic part;GO:0043226//organelle;GO:0043227//membrane-bounded organelle;GO:0043231//intra…	GO:0005488//binding;GO:0043167//ion binding;GO:0003674//molecular_function	GO:0003008//system process;GO:0050877//neurological system process;GO:0044700//single organism signaling;GO:0050896//response to stimulus;GO:0007155//cell adhesion;GO:0016043//cellular component organization;GO:0022607//cellular component assembly;GO:0071704//organic substance metabolic process;GO:0009987//cellular process;GO:0050794//regulation of cellular process;GO:0044085//cellular component …
ENSMUSG00000000560	0	0	0.001	0.001	0	1	1	notest	Gabra2	gamma-aminobutyric acid (GABA) A receptor, subunit alpha 2 [Source:MGI Symbol;Acc:MGI:95614]	Environmental Information Processing;Human Diseases;Organismal Systems	Nervous system;Substance dependence;Sensory system;Signaling molecules and interaction	ko04080//Neuroactive ligand-receptor interaction;ko04723//Retrograde endocannabinoid signaling;ko05032//Morphine addiction;ko04727//GABAergic synapse;ko04742//Taste transduction;ko05033//Nicotine addiction	K05175	GO:0005737//cytoplasm;GO:0044424//intracellular part;GO:0031410//cytoplasmic vesicle;GO:0043226//organelle;GO:0005622//intracellular;GO:0044464//cell part;GO:0005886//plasma membrane;GO:0032991//macromolecular complex;GO:0005623//cell;GO:0005575//cellular_component;GO:0031982//vesicle;GO:0071944//cell periphery;GO:0016020//membrane;GO:0044444//cytoplasmic part;GO:0043229//intracellular organelle	GO:0003674//molecular_function;GO:0005215//transporter activity;GO:0022857//transmembrane transporter activity	GO:0044699//single-organism process;GO:1902578//single-organism localization;GO:0051234//establishment of localization;GO:0050896//response to stimulus;GO:0051179//localization;GO:0008150//biological_process;GO:0003008//system process;GO:0007154//cell communication;GO:0050789//regulation of biological process;GO:0044763//single-organism cellular process;GO:0044700//single organism signaling;GO:00…
ENSMUSG00000000561	43.75	100.4	26.4975	32.228	0.282458	0.164339	0.385003	no	Wdr77	WD repeat domain 77 [Source:MGI Symbol;Acc:MGI:1917715]	-	-	-	-	GO:0005623//cell;GO:0005829//cytosol;GO:0032991//macromolecular complex;GO:0044444//cytoplasmic part;GO:0043227//membrane-bounded organelle;GO:0043226//organelle;GO:0031974//membrane-enclosed lumen;GO:0005622//intracellular;GO:0005794//Golgi apparatus;GO:0005634//nucleus;GO:0044428//nuclear part;GO:0005654//nucleoplasm;GO:0005737//cytoplasm;GO:0044422//organelle part;GO:0044424//intracellular par…	GO:1901363//heterocyclic compound binding;GO:0005488//binding;GO:0003674//molecular_function;GO:0003676//nucleic acid binding;GO:0000988//transcription factor activity, protein binding;GO:0003677//DNA binding;GO:0097159//organic cyclic compound binding	GO:0048869//cellular developmental process;GO:0008283//cell proliferation;GO:0044767//single-organism developmental process;GO:0032502//developmental process;GO:0000003//reproduction;GO:0009987//cellular process;GO:0008150//biological_process;GO:0006807//nitrogen compound metabolic process;GO:0048856//anatomical structure development;GO:0009058//biosynthetic process;GO:0034641//cellular nitrogen …
ENSMUSG00000000562	0.75	1.8	1.08	0.676	-0.675936	1	1	no	Adora3	adenosine A3 receptor [Source:MGI Symbol;Acc:MGI:104847]	Environmental Information Processing	Signaling molecules and interaction;Signal transduction	ko04080//Neuroactive ligand-receptor interaction;ko04022//cGMP - PKG signaling pathway;ko04071//Sphingolipid signaling pathway	K04268	GO:0071944//cell periphery;GO:0044464//cell part;GO:0005886//plasma membrane;GO:0005575//cellular_component;GO:0005623//cell;GO:0016020//membrane	GO:0003674//molecular_function	GO:0051716//cellular response to stimulus;GO:0044699//single-organism process;GO:0040011//locomotion;GO:0050794//regulation of cellular process;GO:0044700//single organism signaling;GO:0050789//regulation of biological process;GO:0008283//cell proliferation;GO:0009987//cellular process;GO:0009058//biosynthetic process;GO:0008150//biological_process;GO:0050896//response to stimulus;GO:0044763//sin…
ENSMUSG00000000563	1589.75	2507	980.077	820.658	-0.256115	0.0748863	0.223196	no	Atp5f1	ATP synthase, H+ transporting, mitochondrial F0 complex, subunit B1 [Source:MGI Symbol;Acc:MGI:1100495]	Human Diseases;Metabolism	Energy metabolism;Neurodegenerative diseases;Global and Overview	ko01100//Metabolic pathways;ko05016//Huntington's disease;ko05010//Alzheimer's disease;ko05012//Parkinson's disease;ko00190//Oxidative phosphorylation	K02127	GO:0043229//intracellular organelle;GO:0005739//mitochondrion;GO:0070013//intracellular organelle lumen;GO:0005737//cytoplasm;GO:0005623//cell;GO:0032991//macromolecular complex;GO:0005622//intracellular;GO:0043227//membrane-bounded organelle;GO:0044464//cell part;GO:0044444//cytoplasmic part;GO:0044422//organelle part;GO:0005575//cellular_component;GO:0044446//intracellular organelle part;GO:000…	GO:0005215//transporter activity;GO:0003824//catalytic activity;GO:0016787//hydrolase activity;GO:0017111//nucleoside-triphosphatase activity;GO:0016818//hydrolase activity, acting on acid anhydrides, in phosphorus-containing anhydrides;GO:0016887//ATPase activity;GO:0022857//transmembrane transporter activity;GO:0016462//pyrophosphatase activity;GO:0003674//molecular_function;GO:0016817//hydrola…	GO:0008150//biological_process;GO:0034641//cellular nitrogen compound metabolic process;GO:0044710//single-organism metabolic process;GO:0051179//localization;GO:0044699//single-organism process;GO:0006810//transport;GO:0044765//single-organism transport;GO:0044763//single-organism cellular process;GO:0051234//establishment of localization;GO:1902578//single-organism localization;GO:0009987//cell…
ENSMUSG00000000567	3.5	33	0.99	5.398	2.44692	2.41749e-05	0.000277135	yes	Sox9	SRY (sex determining region Y)-box 9 [Source:MGI Symbol;Acc:MGI:98371]	Environmental Information Processing	Signal transduction	ko04024//cAMP signaling pathway	K18435	GO:0043229//intracellular organelle;GO:0043226//organelle;GO:0005575//cellular_component;GO:0043227//membrane-bounded organelle;GO:0005622//intracellular;GO:0031974//membrane-enclosed lumen;GO:0031981//nuclear lumen;GO:0005654//nucleoplasm;GO:0070013//intracellular organelle lumen;GO:0044422//organelle part;GO:0032991//macromolecular complex;GO:0005623//cell;GO:0005634//nucleus;GO:0043233//organe…	GO:0003824//catalytic activity;GO:0019899//enzyme binding;GO:0003700//transcription factor activity, sequence-specific DNA binding;GO:0003674//molecular_function;GO:0008134//transcription factor binding;GO:0016740//transferase activity;GO:0005515//protein binding;GO:0003677//DNA binding;GO:0003676//nucleic acid binding;GO:0005488//binding;GO:0001071//nucleic acid binding transcription factor acti…	GO:0044767//single-organism developmental process;GO:0065008//regulation of biological quality;GO:0022607//cellular component assembly;GO:0006928//movement of cell or subcellular component;GO:0048856//anatomical structure development;GO:0016265//death;GO:0007010//cytoskeleton organization;GO:0044238//primary metabolic process;GO:0071704//organic substance metabolic process;GO:0007154//cell commun…
ENSMUSG00000000568	96.25	176.6	114.775	81.838	-0.487966	0.722221	0.914291	no	Hnrnpd	heterogeneous nuclear ribonucleoprotein D [Source:MGI Symbol;Acc:MGI:101947]	-	-	-	-	GO:0005623//cell;GO:0005575//cellular_component;GO:0005737//cytoplasm;GO:0044464//cell part;GO:0005654//nucleoplasm;GO:0044446//intracellular organelle part;GO:0031974//membrane-enclosed lumen;GO:0044444//cytoplasmic part;GO:0005829//cytosol;GO:0043227//membrane-bounded organelle;GO:0043229//intracellular organelle;GO:0044428//nuclear part;GO:0043231//intracellular membrane-bounded organelle;GO:0…	GO:1901363//heterocyclic compound binding;GO:0008134//transcription factor binding;GO:0003729//mRNA binding;GO:0003677//DNA binding;GO:0003674//molecular_function;GO:0005488//binding;GO:0097159//organic cyclic compound binding;GO:0003676//nucleic acid binding;GO:0019899//enzyme binding;GO:0044822//poly(A) RNA binding;GO:0005515//protein binding;GO:0003723//RNA binding	GO:0006259//DNA metabolic process;GO:0006950//response to stress;GO:0006139//nucleobase-containing compound metabolic process;GO:0006725//cellular aromatic compound metabolic process;GO:0034645//cellular macromolecule biosynthetic process;GO:0044249//cellular biosynthetic process;GO:1901576//organic substance biosynthetic process;GO:0006412//translation;GO:0043170//macromolecule metabolic process…
ENSMUSG00000000579	40.5175	138.796	51.955	92.626	0.834155	0.00839984	0.0428134	no	Dynlt1c	dynein light chain Tctex-type 1C [Source:MGI Symbol;Acc:MGI:3807476]	-	-	-	-	GO:0031410//cytoplasmic vesicle;GO:0043229//intracellular organelle;GO:0005794//Golgi apparatus;GO:0012505//endomembrane system;GO:0043228//non-membrane-bounded organelle;GO:0043227//membrane-bounded organelle;GO:0005623//cell;GO:0044444//cytoplasmic part;GO:0043232//intracellular non-membrane-bounded organelle;GO:0044464//cell part;GO:0005737//cytoplasm;GO:0044424//intracellular part;GO:0043226/…	GO:0003674//molecular_function	GO:0044267//cellular protein metabolic process;GO:0050789//regulation of biological process;GO:0030154//cell differentiation;GO:0016043//cellular component organization;GO:0044699//single-organism process;GO:0050896//response to stimulus;GO:0051301//cell division;GO:0048869//cellular developmental process;GO:0008150//biological_process;GO:0023052//signaling;GO:0044700//single organism signaling;G…
ENSMUSG00000000581	77	154.8	82.6275	88.454	0.0983054	0.50292	0.759968	no	C1d	C1D nuclear receptor co-repressor [Source:MGI Symbol;Acc:MGI:1927354]	Genetic Information Processing	Folding, sorting and degradation	ko03018//RNA degradation	K12592	GO:0043228//non-membrane-bounded organelle;GO:0005634//nucleus;GO:0005737//cytoplasm;GO:0043226//organelle;GO:0005623//cell;GO:0044422//organelle part;GO:0043231//intracellular membrane-bounded organelle;GO:0044446//intracellular organelle part;GO:0070013//intracellular organelle lumen;GO:0005575//cellular_component;GO:0031974//membrane-enclosed lumen;GO:0031981//nuclear lumen;GO:0044464//cell pa…	GO:0097159//organic cyclic compound binding;GO:0003723//RNA binding;GO:0005488//binding;GO:0008134//transcription factor binding;GO:0003676//nucleic acid binding;GO:0000988//transcription factor activity, protein binding;GO:1901363//heterocyclic compound binding;GO:0005515//protein binding;GO:0003674//molecular_function;GO:0003677//DNA binding	GO:0071840//cellular component organization or biogenesis;GO:0022613//ribonucleoprotein complex biogenesis;GO:0008150//biological_process;GO:0009058//biosynthetic process;GO:0009987//cellular process;GO:0006807//nitrogen compound metabolic process;GO:0034641//cellular nitrogen compound metabolic process;GO:0008219//cell death;GO:0044085//cellular component biogenesis;GO:0016265//death;GO:0008152/…
ENSMUSG00000000594	1292.25	2712.8	1037.85	1143.85	0.140299	0.353537	0.628788	no	Gm2a	GM2 ganglioside activator protein [Source:MGI Symbol;Acc:MGI:95762]	Cellular Processes	Transport and catabolism	ko04142//Lysosome	K12383	GO:0071944//cell periphery;GO:0043229//intracellular organelle;GO:0044444//cytoplasmic part;GO:0005575//cellular_component;GO:0016020//membrane;GO:0005886//plasma membrane;GO:0005622//intracellular;GO:0005623//cell;GO:0005764//lysosome;GO:0043231//intracellular membrane-bounded organelle;GO:0043226//organelle;GO:0043227//membrane-bounded organelle;GO:0005773//vacuole;GO:0044464//cell part;GO:0000…	GO:0030234//enzyme regulator activity;GO:0016798//hydrolase activity, acting on glycosyl bonds;GO:0003824//catalytic activity;GO:0016787//hydrolase activity;GO:0003674//molecular_function;GO:0098772//molecular function regulator	GO:0051234//establishment of localization;GO:0044238//primary metabolic process;GO:0009056//catabolic process;GO:0032501//multicellular organismal process;GO:0003008//system process;GO:0071704//organic substance metabolic process;GO:0051179//localization;GO:0034641//cellular nitrogen compound metabolic process;GO:0006629//lipid metabolic process;GO:0044237//cellular metabolic process;GO:0006810//…
ENSMUSG00000000600	20.75	44.8	5.1325	6.864	0.419388	0.538138	0.79044	no	Krit1	KRIT1, ankyrin repeat containing [Source:MGI Symbol;Acc:MGI:1930618]	Environmental Information Processing	Signal transduction	ko04015//Rap1 signaling pathway	K17705	GO:0005623//cell;GO:0071944//cell periphery;GO:0044464//cell part;GO:0005575//cellular_component;GO:0016020//membrane;GO:0043232//intracellular non-membrane-bounded organelle;GO:0044424//intracellular part;GO:0005622//intracellular;GO:0032991//macromolecular complex;GO:0043229//intracellular organelle;GO:0043226//organelle;GO:0043228//non-membrane-bounded organelle;GO:0005886//plasma membrane;GO:…	GO:0043167//ion binding;GO:0003674//molecular_function;GO:0008289//lipid binding;GO:0098772//molecular function regulator;GO:0005515//protein binding;GO:0008092//cytoskeletal protein binding;GO:0005488//binding;GO:0030234//enzyme regulator activity	GO:0008283//cell proliferation;GO:0065007//biological regulation;GO:0008150//biological_process;GO:0040011//locomotion;GO:0032502//developmental process;GO:0051674//localization of cell;GO:0048870//cell motility;GO:0006928//movement of cell or subcellular component;GO:0048856//anatomical structure development;GO:0044699//single-organism process;GO:0051179//localization;GO:0044763//single-organism…
ENSMUSG00000000605	267.75	407.4	132.23	85.372	-0.631215	0.0132821	0.061245	no	Clcn4	chloride channel, voltage-sensitive 4 [Source:MGI Symbol;Acc:MGI:104571]	-	-	-	-	GO:0071944//cell periphery;GO:0005768//endosome;GO:0012505//endomembrane system;GO:0031410//cytoplasmic vesicle;GO:0044464//cell part;GO:0016020//membrane;GO:0031982//vesicle;GO:0043231//intracellular membrane-bounded organelle;GO:0005783//endoplasmic reticulum;GO:0044444//cytoplasmic part;GO:0005886//plasma membrane;GO:0043226//organelle;GO:0044424//intracellular part;GO:0043227//membrane-bounde…	GO:0022857//transmembrane transporter activity;GO:0043167//ion binding;GO:0005488//binding;GO:0003674//molecular_function;GO:0005215//transporter activity	GO:0008150//biological_process;GO:0009987//cellular process;GO:0051234//establishment of localization;GO:0051179//localization;GO:1902578//single-organism localization;GO:0044699//single-organism process;GO:0006810//transport;GO:0044763//single-organism cellular process;GO:0055085//transmembrane transport;GO:0044765//single-organism transport
ENSMUSG00000000606	0	0	0.001	0.001	0	1	1	notest	Vmn2r88	vomeronasal 2, receptor 88 [Source:MGI Symbol;Acc:MGI:1316662]	-	-	-	-	GO:0005575//cellular_component;GO:0005623//cell;GO:0016020//membrane;GO:0071944//cell periphery;GO:0044464//cell part;GO:0005886//plasma membrane	GO:0003674//molecular_function	GO:0065007//biological regulation;GO:0008150//biological_process;GO:0044763//single-organism cellular process;GO:0050789//regulation of biological process;GO:0051716//cellular response to stimulus;GO:0023052//signaling;GO:0007165//signal transduction;GO:0050896//response to stimulus;GO:0050794//regulation of cellular process;GO:0044700//single organism signaling;GO:0007154//cell communication;GO:…
ENSMUSG00000000617	0	0	0.001	0.001	0	1	1	notest	Grm6	glutamate receptor, metabotropic 6 [Source:MGI Symbol;Acc:MGI:1351343]	Environmental Information Processing;Organismal Systems	Signaling molecules and interaction;Signal transduction;Nervous system	ko04080//Neuroactive ligand-receptor interaction;ko04072//Phospholipase D signaling pathway;ko04724//Glutamatergic synapse	K04608	GO:0071944//cell periphery;GO:0044464//cell part;GO:0005886//plasma membrane;GO:0005575//cellular_component;GO:0005794//Golgi apparatus;GO:0012505//endomembrane system;GO:0005737//cytoplasm;GO:0005783//endoplasmic reticulum;GO:0043227//membrane-bounded organelle;GO:0043231//intracellular membrane-bounded organelle;GO:0044424//intracellular part;GO:0005622//intracellular;GO:0005623//cell;GO:004444…	GO:0003674//molecular_function	GO:0050896//response to stimulus;GO:0009987//cellular process;GO:0032501//multicellular organismal process;GO:0051179//localization;GO:0023052//signaling;GO:0007165//signal transduction;GO:0007154//cell communication;GO:0007267//cell-cell signaling;GO:0003008//system process;GO:0065007//biological regulation;GO:0006810//transport;GO:0050794//regulation of cellular process;GO:0050877//neurological…
ENSMUSG00000000627	0	1	0.001	0.092	6.52356	0.382188	0.656907	no	Sema4f	sema domain, immunoglobulin domain (Ig), TM domain, and short cytoplasmic domain [Source:MGI Symbol;Acc:MGI:1340055]	Organismal Systems	Development	ko04360//Axon guidance	K06521	GO:0044464//cell part;GO:0043226//organelle;GO:0005576//extracellular region;GO:0044444//cytoplasmic part;GO:0005886//plasma membrane;GO:0044421//extracellular region part;GO:0043231//intracellular membrane-bounded organelle;GO:0005783//endoplasmic reticulum;GO:0044424//intracellular part;GO:0071944//cell periphery;GO:0005575//cellular_component;GO:0005623//cell;GO:0012505//endomembrane system;GO…	GO:0003674//molecular_function	GO:0009653//anatomical structure morphogenesis;GO:0032502//developmental process;GO:0044700//single organism signaling;GO:0008150//biological_process;GO:0007165//signal transduction;GO:0050789//regulation of biological process;GO:0048870//cell motility;GO:0040007//growth;GO:0050896//response to stimulus;GO:0030154//cell differentiation;GO:0023052//signaling;GO:0048869//cellular developmental proc…
ENSMUSG00000000628	12.25	58.326	2.625	6.312	1.26578	0.0216049	0.0890876	no	Hk2	hexokinase 2 [Source:MGI Symbol;Acc:MGI:1315197]	Environmental Information Processing;Organismal Systems;Metabolism;Human Diseases	Biosynthesis of other secondary metabolites;Endocrine and metabolic diseases;Global and Overview;Signal transduction;Carbohydrate metabolism;Endocrine system;Cancers;Digestive system	ko01100//Metabolic pathways;ko01110//Biosynthesis of secondary metabolites;ko01130//Biosynthesis of antibiotics;ko01120//Microbial metabolism in diverse environments;ko04910//Insulin signaling pathway;ko01200//Carbon metabolism;ko04066//HIF-1 signaling pathway;ko00010//Glycolysis / Gluconeogenesis;ko05230//Central carbon metabolism in cancer;ko00500//Starch and sucrose metabolism;ko04930//Type II…	K00844	GO:0005739//mitochondrion;GO:0043229//intracellular organelle;GO:0005783//endoplasmic reticulum;GO:0005886//plasma membrane;GO:0044444//cytoplasmic part;GO:0043227//membrane-bounded organelle;GO:0005622//intracellular;GO:0016020//membrane;GO:0043231//intracellular membrane-bounded organelle;GO:0043226//organelle;GO:0005623//cell;GO:0005829//cytosol;GO:0044464//cell part;GO:0044424//intracellular …	GO:0016772//transferase activity, transferring phosphorus-containing groups;GO:0005488//binding;GO:0016740//transferase activity;GO:0003824//catalytic activity;GO:0043167//ion binding;GO:0016301//kinase activity;GO:0003674//molecular_function	GO:0034641//cellular nitrogen compound metabolic process;GO:0046700//heterocycle catabolic process;GO:0051179//localization;GO:0051234//establishment of localization;GO:0048646//anatomical structure formation involved in morphogenesis;GO:0044710//single-organism metabolic process;GO:0071704//organic substance metabolic process;GO:0044237//cellular metabolic process;GO:0006996//organelle organizat…
ENSMUSG00000000631	332.75	475.018	28.5075	21.752	-0.390193	0.0383686	0.137698	no	Myo18a	myosin XVIIIA [Source:MGI Symbol;Acc:MGI:2667185]	-	-	-	-	GO:0044464//cell part;GO:0005622//intracellular;GO:0031410//cytoplasmic vesicle;GO:0032991//macromolecular complex;GO:0043229//intracellular organelle;GO:0043231//intracellular membrane-bounded organelle;GO:0044424//intracellular part;GO:0043228//non-membrane-bounded organelle;GO:0012505//endomembrane system;GO:0005794//Golgi apparatus;GO:0005856//cytoskeleton;GO:0005737//cytoplasm;GO:0043227//me…	GO:0005488//binding;GO:0005515//protein binding;GO:0043167//ion binding;GO:0008092//cytoskeletal protein binding;GO:0003674//molecular_function	GO:0051179//localization;GO:0016192//vesicle-mediated transport;GO:0002376//immune system process;GO:0051674//localization of cell;GO:0040011//locomotion;GO:0007010//cytoskeleton organization;GO:0009987//cellular process;GO:0061024//membrane organization;GO:0008150//biological_process;GO:0006950//response to stress;GO:0044763//single-organism cellular process;GO:0051234//establishment of localiza…
ENSMUSG00000000632	0	3.4	0.001	0.376	8.55459	0.00267894	0.0167441	yes	Sez6	seizure related gene 6 [Source:MGI Symbol;Acc:MGI:104745]	-	-	-	-	GO:0071944//cell periphery;GO:0016020//membrane;GO:0012505//endomembrane system;GO:0005575//cellular_component;GO:0005576//extracellular region;GO:0043226//organelle;GO:0044444//cytoplasmic part;GO:0044464//cell part;GO:0005623//cell;GO:0043227//membrane-bounded organelle;GO:0005737//cytoplasm;GO:0005783//endoplasmic reticulum;GO:0043231//intracellular membrane-bounded organelle;GO:0005886//plasm…	GO:0003674//molecular_function	GO:0008150//biological_process;GO:0030154//cell differentiation;GO:0044699//single-organism process;GO:0032502//developmental process;GO:0050789//regulation of biological process;GO:0009987//cellular process;GO:0050877//neurological system process;GO:0048856//anatomical structure development;GO:0021700//developmental maturation;GO:0051716//cellular response to stimulus;GO:0003008//system process;…
ENSMUSG00000000673	538.5	530.6	293.19	161.382	-0.861356	1.78845e-05	0.00021191	no	Haao	3-hydroxyanthranilate 3,4-dioxygenase [Source:MGI Symbol;Acc:MGI:1349444]	Metabolism	Amino acid metabolism;Global and Overview	ko01100//Metabolic pathways;ko00380//Tryptophan metabolism	K00452	GO:0005829//cytosol;GO:0044424//intracellular part;GO:0005622//intracellular;GO:0005575//cellular_component;GO:0044444//cytoplasmic part;GO:0043229//intracellular organelle;GO:0005623//cell;GO:0043231//intracellular membrane-bounded organelle;GO:0043226//organelle;GO:0005737//cytoplasm;GO:0043227//membrane-bounded organelle;GO:0005739//mitochondrion;GO:0044464//cell part	GO:0043167//ion binding;GO:0003824//catalytic activity;GO:0005488//binding;GO:0016491//oxidoreductase activity;GO:0003674//molecular_function	GO:0006520//cellular amino acid metabolic process;GO:0044710//single-organism metabolic process;GO:0043436//oxoacid metabolic process;GO:0044237//cellular metabolic process;GO:0065007//biological regulation;GO:0044699//single-organism process;GO:0034641//cellular nitrogen compound metabolic process;GO:0008152//metabolic process;GO:0006082//organic acid metabolic process;GO:0009056//catabolic proc…
ENSMUSG00000000682	15.25	124	29.43	122.93	2.06248	6.27084e-13	2.52804e-11	yes	Cd52	CD52 antigen [Source:MGI Symbol;Acc:MGI:1346088]	-	-	-	-	GO:0044464//cell part;GO:0005575//cellular_component;GO:0042995//cell projection;GO:0005929//cilium;GO:0071944//cell periphery;GO:0043226//organelle;GO:0005886//plasma membrane;GO:0016020//membrane;GO:0005623//cell	-	GO:0008150//biological_process;GO:0042592//homeostatic process;GO:0065008//regulation of biological quality;GO:0065007//biological regulation
ENSMUSG00000000686	8.165	18.65	6.9525	7.77	0.160383	0.629863	0.862564	no	Abhd15	abhydrolase domain containing 15 [Source:MGI Symbol;Acc:MGI:1914727]	-	-	-	-	GO:0005576//extracellular region;GO:0005575//cellular_component	GO:0003674//molecular_function	GO:0008152//metabolic process;GO:0044699//single-organism process;GO:0044238//primary metabolic process;GO:0006629//lipid metabolic process;GO:0071704//organic substance metabolic process;GO:0044710//single-organism metabolic process;GO:0008150//biological_process
ENSMUSG00000000690	34.965	62.34	24.2825	22.532	-0.107942	0.640467	0.86915	no	Hoxb6	homeobox B6 [Source:MGI Symbol;Acc:MGI:96187]	-	-	-	-	GO:0044424//intracellular part;GO:0044464//cell part;GO:0043226//organelle;GO:0005575//cellular_component;GO:0043229//intracellular organelle;GO:0043231//intracellular membrane-bounded organelle;GO:0005634//nucleus;GO:0043227//membrane-bounded organelle;GO:0005622//intracellular;GO:0005623//cell	GO:0005488//binding;GO:0003676//nucleic acid binding;GO:0003674//molecular_function;GO:0003700//transcription factor activity, sequence-specific DNA binding;GO:0003677//DNA binding;GO:1901363//heterocyclic compound binding;GO:0001071//nucleic acid binding transcription factor activity;GO:0097159//organic cyclic compound binding	GO:0044699//single-organism process;GO:0042592//homeostatic process;GO:0002376//immune system process;GO:0044767//single-organism developmental process;GO:0034641//cellular nitrogen compound metabolic process;GO:0032502//developmental process;GO:0009987//cellular process;GO:0065008//regulation of biological quality;GO:0065007//biological regulation;GO:0007275//multicellular organism development;G…
ENSMUSG00000000693	10.5	102.6	2.335	11.948	2.35527	8.64542e-13	3.41222e-11	yes	Loxl3	lysyl oxidase-like 3 [Source:MGI Symbol;Acc:MGI:1337004]	-	-	-	-	GO:0005737//cytoplasm;GO:0005634//nucleus;GO:0043227//membrane-bounded organelle;GO:0005623//cell;GO:0043229//intracellular organelle;GO:0005576//extracellular region;GO:0043231//intracellular membrane-bounded organelle;GO:0043226//organelle;GO:0005615//extracellular space;GO:0005622//intracellular;GO:0044424//intracellular part;GO:0044464//cell part;GO:0005575//cellular_component;GO:0044421//ext…	GO:0003824//catalytic activity;GO:0016491//oxidoreductase activity;GO:0005488//binding;GO:0003674//molecular_function;GO:0043167//ion binding	GO:0006950//response to stress;GO:0050896//response to stimulus;GO:0051234//establishment of localization;GO:0051179//localization;GO:0043170//macromolecule metabolic process;GO:0048856//anatomical structure development;GO:0007165//signal transduction;GO:0034641//cellular nitrogen compound metabolic process;GO:0050794//regulation of cellular process;GO:0023052//signaling;GO:0022610//biological ad…
ENSMUSG00000000701	0	0	0.001	0.001	0	1	1	notest	Tcl1b5	-	-	-	-	-	-	-	-
ENSMUSG00000000706	0	0	0.001	0.001	0	1	1	notest	Btn1a1	butyrophilin, subfamily 1, member A1 [Source:MGI Symbol;Acc:MGI:103118]	-	-	-	-	GO:0016020//membrane;GO:0005575//cellular_component;GO:0005886//plasma membrane;GO:0071944//cell periphery;GO:0044464//cell part;GO:0005623//cell	GO:0003674//molecular_function	GO:0007154//cell communication;GO:0007155//cell adhesion;GO:0051179//localization;GO:0009987//cellular process;GO:0051716//cellular response to stimulus;GO:0007165//signal transduction;GO:0050896//response to stimulus;GO:0006810//transport;GO:0044699//single-organism process;GO:0008150//biological_process;GO:0044700//single organism signaling;GO:0050789//regulation of biological process;GO:005123…
ENSMUSG00000000708	51.5	89	15.2175	13.288	-0.195607	0.375734	0.652029	no	Kat2b	K(lysine) acetyltransferase 2B [Source:MGI Symbol;Acc:MGI:1343094]	Human Diseases;Organismal Systems;Environmental Information Processing	Infectious diseases;Signal transduction;Endocrine system;Cancers	ko05166//HTLV-I infection;ko05203//Viral carcinogenesis;ko04919//Thyroid hormone signaling pathway;ko04330//Notch signaling pathway	K06062	GO:0032991//macromolecular complex;GO:0005737//cytoplasm;GO:0044428//nuclear part;GO:0005694//chromosome;GO:0031974//membrane-enclosed lumen;GO:0005634//nucleus;GO:0043228//non-membrane-bounded organelle;GO:0043226//organelle;GO:0044446//intracellular organelle part;GO:0005622//intracellular;GO:0015630//microtubule cytoskeleton;GO:0043232//intracellular non-membrane-bounded organelle;GO:0044444//…	GO:0003674//molecular_function;GO:0097159//organic cyclic compound binding;GO:0016740//transferase activity;GO:0005515//protein binding;GO:0005488//binding;GO:0016746//transferase activity, transferring acyl groups;GO:0008134//transcription factor binding;GO:0003824//catalytic activity;GO:0003677//DNA binding;GO:0030234//enzyme regulator activity;GO:0098772//molecular function regulator;GO:000367…	GO:0051604//protein maturation;GO:0048856//anatomical structure development;GO:0019538//protein metabolic process;GO:0032502//developmental process;GO:0044767//single-organism developmental process;GO:0022607//cellular component assembly;GO:0009058//biosynthetic process;GO:0044699//single-organism process;GO:0044238//primary metabolic process;GO:0005975//carbohydrate metabolic process;GO:0006807/…
ENSMUSG00000000711	102.127	173.442	72.77	68.654	-0.084	0.610115	0.847176	no	Rab5b	RAB5B, member RAS oncogene family [Source:MGI Symbol;Acc:MGI:105938]	Cellular Processes;Human Diseases;Organismal Systems;Environmental Information Processing	Signal transduction;Infectious diseases;Excretory system;Transport and catabolism	ko04144//Endocytosis;ko04014//Ras signaling pathway;ko05152//Tuberculosis;ko04145//Phagosome;ko05146//Amoebiasis;ko04962//Vasopressin-regulated water reabsorption	K07888	GO:0005575//cellular_component;GO:0031410//cytoplasmic vesicle;GO:0043229//intracellular organelle;GO:0005623//cell;GO:0044421//extracellular region part;GO:0071944//cell periphery;GO:0005622//intracellular;GO:0031982//vesicle;GO:0005576//extracellular region;GO:0016020//membrane;GO:0043227//membrane-bounded organelle;GO:0043231//intracellular membrane-bounded organelle;GO:0005615//extracellular …	GO:0005488//binding;GO:0016787//hydrolase activity;GO:0017111//nucleoside-triphosphatase activity;GO:0003924//GTPase activity;GO:0016818//hydrolase activity, acting on acid anhydrides, in phosphorus-containing anhydrides;GO:0016462//pyrophosphatase activity;GO:0016817//hydrolase activity, acting on acid anhydrides;GO:0003824//catalytic activity;GO:0043167//ion binding;GO:0003674//molecular_functi…	GO:0007165//signal transduction;GO:0002376//immune system process;GO:0016192//vesicle-mediated transport;GO:0008150//biological_process;GO:0023052//signaling;GO:0009987//cellular process;GO:0050794//regulation of cellular process;GO:0044699//single-organism process;GO:0044700//single organism signaling;GO:0007154//cell communication;GO:0051234//establishment of localization;GO:0050896//response t…
ENSMUSG00000000724	0	0	0.001	0.001	0	1	1	notest	Cryba1	crystallin, beta A1 [Source:MGI Symbol;Acc:MGI:88518]	-	-	-	-	GO:0005634//nucleus;GO:0005737//cytoplasm;GO:0005622//intracellular;GO:0043227//membrane-bounded organelle;GO:0043226//organelle;GO:0044464//cell part;GO:0043231//intracellular membrane-bounded organelle;GO:0043229//intracellular organelle;GO:0005623//cell;GO:0005575//cellular_component;GO:0044424//intracellular part	-	GO:0044238//primary metabolic process;GO:0044763//single-organism cellular process;GO:0044700//single organism signaling;GO:0007154//cell communication;GO:0050794//regulation of cellular process;GO:0036211//protein modification process;GO:0050896//response to stimulus;GO:0050877//neurological system process;GO:0003008//system process;GO:0008219//cell death;GO:0023052//signaling;GO:0044237//cellul…
ENSMUSG00000000730	0.25	1.6	0.1125	0.62	2.46234	0.403249	0.675461	no	Dnmt3l	DNA (cytosine-5-)-methyltransferase 3-like [Source:MGI Symbol;Acc:MGI:1859287]	-	-	-	-	GO:0005623//cell;GO:0043227//membrane-bounded organelle;GO:0043226//organelle;GO:0031974//membrane-enclosed lumen;GO:0005694//chromosome;GO:0044424//intracellular part;GO:0031981//nuclear lumen;GO:0032991//macromolecular complex;GO:0005575//cellular_component;GO:0070013//intracellular organelle lumen;GO:0043233//organelle lumen;GO:0043231//intracellular membrane-bounded organelle;GO:0043228//non-…	GO:0003674//molecular_function;GO:0098772//molecular function regulator;GO:0005488//binding;GO:0043167//ion binding;GO:0003824//catalytic activity;GO:0008168//methyltransferase activity;GO:0016741//transferase activity, transferring one-carbon groups;GO:0005515//protein binding;GO:0030234//enzyme regulator activity;GO:0019899//enzyme binding;GO:0016740//transferase activity	GO:0046483//heterocycle metabolic process;GO:0032196//transposition;GO:0048869//cellular developmental process;GO:0044260//cellular macromolecule metabolic process;GO:0044763//single-organism cellular process;GO:0006807//nitrogen compound metabolic process;GO:0032501//multicellular organismal process;GO:0044699//single-organism process;GO:0006139//nucleobase-containing compound metabolic process;…
ENSMUSG00000000731	0.25	0.6	0.115	0.12	0.0614005	1	1	no	Aire	autoimmune regulator (autoimmune polyendocrinopathy candidiasis ectodermal dystrophy) [Source:MGI Symbol;Acc:MGI:1338803]	Genetic Information Processing;Human Diseases	Folding, sorting and degradation;Immune diseases	ko04120//Ubiquitin mediated proteolysis;ko05340//Primary immunodeficiency	K10603	GO:0044424//intracellular part;GO:0005654//nucleoplasm;GO:0031974//membrane-enclosed lumen;GO:0043229//intracellular organelle;GO:0043227//membrane-bounded organelle;GO:0005622//intracellular;GO:0031981//nuclear lumen;GO:0043233//organelle lumen;GO:0043226//organelle;GO:0005634//nucleus;GO:0005623//cell;GO:0044428//nuclear part;GO:0005737//cytoplasm;GO:0044422//organelle part;GO:0005575//cellular…	GO:0042393//histone binding;GO:0005488//binding;GO:0097159//organic cyclic compound binding;GO:0003677//DNA binding;GO:1901363//heterocyclic compound binding;GO:0043167//ion binding;GO:0003676//nucleic acid binding;GO:0005515//protein binding;GO:0003674//molecular_function	GO:0044767//single-organism developmental process;GO:0034641//cellular nitrogen compound metabolic process;GO:0051179//localization;GO:0044699//single-organism process;GO:0009058//biosynthetic process;GO:0044271//cellular nitrogen compound biosynthetic process;GO:0006928//movement of cell or subcellular component;GO:0030154//cell differentiation;GO:0032502//developmental process;GO:0048856//anato…
ENSMUSG00000000732	17.25	61	8.16	16.2	0.989353	0.00200887	0.0131685	no	Icosl	icos ligand [Source:MGI Symbol;Acc:MGI:1354701]	Organismal Systems;Environmental Information Processing	Signaling molecules and interaction;Immune system	ko04514//Cell adhesion molecules (CAMs);ko04672//Intestinal immune network for IgA production	K06710	GO:0032991//macromolecular complex;GO:0071944//cell periphery;GO:0043226//organelle;GO:0005737//cytoplasm;GO:0044424//intracellular part;GO:0044464//cell part;GO:0005623//cell;GO:0016020//membrane;GO:0005622//intracellular;GO:0005575//cellular_component;GO:0005886//plasma membrane	GO:0003674//molecular_function	GO:1901360//organic cyclic compound metabolic process;GO:0006139//nucleobase-containing compound metabolic process;GO:0044238//primary metabolic process;GO:0050896//response to stimulus;GO:0023052//signaling;GO:0044699//single-organism process;GO:0002376//immune system process;GO:0065007//biological regulation;GO:0044260//cellular macromolecule metabolic process;GO:0071704//organic substance meta…
ENSMUSG00000000738	205.25	293.4	85.5775	57.782	-0.566611	0.017414	0.0755262	no	Spg7	SPG7, paraplegin matrix AAA peptidase subunit [Source:MGI Symbol;Acc:MGI:2385906]	-	-	-	-	GO:0043231//intracellular membrane-bounded organelle;GO:0043229//intracellular organelle;GO:0044444//cytoplasmic part;GO:0044464//cell part;GO:0043227//membrane-bounded organelle;GO:0005739//mitochondrion;GO:0032991//macromolecular complex;GO:0005622//intracellular;GO:0005623//cell;GO:0005575//cellular_component;GO:0044424//intracellular part;GO:0005737//cytoplasm;GO:0043226//organelle	GO:0005488//binding;GO:0043167//ion binding;GO:0008233//peptidase activity;GO:0003824//catalytic activity;GO:0003674//molecular_function;GO:0016787//hydrolase activity	GO:0007155//cell adhesion;GO:0030705//cytoskeleton-dependent intracellular transport;GO:0008150//biological_process;GO:1902582//single-organism intracellular transport;GO:1902578//single-organism localization;GO:0061024//membrane organization;GO:0008219//cell death;GO:0051641//cellular localization;GO:0016043//cellular component organization;GO:0009987//cellular process;GO:0044765//single-organis…
ENSMUSG00000000739	1.5	9.8	1.07	2.98	1.4777	0.0122418	0.0574657	no	Sult5a1	sulfotransferase family 5A, member 1 [Source:MGI Symbol;Acc:MGI:1931463]	-	-	-	-	GO:0005575//cellular_component	GO:0003674//molecular_function	GO:0008150//biological_process
ENSMUSG00000000740	405.498	885.396	300.26	362.456	0.271594	0.130365	0.329454	no	Rpl13	ribosomal protein L13 [Source:MGI Symbol;Acc:MGI:105922]	Genetic Information Processing	Translation	ko03010//Ribosome	K02873	GO:0031974//membrane-enclosed lumen;GO:0044422//organelle part;GO:0005783//endoplasmic reticulum;GO:0005840//ribosome;GO:0044464//cell part;GO:0031981//nuclear lumen;GO:0005623//cell;GO:1990904//ribonucleoprotein complex;GO:0005575//cellular_component;GO:0030529//intracellular ribonucleoprotein complex;GO:0032991//macromolecular complex;GO:0005622//intracellular;GO:0044446//intracellular organell…	GO:0003674//molecular_function;GO:0003735//structural constituent of ribosome;GO:0005198//structural molecule activity	GO:0009059//macromolecule biosynthetic process;GO:1901564//organonitrogen compound metabolic process;GO:0044271//cellular nitrogen compound biosynthetic process;GO:0006412//translation;GO:0006807//nitrogen compound metabolic process;GO:0044249//cellular biosynthetic process;GO:0044260//cellular macromolecule metabolic process;GO:0010467//gene expression;GO:0044238//primary metabolic process;GO:00…
ENSMUSG00000000743	127.75	237.4	100.248	100.472	0.00322724	0.98281	1	no	Chmp1a	charged multivesicular body protein 1A [Source:MGI Symbol;Acc:MGI:1920159]	Cellular Processes	Transport and catabolism	ko04144//Endocytosis	K12197	GO:0005575//cellular_component;GO:0044444//cytoplasmic part;GO:0032991//macromolecular complex;GO:0044428//nuclear part;GO:0015630//microtubule cytoskeleton;GO:0005694//chromosome;GO:0005768//endosome;GO:0031410//cytoplasmic vesicle;GO:0044464//cell part;GO:0000228//nuclear chromosome;GO:0005634//nucleus;GO:0005856//cytoskeleton;GO:0005815//microtubule organizing center;GO:0012505//endomembrane s…	GO:0003674//molecular_function	GO:0051234//establishment of localization;GO:0007010//cytoskeleton organization;GO:0051649//establishment of localization in cell;GO:0007049//cell cycle;GO:0008150//biological_process;GO:0009987//cellular process;GO:0007034//vacuolar transport;GO:0009058//biosynthetic process;GO:0051276//chromosome organization;GO:0022607//cellular component assembly;GO:0008152//metabolic process;GO:0016192//vesi…
ENSMUSG00000000751	124	297.446	31.2225	41.124	0.397395	0.0321465	0.120849	no	Rpa1	replication protein A1 [Source:MGI Symbol;Acc:MGI:1915525]	Genetic Information Processing	Replication and repair	ko03460//Fanconi anemia pathway;ko03420//Nucleotide excision repair;ko03030//DNA replication;ko03440//Homologous recombination;ko03430//Mismatch repair	K07466	GO:0005654//nucleoplasm;GO:0005622//intracellular;GO:0032991//macromolecular complex;GO:0043233//organelle lumen;GO:0044422//organelle part;GO:0031974//membrane-enclosed lumen;GO:0005575//cellular_component;GO:0000228//nuclear chromosome;GO:0005623//cell;GO:0005694//chromosome;GO:0043227//membrane-bounded organelle;GO:0070013//intracellular organelle lumen;GO:0044446//intracellular organelle part…	GO:0003674//molecular_function;GO:1901363//heterocyclic compound binding;GO:0043167//ion binding;GO:0003677//DNA binding;GO:0005488//binding;GO:0003676//nucleic acid binding;GO:0097159//organic cyclic compound binding	GO:0006139//nucleobase-containing compound metabolic process;GO:0044767//single-organism developmental process;GO:0071704//organic substance metabolic process;GO:1901360//organic cyclic compound metabolic process;GO:0000003//reproduction;GO:0044238//primary metabolic process;GO:0051276//chromosome organization;GO:0009790//embryo development;GO:0006807//nitrogen compound metabolic process;GO:00650…
ENSMUSG00000000753	32.5	223.4	12.3375	43.91	1.8315	1.68931e-17	1.13982e-15	yes	Serpinf1	serine (or cysteine) peptidase inhibitor, clade F, member 1 [Source:MGI Symbol;Acc:MGI:108080]	Environmental Information Processing	Signal transduction	ko04310//Wnt signaling pathway	K19614	GO:0005737//cytoplasm;GO:0044464//cell part;GO:0031012//extracellular matrix;GO:0005575//cellular_component;GO:0005622//intracellular;GO:0043226//organelle;GO:0044444//cytoplasmic part;GO:0044424//intracellular part;GO:0005576//extracellular region;GO:0005615//extracellular space;GO:0043229//intracellular organelle;GO:0031410//cytoplasmic vesicle;GO:0031982//vesicle;GO:0044421//extracellular regi…	GO:0098772//molecular function regulator;GO:0003674//molecular_function;GO:0030234//enzyme regulator activity	GO:0051179//localization;GO:0008219//cell death;GO:0048870//cell motility;GO:0008283//cell proliferation;GO:0040011//locomotion;GO:0048856//anatomical structure development;GO:0009653//anatomical structure morphogenesis;GO:0044767//single-organism developmental process;GO:0006928//movement of cell or subcellular component;GO:0009987//cellular process;GO:0032502//developmental process;GO:0048646//…
ENSMUSG00000000759	25.25	48.4	4.75	4.764	0.0042459	1	1	no	Tubgcp3	tubulin, gamma complex associated protein 3 [Source:MGI Symbol;Acc:MGI:2183752]	-	-	-	-	GO:0032991//macromolecular complex;GO:0043229//intracellular organelle;GO:0044424//intracellular part;GO:0044446//intracellular organelle part;GO:0005575//cellular_component;GO:0044422//organelle part;GO:0005815//microtubule organizing center;GO:0043232//intracellular non-membrane-bounded organelle;GO:0044430//cytoskeletal part;GO:0015630//microtubule cytoskeleton;GO:0005856//cytoskeleton;GO:0005…	GO:0003674//molecular_function;GO:0005198//structural molecule activity;GO:0008092//cytoskeletal protein binding;GO:0005515//protein binding;GO:0005488//binding	GO:0007049//cell cycle;GO:0016043//cellular component organization;GO:0007010//cytoskeleton organization;GO:0044699//single-organism process;GO:0043933//macromolecular complex subunit organization;GO:0065003//macromolecular complex assembly;GO:0000003//reproduction;GO:0044085//cellular component biogenesis;GO:0000278//mitotic cell cycle;GO:0008150//biological_process;GO:0022607//cellular componen…
ENSMUSG00000000766	0	0	0.001	0.001	0	1	1	notest	Oprm1	opioid receptor, mu 1 [Source:MGI Symbol;Acc:MGI:97441]	Environmental Information Processing;Human Diseases;Organismal Systems	Substance dependence;Endocrine system;Signaling molecules and interaction	ko04080//Neuroactive ligand-receptor interaction;ko04915//Estrogen signaling pathway;ko05032//Morphine addiction	K04215	GO:0044464//cell part;GO:0044444//cytoplasmic part;GO:0005622//intracellular;GO:0031410//cytoplasmic vesicle;GO:0005737//cytoplasm;GO:0005575//cellular_component;GO:0071944//cell periphery;GO:0043226//organelle;GO:0031982//vesicle;GO:0005886//plasma membrane;GO:0012505//endomembrane system;GO:0005768//endosome;GO:0043229//intracellular organelle;GO:0016020//membrane;GO:0043227//membrane-bounded o…	GO:0005488//binding;GO:0022857//transmembrane transporter activity;GO:0005215//transporter activity;GO:0008092//cytoskeletal protein binding;GO:0005515//protein binding;GO:0003674//molecular_function	GO:0044238//primary metabolic process;GO:0065007//biological regulation;GO:0048869//cellular developmental process;GO:0008150//biological_process;GO:0043412//macromolecule modification;GO:0044260//cellular macromolecule metabolic process;GO:0030154//cell differentiation;GO:0042592//homeostatic process;GO:0065008//regulation of biological quality;GO:0007267//cell-cell signaling;GO:0071704//organic…
ENSMUSG00000000776	14	35.8	6.0175	7.456	0.309238	0.352314	0.627929	no	Polr3d	polymerase (RNA) III (DNA directed) polypeptide D [Source:MGI Symbol;Acc:MGI:1914315]	Genetic Information Processing;Human Diseases;Metabolism;Organismal Systems	Transcription;Infectious diseases;Global and Overview;Nucleotide metabolism;Immune system	ko01100//Metabolic pathways;ko05169//Epstein-Barr virus infection;ko00230//Purine metabolism;ko00240//Pyrimidine metabolism;ko04623//Cytosolic DNA-sensing pathway;ko03020//RNA polymerase	K03026	GO:0005623//cell;GO:0044464//cell part;GO:0031981//nuclear lumen;GO:0044424//intracellular part;GO:0043229//intracellular organelle;GO:0005575//cellular_component;GO:0005654//nucleoplasm;GO:0005829//cytosol;GO:0005694//chromosome;GO:0043231//intracellular membrane-bounded organelle;GO:0044428//nuclear part;GO:0005622//intracellular;GO:0005634//nucleus;GO:0005737//cytoplasm;GO:0070013//intracellul…	GO:0003677//DNA binding;GO:0003824//catalytic activity;GO:0097159//organic cyclic compound binding;GO:1901363//heterocyclic compound binding;GO:0016740//transferase activity;GO:0016779//nucleotidyltransferase activity;GO:0005488//binding;GO:0016772//transferase activity, transferring phosphorus-containing groups;GO:0003674//molecular_function;GO:0003676//nucleic acid binding	GO:0009058//biosynthetic process;GO:0050896//response to stimulus;GO:0034641//cellular nitrogen compound metabolic process;GO:0044237//cellular metabolic process;GO:0009987//cellular process;GO:0008150//biological_process;GO:0006950//response to stress;GO:0002376//immune system process;GO:0008152//metabolic process;GO:0006807//nitrogen compound metabolic process
ENSMUSG00000000782	2.5	6	1.1275	1.742	0.627617	0.505699	0.762179	no	Tcf7	transcription factor 7, T cell specific [Source:MGI Symbol;Acc:MGI:98507]	Organismal Systems;Human Diseases;Environmental Information Processing;Cellular Processes	Cellular commiunity;Signal transduction;Endocrine system;Cancers;Cardiovascular diseases	ko05200//Pathways in cancer;ko04390//Hippo signaling pathway;ko04310//Wnt signaling pathway;ko04916//Melanogenesis;ko05215//Prostate cancer;ko04520//Adherens junction;ko05412//Arrhythmogenic right ventricular cardiomyopathy (ARVC);ko05210//Colorectal cancer;ko05221//Acute myeloid leukemia;ko05217//Basal cell carcinoma;ko05213//Endometrial cancer;ko05216//Thyroid cancer	K02620	GO:0005575//cellular_component;GO:0044464//cell part;GO:0005622//intracellular;GO:0005694//chromosome;GO:0000228//nuclear chromosome;GO:0044422//organelle part;GO:0031974//membrane-enclosed lumen;GO:0032991//macromolecular complex;GO:0043228//non-membrane-bounded organelle;GO:0031981//nuclear lumen;GO:0005634//nucleus;GO:0043232//intracellular non-membrane-bounded organelle;GO:0043233//organelle …	GO:0097159//organic cyclic compound binding;GO:0003677//DNA binding;GO:1901363//heterocyclic compound binding;GO:0003700//transcription factor activity, sequence-specific DNA binding;GO:0001071//nucleic acid binding transcription factor activity;GO:0005488//binding;GO:0003674//molecular_function;GO:0003676//nucleic acid binding	GO:0044260//cellular macromolecule metabolic process;GO:0032501//multicellular organismal process;GO:0050794//regulation of cellular process;GO:1901360//organic cyclic compound metabolic process;GO:0044707//single-multicellular organism process;GO:0048856//anatomical structure development;GO:0008283//cell proliferation;GO:0023052//signaling;GO:0009987//cellular process;GO:0046483//heterocycle met…
ENSMUSG00000000787	602.75	1335.4	144.567	172.468	0.254585	0.103209	0.280283	no	Ddx3x	DEAD/H (Asp-Glu-Ala-Asp/His) box polypeptide 3, X-linked [Source:MGI Symbol;Acc:MGI:103064]	Organismal Systems;Human Diseases	Infectious diseases;Immune system;Cancers	ko05203//Viral carcinogenesis;ko05161//Hepatitis B;ko04622//RIG-I-like receptor signaling pathway	K11594	GO:0005829//cytosol;GO:0005623//cell;GO:0005737//cytoplasm;GO:0005622//intracellular;GO:0043233//organelle lumen;GO:0044428//nuclear part;GO:0005840//ribosome;GO:0031974//membrane-enclosed lumen;GO:0032991//macromolecular complex;GO:0043229//intracellular organelle;GO:0070013//intracellular organelle lumen;GO:0044422//organelle part;GO:1990904//ribonucleoprotein complex;GO:0043231//intracellular …	GO:0003674//molecular_function;GO:0098772//molecular function regulator;GO:0016462//pyrophosphatase activity;GO:0016787//hydrolase activity;GO:0008134//transcription factor binding;GO:0005515//protein binding;GO:0016887//ATPase activity;GO:0003677//DNA binding;GO:1901363//heterocyclic compound binding;GO:0097159//organic cyclic compound binding;GO:0016818//hydrolase activity, acting on acid anhyd…	GO:0044085//cellular component biogenesis;GO:0034645//cellular macromolecule biosynthetic process;GO:0010467//gene expression;GO:0044403//symbiosis, encompassing mutualism through parasitism;GO:0065007//biological regulation;GO:0007267//cell-cell signaling;GO:0022618//ribonucleoprotein complex assembly;GO:0051276//chromosome organization;GO:0050789//regulation of biological process;GO:0008150//bi…
ENSMUSG00000000791	0.25	11.4	0.0425	1.356	4.99575	1.54775e-05	0.000187458	yes	Il12rb1	interleukin 12 receptor, beta 1 [Source:MGI Symbol;Acc:MGI:104579]	Human Diseases;Environmental Information Processing	Immune diseases;Signaling molecules and interaction;Signal transduction	ko04060//Cytokine-cytokine receptor interaction;ko04630//Jak-STAT signaling pathway;ko05321//Inflammatiory bowel disease (IBD)	K05063	GO:0071944//cell periphery;GO:0032991//macromolecular complex;GO:0016020//membrane;GO:0044464//cell part;GO:0005623//cell;GO:0005886//plasma membrane;GO:0005575//cellular_component	GO:0003674//molecular_function	GO:0007165//signal transduction;GO:0022610//biological adhesion;GO:0009987//cellular process;GO:0044700//single organism signaling;GO:0043412//macromolecule modification;GO:0065007//biological regulation;GO:0044238//primary metabolic process;GO:0008283//cell proliferation;GO:0044237//cellular metabolic process;GO:0007155//cell adhesion;GO:0002376//immune system process;GO:0044699//single-organism…
ENSMUSG00000000792	0	2	0.001	0.276	8.10852	0.0562556	0.182755	no	Slc5a5	solute carrier family 5 (sodium iodide symporter), member 5 [Source:MGI Symbol;Acc:MGI:2149330]	Organismal Systems	Endocrine system	ko04918//Thyroid hormone synthesis	K14385	GO:0044424//intracellular part;GO:0005575//cellular_component;GO:0005622//intracellular;GO:0043229//intracellular organelle;GO:0043231//intracellular membrane-bounded organelle;GO:0005634//nucleus;GO:0005623//cell;GO:0044464//cell part;GO:0043226//organelle;GO:0043227//membrane-bounded organelle	GO:0022857//transmembrane transporter activity;GO:0005215//transporter activity;GO:0003674//molecular_function	GO:0044699//single-organism process;GO:0006810//transport;GO:0008150//biological_process;GO:0044763//single-organism cellular process;GO:1902578//single-organism localization;GO:0044765//single-organism transport;GO:0055085//transmembrane transport;GO:0009987//cellular process;GO:0051234//establishment of localization;GO:0051179//localization
ENSMUSG00000000794	2	5.8	0.4675	0.65	0.475473	0.624878	0.858802	no	Kcnn3	potassium intermediate/small conductance calcium-activated channel, subfamily N, member 3 [Source:MGI Symbol;Acc:MGI:2153183]	Organismal Systems	Endocrine system	ko04911//Insulin secretion	K04944	GO:0016020//membrane;GO:0044464//cell part;GO:0044424//intracellular part;GO:0005575//cellular_component;GO:0005886//plasma membrane;GO:0005623//cell;GO:0005622//intracellular;GO:0071944//cell periphery;GO:0005737//cytoplasm	GO:0022857//transmembrane transporter activity;GO:0005215//transporter activity;GO:0003674//molecular_function	GO:0006810//transport;GO:0051179//localization;GO:0008150//biological_process;GO:0044699//single-organism process;GO:0009987//cellular process;GO:1902578//single-organism localization;GO:0044765//single-organism transport;GO:0044763//single-organism cellular process;GO:0055085//transmembrane transport;GO:0051234//establishment of localization
ENSMUSG00000000804	61	103.2	11.0025	10.642	-0.0480621	0.41522	0.685837	no	Usp32	ubiquitin specific peptidase 32 [Source:MGI Symbol;Acc:MGI:2144475]	-	-	-	-	GO:0005622//intracellular;GO:0044464//cell part;GO:0005794//Golgi apparatus;GO:0005623//cell;GO:0044424//intracellular part;GO:0005575//cellular_component;GO:0043226//organelle;GO:0012505//endomembrane system;GO:0044444//cytoplasmic part;GO:0043231//intracellular membrane-bounded organelle;GO:0005737//cytoplasm;GO:0005829//cytosol;GO:0043229//intracellular organelle;GO:0043227//membrane-bounded o…	GO:0005488//binding;GO:0016787//hydrolase activity;GO:0043167//ion binding;GO:0008233//peptidase activity;GO:0003824//catalytic activity;GO:0003674//molecular_function	GO:0009987//cellular process;GO:0044267//cellular protein metabolic process;GO:0043170//macromolecule metabolic process;GO:0036211//protein modification process;GO:0008152//metabolic process;GO:0019538//protein metabolic process;GO:0044237//cellular metabolic process;GO:0044238//primary metabolic process;GO:0044260//cellular macromolecule metabolic process;GO:0009056//catabolic process;GO:0008150…
ENSMUSG00000000805	205.5	312.8	109.812	85.614	-0.359124	0.0589095	0.189127	no	Car4	carbonic anhydrase 4 [Source:MGI Symbol;Acc:MGI:1096574]	Metabolism;Organismal Systems	Excretory system;Energy metabolism	ko04964//Proximal tubule bicarbonate reclamation;ko00910//Nitrogen metabolism	K18246	GO:0043229//intracellular organelle;GO:0005622//intracellular;GO:0016020//membrane;GO:0005575//cellular_component;GO:0043231//intracellular membrane-bounded organelle;GO:0043227//membrane-bounded organelle;GO:0044464//cell part;GO:0005576//extracellular region;GO:0005783//endoplasmic reticulum;GO:0005794//Golgi apparatus;GO:0005886//plasma membrane;GO:0044421//extracellular region part;GO:0005737…	GO:0016829//lyase activity;GO:0003674//molecular_function;GO:0043167//ion binding;GO:0005488//binding;GO:0003824//catalytic activity	GO:0006810//transport;GO:0051179//localization;GO:0065007//biological regulation;GO:0008150//biological_process;GO:0042592//homeostatic process;GO:0051234//establishment of localization;GO:0065008//regulation of biological quality
ENSMUSG00000000811	55.75	75	16.5325	11.304	-0.548472	0.0381749	0.137118	no	Txnrd3	thioredoxin reductase 3 [Source:MGI Symbol;Acc:MGI:2386711]	Metabolism	Metabolism of other amino acids;Nucleotide metabolism	ko00240//Pyrimidine metabolism;ko00450//Selenocompound metabolism	K00384	GO:0031981//nuclear lumen;GO:0044446//intracellular organelle part;GO:0005575//cellular_component;GO:0043227//membrane-bounded organelle;GO:0005623//cell;GO:0070013//intracellular organelle lumen;GO:0031974//membrane-enclosed lumen;GO:0044422//organelle part;GO:0005634//nucleus;GO:0043233//organelle lumen;GO:0005737//cytoplasm;GO:0043226//organelle;GO:0044464//cell part;GO:0005829//cytosol;GO:004…	GO:0003824//catalytic activity;GO:0043167//ion binding;GO:0003674//molecular_function;GO:0005488//binding;GO:0016491//oxidoreductase activity	GO:0065007//biological regulation;GO:0008150//biological_process;GO:0006091//generation of precursor metabolites and energy;GO:0065008//regulation of biological quality;GO:0044237//cellular metabolic process;GO:0008152//metabolic process;GO:0009987//cellular process;GO:0042592//homeostatic process
ENSMUSG00000000817	0.25	0.4	0.41	0.462	0.172269	1	1	no	Fasl	Fas ligand (TNF superfamily, member 6) [Source:MGI Symbol;Acc:MGI:99255]	Cellular Processes;Environmental Information Processing;Human Diseases;Organismal Systems	Cell growth and death;Nervous system;Endocrine and metabolic diseases;Signaling molecules and interaction;Immune diseases;Signal transduction;Cancers;Immune system;Infectious diseases	ko05200//Pathways in cancer;ko04151//PI3K-Akt signaling pathway;ko04060//Cytokine-cytokine receptor interaction;ko04010//MAPK signaling pathway;ko04014//Ras signaling pathway;ko05205//Proteoglycans in cancer;ko05168//Herpes simplex infection;ko05164//Influenza A;ko04932//Non-alcoholic fatty liver disease (NAFLD);ko05161//Hepatitis B;ko05162//Measles;ko04068//FoxO signaling pathway;ko04650//Natura…	K04389	GO:0043229//intracellular organelle;GO:0043231//intracellular membrane-bounded organelle;GO:0043227//membrane-bounded organelle;GO:0044424//intracellular part;GO:0005886//plasma membrane;GO:0005622//intracellular;GO:0031982//vesicle;GO:0000323//lytic vacuole;GO:0005575//cellular_component;GO:0005576//extracellular region;GO:0016020//membrane;GO:0005615//extracellular space;GO:0071944//cell periph…	GO:0003674//molecular_function	GO:0065008//regulation of biological quality;GO:0050896//response to stimulus;GO:0044763//single-organism cellular process;GO:0007154//cell communication;GO:0009058//biosynthetic process;GO:0050794//regulation of cellular process;GO:0008219//cell death;GO:0065007//biological regulation;GO:0044700//single organism signaling;GO:0055085//transmembrane transport;GO:0032502//developmental process;GO:0…
ENSMUSG00000000823	26	41.454	6.51	5.306	-0.295033	0.513261	0.768865	no	Zfp512b	zinc finger protein 512B [Source:MGI Symbol;Acc:MGI:2685478]	-	-	-	-	-	GO:0003674//molecular_function	GO:0008150//biological_process
ENSMUSG00000000826	104	257.38	82.275	111.212	0.434786	0.0346599	0.12744	no	Dnajc5	DnaJ heat shock protein family (Hsp40) member C5 [Source:MGI Symbol;Acc:MGI:892995]	Genetic Information Processing	Folding, sorting and degradation	ko04141//Protein processing in endoplasmic reticulum	K09525	GO:0044424//intracellular part;GO:0005886//plasma membrane;GO:0005575//cellular_component;GO:0005623//cell;GO:0031410//cytoplasmic vesicle;GO:0031982//vesicle;GO:0071944//cell periphery;GO:0005622//intracellular;GO:0016020//membrane;GO:0043229//intracellular organelle;GO:0044464//cell part;GO:0043226//organelle;GO:0005737//cytoplasm;GO:0044444//cytoplasmic part	GO:0003674//molecular_function	GO:0016265//death;GO:0008150//biological_process;GO:0008219//cell death;GO:0044699//single-organism process;GO:0044763//single-organism cellular process;GO:0009987//cellular process
ENSMUSG00000000827	86.25	206.6	69.29	83.796	0.274234	0.0541062	0.177267	no	Tpd52l2	tumor protein D52-like 2 [Source:MGI Symbol;Acc:MGI:1913564]	-	-	-	-	GO:0044464//cell part;GO:0005623//cell;GO:0044424//intracellular part;GO:0005575//cellular_component;GO:0005622//intracellular;GO:0005737//cytoplasm	GO:0003674//molecular_function	GO:0008150//biological_process
ENSMUSG00000000838	55.7575	112.806	14.335	16.328	0.187806	0.486775	0.744609	no	Fmr1	fragile X mental retardation 1 [Source:MGI Symbol;Acc:MGI:95564]	Genetic Information Processing	Translation	ko03013//RNA transport	K15516	GO:0005634//nucleus;GO:0043229//intracellular organelle;GO:0005623//cell;GO:0043232//intracellular non-membrane-bounded organelle;GO:0005737//cytoplasm;GO:0044424//intracellular part;GO:0043226//organelle;GO:0005654//nucleoplasm;GO:0031974//membrane-enclosed lumen;GO:0032991//macromolecular complex;GO:0005829//cytosol;GO:0005622//intracellular;GO:0031981//nuclear lumen;GO:0044428//nuclear part;GO…	GO:1901363//heterocyclic compound binding;GO:0003723//RNA binding;GO:0003674//molecular_function;GO:0003729//mRNA binding;GO:0005488//binding;GO:0042393//histone binding;GO:0097159//organic cyclic compound binding;GO:0005515//protein binding;GO:0003676//nucleic acid binding;GO:0044822//poly(A) RNA binding	GO:0044085//cellular component biogenesis;GO:0044763//single-organism cellular process;GO:0032501//multicellular organismal process;GO:0044249//cellular biosynthetic process;GO:0071704//organic substance metabolic process;GO:0006810//transport;GO:0034655//nucleobase-containing compound catabolic process;GO:0009987//cellular process;GO:0006396//RNA processing;GO:0034641//cellular nitrogen compound…
ENSMUSG00000000861	1.25	3.2	0.685	0.608	-0.172033	0.71688	0.91155	no	Bcl11a	B cell CLL/lymphoma 11A (zinc finger protein) [Source:MGI Symbol;Acc:MGI:106190]	-	-	-	-	GO:0070013//intracellular organelle lumen;GO:0043228//non-membrane-bounded organelle;GO:0005622//intracellular;GO:0005575//cellular_component;GO:0043227//membrane-bounded organelle;GO:0043231//intracellular membrane-bounded organelle;GO:0044428//nuclear part;GO:0031974//membrane-enclosed lumen;GO:0043229//intracellular organelle;GO:0044446//intracellular organelle part;GO:0005737//cytoplasm;GO:00…	GO:0097159//organic cyclic compound binding;GO:0001071//nucleic acid binding transcription factor activity;GO:0003677//DNA binding;GO:0043167//ion binding;GO:0005488//binding;GO:0003676//nucleic acid binding;GO:0000988//transcription factor activity, protein binding;GO:0003700//transcription factor activity, sequence-specific DNA binding;GO:0005515//protein binding;GO:1901363//heterocyclic compou…	GO:0009987//cellular process;GO:0044699//single-organism process;GO:0044267//cellular protein metabolic process;GO:0032502//developmental process;GO:0044237//cellular metabolic process;GO:0048856//anatomical structure development;GO:0006807//nitrogen compound metabolic process;GO:0044238//primary metabolic process;GO:0009058//biosynthetic process;GO:0006464//cellular protein modification process;…
ENSMUSG00000000869	0	0	0.001	0.001	0	1	1	notest	Il4	interleukin 4 [Source:MGI Symbol;Acc:MGI:96556]	Environmental Information Processing;Organismal Systems;Human Diseases	Immune system;Signaling molecules and interaction;Immune diseases;Signal transduction;Infectious diseases	ko04151//PI3K-Akt signaling pathway;ko04060//Cytokine-cytokine receptor interaction;ko04630//Jak-STAT signaling pathway;ko05162//Measles;ko04660//T cell receptor signaling pathway;ko04640//Hematopoietic cell lineage;ko04664//Fc epsilon RI signaling pathway;ko05140//Leishmaniasis;ko05320//Autoimmune thyroid disease;ko05321//Inflammatiory bowel disease (IBD);ko05330//Allograft rejection;ko04672//In…	K05430	GO:0005615//extracellular space;GO:0044464//cell part;GO:0005575//cellular_component;GO:0005886//plasma membrane;GO:0005576//extracellular region;GO:0071944//cell periphery;GO:0016020//membrane;GO:0044421//extracellular region part;GO:0005623//cell	GO:0003674//molecular_function	GO:0044765//single-organism transport;GO:0050896//response to stimulus;GO:0044699//single-organism process;GO:0048646//anatomical structure formation involved in morphogenesis;GO:0006928//movement of cell or subcellular component;GO:0002376//immune system process;GO:0009058//biosynthetic process;GO:1902578//single-organism localization;GO:0044700//single organism signaling;GO:0090304//nucleic aci…
ENSMUSG00000000876	78.75	169.4	59.2625	68.18	0.202229	0.413664	0.684736	no	Pxmp4	peroxisomal membrane protein 4 [Source:MGI Symbol;Acc:MGI:1891701]	Cellular Processes	Transport and catabolism	ko04146//Peroxisome	K13350	GO:0043231//intracellular membrane-bounded organelle;GO:0005575//cellular_component;GO:0044464//cell part;GO:0005623//cell;GO:0005777//peroxisome;GO:0005737//cytoplasm;GO:0043229//intracellular organelle;GO:0005622//intracellular;GO:0044424//intracellular part;GO:0042579//microbody;GO:0044444//cytoplasmic part;GO:0043226//organelle;GO:0043227//membrane-bounded organelle	GO:0003674//molecular_function	GO:0008150//biological_process
ENSMUSG00000000881	28.5	43.6	9.4775	7.768	-0.286963	0.38361	0.65835	no	Dlg3	discs large MAGUK scaffold protein 3 [Source:MGI Symbol;Acc:MGI:1888986]	Environmental Information Processing	Signal transduction	ko04390//Hippo signaling pathway	K12075	GO:0071944//cell periphery;GO:0005623//cell;GO:0005575//cellular_component;GO:0005737//cytoplasm;GO:0032991//macromolecular complex;GO:0043229//intracellular organelle;GO:0044424//intracellular part;GO:0043232//intracellular non-membrane-bounded organelle;GO:0044464//cell part;GO:0005856//cytoskeleton;GO:0005886//plasma membrane;GO:0016020//membrane;GO:0043228//non-membrane-bounded organelle;GO:0…	GO:0005515//protein binding;GO:0019899//enzyme binding;GO:0005198//structural molecule activity;GO:0003674//molecular_function;GO:0005488//binding	GO:0044267//cellular protein metabolic process;GO:0032502//developmental process;GO:0048856//anatomical structure development;GO:0007267//cell-cell signaling;GO:0008150//biological_process;GO:0071704//organic substance metabolic process;GO:0007155//cell adhesion;GO:0022610//biological adhesion;GO:0044763//single-organism cellular process;GO:0036211//protein modification process;GO:0044260//cellul…
ENSMUSG00000000884	6.75	8.6	5.8875	4.254	-0.468835	0.417769	0.687966	no	Gnb1l	guanine nucleotide binding protein (G protein), beta polypeptide 1-like [Source:MGI Symbol;Acc:MGI:1338057]	-	-	-	-	GO:0044464//cell part;GO:0005737//cytoplasm;GO:0005622//intracellular;GO:0044424//intracellular part;GO:0005575//cellular_component;GO:0005623//cell	GO:0003674//molecular_function	GO:0008150//biological_process
ENSMUSG00000000889	0	21.6	0.001	3.342	11.7065	0.000291867	0.00253821	yes	Dbh	dopamine beta hydroxylase [Source:MGI Symbol;Acc:MGI:94864]	Metabolism	Amino acid metabolism;Global and Overview	ko01100//Metabolic pathways;ko00350//Tyrosine metabolism	K00503	GO:0031410//cytoplasmic vesicle;GO:0012505//endomembrane system;GO:0044464//cell part;GO:0043232//intracellular non-membrane-bounded organelle;GO:0005622//intracellular;GO:0005623//cell;GO:0043226//organelle;GO:0043228//non-membrane-bounded organelle;GO:0044446//intracellular organelle part;GO:0005575//cellular_component;GO:0031982//vesicle;GO:0044424//intracellular part;GO:0043229//intracellular…	GO:0043167//ion binding;GO:0003674//molecular_function;GO:0003824//catalytic activity;GO:0005488//binding;GO:0016491//oxidoreductase activity	GO:0042592//homeostatic process;GO:0044700//single organism signaling;GO:0016265//death;GO:0051674//localization of cell;GO:0003013//circulatory system process;GO:0065007//biological regulation;GO:0050896//response to stimulus;GO:0008283//cell proliferation;GO:0044699//single-organism process;GO:0050877//neurological system process;GO:0048870//cell motility;GO:0051716//cellular response to stimul…
ENSMUSG00000000901	10	37.6	3.445	8.046	1.22377	0.00411195	0.0237867	yes	Mmp11	matrix metallopeptidase 11 [Source:MGI Symbol;Acc:MGI:97008]	-	-	-	-	GO:0031012//extracellular matrix;GO:0005576//extracellular region;GO:0005575//cellular_component	GO:0003674//molecular_function;GO:0043167//ion binding;GO:0016787//hydrolase activity;GO:0008233//peptidase activity;GO:0005488//binding;GO:0003824//catalytic activity	GO:0044699//single-organism process;GO:0030154//cell differentiation;GO:0008152//metabolic process;GO:0044767//single-organism developmental process;GO:0009987//cellular process;GO:0043062//extracellular structure organization;GO:0016043//cellular component organization;GO:0048856//anatomical structure development;GO:0008150//biological_process;GO:0032502//developmental process;GO:0009056//catabo…
ENSMUSG00000000902	216.5	514.6	93.7875	117.6	0.326421	0.0965696	0.267132	no	Smarcb1	SWI/SNF related, matrix associated, actin dependent regulator of chromatin, subfamily b, member 1 [Source:MGI Symbol;Acc:MGI:1328366]	-	-	-	-	GO:0005623//cell;GO:0032991//macromolecular complex;GO:0043233//organelle lumen;GO:0043226//organelle;GO:0005694//chromosome;GO:0044428//nuclear part;GO:0005634//nucleus;GO:0005622//intracellular;GO:0044424//intracellular part;GO:0044446//intracellular organelle part;GO:0043228//non-membrane-bounded organelle;GO:0043227//membrane-bounded organelle;GO:0031974//membrane-enclosed lumen;GO:0043232//i…	GO:0003674//molecular_function;GO:1901363//heterocyclic compound binding;GO:0003677//DNA binding;GO:0097159//organic cyclic compound binding;GO:0000988//transcription factor activity, protein binding;GO:0003676//nucleic acid binding;GO:0005488//binding;GO:0008134//transcription factor binding;GO:0005515//protein binding	GO:0006807//nitrogen compound metabolic process;GO:0032501//multicellular organismal process;GO:0050789//regulation of biological process;GO:0030154//cell differentiation;GO:0032502//developmental process;GO:0006139//nucleobase-containing compound metabolic process;GO:0009790//embryo development;GO:0048856//anatomical structure development;GO:0043933//macromolecular complex subunit organization;G…
ENSMUSG00000000903	0	0.8	0.001	0.41	8.67948	0.406238	0.678834	no	Vpreb3	pre-B lymphocyte gene 3 [Source:MGI Symbol;Acc:MGI:98938]	-	-	-	-	GO:0005615//extracellular space;GO:0005575//cellular_component;GO:0044421//extracellular region part;GO:0044424//intracellular part;GO:0044464//cell part;GO:0043226//organelle;GO:0005737//cytoplasm;GO:0005623//cell;GO:0043231//intracellular membrane-bounded organelle;GO:0043227//membrane-bounded organelle;GO:0005576//extracellular region;GO:0044444//cytoplasmic part;GO:0012505//endomembrane syste…	GO:0003674//molecular_function	GO:0008150//biological_process;GO:0051179//localization;GO:0002376//immune system process;GO:0051234//establishment of localization;GO:0006810//transport
ENSMUSG00000000915	88.5	155.6	13.7075	14.008	0.0312855	0.708278	0.905235	no	Hip1r	huntingtin interacting protein 1 related [Source:MGI Symbol;Acc:MGI:1352504]	-	-	-	-	GO:0005737//cytoplasm;GO:0043226//organelle;GO:0005829//cytosol;GO:0044444//cytoplasmic part;GO:0044424//intracellular part;GO:0005622//intracellular;GO:0031982//vesicle;GO:0044464//cell part;GO:0016020//membrane;GO:0031410//cytoplasmic vesicle;GO:0005623//cell;GO:0005739//mitochondrion;GO:0043229//intracellular organelle;GO:0043227//membrane-bounded organelle;GO:0005575//cellular_component;GO:00…	GO:0008289//lipid binding;GO:0005488//binding;GO:0003674//molecular_function;GO:0008092//cytoskeletal protein binding;GO:0005515//protein binding;GO:0043167//ion binding;GO:0030674//protein binding, bridging;GO:0060090//binding, bridging	GO:0044085//cellular component biogenesis;GO:0044763//single-organism cellular process;GO:0007165//signal transduction;GO:0016192//vesicle-mediated transport;GO:0044700//single organism signaling;GO:0050794//regulation of cellular process;GO:0048856//anatomical structure development;GO:0051716//cellular response to stimulus;GO:0006810//transport;GO:0007005//mitochondrion organization;GO:0065007//…
ENSMUSG00000000916	15.25	28	5.865	5.148	-0.188119	0.695499	0.895324	no	Nsun5	NOL1/NOP2/Sun domain family, member 5 [Source:MGI Symbol;Acc:MGI:2140844]	-	-	-	-	GO:0043227//membrane-bounded organelle;GO:0031981//nuclear lumen;GO:0043231//intracellular membrane-bounded organelle;GO:0043229//intracellular organelle;GO:0044428//nuclear part;GO:0070013//intracellular organelle lumen;GO:0043226//organelle;GO:0005622//intracellular;GO:0031974//membrane-enclosed lumen;GO:0044422//organelle part;GO:0044464//cell part;GO:0005575//cellular_component;GO:0044424//in…	GO:0003723//RNA binding;GO:0097159//organic cyclic compound binding;GO:0003674//molecular_function;GO:0016741//transferase activity, transferring one-carbon groups;GO:0003824//catalytic activity;GO:0016740//transferase activity;GO:0008168//methyltransferase activity;GO:0005488//binding;GO:0003676//nucleic acid binding;GO:1901363//heterocyclic compound binding	GO:0034641//cellular nitrogen compound metabolic process;GO:0044237//cellular metabolic process;GO:0008152//metabolic process;GO:0042254//ribosome biogenesis;GO:0009987//cellular process;GO:0071840//cellular component organization or biogenesis;GO:0022613//ribonucleoprotein complex biogenesis;GO:0044085//cellular component biogenesis;GO:0006807//nitrogen compound metabolic process;GO:0008150//bio…
ENSMUSG00000000934	47.25	75.8	12.925	11.236	-0.202036	0.336312	0.609486	no	Top1mt	DNA topoisomerase 1, mitochondrial [Source:MGI Symbol;Acc:MGI:1920210]	-	-	-	-	GO:0005694//chromosome;GO:0043228//non-membrane-bounded organelle;GO:0005737//cytoplasm;GO:0043227//membrane-bounded organelle;GO:0043232//intracellular non-membrane-bounded organelle;GO:0043226//organelle;GO:0043229//intracellular organelle;GO:0005623//cell;GO:0044464//cell part;GO:0044424//intracellular part;GO:0005575//cellular_component;GO:0005622//intracellular;GO:0005634//nucleus;GO:0044444…	GO:0016853//isomerase activity;GO:0003677//DNA binding;GO:0003676//nucleic acid binding;GO:0003674//molecular_function;GO:1901363//heterocyclic compound binding;GO:0097159//organic cyclic compound binding;GO:0003824//catalytic activity;GO:0005488//binding	GO:0008152//metabolic process;GO:0009987//cellular process;GO:0071704//organic substance metabolic process;GO:0006996//organelle organization;GO:0044260//cellular macromolecule metabolic process;GO:0043170//macromolecule metabolic process;GO:0006807//nitrogen compound metabolic process;GO:0008150//biological_process;GO:0071840//cellular component organization or biogenesis;GO:0006725//cellular ar…
ENSMUSG00000000938	28	48.6	29.01	34.042	0.230766	0.814043	0.976921	no	Hoxa10	homeobox A10 [Source:MGI Symbol;Acc:MGI:96171]	Human Diseases	Cancers	ko05202//Transcriptional misregulation in cancers	K17443	GO:0044464//cell part;GO:0043229//intracellular organelle;GO:0032991//macromolecular complex;GO:0005575//cellular_component;GO:0005634//nucleus;GO:0043226//organelle;GO:0043231//intracellular membrane-bounded organelle;GO:0005622//intracellular;GO:0005623//cell;GO:0005737//cytoplasm;GO:0043227//membrane-bounded organelle;GO:0044424//intracellular part	GO:0003700//transcription factor activity, sequence-specific DNA binding;GO:0001071//nucleic acid binding transcription factor activity;GO:0005488//binding;GO:1901363//heterocyclic compound binding;GO:0097159//organic cyclic compound binding;GO:0003674//molecular_function;GO:0003676//nucleic acid binding;GO:0019899//enzyme binding;GO:0005515//protein binding;GO:0003677//DNA binding	GO:0007275//multicellular organism development;GO:0044699//single-organism process;GO:0006807//nitrogen compound metabolic process;GO:0034641//cellular nitrogen compound metabolic process;GO:0044237//cellular metabolic process;GO:0009987//cellular process;GO:0044707//single-multicellular organism process;GO:0008152//metabolic process;GO:0009058//biosynthetic process;GO:0032501//multicellular orga…
ENSMUSG00000000942	1.25	3.6	0.545	1.07	0.973283	0.454533	0.716164	no	Hoxa4	homeobox A4 [Source:MGI Symbol;Acc:MGI:96176]	-	-	-	-	GO:0031981//nuclear lumen;GO:0044428//nuclear part;GO:0005622//intracellular;GO:0043227//membrane-bounded organelle;GO:0043229//intracellular organelle;GO:0031974//membrane-enclosed lumen;GO:0070013//intracellular organelle lumen;GO:0044464//cell part;GO:0044446//intracellular organelle part;GO:0005634//nucleus;GO:0043231//intracellular membrane-bounded organelle;GO:0005575//cellular_component;GO…	GO:0097159//organic cyclic compound binding;GO:0003674//molecular_function;GO:0003700//transcription factor activity, sequence-specific DNA binding;GO:1901363//heterocyclic compound binding;GO:0003676//nucleic acid binding;GO:0001071//nucleic acid binding transcription factor activity;GO:0003677//DNA binding;GO:0005488//binding	GO:0008152//metabolic process;GO:0048856//anatomical structure development;GO:0034641//cellular nitrogen compound metabolic process;GO:0009987//cellular process;GO:0044237//cellular metabolic process;GO:0008150//biological_process;GO:0032502//developmental process;GO:0009058//biosynthetic process;GO:0006807//nitrogen compound metabolic process
ENSMUSG00000000957	51.75	390.8	14.61	56.206	1.94377	1.19195e-25	1.94058e-23	yes	Mmp14	matrix metallopeptidase 14 (membrane-inserted) [Source:MGI Symbol;Acc:MGI:101900]	Environmental Information Processing;Organismal Systems	Signal transduction;Endocrine system	ko04668//TNF signaling pathway;ko04912//GnRH signaling pathway	K07763	GO:0031410//cytoplasmic vesicle;GO:0012505//endomembrane system;GO:0005829//cytosol;GO:0044444//cytoplasmic part;GO:0005634//nucleus;GO:0005623//cell;GO:0043228//non-membrane-bounded organelle;GO:0005576//extracellular region;GO:0005615//extracellular space;GO:0043227//membrane-bounded organelle;GO:0044464//cell part;GO:0044421//extracellular region part;GO:0005622//intracellular;GO:0043226//orga…	GO:0008233//peptidase activity;GO:0005488//binding;GO:0003824//catalytic activity;GO:0043167//ion binding;GO:0003674//molecular_function;GO:0016787//hydrolase activity	GO:0071840//cellular component organization or biogenesis;GO:0008150//biological_process;GO:0007275//multicellular organism development;GO:0007009//plasma membrane organization;GO:0009987//cellular process;GO:0022610//biological adhesion;GO:0050794//regulation of cellular process;GO:0044767//single-organism developmental process;GO:0043170//macromolecule metabolic process;GO:0048646//anatomical s…
ENSMUSG00000000958	588.75	447.2	186.33	77.148	-1.27216	5.33446e-17	3.38289e-15	yes	Slc7a7	solute carrier family 7 (cationic amino acid transporter, y+ system), member 7 [Source:MGI Symbol;Acc:MGI:1337120]	Organismal Systems	Digestive system	ko04974//Protein digestion and absorption	K13867	GO:0016020//membrane;GO:0005575//cellular_component;GO:0044464//cell part;GO:0005886//plasma membrane;GO:0071944//cell periphery;GO:0005623//cell	GO:0005215//transporter activity;GO:0022857//transmembrane transporter activity;GO:0003674//molecular_function	GO:0044699//single-organism process;GO:0006082//organic acid metabolic process;GO:0019752//carboxylic acid metabolic process;GO:0051179//localization;GO:0044763//single-organism cellular process;GO:0034641//cellular nitrogen compound metabolic process;GO:0006807//nitrogen compound metabolic process;GO:0055085//transmembrane transport;GO:0051234//establishment of localization;GO:0044281//small mol…
ENSMUSG00000000959	90.75	148.2	35.9325	40.45	0.17085	0.296368	0.561985	no	Oxa1l	oxidase assembly 1-like [Source:MGI Symbol;Acc:MGI:1916339]	Genetic Information Processing	Folding, sorting and degradation	ko03060//Protein export	K03217	GO:0032991//macromolecular complex;GO:0043227//membrane-bounded organelle;GO:0005739//mitochondrion;GO:0044444//cytoplasmic part;GO:0044424//intracellular part;GO:0005737//cytoplasm;GO:0043226//organelle;GO:0044464//cell part;GO:0043231//intracellular membrane-bounded organelle;GO:0005623//cell;GO:0005622//intracellular;GO:0005575//cellular_component;GO:0043229//intracellular organelle	GO:0008565//protein transporter activity;GO:0003674//molecular_function;GO:0022892//substrate-specific transporter activity;GO:0005215//transporter activity	GO:0009987//cellular process;GO:0006091//generation of precursor metabolites and energy;GO:0044085//cellular component biogenesis;GO:0071840//cellular component organization or biogenesis;GO:0008152//metabolic process;GO:0051179//localization;GO:0016043//cellular component organization;GO:0022607//cellular component assembly;GO:0006810//transport;GO:0051234//establishment of localization;GO:00442…
ENSMUSG00000000976	36.25	53	5.0675	3.82	-0.407702	0.105817	0.284893	no	Heatr6	HEAT repeat containing 6 [Source:MGI Symbol;Acc:MGI:1919790]	-	-	-	-	GO:0005575//cellular_component	-	GO:0008150//biological_process
ENSMUSG00000000982	0	1.2	0.001	1.02	9.99435	0.144069	0.352197	no	Ccl3	chemokine (C-C motif) ligand 3 [Source:MGI Symbol;Acc:MGI:98260]	Environmental Information Processing;Human Diseases;Organismal Systems	Immune diseases;Signaling molecules and interaction;Infectious diseases;Immune system	ko04060//Cytokine-cytokine receptor interaction;ko04062//Chemokine signaling pathway;ko05142//Chagas disease (American trypanosomiasis);ko04620//Toll-like receptor signaling pathway;ko05323//Rheumatoid arthritis;ko05132//Salmonella infection	K05408	GO:0005576//extracellular region;GO:0044444//cytoplasmic part;GO:0005623//cell;GO:0005575//cellular_component;GO:0044421//extracellular region part;GO:0005622//intracellular;GO:0005615//extracellular space;GO:0005829//cytosol;GO:0005737//cytoplasm;GO:0044424//intracellular part;GO:0044464//cell part	GO:0030234//enzyme regulator activity;GO:0016740//transferase activity;GO:0003674//molecular_function;GO:0016772//transferase activity, transferring phosphorus-containing groups;GO:0016301//kinase activity;GO:0098772//molecular function regulator;GO:0003824//catalytic activity	GO:0007267//cell-cell signaling;GO:0050896//response to stimulus;GO:0044403//symbiosis, encompassing mutualism through parasitism;GO:0000902//cell morphogenesis;GO:0009987//cellular process;GO:0050794//regulation of cellular process;GO:0032989//cellular component morphogenesis;GO:0016043//cellular component organization;GO:0009058//biosynthetic process;GO:0048869//cellular developmental process;G…
ENSMUSG00000000983	0	0	0.001	0.001	0	1	1	notest	Wfdc18	WAP four-disulfide core domain 18 [Source:MGI Symbol;Acc:MGI:107506]	-	-	-	-	GO:0005576//extracellular region;GO:0005575//cellular_component	GO:0030234//enzyme regulator activity;GO:0098772//molecular function regulator;GO:0003674//molecular_function	GO:0008150//biological_process
ENSMUSG00000001014	0.75	1	0.4125	0.33	-0.321928	1	1	no	Icam4	intercellular adhesion molecule 4, Landsteiner-Wiener blood group [Source:MGI Symbol;Acc:MGI:1925619]	-	-	-	-	GO:0005576//extracellular region;GO:0071944//cell periphery;GO:0005886//plasma membrane;GO:0044464//cell part;GO:0005575//cellular_component;GO:0005623//cell;GO:0016020//membrane	GO:0003674//molecular_function	GO:0007155//cell adhesion;GO:0008150//biological_process;GO:0022610//biological adhesion
ENSMUSG00000001016	102.5	215.8	42.2525	46.262	0.130791	0.443501	0.708971	no	Ilf2	interleukin enhancer binding factor 2 [Source:MGI Symbol;Acc:MGI:1915031]	-	-	-	-	GO:0005622//intracellular;GO:0070013//intracellular organelle lumen;GO:0043227//membrane-bounded organelle;GO:0043228//non-membrane-bounded organelle;GO:0044428//nuclear part;GO:0031981//nuclear lumen;GO:0043232//intracellular non-membrane-bounded organelle;GO:0043231//intracellular membrane-bounded organelle;GO:0005623//cell;GO:0044446//intracellular organelle part;GO:0043229//intracellular orga…	GO:1901363//heterocyclic compound binding;GO:0043167//ion binding;GO:0003676//nucleic acid binding;GO:0097159//organic cyclic compound binding;GO:0003674//molecular_function;GO:0003723//RNA binding;GO:0005488//binding;GO:0003677//DNA binding	GO:0009987//cellular process;GO:0009058//biosynthetic process;GO:0034641//cellular nitrogen compound metabolic process;GO:0006807//nitrogen compound metabolic process;GO:0008150//biological_process;GO:0002376//immune system process;GO:0008152//metabolic process;GO:0044237//cellular metabolic process
ENSMUSG00000001017	57.25	124.6	43.2725	48.622	0.168159	0.317763	0.587505	no	Chtop	chromatin target of PRMT1 [Source:MGI Symbol;Acc:MGI:1913761]	-	-	-	-	GO:0044428//nuclear part;GO:0005575//cellular_component;GO:0005730//nucleolus;GO:0044424//intracellular part;GO:0043227//membrane-bounded organelle;GO:0005654//nucleoplasm;GO:0005623//cell;GO:0043232//intracellular non-membrane-bounded organelle;GO:0043229//intracellular organelle;GO:0044464//cell part;GO:0043231//intracellular membrane-bounded organelle;GO:0044422//organelle part;GO:0043228//non…	GO:0097159//organic cyclic compound binding;GO:0003674//molecular_function;GO:0003677//DNA binding;GO:1901363//heterocyclic compound binding;GO:0003723//RNA binding;GO:0003676//nucleic acid binding;GO:0005488//binding	GO:0051234//establishment of localization;GO:0006464//cellular protein modification process;GO:0044238//primary metabolic process;GO:0071704//organic substance metabolic process;GO:0019538//protein metabolic process;GO:0051179//localization;GO:0051276//chromosome organization;GO:0051169//nuclear transport;GO:0043412//macromolecule modification;GO:0006913//nucleocytoplasmic transport;GO:0006810//t…
ENSMUSG00000001018	26.25	54.6	30.3175	33.01	0.122752	0.684604	0.887877	no	Snapin	SNAP-associated protein [Source:MGI Symbol;Acc:MGI:1333745]	-	-	-	-	GO:0000323//lytic vacuole;GO:0043226//organelle;GO:0005773//vacuole;GO:0044464//cell part;GO:0005575//cellular_component;GO:0043229//intracellular organelle;GO:0044424//intracellular part;GO:0044444//cytoplasmic part;GO:0005737//cytoplasm;GO:0031982//vesicle;GO:0005794//Golgi apparatus;GO:0043227//membrane-bounded organelle;GO:0005622//intracellular;GO:0005829//cytosol;GO:0005623//cell;GO:0012505…	GO:0003674//molecular_function	GO:0003008//system process;GO:0044767//single-organism developmental process;GO:0009987//cellular process;GO:0051604//protein maturation;GO:1902582//single-organism intracellular transport;GO:0030154//cell differentiation;GO:0019538//protein metabolic process;GO:0044765//single-organism transport;GO:0071840//cellular component organization or biogenesis;GO:0021700//developmental maturation;GO:000…
ENSMUSG00000001020	10	98.6	20.4375	83.45	2.02969	7.717e-10	2.11774e-08	yes	S100a4	S100 calcium binding protein A4 [Source:MGI Symbol;Acc:MGI:1330282]	-	-	-	-	GO:0043229//intracellular organelle;GO:0043231//intracellular membrane-bounded organelle;GO:0043227//membrane-bounded organelle;GO:0005737//cytoplasm;GO:0005622//intracellular;GO:0005634//nucleus;GO:0044424//intracellular part;GO:0044464//cell part;GO:0005575//cellular_component;GO:0005623//cell;GO:0043226//organelle	GO:0005488//binding;GO:0005515//protein binding;GO:0003674//molecular_function;GO:0043167//ion binding;GO:0008092//cytoskeletal protein binding	GO:0009987//cellular process;GO:0050789//regulation of biological process;GO:0023052//signaling;GO:0007165//signal transduction;GO:0044763//single-organism cellular process;GO:0044700//single organism signaling;GO:0044699//single-organism process;GO:0050896//response to stimulus;GO:0065007//biological regulation;GO:0051716//cellular response to stimulus;GO:0007154//cell communication;GO:0008150//…
ENSMUSG00000001021	0	0.2	0.001	0.114	6.83289	1	1	no	S100a3	S100 calcium binding protein A3 [Source:MGI Symbol;Acc:MGI:1338849]	-	-	-	-	GO:0031012//extracellular matrix;GO:0043233//organelle lumen;GO:0031981//nuclear lumen;GO:0044444//cytoplasmic part;GO:0031974//membrane-enclosed lumen;GO:0043228//non-membrane-bounded organelle;GO:0044464//cell part;GO:0043231//intracellular membrane-bounded organelle;GO:0005829//cytosol;GO:0043227//membrane-bounded organelle;GO:0005737//cytoplasm;GO:0044428//nuclear part;GO:0005575//cellular_co…	GO:0003674//molecular_function;GO:0043167//ion binding;GO:0005488//binding	-
ENSMUSG00000001023	0.25	0	0.3025	0.001	-8.24079	0.888889	1	no	S100a5	S100 calcium binding protein A5 [Source:MGI Symbol;Acc:MGI:1338915]	-	-	-	-	GO:0043229//intracellular organelle;GO:0043231//intracellular membrane-bounded organelle;GO:0005575//cellular_component;GO:0044424//intracellular part;GO:0005622//intracellular;GO:0043227//membrane-bounded organelle;GO:0044464//cell part;GO:0043226//organelle;GO:0005634//nucleus;GO:0005623//cell	GO:0043167//ion binding;GO:0005488//binding;GO:0003674//molecular_function	GO:0008150//biological_process
ENSMUSG00000001025	228.5	1415.4	355.16	1214.66	1.77402	3.84697e-21	3.98992e-19	yes	S100a6	S100 calcium binding protein A6 (calcyclin) [Source:MGI Symbol;Acc:MGI:1339467]	-	-	-	-	GO:0071944//cell periphery;GO:0044446//intracellular organelle part;GO:0031975//envelope;GO:0043231//intracellular membrane-bounded organelle;GO:0031967//organelle envelope;GO:0031012//extracellular matrix;GO:0005634//nucleus;GO:0005635//nuclear envelope;GO:0044464//cell part;GO:0044444//cytoplasmic part;GO:0012505//endomembrane system;GO:0005737//cytoplasm;GO:0043226//organelle;GO:0043227//membr…	GO:0005515//protein binding;GO:0005488//binding;GO:0022857//transmembrane transporter activity;GO:0043167//ion binding;GO:0005215//transporter activity;GO:0003674//molecular_function;GO:0008092//cytoskeletal protein binding	GO:0051234//establishment of localization;GO:0006810//transport;GO:0044699//single-organism process;GO:0009987//cellular process;GO:0055085//transmembrane transport;GO:0008150//biological_process;GO:0044765//single-organism transport;GO:0051179//localization;GO:1902578//single-organism localization;GO:0044763//single-organism cellular process
ENSMUSG00000001027	1.5	0.6	0.1225	0.03	-2.02975	0.133398	0.334848	no	Scn4a	sodium channel, voltage-gated, type IV, alpha [Source:MGI Symbol;Acc:MGI:98250]	-	-	-	-	GO:0005623//cell;GO:0005886//plasma membrane;GO:0044464//cell part;GO:0005575//cellular_component;GO:0016020//membrane;GO:0071944//cell periphery;GO:0032991//macromolecular complex	GO:0022857//transmembrane transporter activity;GO:0005215//transporter activity;GO:0003674//molecular_function	GO:1902578//single-organism localization;GO:0051179//localization;GO:0009987//cellular process;GO:0006810//transport;GO:0044763//single-organism cellular process;GO:0051234//establishment of localization;GO:0044699//single-organism process;GO:0055085//transmembrane transport;GO:0008150//biological_process;GO:0044765//single-organism transport
ENSMUSG00000001029	25.75	100.4	17.82	31.596	0.826245	0.000107742	0.00106372	no	Icam2	intercellular adhesion molecule 2 [Source:MGI Symbol;Acc:MGI:96394]	Organismal Systems;Environmental Information Processing	Immune system;Signaling molecules and interaction	ko04514//Cell adhesion molecules (CAMs);ko04650//Natural killer cell mediated cytotoxicity	K06523	GO:0005623//cell;GO:0071944//cell periphery;GO:0016020//membrane;GO:0005575//cellular_component;GO:0005886//plasma membrane;GO:0044464//cell part	GO:0003674//molecular_function	GO:0022610//biological adhesion;GO:0007155//cell adhesion;GO:0008150//biological_process
ENSMUSG00000001034	9.75	20.4	2.7225	2.384	-0.191548	0.614275	0.85065	no	Mapk7	mitogen-activated protein kinase 7 [Source:MGI Symbol;Acc:MGI:1346347]	Environmental Information Processing;Human Diseases;Organismal Systems;Cellular Processes	Signal transduction;Cellular commiunity;Cancers;Nervous system;Endocrine system	ko04010//MAPK signaling pathway;ko04921//Oxytocin signaling pathway;ko05206//MicroRNAs in cancer;ko04722//Neurotrophin signaling pathway;ko04912//GnRH signaling pathway;ko04540//Gap junction	K04464	GO:0044428//nuclear part;GO:0044464//cell part;GO:0043231//intracellular membrane-bounded organelle;GO:0044422//organelle part;GO:0044444//cytoplasmic part;GO:0031974//membrane-enclosed lumen;GO:0005634//nucleus;GO:0043226//organelle;GO:0005654//nucleoplasm;GO:0031981//nuclear lumen;GO:0070013//intracellular organelle lumen;GO:0005623//cell;GO:0005622//intracellular;GO:0043227//membrane-bounded o…	GO:0016740//transferase activity;GO:0043167//ion binding;GO:0016301//kinase activity;GO:0019899//enzyme binding;GO:0005488//binding;GO:0016772//transferase activity, transferring phosphorus-containing groups;GO:0003674//molecular_function;GO:0003824//catalytic activity;GO:0005515//protein binding	GO:0050789//regulation of biological process;GO:0006464//cellular protein modification process;GO:0043412//macromolecule modification;GO:0044699//single-organism process;GO:0048869//cellular developmental process;GO:0030154//cell differentiation;GO:0044763//single-organism cellular process;GO:0006950//response to stress;GO:0044238//primary metabolic process;GO:0036211//protein modification proces…
ENSMUSG00000001036	27.75	56.4	25.1125	9.746	-1.36552	0.795349	0.965392	no	Epn2	epsin 2 [Source:MGI Symbol;Acc:MGI:1333766]	Cellular Processes	Transport and catabolism	ko04144//Endocytosis	K12471	GO:0032991//macromolecular complex;GO:0031410//cytoplasmic vesicle;GO:0043226//organelle;GO:0043229//intracellular organelle;GO:0005622//intracellular;GO:0005737//cytoplasm;GO:0005575//cellular_component;GO:0005623//cell;GO:0044424//intracellular part;GO:0031982//vesicle;GO:0044444//cytoplasmic part;GO:0044464//cell part	GO:0003674//molecular_function;GO:0005488//binding;GO:0008289//lipid binding	GO:0048646//anatomical structure formation involved in morphogenesis;GO:0050789//regulation of biological process;GO:0009790//embryo development;GO:0051716//cellular response to stimulus;GO:0044699//single-organism process;GO:0032502//developmental process;GO:0051179//localization;GO:0051234//establishment of localization;GO:0065007//biological regulation;GO:0050896//response to stimulus;GO:00447…
ENSMUSG00000001039	20.5	47.8	16.2875	22.628	0.474344	0.299824	0.566524	no	B9d1	B9 protein domain 1 [Source:MGI Symbol;Acc:MGI:1351471]	-	-	-	-	GO:0005815//microtubule organizing center;GO:0005737//cytoplasm;GO:0043226//organelle;GO:0044424//intracellular part;GO:0044430//cytoskeletal part;GO:0043232//intracellular non-membrane-bounded organelle;GO:0032991//macromolecular complex;GO:0044446//intracellular organelle part;GO:0044464//cell part;GO:0005856//cytoskeleton;GO:0043228//non-membrane-bounded organelle;GO:0044422//organelle part;GO…	GO:0003674//molecular_function	GO:0044767//single-organism developmental process;GO:0007275//multicellular organism development;GO:0008150//biological_process;GO:0048856//anatomical structure development;GO:0009987//cellular process;GO:0044085//cellular component biogenesis;GO:0048869//cellular developmental process;GO:0032502//developmental process;GO:0065007//biological regulation;GO:0009790//embryo development;GO:0023052//s…
ENSMUSG00000001052	107.25	198.832	15.06	14.054	-0.099741	0.823283	0.981253	no	Sec24b	Sec24 related gene family, member B (S. cerevisiae) [Source:MGI Symbol;Acc:MGI:2139764]	Genetic Information Processing	Folding, sorting and degradation	ko04141//Protein processing in endoplasmic reticulum	K14007	GO:0031982//vesicle;GO:0044444//cytoplasmic part;GO:0005794//Golgi apparatus;GO:0005575//cellular_component;GO:0043227//membrane-bounded organelle;GO:0005622//intracellular;GO:0005623//cell;GO:0005829//cytosol;GO:0043226//organelle;GO:0005737//cytoplasm;GO:0043231//intracellular membrane-bounded organelle;GO:0044464//cell part;GO:0043229//intracellular organelle;GO:0044424//intracellular part;GO:…	GO:0005488//binding;GO:0003674//molecular_function;GO:0043167//ion binding	GO:0051234//establishment of localization;GO:0016043//cellular component organization;GO:0044707//single-multicellular organism process;GO:0000902//cell morphogenesis;GO:0030154//cell differentiation;GO:0065003//macromolecular complex assembly;GO:0009790//embryo development;GO:0071840//cellular component organization or biogenesis;GO:0048856//anatomical structure development;GO:0044767//single-or…
ENSMUSG00000001053	20.25	38.032	11.9525	10.06	-0.248682	1	1	no	N4bp3	NEDD4 binding protein 3 [Source:MGI Symbol;Acc:MGI:2442218]	-	-	-	-	GO:0043226//organelle;GO:0005622//intracellular;GO:0005575//cellular_component;GO:0044444//cytoplasmic part;GO:0044464//cell part;GO:0005737//cytoplasm;GO:0044424//intracellular part;GO:0005623//cell;GO:0031410//cytoplasmic vesicle;GO:0031982//vesicle;GO:0043229//intracellular organelle	GO:0003674//molecular_function	GO:0048856//anatomical structure development;GO:0032502//developmental process;GO:0008150//biological_process
ENSMUSG00000001054	36	76.4	14.6	16.656	0.190074	0.453754	0.716164	no	Rmnd5b	required for meiotic nuclear division 5 homolog B [Source:MGI Symbol;Acc:MGI:1913339]	-	-	-	-	GO:0005622//intracellular;GO:0032991//macromolecular complex;GO:0005737//cytoplasm;GO:0005829//cytosol;GO:0005634//nucleus;GO:0044464//cell part;GO:0043227//membrane-bounded organelle;GO:0043229//intracellular organelle;GO:0043231//intracellular membrane-bounded organelle;GO:0043226//organelle;GO:0005575//cellular_component;GO:0005623//cell;GO:0044424//intracellular part;GO:0044444//cytoplasmic p…	GO:0043167//ion binding;GO:0003674//molecular_function;GO:0005488//binding	GO:0008152//metabolic process;GO:0009056//catabolic process;GO:0008150//biological_process
ENSMUSG00000001056	35.5	91	35.2525	46.116	0.387542	0.169263	0.392813	no	Nhp2	NHP2 ribonucleoprotein [Source:MGI Symbol;Acc:MGI:1098547]	Genetic Information Processing	Translation	ko03008//Ribosome biogenesis in eukaryotes	K11129	GO:0043228//non-membrane-bounded organelle;GO:0031974//membrane-enclosed lumen;GO:0043227//membrane-bounded organelle;GO:0044424//intracellular part;GO:0031981//nuclear lumen;GO:0005634//nucleus;GO:0044422//organelle part;GO:0043232//intracellular non-membrane-bounded organelle;GO:0043226//organelle;GO:0070013//intracellular organelle lumen;GO:0043229//intracellular organelle;GO:0005623//cell;GO:…	GO:0003723//RNA binding;GO:1901363//heterocyclic compound binding;GO:0003676//nucleic acid binding;GO:0097159//organic cyclic compound binding;GO:0005488//binding;GO:0003674//molecular_function	GO:0009058//biosynthetic process;GO:0043043//peptide biosynthetic process;GO:0016043//cellular component organization;GO:0008152//metabolic process;GO:0071704//organic substance metabolic process;GO:1901360//organic cyclic compound metabolic process;GO:0006139//nucleobase-containing compound metabolic process;GO:0046483//heterocycle metabolic process;GO:0006725//cellular aromatic compound metabol…
ENSMUSG00000001062	10.75	15.8	2.775	2.176	-0.350809	0.436663	0.704218	no	Vps9d1	VPS9 domain containing 1 [Source:MGI Symbol;Acc:MGI:1914143]	-	-	-	-	-	GO:0003674//molecular_function	GO:0008150//biological_process
ENSMUSG00000001065	16	18.2	4.99	2.886	-0.789969	0.0419311	0.147015	no	Zfp276	zinc finger protein (C2H2 type) 276 [Source:MGI Symbol;Acc:MGI:1888495]	-	-	-	-	GO:0005575//cellular_component;GO:0005694//chromosome;GO:0043227//membrane-bounded organelle;GO:0043228//non-membrane-bounded organelle;GO:0005622//intracellular;GO:0043229//intracellular organelle;GO:0043231//intracellular membrane-bounded organelle;GO:0005623//cell;GO:0044464//cell part;GO:0044424//intracellular part;GO:0005634//nucleus;GO:0032991//macromolecular complex;GO:0043232//intracellul…	GO:0003676//nucleic acid binding;GO:0003674//molecular_function;GO:0003677//DNA binding;GO:0043167//ion binding;GO:0097159//organic cyclic compound binding;GO:1901363//heterocyclic compound binding;GO:0005488//binding	-
ENSMUSG00000001076	0	0.8	0.001	0.298	8.21917	0.372198	0.648627	no	C1ql4	complement component 1, q subcomponent-like 4 [Source:MGI Symbol;Acc:MGI:3579909]	-	-	-	-	GO:0005576//extracellular region;GO:0005615//extracellular space;GO:0032991//macromolecular complex;GO:0044421//extracellular region part;GO:0005575//cellular_component	GO:0003674//molecular_function	GO:0009987//cellular process;GO:0032502//developmental process;GO:0044763//single-organism cellular process;GO:0008152//metabolic process;GO:0030154//cell differentiation;GO:0048869//cellular developmental process;GO:0044700//single organism signaling;GO:0044267//cellular protein metabolic process;GO:0044237//cellular metabolic process;GO:0044260//cellular macromolecule metabolic process;GO:00650…
ENSMUSG00000001082	36	120.2	15.4275	23.574	0.611692	0.00312637	0.0190691	no	Mfsd10	major facilitator superfamily domain containing 10 [Source:MGI Symbol;Acc:MGI:1915544]	-	-	-	-	GO:0005575//cellular_component;GO:0016020//membrane;GO:0044464//cell part;GO:0005622//intracellular;GO:0005886//plasma membrane;GO:0005737//cytoplasm;GO:0071944//cell periphery;GO:0044444//cytoplasmic part;GO:0043229//intracellular organelle;GO:0044424//intracellular part;GO:0031410//cytoplasmic vesicle;GO:0031982//vesicle;GO:0043226//organelle;GO:0005623//cell	GO:0022857//transmembrane transporter activity;GO:0005215//transporter activity;GO:0003674//molecular_function	GO:1902578//single-organism localization;GO:0008219//cell death;GO:0044765//single-organism transport;GO:0008150//biological_process;GO:0044763//single-organism cellular process;GO:0051179//localization;GO:0044699//single-organism process;GO:0051234//establishment of localization;GO:0055085//transmembrane transport;GO:0016265//death;GO:0009987//cellular process;GO:0006810//transport
ENSMUSG00000001089	59	127	14.6425	13.764	-0.0892621	0.526436	0.779366	no	Luzp1	leucine zipper protein 1 [Source:MGI Symbol;Acc:MGI:107629]	-	-	-	-	GO:0043227//membrane-bounded organelle;GO:0005634//nucleus;GO:0044424//intracellular part;GO:0005575//cellular_component;GO:0044464//cell part;GO:0043229//intracellular organelle;GO:0043226//organelle;GO:0005622//intracellular;GO:0043231//intracellular membrane-bounded organelle;GO:0005623//cell	GO:0003674//molecular_function	GO:0048646//anatomical structure formation involved in morphogenesis;GO:0008150//biological_process;GO:0048856//anatomical structure development;GO:0044699//single-organism process;GO:0009790//embryo development;GO:0044767//single-organism developmental process;GO:0009653//anatomical structure morphogenesis;GO:0007275//multicellular organism development;GO:0032501//multicellular organismal proces…
ENSMUSG00000001095	221.75	235.8	65.96	34.624	-0.929819	5.79953e-06	7.71388e-05	no	Slc13a2	solute carrier family 13 (sodium-dependent dicarboxylate transporter), member 2 [Source:MGI Symbol;Acc:MGI:1276558]	-	-	-	-	GO:0005575//cellular_component	GO:0022857//transmembrane transporter activity;GO:0003674//molecular_function;GO:0005215//transporter activity	GO:0051234//establishment of localization;GO:0044763//single-organism cellular process;GO:1902578//single-organism localization;GO:0009987//cellular process;GO:0055085//transmembrane transport;GO:0008150//biological_process;GO:0051179//localization;GO:0044765//single-organism transport;GO:0044699//single-organism process;GO:0006810//transport
ENSMUSG00000001098	64.145	207.942	31.515	55.044	0.804547	6.36228e-06	8.35086e-05	no	Kctd10	potassium channel tetramerisation domain containing 10 [Source:MGI Symbol;Acc:MGI:2141207]	-	-	-	-	GO:0005623//cell;GO:0044446//intracellular organelle part;GO:0044428//nuclear part;GO:0005622//intracellular;GO:0043226//organelle;GO:0031981//nuclear lumen;GO:0044444//cytoplasmic part;GO:0042995//cell projection;GO:0005737//cytoplasm;GO:0043231//intracellular membrane-bounded organelle;GO:0005575//cellular_component;GO:0005654//nucleoplasm;GO:0031974//membrane-enclosed lumen;GO:0044422//organel…	GO:0003674//molecular_function	GO:0009987//cellular process;GO:0007165//signal transduction;GO:0032502//developmental process;GO:0050794//regulation of cellular process;GO:0071704//organic substance metabolic process;GO:0007154//cell communication;GO:0008152//metabolic process;GO:0043933//macromolecular complex subunit organization;GO:0044700//single organism signaling;GO:0022607//cellular component assembly;GO:0036211//protei…
ENSMUSG00000001100	213	278.6	89.89	65.452	-0.457723	0.0046657	0.0262894	no	Poldip2	polymerase (DNA-directed), delta interacting protein 2 [Source:MGI Symbol;Acc:MGI:1915061]	-	-	-	-	GO:0005634//nucleus;GO:0043227//membrane-bounded organelle;GO:0005739//mitochondrion;GO:0005623//cell;GO:0005737//cytoplasm;GO:0043231//intracellular membrane-bounded organelle;GO:0005575//cellular_component;GO:0043226//organelle;GO:0044464//cell part;GO:0044444//cytoplasmic part;GO:0005622//intracellular;GO:0043229//intracellular organelle;GO:0044424//intracellular part	GO:0005488//binding;GO:0005515//protein binding;GO:0003677//DNA binding;GO:0003676//nucleic acid binding;GO:0003674//molecular_function;GO:1901363//heterocyclic compound binding;GO:0060090//binding, bridging;GO:0097159//organic cyclic compound binding;GO:0030674//protein binding, bridging	GO:0007049//cell cycle;GO:0009987//cellular process;GO:0008150//biological_process;GO:0000278//mitotic cell cycle;GO:0007005//mitochondrion organization;GO:0006914//autophagy;GO:0016043//cellular component organization;GO:0048856//anatomical structure development;GO:0006996//organelle organization;GO:0009056//catabolic process;GO:0071840//cellular component organization or biogenesis;GO:0008152//…
ENSMUSG00000001103	0	0	0.001	0.001	0	1	1	notest	Sebox	SEBOX homeobox [Source:MGI Symbol;Acc:MGI:108012]	-	-	-	-	GO:0005622//intracellular;GO:0044464//cell part;GO:0044424//intracellular part;GO:0043229//intracellular organelle;GO:0043227//membrane-bounded organelle;GO:0005623//cell;GO:0005634//nucleus;GO:0005575//cellular_component;GO:0043231//intracellular membrane-bounded organelle;GO:0043226//organelle	GO:0005488//binding;GO:0003674//molecular_function;GO:0003676//nucleic acid binding;GO:1901363//heterocyclic compound binding;GO:0003677//DNA binding;GO:0097159//organic cyclic compound binding	GO:0044707//single-multicellular organism process;GO:0000003//reproduction;GO:0009987//cellular process;GO:0044699//single-organism process;GO:0044767//single-organism developmental process;GO:0032502//developmental process;GO:0048856//anatomical structure development;GO:0048869//cellular developmental process;GO:0044763//single-organism cellular process;GO:0030154//cell differentiation;GO:003250…
ENSMUSG00000001105	81	131.6	104.25	90.4	-0.205653	0.28199	0.544121	no	Ift20	intraflagellar transport 20 [Source:MGI Symbol;Acc:MGI:1915585]	-	-	-	-	GO:0044444//cytoplasmic part;GO:0043226//organelle;GO:0005622//intracellular;GO:0044464//cell part;GO:0043232//intracellular non-membrane-bounded organelle;GO:0032991//macromolecular complex;GO:0005575//cellular_component;GO:0044424//intracellular part;GO:0005856//cytoskeleton;GO:0044430//cytoskeletal part;GO:0005929//cilium;GO:0044422//organelle part;GO:0005737//cytoplasm;GO:0005623//cell;GO:004…	GO:0005515//protein binding;GO:0003674//molecular_function;GO:0019899//enzyme binding;GO:0005488//binding	GO:0032501//multicellular organismal process;GO:0044699//single-organism process;GO:0044700//single organism signaling;GO:0030154//cell differentiation;GO:0010256//endomembrane system organization;GO:0022607//cellular component assembly;GO:0044765//single-organism transport;GO:1902582//single-organism intracellular transport;GO:0006914//autophagy;GO:1902578//single-organism localization;GO:005164…
ENSMUSG00000001119	127.75	894.8	20.6075	70.992	1.78449	4.81595e-15	2.44143e-13	yes	Col6a1	collagen, type VI, alpha 1 [Source:MGI Symbol;Acc:MGI:88459]	Cellular Processes;Organismal Systems;Environmental Information Processing	Signaling molecules and interaction;Digestive system;Signal transduction;Cellular commiunity	ko04151//PI3K-Akt signaling pathway;ko04510//Focal adhesion;ko04974//Protein digestion and absorption;ko04512//ECM-receptor interaction	K06238	GO:0005576//extracellular region;GO:0044421//extracellular region part;GO:0016020//membrane;GO:0044464//cell part;GO:0005623//cell;GO:0071944//cell periphery;GO:0032991//macromolecular complex;GO:0031012//extracellular matrix;GO:0005575//cellular_component;GO:0005615//extracellular space;GO:0005886//plasma membrane	GO:0005198//structural molecule activity;GO:0003674//molecular_function	GO:0048856//anatomical structure development;GO:0048869//cellular developmental process;GO:0030154//cell differentiation;GO:0007275//multicellular organism development;GO:0044707//single-multicellular organism process;GO:0044767//single-organism developmental process;GO:0022607//cellular component assembly;GO:0009790//embryo development;GO:0009987//cellular process;GO:0000902//cell morphogenesis;…
ENSMUSG00000001120	20.5	40.2	10.335	9.64	-0.100433	0.765581	0.946329	no	Pcbp3	poly(rC) binding protein 3 [Source:MGI Symbol;Acc:MGI:1890470]	-	-	-	-	GO:0005575//cellular_component;GO:0044464//cell part;GO:0005622//intracellular;GO:0005623//cell;GO:0044424//intracellular part;GO:0005737//cytoplasm	GO:0001071//nucleic acid binding transcription factor activity;GO:0097159//organic cyclic compound binding;GO:0005488//binding;GO:0003674//molecular_function;GO:1901363//heterocyclic compound binding;GO:0003677//DNA binding;GO:0003676//nucleic acid binding;GO:0003700//transcription factor activity, sequence-specific DNA binding;GO:0003723//RNA binding	GO:0006807//nitrogen compound metabolic process;GO:0034641//cellular nitrogen compound metabolic process;GO:0008150//biological_process;GO:0044237//cellular metabolic process;GO:0009058//biosynthetic process;GO:0009987//cellular process;GO:0008152//metabolic process
ENSMUSG00000001123	30.25	267.8	14.435	68.472	2.24594	9.80846e-24	1.27751e-21	yes	Lgals9	lectin, galactose binding, soluble 9 [Source:MGI Symbol;Acc:MGI:109496]	-	-	-	-	GO:0005829//cytosol;GO:0005737//cytoplasm;GO:0044424//intracellular part;GO:0005576//extracellular region;GO:0043227//membrane-bounded organelle;GO:0031012//extracellular matrix;GO:0005634//nucleus;GO:0043226//organelle;GO:0005622//intracellular;GO:0044444//cytoplasmic part;GO:0043229//intracellular organelle;GO:0005623//cell;GO:0005575//cellular_component;GO:0044464//cell part;GO:0043231//intrac…	GO:0098772//molecular function regulator;GO:0005488//binding;GO:0030234//enzyme regulator activity;GO:0003674//molecular_function;GO:0019899//enzyme binding;GO:0005515//protein binding	GO:0048870//cell motility;GO:0050794//regulation of cellular process;GO:0007155//cell adhesion;GO:0044267//cellular protein metabolic process;GO:0048856//anatomical structure development;GO:0009987//cellular process;GO:0043412//macromolecule modification;GO:0006464//cellular protein modification process;GO:0044763//single-organism cellular process;GO:0002376//immune system process;GO:0030154//cel…
ENSMUSG00000001127	131.25	232.8	58.3025	49.066	-0.248834	0.477025	0.73514	no	Araf	Araf proto-oncogene, serine/threonine kinase [Source:MGI Symbol;Acc:MGI:88065]	Organismal Systems;Human Diseases;Environmental Information Processing;Cellular Processes	Nervous system;Cell motility;Signal transduction;Circulatory system;Endocrine system;Cancers;Immune system;Substance dependence;Infectious diseases	ko05200//Pathways in cancer;ko04810//Regulation of actin cytoskeleton;ko05205//Proteoglycans in cancer;ko05034//Alcoholism;ko04910//Insulin signaling pathway;ko04270//Vascular smooth muscle contraction;ko05160//Hepatitis C;ko04068//FoxO signaling pathway;ko04726//Serotonergic synapse;ko04650//Natural killer cell mediated cytotoxicity;ko04914//Progesterone-mediated oocyte maturation;ko05215//Prost…	K08845	GO:0043227//membrane-bounded organelle;GO:0043229//intracellular organelle;GO:0044444//cytoplasmic part;GO:0044464//cell part;GO:0005829//cytosol;GO:0005575//cellular_component;GO:0044424//intracellular part;GO:0043226//organelle;GO:0005739//mitochondrion;GO:0005737//cytoplasm;GO:0005623//cell;GO:0043231//intracellular membrane-bounded organelle;GO:0005622//intracellular	GO:0016301//kinase activity;GO:0005488//binding;GO:0016740//transferase activity;GO:0003824//catalytic activity;GO:0016772//transferase activity, transferring phosphorus-containing groups;GO:0043167//ion binding;GO:0003674//molecular_function	GO:0023052//signaling;GO:0044260//cellular macromolecule metabolic process;GO:0036211//protein modification process;GO:0044419//interspecies interaction between organisms;GO:0044237//cellular metabolic process;GO:0007154//cell communication;GO:0044700//single organism signaling;GO:0016265//death;GO:0008150//biological_process;GO:0009987//cellular process;GO:0044267//cellular protein metabolic pro…
ENSMUSG00000001128	20.25	291.2	7.4925	50.596	2.7555	4.98746e-26	8.70594e-24	yes	Cfp	complement factor properdin [Source:MGI Symbol;Acc:MGI:97545]	Human Diseases	Infectious diseases	ko05168//Herpes simplex infection	K15412	GO:0005576//extracellular region;GO:0005575//cellular_component	-	GO:0050896//response to stimulus;GO:0006950//response to stress;GO:0008150//biological_process;GO:0002376//immune system process
ENSMUSG00000001131	7	206.2	4.9375	79.818	4.01486	2.80273e-42	1.69485e-39	yes	Timp1	tissue inhibitor of metalloproteinase 1 [Source:MGI Symbol;Acc:MGI:98752]	Environmental Information Processing	Signal transduction	ko04066//HIF-1 signaling pathway	K16451	GO:0005615//extracellular space;GO:0044421//extracellular region part;GO:0005575//cellular_component;GO:0031012//extracellular matrix;GO:0005576//extracellular region	GO:0003674//molecular_function;GO:0005515//protein binding;GO:0043167//ion binding;GO:0019899//enzyme binding;GO:0098772//molecular function regulator;GO:0005488//binding;GO:0030234//enzyme regulator activity	GO:0009056//catabolic process;GO:0051674//localization of cell;GO:0051179//localization;GO:0048870//cell motility;GO:0065007//biological regulation;GO:0050896//response to stimulus;GO:0009987//cellular process;GO:0008283//cell proliferation;GO:0044763//single-organism cellular process;GO:0016265//death;GO:0008219//cell death;GO:0007165//signal transduction;GO:0006950//response to stress;GO:000000…
ENSMUSG00000001134	53.25	79.2	50.8525	42.22	-0.268392	0.20968	0.452556	no	Uxt	ubiquitously expressed prefoldin like chaperone [Source:MGI Symbol;Acc:MGI:1277988]	-	-	-	-	GO:0043226//organelle;GO:0032991//macromolecular complex;GO:0043231//intracellular membrane-bounded organelle;GO:0043229//intracellular organelle;GO:0043227//membrane-bounded organelle;GO:0043232//intracellular non-membrane-bounded organelle;GO:0005856//cytoskeleton;GO:0005737//cytoplasm;GO:0015630//microtubule cytoskeleton;GO:0044464//cell part;GO:0005623//cell;GO:0005622//intracellular;GO:00432…	GO:0003674//molecular_function;GO:0000988//transcription factor activity, protein binding;GO:0008092//cytoskeletal protein binding;GO:0005515//protein binding;GO:0005488//binding	GO:0016265//death;GO:0044699//single-organism process;GO:0008152//metabolic process;GO:0034641//cellular nitrogen compound metabolic process;GO:0006807//nitrogen compound metabolic process;GO:0044237//cellular metabolic process;GO:0071840//cellular component organization or biogenesis;GO:0008150//biological_process;GO:0007049//cell cycle;GO:0044763//single-organism cellular process;GO:0007010//cy…
ENSMUSG00000001138	67.9	94.5	15.9725	11.658	-0.45427	0.0310912	0.117824	no	Cnnm3	cyclin M3 [Source:MGI Symbol;Acc:MGI:2151055]	-	-	-	-	GO:0071944//cell periphery;GO:0016020//membrane;GO:0005575//cellular_component;GO:0005886//plasma membrane;GO:0044464//cell part;GO:0005623//cell	GO:0003674//molecular_function	GO:0008150//biological_process;GO:0051179//localization;GO:0006810//transport;GO:0051234//establishment of localization
ENSMUSG00000001143	81.4775	106.192	41.0725	26.596	-0.626963	0.00109897	0.0079759	no	Lman2l	lectin, mannose-binding 2-like [Source:MGI Symbol;Acc:MGI:2443010]	-	-	-	-	GO:0031410//cytoplasmic vesicle;GO:0031982//vesicle;GO:0043231//intracellular membrane-bounded organelle;GO:0044464//cell part;GO:0043229//intracellular organelle;GO:0043227//membrane-bounded organelle;GO:0012505//endomembrane system;GO:0005575//cellular_component;GO:0005623//cell;GO:0005737//cytoplasm;GO:0043226//organelle;GO:0005622//intracellular;GO:0044424//intracellular part;GO:0044444//cyto…	GO:0043167//ion binding;GO:0005488//binding;GO:0003674//molecular_function	GO:0016192//vesicle-mediated transport;GO:0051179//localization;GO:0051234//establishment of localization;GO:0006810//transport;GO:0008150//biological_process
ENSMUSG00000001150	81.25	166.6	7.73	8.48	0.133596	0.584156	0.825965	no	Mcm3ap	minichromosome maintenance complex component 3 associated protein [Source:MGI Symbol;Acc:MGI:1930089]	-	-	-	-	GO:0031975//envelope;GO:0005623//cell;GO:0044444//cytoplasmic part;GO:0005575//cellular_component;GO:0044464//cell part;GO:0044446//intracellular organelle part;GO:0012505//endomembrane system;GO:0043227//membrane-bounded organelle;GO:0005635//nuclear envelope;GO:0005737//cytoplasm;GO:0005622//intracellular;GO:0044424//intracellular part;GO:0043226//organelle;GO:0043231//intracellular membrane-bo…	GO:0003674//molecular_function	GO:0002376//immune system process;GO:0008150//biological_process;GO:0006810//transport;GO:0051234//establishment of localization;GO:0051179//localization
ENSMUSG00000001151	93.8775	124.802	5.595	3.922	-0.512549	0.0338104	0.125379	no	Pcnt	pericentrin (kendrin) [Source:MGI Symbol;Acc:MGI:102722]	-	-	-	-	GO:0005856//cytoskeleton;GO:0005622//intracellular;GO:0005575//cellular_component;GO:0044446//intracellular organelle part;GO:0043228//non-membrane-bounded organelle;GO:0043226//organelle;GO:0044430//cytoskeletal part;GO:0043229//intracellular organelle;GO:0044444//cytoplasmic part;GO:0005829//cytosol;GO:0044422//organelle part;GO:0005623//cell;GO:0044464//cell part;GO:0015630//microtubule cytosk…	GO:0003674//molecular_function;GO:0005198//structural molecule activity	GO:0000278//mitotic cell cycle;GO:0008150//biological_process;GO:0009987//cellular process;GO:0051234//establishment of localization;GO:0007165//signal transduction;GO:0051179//localization;GO:0071840//cellular component organization or biogenesis;GO:0051716//cellular response to stimulus;GO:0065007//biological regulation;GO:0007010//cytoskeleton organization;GO:0006996//organelle organization;GO…
ENSMUSG00000001155	10.75	30.2	2.98	4.89	0.714522	0.113963	0.299538	no	Ftcd	formiminotransferase cyclodeaminase [Source:MGI Symbol;Acc:MGI:1339962]	Metabolism	Metabolism of cofactors and vitamins;Amino acid metabolism;Global and Overview	ko01100//Metabolic pathways;ko00340//Histidine metabolism;ko00670//One carbon pool by folate	K13990	GO:0071944//cell periphery;GO:0043232//intracellular non-membrane-bounded organelle;GO:0044446//intracellular organelle part;GO:0044430//cytoskeletal part;GO:0005783//endoplasmic reticulum;GO:0005737//cytoplasm;GO:0043226//organelle;GO:0005856//cytoskeleton;GO:0044444//cytoplasmic part;GO:0043228//non-membrane-bounded organelle;GO:0016020//membrane;GO:0043229//intracellular organelle;GO:0043227//…	GO:0016829//lyase activity;GO:0003674//molecular_function;GO:0008092//cytoskeletal protein binding;GO:0005488//binding;GO:0003824//catalytic activity;GO:0005515//protein binding;GO:0043167//ion binding	GO:0044699//single-organism process;GO:0071704//organic substance metabolic process;GO:0009056//catabolic process;GO:0044763//single-organism cellular process;GO:0071840//cellular component organization or biogenesis;GO:0006082//organic acid metabolic process;GO:0006996//organelle organization;GO:0034641//cellular nitrogen compound metabolic process;GO:0008150//biological_process;GO:0043436//oxoa…
ENSMUSG00000001156	16	27	10.545	10.242	-0.0420616	0.842807	0.993599	no	Mxd1	MAX dimerization protein 1 [Source:MGI Symbol;Acc:MGI:96908]	-	-	-	-	GO:0043227//membrane-bounded organelle;GO:0005694//chromosome;GO:0070013//intracellular organelle lumen;GO:0044444//cytoplasmic part;GO:0043226//organelle;GO:0044424//intracellular part;GO:0000228//nuclear chromosome;GO:0005634//nucleus;GO:0031981//nuclear lumen;GO:0043232//intracellular non-membrane-bounded organelle;GO:0005829//cytosol;GO:0005739//mitochondrion;GO:0005622//intracellular;GO:0044…	GO:0003677//DNA binding;GO:1901363//heterocyclic compound binding;GO:0005488//binding;GO:0003676//nucleic acid binding;GO:0003674//molecular_function;GO:0001071//nucleic acid binding transcription factor activity;GO:0097159//organic cyclic compound binding;GO:0003700//transcription factor activity, sequence-specific DNA binding	GO:0009987//cellular process;GO:0006807//nitrogen compound metabolic process;GO:0034641//cellular nitrogen compound metabolic process;GO:0009058//biosynthetic process;GO:0008152//metabolic process;GO:0008150//biological_process;GO:0044237//cellular metabolic process
ENSMUSG00000001157	31.75	40.6	12.6575	7.002	-0.854154	0.00753031	0.0391114	no	Gmcl1	germ cell-less, spermatogenesis associated 1 [Source:MGI Symbol;Acc:MGI:1345156]	-	-	-	-	GO:0031967//organelle envelope;GO:0043229//intracellular organelle;GO:0005634//nucleus;GO:0044424//intracellular part;GO:0005575//cellular_component;GO:0043226//organelle;GO:0044446//intracellular organelle part;GO:0043227//membrane-bounded organelle;GO:0044422//organelle part;GO:0044428//nuclear part;GO:0012505//endomembrane system;GO:0031975//envelope;GO:0043231//intracellular membrane-bounded …	GO:0003674//molecular_function	GO:0044237//cellular metabolic process;GO:0032502//developmental process;GO:0048869//cellular developmental process;GO:0008150//biological_process;GO:0009987//cellular process;GO:0009058//biosynthetic process;GO:0000003//reproduction;GO:0044699//single-organism process;GO:0048856//anatomical structure development;GO:0034641//cellular nitrogen compound metabolic process;GO:0044767//single-organism…
ENSMUSG00000001158	31.75	51.6	29.2875	27.674	-0.0817539	0.667807	0.882211	no	Snrnp27	small nuclear ribonucleoprotein 27 (U4/U6.U5) [Source:MGI Symbol;Acc:MGI:1913868]	Genetic Information Processing	Transcription	ko03040//Spliceosome	K12846	GO:0005623//cell;GO:0005575//cellular_component;GO:0043229//intracellular organelle;GO:0043226//organelle;GO:0044464//cell part;GO:0044424//intracellular part;GO:0005622//intracellular;GO:0043231//intracellular membrane-bounded organelle;GO:0005634//nucleus;GO:0043227//membrane-bounded organelle	GO:0003674//molecular_function	GO:0034641//cellular nitrogen compound metabolic process;GO:0044237//cellular metabolic process;GO:1901360//organic cyclic compound metabolic process;GO:0010467//gene expression;GO:0006807//nitrogen compound metabolic process;GO:0090304//nucleic acid metabolic process;GO:0043170//macromolecule metabolic process;GO:0044260//cellular macromolecule metabolic process;GO:0016071//mRNA metabolic proces…
ENSMUSG00000001166	4	8.4	1.505	2.046	0.443043	0.641699	0.869567	no	Oas1c	2'-5' oligoadenylate synthetase 1C [Source:MGI Symbol;Acc:MGI:2149633]	-	-	-	-	GO:0070013//intracellular organelle lumen;GO:0044428//nuclear part;GO:0005829//cytosol;GO:0005737//cytoplasm;GO:0044446//intracellular organelle part;GO:0005654//nucleoplasm;GO:0043226//organelle;GO:0005623//cell;GO:0044422//organelle part;GO:0031981//nuclear lumen;GO:0005575//cellular_component;GO:0043229//intracellular organelle;GO:0044464//cell part;GO:0044424//intracellular part;GO:0005622//i…	GO:0003674//molecular_function;GO:0043167//ion binding;GO:0003723//RNA binding;GO:1901363//heterocyclic compound binding;GO:0003676//nucleic acid binding;GO:0097159//organic cyclic compound binding;GO:0005488//binding	GO:0050896//response to stimulus;GO:0044403//symbiosis, encompassing mutualism through parasitism;GO:0009987//cellular process;GO:0044419//interspecies interaction between organisms;GO:0008152//metabolic process;GO:0008150//biological_process;GO:0006950//response to stress;GO:0034641//cellular nitrogen compound metabolic process;GO:0051704//multi-organism process;GO:0044237//cellular metabolic pr…
ENSMUSG00000001168	0	0	0.001	0.001	0	1	1	notest	Oas1h	2'-5' oligoadenylate synthetase 1H [Source:MGI Symbol;Acc:MGI:2180853]	-	-	-	-	GO:0043226//organelle;GO:0043233//organelle lumen;GO:0005623//cell;GO:0005829//cytosol;GO:0043231//intracellular membrane-bounded organelle;GO:0005634//nucleus;GO:0044444//cytoplasmic part;GO:0070013//intracellular organelle lumen;GO:0005622//intracellular;GO:0044428//nuclear part;GO:0005737//cytoplasm;GO:0005575//cellular_component;GO:0031974//membrane-enclosed lumen;GO:0044422//organelle part;G…	GO:0097159//organic cyclic compound binding;GO:0003676//nucleic acid binding;GO:0003824//catalytic activity;GO:0043167//ion binding;GO:1901363//heterocyclic compound binding;GO:0016772//transferase activity, transferring phosphorus-containing groups;GO:0003674//molecular_function;GO:0005488//binding;GO:0016779//nucleotidyltransferase activity;GO:0016740//transferase activity;GO:0003723//RNA bindi…	GO:0006807//nitrogen compound metabolic process;GO:0050896//response to stimulus;GO:0002376//immune system process;GO:0034641//cellular nitrogen compound metabolic process;GO:0008152//metabolic process;GO:0044419//interspecies interaction between organisms;GO:0051704//multi-organism process;GO:0044237//cellular metabolic process;GO:0044403//symbiosis, encompassing mutualism through parasitism;GO:…
ENSMUSG00000001173	25.605	48.55	8.8875	6.544	-0.441605	0.986618	1	no	Ocrl	OCRL, inositol polyphosphate-5-phosphatase [Source:MGI Symbol;Acc:MGI:109589]	Metabolism;Environmental Information Processing	Global and Overview;Carbohydrate metabolism;Signal transduction	ko01100//Metabolic pathways;ko04070//Phosphatidylinositol signaling system;ko00562//Inositol phosphate metabolism	K01099	GO:0005794//Golgi apparatus;GO:0005886//plasma membrane;GO:0043231//intracellular membrane-bounded organelle;GO:0044444//cytoplasmic part;GO:0005623//cell;GO:0005929//cilium;GO:0012505//endomembrane system;GO:0042995//cell projection;GO:0016020//membrane;GO:0005768//endosome;GO:0005634//nucleus;GO:0031982//vesicle;GO:0005737//cytoplasm;GO:0071944//cell periphery;GO:0043227//membrane-bounded organ…	GO:0098772//molecular function regulator;GO:0042578//phosphoric ester hydrolase activity;GO:0016787//hydrolase activity;GO:0016788//hydrolase activity, acting on ester bonds;GO:0003674//molecular_function;GO:0005515//protein binding;GO:0030234//enzyme regulator activity;GO:0005488//binding;GO:0003824//catalytic activity;GO:0016791//phosphatase activity;GO:0019899//enzyme binding	GO:0007275//multicellular organism development;GO:0071840//cellular component organization or biogenesis;GO:0044085//cellular component biogenesis;GO:0007154//cell communication;GO:0005975//carbohydrate metabolic process;GO:0071704//organic substance metabolic process;GO:0044238//primary metabolic process;GO:0044707//single-multicellular organism process;GO:0008152//metabolic process;GO:0065007//…
ENSMUSG00000001175	702.31	1652.28	703.995	907.774	0.366768	0.012644	0.0589645	no	Calm1	calmodulin 1 [Source:MGI Symbol;Acc:MGI:88251]	Cellular Processes;Organismal Systems;Human Diseases;Environmental Information Processing	Infectious diseases;Neurodegenerative diseases;Digestive system;Sensory system;Endocrine system;Circulatory system;Cancers;Environmental adaptation;Substance dependence;Signal transduction;Cell growth and death;Nervous system	ko04740//Olfactory transduction;ko04014//Ras signaling pathway;ko04015//Rap1 signaling pathway;ko04024//cAMP signaling pathway;ko05034//Alcoholism;ko04020//Calcium signaling pathway;ko05152//Tuberculosis;ko04022//cGMP - PKG signaling pathway;ko05010//Alzheimer's disease;ko04921//Oxytocin signaling pathway;ko04261//Adrenergic signaling in cardiomyocytes;ko04910//Insulin signaling pathway;ko04270//…	K02183	GO:0043228//non-membrane-bounded organelle;GO:0005622//intracellular;GO:0044424//intracellular part;GO:0043229//intracellular organelle;GO:0005575//cellular_component;GO:0043232//intracellular non-membrane-bounded organelle;GO:0043226//organelle;GO:0031410//cytoplasmic vesicle;GO:0043231//intracellular membrane-bounded organelle;GO:0005623//cell;GO:0005739//mitochondrion;GO:0005856//cytoskeleton;…	GO:0003674//molecular_function;GO:0098772//molecular function regulator;GO:0030234//enzyme regulator activity;GO:0043167//ion binding;GO:0019899//enzyme binding;GO:0005515//protein binding;GO:0005488//binding	GO:0051179//localization;GO:0016043//cellular component organization;GO:0007010//cytoskeleton organization;GO:0044699//single-organism process;GO:0044763//single-organism cellular process;GO:0006996//organelle organization;GO:0006810//transport;GO:0051716//cellular response to stimulus;GO:0055085//transmembrane transport;GO:0044765//single-organism transport;GO:0050794//regulation of cellular pro…
ENSMUSG00000001211	332.75	410.2	162.498	101.608	-0.677404	2.23191e-05	0.00025743	no	Agpat3	1-acylglycerol-3-phosphate O-acyltransferase 3 [Source:MGI Symbol;Acc:MGI:1336186]	Environmental Information Processing;Metabolism	Global and Overview;Lipid metabolism;Signal transduction	ko01100//Metabolic pathways;ko01110//Biosynthesis of secondary metabolites;ko04072//Phospholipase D signaling pathway;ko00564//Glycerophospholipid metabolism;ko00561//Glycerolipid metabolism	K13523	GO:0044446//intracellular organelle part;GO:0044464//cell part;GO:0043231//intracellular membrane-bounded organelle;GO:0005575//cellular_component;GO:0005737//cytoplasm;GO:0012505//endomembrane system;GO:0044422//organelle part;GO:0005622//intracellular;GO:0031975//envelope;GO:0031967//organelle envelope;GO:0044444//cytoplasmic part;GO:0005623//cell;GO:0005783//endoplasmic reticulum;GO:0005634//n…	GO:0016740//transferase activity;GO:0003824//catalytic activity;GO:0003674//molecular_function;GO:0016746//transferase activity, transferring acyl groups	GO:0009987//cellular process;GO:0006807//nitrogen compound metabolic process;GO:0071704//organic substance metabolic process;GO:0008152//metabolic process;GO:0044237//cellular metabolic process;GO:0044281//small molecule metabolic process;GO:0044699//single-organism process;GO:0044710//single-organism metabolic process;GO:0006629//lipid metabolic process;GO:0044238//primary metabolic process;GO:0…
ENSMUSG00000001225	0	0.2	0.001	0.018	4.16993	1	1	no	Slc26a3	solute carrier family 26, member 3 [Source:MGI Symbol;Acc:MGI:107181]	Organismal Systems	Digestive system	ko04972//Pancreatic secretion;ko04978//Mineral absorption	K14078	GO:0005886//plasma membrane;GO:0005575//cellular_component;GO:0005623//cell;GO:0044464//cell part;GO:0042995//cell projection;GO:0016020//membrane;GO:0005929//cilium;GO:0043226//organelle;GO:0071944//cell periphery	GO:0003674//molecular_function;GO:0022857//transmembrane transporter activity;GO:0005215//transporter activity	GO:0030154//cell differentiation;GO:0009987//cellular process;GO:0065008//regulation of biological quality;GO:0006810//transport;GO:0051234//establishment of localization;GO:0021700//developmental maturation;GO:0042592//homeostatic process;GO:0044765//single-organism transport;GO:0044767//single-organism developmental process;GO:0008150//biological_process;GO:0055085//transmembrane transport;GO:1…
ENSMUSG00000001227	3.75	12	0.77	1.192	0.630454	0.280671	0.542937	no	Sema6b	sema domain, transmembrane domain (TM), and cytoplasmic domain, (semaphorin) 6B [Source:MGI Symbol;Acc:MGI:1202889]	Organismal Systems	Development	ko04360//Axon guidance	K06842	GO:0071944//cell periphery;GO:0005575//cellular_component;GO:0044464//cell part;GO:0005615//extracellular space;GO:0016020//membrane;GO:0005576//extracellular region;GO:0044421//extracellular region part;GO:0005886//plasma membrane;GO:0005623//cell	GO:0003674//molecular_function	GO:0048869//cellular developmental process;GO:0032989//cellular component morphogenesis;GO:0044763//single-organism cellular process;GO:0009987//cellular process;GO:0050789//regulation of biological process;GO:0009653//anatomical structure morphogenesis;GO:0051674//localization of cell;GO:0007154//cell communication;GO:0040007//growth;GO:0007165//signal transduction;GO:0050896//response to stimul…
ENSMUSG00000001228	7.25	66.8	3.5275	14.43	2.03235	8.92743e-09	2.03171e-07	yes	Uhrf1	ubiquitin-like, containing PHD and RING finger domains, 1 [Source:MGI Symbol;Acc:MGI:1338889]	-	-	-	-	GO:0044424//intracellular part;GO:0070013//intracellular organelle lumen;GO:0005886//plasma membrane;GO:0044428//nuclear part;GO:0071944//cell periphery;GO:0005737//cytoplasm;GO:0005654//nucleoplasm;GO:0005694//chromosome;GO:0031982//vesicle;GO:0043229//intracellular organelle;GO:0005634//nucleus;GO:0043233//organelle lumen;GO:0044446//intracellular organelle part;GO:0043227//membrane-bounded org…	GO:0043167//ion binding;GO:0003674//molecular_function;GO:0042393//histone binding;GO:0003676//nucleic acid binding;GO:0005515//protein binding;GO:0097159//organic cyclic compound binding;GO:1901363//heterocyclic compound binding;GO:0005488//binding;GO:0003677//DNA binding	GO:0006464//cellular protein modification process;GO:0006725//cellular aromatic compound metabolic process;GO:0006139//nucleobase-containing compound metabolic process;GO:0036211//protein modification process;GO:0006259//DNA metabolic process;GO:0006996//organelle organization;GO:0044238//primary metabolic process;GO:0009056//catabolic process;GO:0090304//nucleic acid metabolic process;GO:0006950…
ENSMUSG00000001229	62.25	95.6	11.785	9.662	-0.286558	0.143922	0.351998	no	Dpp9	dipeptidylpeptidase 9 [Source:MGI Symbol;Acc:MGI:2443967]	-	-	-	-	GO:0044424//intracellular part;GO:0005622//intracellular;GO:0005737//cytoplasm;GO:0005829//cytosol;GO:0044444//cytoplasmic part;GO:0005623//cell;GO:0005575//cellular_component;GO:0044464//cell part	GO:0008233//peptidase activity;GO:0003824//catalytic activity;GO:0016787//hydrolase activity;GO:0003674//molecular_function	GO:0008150//biological_process
ENSMUSG00000001240	46.5675	113.8	47.0525	55.278	0.232434	0.140286	0.346964	no	Ramp2	receptor (calcitonin) activity modifying protein 2 [Source:MGI Symbol;Acc:MGI:1859650]	Organismal Systems	Circulatory system	ko04270//Vascular smooth muscle contraction	K08448	GO:0071944//cell periphery;GO:0005575//cellular_component;GO:0032991//macromolecular complex;GO:0005886//plasma membrane;GO:0005622//intracellular;GO:0005737//cytoplasm;GO:0044464//cell part;GO:0016020//membrane;GO:0005623//cell;GO:0044424//intracellular part	GO:0003674//molecular_function;GO:0022892//substrate-specific transporter activity;GO:0008565//protein transporter activity;GO:0005215//transporter activity	GO:0016043//cellular component organization;GO:0008219//cell death;GO:0061024//membrane organization;GO:0032502//developmental process;GO:0044763//single-organism cellular process;GO:0050896//response to stimulus;GO:0043062//extracellular structure organization;GO:0010256//endomembrane system organization;GO:0007154//cell communication;GO:0071840//cellular component organization or biogenesis;GO:…
ENSMUSG00000001247	83.085	186.456	25.6825	27.556	0.101581	0.239655	0.491592	no	Lsr	lipolysis stimulated lipoprotein receptor [Source:MGI Symbol;Acc:MGI:1927471]	-	-	-	-	GO:0005615//extracellular space;GO:0005623//cell;GO:0044464//cell part;GO:0005576//extracellular region;GO:0032991//macromolecular complex;GO:0005886//plasma membrane;GO:0071944//cell periphery;GO:0016020//membrane;GO:0044421//extracellular region part;GO:0005575//cellular_component	GO:0003674//molecular_function	GO:0016043//cellular component organization;GO:0030154//cell differentiation;GO:0044238//primary metabolic process;GO:0022607//cellular component assembly;GO:0048856//anatomical structure development;GO:0008152//metabolic process;GO:0071704//organic substance metabolic process;GO:0008150//biological_process;GO:0051179//localization;GO:0006629//lipid metabolic process;GO:0009987//cellular process;…
ENSMUSG00000001248	28	69.6	7.405	12.95	0.80638	0.0759817	0.225425	no	Gramd1a	GRAM domain containing 1A [Source:MGI Symbol;Acc:MGI:105490]	-	-	-	-	GO:0005575//cellular_component	GO:0003674//molecular_function	GO:0008150//biological_process
ENSMUSG00000001249	533.25	660.4	212.615	131.162	-0.696894	1.54028e-05	0.000186686	no	Hpn	hepsin [Source:MGI Symbol;Acc:MGI:1196620]	Human Diseases	Cancers	ko05203//Viral carcinogenesis	K08665	GO:0005622//intracellular;GO:0005783//endoplasmic reticulum;GO:0071944//cell periphery;GO:0005737//cytoplasm;GO:0044444//cytoplasmic part;GO:0005576//extracellular region;GO:0043227//membrane-bounded organelle;GO:0043229//intracellular organelle;GO:0044422//organelle part;GO:0031967//organelle envelope;GO:0005623//cell;GO:0012505//endomembrane system;GO:0016020//membrane;GO:0005575//cellular_comp…	GO:0003674//molecular_function;GO:0022857//transmembrane transporter activity;GO:0003824//catalytic activity;GO:0005215//transporter activity;GO:0008233//peptidase activity;GO:0016787//hydrolase activity	GO:0044238//primary metabolic process;GO:0009653//anatomical structure morphogenesis;GO:0000902//cell morphogenesis;GO:0044699//single-organism process;GO:0006810//transport;GO:0008219//cell death;GO:0048869//cellular developmental process;GO:0010467//gene expression;GO:0032989//cellular component morphogenesis;GO:0030198//extracellular matrix organization;GO:0044767//single-organism developmenta…
ENSMUSG00000001260	0.25	3	0.175	0.562	1.68322	0.105281	0.283769	no	Gabrg1	gamma-aminobutyric acid (GABA) A receptor, subunit gamma 1 [Source:MGI Symbol;Acc:MGI:103156]	Environmental Information Processing;Human Diseases;Organismal Systems	Substance dependence;Nervous system;Signaling molecules and interaction	ko04080//Neuroactive ligand-receptor interaction;ko04723//Retrograde endocannabinoid signaling;ko05032//Morphine addiction;ko04727//GABAergic synapse;ko05033//Nicotine addiction	K05186	GO:0032991//macromolecular complex;GO:0071944//cell periphery;GO:0005575//cellular_component;GO:0005886//plasma membrane;GO:0005623//cell;GO:0016020//membrane;GO:0044464//cell part	GO:0022857//transmembrane transporter activity;GO:0003674//molecular_function;GO:0005215//transporter activity	GO:0050877//neurological system process;GO:0009987//cellular process;GO:0050789//regulation of biological process;GO:1902578//single-organism localization;GO:0050794//regulation of cellular process;GO:0044765//single-organism transport;GO:0055085//transmembrane transport;GO:0050896//response to stimulus;GO:0044699//single-organism process;GO:0044763//single-organism cellular process;GO:0044700//s…
ENSMUSG00000001270	542.5	1093.8	218.415	242.278	0.149591	0.367804	0.644551	no	Ckb	creatine kinase, brain [Source:MGI Symbol;Acc:MGI:88407]	Metabolism	Amino acid metabolism;Global and Overview	ko01100//Metabolic pathways;ko00330//Arginine and proline metabolism	K00933	GO:0043231//intracellular membrane-bounded organelle;GO:0043227//membrane-bounded organelle;GO:0005622//intracellular;GO:0005623//cell;GO:0005634//nucleus;GO:0044464//cell part;GO:0005739//mitochondrion;GO:0043226//organelle;GO:0005575//cellular_component;GO:0044444//cytoplasmic part;GO:0005829//cytosol;GO:0044424//intracellular part;GO:0005737//cytoplasm;GO:0043229//intracellular organelle	GO:0043167//ion binding;GO:0003824//catalytic activity;GO:0005515//protein binding;GO:0005488//binding;GO:0016740//transferase activity;GO:0016772//transferase activity, transferring phosphorus-containing groups;GO:0016301//kinase activity;GO:0003674//molecular_function;GO:0019899//enzyme binding	GO:0008150//biological_process;GO:0048856//anatomical structure development;GO:0065008//regulation of biological quality;GO:0042592//homeostatic process;GO:0032502//developmental process;GO:0065007//biological regulation
ENSMUSG00000001280	102.75	210.2	29.33	25.042	-0.228027	0.863634	1	no	Sp1	trans-acting transcription factor 1 [Source:MGI Symbol;Acc:MGI:98372]	Organismal Systems;Human Diseases;Environmental Information Processing	Endocrine system;Cancers;Signal transduction;Neurodegenerative diseases	ko05016//Huntington's disease;ko05202//Transcriptional misregulation in cancers;ko05231//Choline metabolism in cancer;ko04915//Estrogen signaling pathway;ko04350//TGF-beta signaling pathway	K04684	GO:0043227//membrane-bounded organelle;GO:0005623//cell;GO:0044422//organelle part;GO:0043228//non-membrane-bounded organelle;GO:0070013//intracellular organelle lumen;GO:0005634//nucleus;GO:0005575//cellular_component;GO:0000228//nuclear chromosome;GO:0005694//chromosome;GO:0044464//cell part;GO:0043231//intracellular membrane-bounded organelle;GO:0005622//intracellular;GO:0044446//intracellular…	GO:0005515//protein binding;GO:0003700//transcription factor activity, sequence-specific DNA binding;GO:0001071//nucleic acid binding transcription factor activity;GO:0003677//DNA binding;GO:1901363//heterocyclic compound binding;GO:0043167//ion binding;GO:0008134//transcription factor binding;GO:0097159//organic cyclic compound binding;GO:0005488//binding;GO:0003674//molecular_function;GO:001989…	GO:0006790//sulfur compound metabolic process;GO:0051704//multi-organism process;GO:0032501//multicellular organismal process;GO:0044237//cellular metabolic process;GO:0006950//response to stress;GO:0044767//single-organism developmental process;GO:0040011//locomotion;GO:0048869//cellular developmental process;GO:0051179//localization;GO:0065007//biological regulation;GO:0007275//multicellular or…
ENSMUSG00000001281	26.25	91.486	11.8125	24.232	1.0366	0.0017034	0.0114634	yes	Itgb7	integrin beta 7 [Source:MGI Symbol;Acc:MGI:96616]	Cellular Processes;Human Diseases;Organismal Systems;Environmental Information Processing	Signaling molecules and interaction;Cellular commiunity;Cell motility;Signal transduction;Immune system;Cancers;Cardiovascular diseases	ko04151//PI3K-Akt signaling pathway;ko04810//Regulation of actin cytoskeleton;ko04510//Focal adhesion;ko05202//Transcriptional misregulation in cancers;ko04514//Cell adhesion molecules (CAMs);ko05414//Dilated cardiomyopathy (DCM);ko05410//Hypertrophic cardiomyopathy (HCM);ko04512//ECM-receptor interaction;ko05412//Arrhythmogenic right ventricular cardiomyopathy (ARVC);ko04672//Intestinal immune n…	K06590	GO:0044464//cell part;GO:0016020//membrane;GO:0005623//cell;GO:0005575//cellular_component;GO:0005886//plasma membrane;GO:0071944//cell periphery;GO:0032991//macromolecular complex	GO:0003674//molecular_function	GO:0050794//regulation of cellular process;GO:0007155//cell adhesion;GO:0051179//localization;GO:0009987//cellular process;GO:0050789//regulation of biological process;GO:0051674//localization of cell;GO:0000902//cell morphogenesis;GO:0051716//cellular response to stimulus;GO:0050896//response to stimulus;GO:0040011//locomotion;GO:0023052//signaling;GO:0008150//biological_process;GO:0032502//deve…
ENSMUSG00000001285	103.5	166.6	44.67	41.554	-0.104319	0.420307	0.690205	no	Myg1	melanocyte proliferating gene 1 [Source:MGI Symbol;Acc:MGI:1929864]	-	-	-	-	GO:0005654//nucleoplasm;GO:0044422//organelle part;GO:0044444//cytoplasmic part;GO:0043233//organelle lumen;GO:0005622//intracellular;GO:0005739//mitochondrion;GO:0005575//cellular_component;GO:0043226//organelle;GO:0031974//membrane-enclosed lumen;GO:0043231//intracellular membrane-bounded organelle;GO:0005634//nucleus;GO:0044464//cell part;GO:0070013//intracellular organelle lumen;GO:0044428//n…	GO:0003674//molecular_function	GO:0008150//biological_process
ENSMUSG00000001288	12.5	49.2	4.5025	9.678	1.10398	0.00052307	0.00422952	yes	Rarg	retinoic acid receptor, gamma [Source:MGI Symbol;Acc:MGI:97858]	-	-	-	-	GO:0000228//nuclear chromosome;GO:0005623//cell;GO:0005654//nucleoplasm;GO:0043231//intracellular membrane-bounded organelle;GO:0043227//membrane-bounded organelle;GO:0044424//intracellular part;GO:0005694//chromosome;GO:0044422//organelle part;GO:0044464//cell part;GO:0031981//nuclear lumen;GO:0005622//intracellular;GO:0044446//intracellular organelle part;GO:0070013//intracellular organelle lum…	GO:0003700//transcription factor activity, sequence-specific DNA binding;GO:0003674//molecular_function;GO:0001071//nucleic acid binding transcription factor activity;GO:0008134//transcription factor binding;GO:0003676//nucleic acid binding;GO:0097159//organic cyclic compound binding;GO:0005488//binding;GO:1901363//heterocyclic compound binding;GO:0003677//DNA binding;GO:0005515//protein binding;…	GO:0048646//anatomical structure formation involved in morphogenesis;GO:0050789//regulation of biological process;GO:0008152//metabolic process;GO:0048869//cellular developmental process;GO:0009790//embryo development;GO:0051716//cellular response to stimulus;GO:0065007//biological regulation;GO:0009058//biosynthetic process;GO:0006807//nitrogen compound metabolic process;GO:0050794//regulation o…
ENSMUSG00000001289	178	317.4	177.125	178.404	0.0103801	0.87869	1	no	Pfdn5	prefoldin 5 [Source:MGI Symbol;Acc:MGI:1928753]	-	-	-	-	GO:0005575//cellular_component;GO:0043226//organelle;GO:0043227//membrane-bounded organelle;GO:0044464//cell part;GO:0044424//intracellular part;GO:0032991//macromolecular complex;GO:0005634//nucleus;GO:0043231//intracellular membrane-bounded organelle;GO:0005737//cytoplasm;GO:0043229//intracellular organelle;GO:0005623//cell;GO:0005622//intracellular	GO:0005488//binding;GO:0003674//molecular_function;GO:0005515//protein binding;GO:0051082//unfolded protein binding	GO:0044237//cellular metabolic process;GO:0007267//cell-cell signaling;GO:0051716//cellular response to stimulus;GO:0009058//biosynthetic process;GO:0023052//signaling;GO:0008150//biological_process;GO:0008152//metabolic process;GO:0065007//biological regulation;GO:0009987//cellular process;GO:0050789//regulation of biological process;GO:0044763//single-organism cellular process;GO:0044699//singl…
ENSMUSG00000001300	9.75	23.6	5.4175	6.434	0.248089	0.674225	0.884547	no	Efnb2	ephrin B2 [Source:MGI Symbol;Acc:MGI:105097]	Organismal Systems	Development	ko04360//Axon guidance	K05463	GO:0016020//membrane;GO:0005886//plasma membrane;GO:0005623//cell;GO:0005575//cellular_component;GO:0044464//cell part;GO:0071944//cell periphery	GO:0003824//catalytic activity;GO:0016772//transferase activity, transferring phosphorus-containing groups;GO:0003674//molecular_function;GO:0016301//kinase activity;GO:0016740//transferase activity	GO:0044237//cellular metabolic process;GO:0050794//regulation of cellular process;GO:0008283//cell proliferation;GO:0022610//biological adhesion;GO:0051179//localization;GO:0044085//cellular component biogenesis;GO:0023052//signaling;GO:0032989//cellular component morphogenesis;GO:0008150//biological_process;GO:0030154//cell differentiation;GO:0048856//anatomical structure development;GO:0007155/…
ENSMUSG00000001305	19.25	34	10.55	10.062	-0.0683259	0.809197	0.973935	no	Rrp15	ribosomal RNA processing 15 homolog (S. cerevisiae) [Source:MGI Symbol;Acc:MGI:1914473]	-	-	-	-	GO:0032991//macromolecular complex;GO:0005575//cellular_component	GO:0003674//molecular_function	GO:0008152//metabolic process;GO:0071840//cellular component organization or biogenesis;GO:0034641//cellular nitrogen compound metabolic process;GO:0008150//biological_process;GO:0006807//nitrogen compound metabolic process;GO:0022613//ribonucleoprotein complex biogenesis;GO:0044085//cellular component biogenesis;GO:0044237//cellular metabolic process;GO:0042254//ribosome biogenesis;GO:0009987//c…
ENSMUSG00000001313	2.25	7	1.4175	2.876	1.02071	0.258628	0.515491	no	Rnd2	Rho family GTPase 2 [Source:MGI Symbol;Acc:MGI:1338755]	-	-	-	-	GO:0044464//cell part;GO:0043229//intracellular organelle;GO:0005737//cytoplasm;GO:0043226//organelle;GO:0044444//cytoplasmic part;GO:0031410//cytoplasmic vesicle;GO:0031982//vesicle;GO:0005768//endosome;GO:0043231//intracellular membrane-bounded organelle;GO:0044424//intracellular part;GO:0005575//cellular_component;GO:0005623//cell;GO:0043227//membrane-bounded organelle;GO:0005622//intracellula…	GO:0003824//catalytic activity;GO:0003674//molecular_function;GO:0003924//GTPase activity;GO:0016787//hydrolase activity;GO:0016818//hydrolase activity, acting on acid anhydrides, in phosphorus-containing anhydrides;GO:0043167//ion binding;GO:0016462//pyrophosphatase activity;GO:0016817//hydrolase activity, acting on acid anhydrides;GO:0017111//nucleoside-triphosphatase activity;GO:0005515//prote…	GO:0009653//anatomical structure morphogenesis;GO:0044699//single-organism process;GO:0048856//anatomical structure development;GO:0051716//cellular response to stimulus;GO:0000902//cell morphogenesis;GO:0023052//signaling;GO:0032989//cellular component morphogenesis;GO:0044763//single-organism cellular process;GO:0040007//growth;GO:0051179//localization;GO:0050789//regulation of biological proce…
ENSMUSG00000001323	49.75	51.6	26.2575	15.522	-0.758415	8.12177e-05	0.000832936	no	Srr	serine racemase [Source:MGI Symbol;Acc:MGI:1351636]	Metabolism	Amino acid metabolism;Global and Overview	ko01100//Metabolic pathways;ko00260//Glycine, serine and threonine metabolism	K12235	GO:0005623//cell;GO:0005886//plasma membrane;GO:0005575//cellular_component;GO:0044464//cell part;GO:0071944//cell periphery;GO:0016020//membrane;GO:0044424//intracellular part;GO:0005622//intracellular;GO:0005737//cytoplasm	GO:0005488//binding;GO:0016829//lyase activity;GO:0016853//isomerase activity;GO:0003824//catalytic activity;GO:0043167//ion binding;GO:0003674//molecular_function	GO:0044710//single-organism metabolic process;GO:0043436//oxoacid metabolic process;GO:0044699//single-organism process;GO:0044085//cellular component biogenesis;GO:0008150//biological_process;GO:0044238//primary metabolic process;GO:0071840//cellular component organization or biogenesis;GO:0022607//cellular component assembly;GO:0006807//nitrogen compound metabolic process;GO:0044281//small mole…
ENSMUSG00000001333	0.75	6	0.29	1.106	1.93123	0.0330583	0.12344	no	Sync	syncoilin [Source:MGI Symbol;Acc:MGI:1916078]	-	-	-	-	GO:0043228//non-membrane-bounded organelle;GO:0005737//cytoplasm;GO:0005856//cytoskeleton;GO:0043226//organelle;GO:0005886//plasma membrane;GO:0071944//cell periphery;GO:0005622//intracellular;GO:0005829//cytosol;GO:0005575//cellular_component;GO:0043232//intracellular non-membrane-bounded organelle;GO:0005623//cell;GO:0044444//cytoplasmic part;GO:0016020//membrane;GO:0044424//intracellular part;…	GO:0005198//structural molecule activity;GO:0003674//molecular_function	GO:0008150//biological_process
ENSMUSG00000001334	2	1.6	1.42	0.764	-0.894246	0.494848	0.752379	no	Fndc5	fibronectin type III domain containing 5 [Source:MGI Symbol;Acc:MGI:1917614]	-	-	-	-	GO:0005622//intracellular;GO:0005623//cell;GO:0005737//cytoplasm;GO:0005783//endoplasmic reticulum;GO:0005886//plasma membrane;GO:0043226//organelle;GO:0044464//cell part;GO:0043227//membrane-bounded organelle;GO:0044444//cytoplasmic part;GO:0005575//cellular_component;GO:0012505//endomembrane system;GO:0071944//cell periphery;GO:0044424//intracellular part;GO:0043229//intracellular organelle;GO:…	GO:0003674//molecular_function	GO:0023052//signaling;GO:0050794//regulation of cellular process;GO:0044700//single organism signaling;GO:0065007//biological regulation;GO:0050896//response to stimulus;GO:0032502//developmental process;GO:0048869//cellular developmental process;GO:0050789//regulation of biological process;GO:0044699//single-organism process;GO:0030154//cell differentiation;GO:0008150//biological_process;GO:0044…
ENSMUSG00000001348	235	449	113.082	113.176	0.00119237	0.992152	1	no	Acp5	acid phosphatase 5, tartrate resistant [Source:MGI Symbol;Acc:MGI:87883]	Cellular Processes;Organismal Systems;Metabolism;Human Diseases	Development;Transport and catabolism;Immune diseases;Global and Overview	ko01100//Metabolic pathways;ko04142//Lysosome;ko04380//Osteoclast differentiation;ko05323//Rheumatoid arthritis	K14379	GO:0044464//cell part;GO:0005575//cellular_component;GO:0043226//organelle;GO:0043229//intracellular organelle;GO:0005622//intracellular;GO:0000323//lytic vacuole;GO:0005623//cell;GO:0044424//intracellular part;GO:0005764//lysosome;GO:0043231//intracellular membrane-bounded organelle;GO:0005773//vacuole;GO:0043227//membrane-bounded organelle;GO:0044444//cytoplasmic part;GO:0005737//cytoplasm	GO:0005488//binding;GO:0003824//catalytic activity;GO:0016787//hydrolase activity;GO:0016791//phosphatase activity;GO:0003674//molecular_function;GO:0016788//hydrolase activity, acting on ester bonds;GO:0043167//ion binding;GO:0042578//phosphoric ester hydrolase activity	GO:0044237//cellular metabolic process;GO:0032502//developmental process;GO:0048856//anatomical structure development;GO:0034641//cellular nitrogen compound metabolic process;GO:0050896//response to stimulus;GO:0008152//metabolic process;GO:0009987//cellular process;GO:0042592//homeostatic process;GO:0065007//biological regulation;GO:0065008//regulation of biological quality;GO:0008150//biologica…
ENSMUSG00000001349	3.75	31.6	3.535	13.884	1.97364	1.21629e-06	1.89866e-05	yes	Cnn1	calponin 1 [Source:MGI Symbol;Acc:MGI:104979]	-	-	-	-	GO:0043229//intracellular organelle;GO:0005856//cytoskeleton;GO:0043226//organelle;GO:0043232//intracellular non-membrane-bounded organelle;GO:0044464//cell part;GO:0005622//intracellular;GO:0043228//non-membrane-bounded organelle;GO:0005623//cell;GO:0044424//intracellular part;GO:0005575//cellular_component	GO:0005515//protein binding;GO:0003674//molecular_function;GO:0005488//binding;GO:0008092//cytoskeletal protein binding	GO:0009987//cellular process;GO:0007010//cytoskeleton organization;GO:0008150//biological_process;GO:0008283//cell proliferation;GO:0071840//cellular component organization or biogenesis;GO:0044699//single-organism process;GO:0016043//cellular component organization;GO:0006996//organelle organization
ENSMUSG00000001366	42	54	28.1275	17.01	-0.725598	0.0275884	0.107238	no	Fbxo9	f-box protein 9 [Source:MGI Symbol;Acc:MGI:1918788]	-	-	-	-	GO:0044464//cell part;GO:0044424//intracellular part;GO:0005575//cellular_component;GO:0005623//cell;GO:0032991//macromolecular complex;GO:0005737//cytoplasm;GO:0005622//intracellular	GO:0003674//molecular_function	GO:0008152//metabolic process;GO:0050789//regulation of biological process;GO:0043412//macromolecule modification;GO:0006950//response to stress;GO:0030154//cell differentiation;GO:0019538//protein metabolic process;GO:0006464//cellular protein modification process;GO:0051716//cellular response to stimulus;GO:0044699//single-organism process;GO:0023052//signaling;GO:0007165//signal transduction;G…
ENSMUSG00000001376	76	150.2	12.9925	13.248	0.0280955	0.942436	1	no	Vps50	VPS50 EARP/GARPII complex subunit [Source:MGI Symbol;Acc:MGI:1920538]	-	-	-	-	GO:0012505//endomembrane system;GO:0005829//cytosol;GO:0044444//cytoplasmic part;GO:0005737//cytoplasm;GO:0005622//intracellular;GO:0043226//organelle;GO:0031982//vesicle;GO:0043231//intracellular membrane-bounded organelle;GO:0043227//membrane-bounded organelle;GO:0044464//cell part;GO:0005575//cellular_component;GO:0031410//cytoplasmic vesicle;GO:0043229//intracellular organelle;GO:0005768//end…	GO:0003674//molecular_function	GO:0008150//biological_process;GO:0051179//localization;GO:0006810//transport;GO:0051234//establishment of localization;GO:0016192//vesicle-mediated transport
ENSMUSG00000001380	100.75	177	32.95	29.978	-0.136374	0.473563	0.73167	no	Hars	histidyl-tRNA synthetase [Source:MGI Symbol;Acc:MGI:108087]	Genetic Information Processing	Translation	ko00970//Aminoacyl-tRNA biosynthesis	K01892	GO:0005622//intracellular;GO:0005739//mitochondrion;GO:0005737//cytoplasm;GO:0043231//intracellular membrane-bounded organelle;GO:0043226//organelle;GO:0043229//intracellular organelle;GO:0044424//intracellular part;GO:0044464//cell part;GO:0044444//cytoplasmic part;GO:0005575//cellular_component;GO:0005623//cell;GO:0043227//membrane-bounded organelle;GO:0005829//cytosol	GO:0043167//ion binding;GO:0003674//molecular_function;GO:0005488//binding;GO:0003824//catalytic activity;GO:0016874//ligase activity	GO:0009058//biosynthetic process;GO:0044267//cellular protein metabolic process;GO:0006082//organic acid metabolic process;GO:1901564//organonitrogen compound metabolic process;GO:0006399//tRNA metabolic process;GO:0008152//metabolic process;GO:0044260//cellular macromolecule metabolic process;GO:0071704//organic substance metabolic process;GO:0046483//heterocycle metabolic process;GO:0034641//ce…
ENSMUSG00000001383	143.25	212	113.175	88.296	-0.358135	0.0238347	0.095905	no	Zmat2	zinc finger, matrin type 2 [Source:MGI Symbol;Acc:MGI:1913742]	Genetic Information Processing	Transcription	ko03040//Spliceosome	K12848	GO:0043231//intracellular membrane-bounded organelle;GO:0043229//intracellular organelle;GO:0043226//organelle;GO:0044464//cell part;GO:0044424//intracellular part;GO:0005623//cell;GO:0005634//nucleus;GO:0005622//intracellular;GO:0032991//macromolecular complex;GO:0043227//membrane-bounded organelle;GO:0005575//cellular_component	GO:0005488//binding;GO:0003677//DNA binding;GO:0003676//nucleic acid binding;GO:0097159//organic cyclic compound binding;GO:0043167//ion binding;GO:1901363//heterocyclic compound binding;GO:0003674//molecular_function	GO:0043170//macromolecule metabolic process;GO:1901360//organic cyclic compound metabolic process;GO:0071704//organic substance metabolic process;GO:0010467//gene expression;GO:0034641//cellular nitrogen compound metabolic process;GO:0006396//RNA processing;GO:0044238//primary metabolic process;GO:0016071//mRNA metabolic process;GO:0044237//cellular metabolic process;GO:0008150//biological_proces…
ENSMUSG00000001403	10.75	35	10.5075	16.224	0.62671	0.0634094	0.199079	no	Ube2c	ubiquitin-conjugating enzyme E2C [Source:MGI Symbol;Acc:MGI:1915862]	Genetic Information Processing	Folding, sorting and degradation	ko04120//Ubiquitin mediated proteolysis	K06688	GO:0005829//cytosol;GO:0005575//cellular_component;GO:0044444//cytoplasmic part;GO:0005622//intracellular;GO:0016020//membrane;GO:0005737//cytoplasm;GO:0044424//intracellular part;GO:0032991//macromolecular complex;GO:0043229//intracellular organelle;GO:0043231//intracellular membrane-bounded organelle;GO:0005634//nucleus;GO:0044464//cell part;GO:0071944//cell periphery;GO:0005886//plasma membran…	GO:0005488//binding;GO:0005515//protein binding;GO:0019899//enzyme binding;GO:0043167//ion binding;GO:0003674//molecular_function	GO:0044238//primary metabolic process;GO:0009056//catabolic process;GO:0043933//macromolecular complex subunit organization;GO:0036211//protein modification process;GO:0065007//biological regulation;GO:0008150//biological_process;GO:0043412//macromolecule modification;GO:0071840//cellular component organization or biogenesis;GO:0019538//protein metabolic process;GO:0051301//cell division;GO:00442…
ENSMUSG00000001415	43.75	66.002	7.2125	5.858	-0.300091	0.225218	0.474421	no	Smg5	Smg-5 homolog, nonsense mediated mRNA decay factor (C. elegans) [Source:MGI Symbol;Acc:MGI:2447364]	Genetic Information Processing	Translation	ko03015//mRNA surveillance pathway	K11125	GO:0044464//cell part;GO:0043231//intracellular membrane-bounded organelle;GO:0005575//cellular_component;GO:0043227//membrane-bounded organelle;GO:0044424//intracellular part;GO:0005623//cell;GO:0032991//macromolecular complex;GO:0005737//cytoplasm;GO:0043226//organelle;GO:0005622//intracellular;GO:0005634//nucleus;GO:0043229//intracellular organelle	GO:0003676//nucleic acid binding;GO:0016788//hydrolase activity, acting on ester bonds;GO:0004518//nuclease activity;GO:0003674//molecular_function;GO:0003824//catalytic activity;GO:0003677//DNA binding;GO:0019899//enzyme binding;GO:0003723//RNA binding;GO:1901363//heterocyclic compound binding;GO:0016787//hydrolase activity;GO:0005515//protein binding;GO:0005488//binding;GO:0097159//organic cycl…	GO:0008150//biological_process;GO:0043170//macromolecule metabolic process;GO:0071840//cellular component organization or biogenesis;GO:0006259//DNA metabolic process;GO:0044238//primary metabolic process;GO:0008152//metabolic process;GO:0042592//homeostatic process;GO:0065008//regulation of biological quality;GO:0016043//cellular component organization;GO:0051276//chromosome organization;GO:0090…
ENSMUSG00000001416	455.75	1024.28	153.577	176.74	0.202662	0.0427071	0.148973	no	Cct3	chaperonin containing Tcp1, subunit 3 (gamma) [Source:MGI Symbol;Acc:MGI:104708]	-	-	-	-	GO:0005856//cytoskeleton;GO:0044444//cytoplasmic part;GO:0032991//macromolecular complex;GO:0044464//cell part;GO:0043226//organelle;GO:0016020//membrane;GO:0005829//cytosol;GO:0005737//cytoplasm;GO:0043229//intracellular organelle;GO:0005622//intracellular;GO:0043232//intracellular non-membrane-bounded organelle;GO:0044424//intracellular part;GO:0043228//non-membrane-bounded organelle;GO:0005623…	GO:0005488//binding;GO:0003674//molecular_function;GO:0005515//protein binding;GO:0051082//unfolded protein binding;GO:0043167//ion binding	GO:0006457//protein folding;GO:0000003//reproduction;GO:0008152//metabolic process;GO:0071704//organic substance metabolic process;GO:0006810//transport;GO:0044237//cellular metabolic process;GO:0044085//cellular component biogenesis;GO:0065007//biological regulation;GO:1901360//organic cyclic compound metabolic process;GO:0090304//nucleic acid metabolic process;GO:0043170//macromolecule metaboli…
ENSMUSG00000001418	270.5	456.8	104.998	96.636	-0.119722	0.424193	0.693018	no	Glmp	glycosylated lysosomal membrane protein [Source:MGI Symbol;Acc:MGI:1913318]	-	-	-	-	GO:0000323//lytic vacuole;GO:0005737//cytoplasm;GO:0005634//nucleus;GO:0005575//cellular_component;GO:0043229//intracellular organelle;GO:0043226//organelle;GO:0005622//intracellular;GO:0043227//membrane-bounded organelle;GO:0005764//lysosome;GO:0043231//intracellular membrane-bounded organelle;GO:0044424//intracellular part;GO:0005773//vacuole;GO:0005623//cell;GO:0005829//cytosol;GO:0044444//cyt…	GO:0000988//transcription factor activity, protein binding;GO:0003676//nucleic acid binding;GO:0097159//organic cyclic compound binding;GO:0003674//molecular_function;GO:0003677//DNA binding;GO:0003700//transcription factor activity, sequence-specific DNA binding;GO:1901363//heterocyclic compound binding;GO:0001071//nucleic acid binding transcription factor activity;GO:0005488//binding	GO:0006807//nitrogen compound metabolic process;GO:0023052//signaling;GO:0008150//biological_process;GO:0034641//cellular nitrogen compound metabolic process;GO:0044700//single organism signaling;GO:0050896//response to stimulus;GO:0050794//regulation of cellular process;GO:0007165//signal transduction;GO:0007154//cell communication;GO:0051716//cellular response to stimulus;GO:0050789//regulation…
ENSMUSG00000001419	28.5	72	8.73	11.898	0.446666	0.0933385	0.260707	no	Mef2d	myocyte enhancer factor 2D [Source:MGI Symbol;Acc:MGI:99533]	Environmental Information Processing	Signal transduction	ko04022//cGMP - PKG signaling pathway	K09262	GO:0044428//nuclear part;GO:0044424//intracellular part;GO:0044446//intracellular organelle part;GO:0070013//intracellular organelle lumen;GO:0044422//organelle part;GO:0043229//intracellular organelle;GO:0043227//membrane-bounded organelle;GO:0005575//cellular_component;GO:0043231//intracellular membrane-bounded organelle;GO:0043232//intracellular non-membrane-bounded organelle;GO:0005694//chrom…	GO:0008134//transcription factor binding;GO:0097159//organic cyclic compound binding;GO:0003676//nucleic acid binding;GO:0003700//transcription factor activity, sequence-specific DNA binding;GO:0003677//DNA binding;GO:0001071//nucleic acid binding transcription factor activity;GO:0005488//binding;GO:1901363//heterocyclic compound binding;GO:0019899//enzyme binding;GO:0005515//protein binding;GO:0…	GO:0030154//cell differentiation;GO:0032502//developmental process;GO:0044767//single-organism developmental process;GO:0048869//cellular developmental process;GO:0034641//cellular nitrogen compound metabolic process;GO:0008150//biological_process;GO:0016265//death;GO:0008219//cell death;GO:0044699//single-organism process;GO:0009987//cellular process;GO:0008152//metabolic process;GO:0044237//cel…
ENSMUSG00000001420	10.5	34.4	5.715	9.958	0.801103	0.0161636	0.0713831	no	Tmem79	transmembrane protein 79 [Source:MGI Symbol;Acc:MGI:1919163]	-	-	-	-	GO:0044444//cytoplasmic part;GO:0005737//cytoplasm;GO:0000323//lytic vacuole;GO:0012505//endomembrane system;GO:0044424//intracellular part;GO:0005794//Golgi apparatus;GO:0043229//intracellular organelle;GO:0043231//intracellular membrane-bounded organelle;GO:0005575//cellular_component;GO:0044464//cell part;GO:0005773//vacuole;GO:0005623//cell;GO:0005764//lysosome;GO:0043227//membrane-bounded or…	GO:0003674//molecular_function	GO:0009987//cellular process;GO:0008150//biological_process;GO:0016265//death;GO:0006810//transport;GO:0051234//establishment of localization;GO:0048856//anatomical structure development;GO:0030154//cell differentiation;GO:0048869//cellular developmental process;GO:0051179//localization;GO:0016192//vesicle-mediated transport;GO:0065008//regulation of biological quality;GO:0021700//developmental m…
ENSMUSG00000001424	256.25	651.2	47.75	60.962	0.35241	0.017117	0.0745053	no	Snd1	staphylococcal nuclease and tudor domain containing 1 [Source:MGI Symbol;Acc:MGI:1929266]	Human Diseases	Infectious diseases;Cancers	ko05203//Viral carcinogenesis;ko05169//Epstein-Barr virus infection	K15979	GO:0044424//intracellular part;GO:0043231//intracellular membrane-bounded organelle;GO:0031410//cytoplasmic vesicle;GO:0043229//intracellular organelle;GO:0044444//cytoplasmic part;GO:0005634//nucleus;GO:0043227//membrane-bounded organelle;GO:0005575//cellular_component;GO:0043226//organelle;GO:0005829//cytosol;GO:0005737//cytoplasm;GO:0032991//macromolecular complex;GO:0031982//vesicle;GO:000562…	GO:0003676//nucleic acid binding;GO:0003674//molecular_function;GO:0016788//hydrolase activity, acting on ester bonds;GO:0003723//RNA binding;GO:1901363//heterocyclic compound binding;GO:0097159//organic cyclic compound binding;GO:0004518//nuclease activity;GO:0003824//catalytic activity;GO:0016787//hydrolase activity;GO:0005488//binding	GO:1901361//organic cyclic compound catabolic process;GO:0019439//aromatic compound catabolic process;GO:0071704//organic substance metabolic process;GO:0044699//single-organism process;GO:1901575//organic substance catabolic process;GO:0006725//cellular aromatic compound metabolic process;GO:0044237//cellular metabolic process;GO:0034655//nucleobase-containing compound catabolic process;GO:00464…
ENSMUSG00000001435	673	3345.09	124.705	338.738	1.44165	9.17944e-21	9.03641e-19	yes	Col18a1	collagen, type XVIII, alpha 1 [Source:MGI Symbol;Acc:MGI:88451]	Organismal Systems	Digestive system	ko04974//Protein digestion and absorption	K06823	GO:0044421//extracellular region part;GO:0005576//extracellular region;GO:0032991//macromolecular complex;GO:0005615//extracellular space;GO:0005575//cellular_component;GO:0031012//extracellular matrix	GO:0043167//ion binding;GO:0005488//binding;GO:0003674//molecular_function;GO:0005198//structural molecule activity	GO:0044763//single-organism cellular process;GO:0044767//single-organism developmental process;GO:0009653//anatomical structure morphogenesis;GO:0071840//cellular component organization or biogenesis;GO:0008283//cell proliferation;GO:0016043//cellular component organization;GO:0022610//biological adhesion;GO:0043062//extracellular structure organization;GO:0030198//extracellular matrix organizati…
ENSMUSG00000001436	134	184.6	51.9875	32.888	-0.660604	0.00313839	0.0191286	no	Slc19a1	solute carrier family 19 (folate transporter), member 1 [Source:MGI Symbol;Acc:MGI:103182]	Organismal Systems	Digestive system	ko04977//Vitamin digestion and absorption	K14609	GO:0016020//membrane;GO:0071944//cell periphery;GO:0005575//cellular_component;GO:0044464//cell part;GO:0005886//plasma membrane;GO:0005623//cell	GO:0005488//binding;GO:0005215//transporter activity;GO:0022857//transmembrane transporter activity;GO:0003674//molecular_function;GO:0043167//ion binding	GO:0044765//single-organism transport;GO:0006810//transport;GO:0044763//single-organism cellular process;GO:0044699//single-organism process;GO:0008150//biological_process;GO:0009987//cellular process;GO:0055085//transmembrane transport;GO:0051179//localization;GO:0051234//establishment of localization;GO:1902578//single-organism localization
ENSMUSG00000001440	278.5	707.6	53.5125	69.078	0.36835	0.0090142	0.0451964	no	Kpnb1	karyopherin (importin) beta 1 [Source:MGI Symbol;Acc:MGI:107532]	Genetic Information Processing	Translation	ko03013//RNA transport	K14293	GO:0043229//intracellular organelle;GO:0044446//intracellular organelle part;GO:0044422//organelle part;GO:0043227//membrane-bounded organelle;GO:0031967//organelle envelope;GO:0043226//organelle;GO:0044444//cytoplasmic part;GO:0031981//nuclear lumen;GO:0070013//intracellular organelle lumen;GO:0043233//organelle lumen;GO:0005654//nucleoplasm;GO:0005622//intracellular;GO:0044428//nuclear part;GO:…	GO:0005515//protein binding;GO:0019899//enzyme binding;GO:0022892//substrate-specific transporter activity;GO:0008565//protein transporter activity;GO:0008092//cytoskeletal protein binding;GO:0003674//molecular_function;GO:0005488//binding;GO:0005215//transporter activity	GO:0051649//establishment of localization in cell;GO:0008150//biological_process;GO:0051179//localization;GO:0023052//signaling;GO:0051234//establishment of localization;GO:0046907//intracellular transport;GO:0065007//biological regulation;GO:0051276//chromosome organization;GO:0051169//nuclear transport;GO:0007154//cell communication;GO:0006996//organelle organization;GO:0044700//single organism…
ENSMUSG00000001441	126.5	297.6	22.03	29.552	0.423786	0.0337797	0.125292	no	Npepps	aminopeptidase puromycin sensitive [Source:MGI Symbol;Acc:MGI:1101358]	-	-	-	-	GO:0005575//cellular_component;GO:0044424//intracellular part;GO:0005623//cell;GO:0044464//cell part;GO:0005737//cytoplasm;GO:0043229//intracellular organelle;GO:0005622//intracellular;GO:0043227//membrane-bounded organelle;GO:0043231//intracellular membrane-bounded organelle;GO:0005829//cytosol;GO:0005634//nucleus;GO:0043226//organelle;GO:0044444//cytoplasmic part	GO:0016787//hydrolase activity;GO:0008233//peptidase activity;GO:0003674//molecular_function;GO:0043167//ion binding;GO:0005488//binding;GO:0003824//catalytic activity	GO:0008152//metabolic process;GO:0050896//response to stimulus;GO:0006807//nitrogen compound metabolic process;GO:0034641//cellular nitrogen compound metabolic process;GO:0009056//catabolic process;GO:0044237//cellular metabolic process;GO:0008150//biological_process;GO:0009987//cellular process;GO:0006950//response to stress
ENSMUSG00000001444	1.25	4.4	0.325	0.62	0.931828	0.304419	0.572393	no	Tbx21	T-box 21 [Source:MGI Symbol;Acc:MGI:1888984]	Human Diseases	Immune diseases	ko05321//Inflammatiory bowel disease (IBD)	K10166	GO:0043226//organelle;GO:0005634//nucleus;GO:0043231//intracellular membrane-bounded organelle;GO:0044424//intracellular part;GO:0005622//intracellular;GO:0043229//intracellular organelle;GO:0005623//cell;GO:0044464//cell part;GO:0005575//cellular_component;GO:0043227//membrane-bounded organelle	GO:0003674//molecular_function;GO:0001071//nucleic acid binding transcription factor activity;GO:0003676//nucleic acid binding;GO:0005488//binding;GO:0097159//organic cyclic compound binding;GO:0003700//transcription factor activity, sequence-specific DNA binding;GO:1901363//heterocyclic compound binding;GO:0003677//DNA binding	GO:0048870//cell motility;GO:0008152//metabolic process;GO:0006807//nitrogen compound metabolic process;GO:0006259//DNA metabolic process;GO:0006928//movement of cell or subcellular component;GO:0006725//cellular aromatic compound metabolic process;GO:0030154//cell differentiation;GO:0034641//cellular nitrogen compound metabolic process;GO:0008150//biological_process;GO:0048869//cellular developm…
ENSMUSG00000001445	87.5	139.2	50.7075	43.236	-0.229966	0.232162	0.483098	no	Mrpl10	mitochondrial ribosomal protein L10 [Source:MGI Symbol;Acc:MGI:1333801]	Genetic Information Processing	Translation	ko03010//Ribosome	K02864	GO:0043227//membrane-bounded organelle;GO:0005739//mitochondrion;GO:0005575//cellular_component;GO:0044444//cytoplasmic part;GO:0005737//cytoplasm;GO:0005840//ribosome;GO:0031981//nuclear lumen;GO:0043232//intracellular non-membrane-bounded organelle;GO:0043229//intracellular organelle;GO:0031974//membrane-enclosed lumen;GO:0043233//organelle lumen;GO:0044428//nuclear part;GO:1990904//ribonucleop…	GO:0003735//structural constituent of ribosome;GO:0003674//molecular_function;GO:0005198//structural molecule activity	GO:0009059//macromolecule biosynthetic process;GO:0044249//cellular biosynthetic process;GO:0022613//ribonucleoprotein complex biogenesis;GO:0010467//gene expression;GO:0006807//nitrogen compound metabolic process;GO:0044238//primary metabolic process;GO:0071704//organic substance metabolic process;GO:0043603//cellular amide metabolic process;GO:1901564//organonitrogen compound metabolic process;…
ENSMUSG00000001467	727.25	1309	229.39	218.332	-0.0712789	0.644082	0.869567	no	Cyp51	cytochrome P450, family 51 [Source:MGI Symbol;Acc:MGI:106040]	Metabolism	Global and Overview;Lipid metabolism	ko01100//Metabolic pathways;ko01110//Biosynthesis of secondary metabolites;ko01130//Biosynthesis of antibiotics;ko00100//Steroid biosynthesis	K05917	GO:0005575//cellular_component;GO:0005737//cytoplasm;GO:0043227//membrane-bounded organelle;GO:0043229//intracellular organelle;GO:0071944//cell periphery;GO:0005622//intracellular;GO:0044464//cell part;GO:0043231//intracellular membrane-bounded organelle;GO:0012505//endomembrane system;GO:0044424//intracellular part;GO:0016020//membrane;GO:0044444//cytoplasmic part;GO:0005623//cell;GO:0043226//o…	GO:0003674//molecular_function;GO:0003824//catalytic activity;GO:0043167//ion binding;GO:0016491//oxidoreductase activity;GO:0005488//binding	GO:0008152//metabolic process;GO:0008150//biological_process;GO:0009058//biosynthetic process;GO:0044710//single-organism metabolic process;GO:0006629//lipid metabolic process;GO:0044281//small molecule metabolic process;GO:0044699//single-organism process;GO:0071704//organic substance metabolic process;GO:0044238//primary metabolic process
ENSMUSG00000001472	204	369.6	54.615	50.918	-0.101121	0.832198	0.985782	no	Tcf25	transcription factor 25 (basic helix-loop-helix) [Source:MGI Symbol;Acc:MGI:1914105]	-	-	-	-	GO:0005575//cellular_component;GO:0005634//nucleus;GO:0044464//cell part;GO:0005623//cell;GO:0043229//intracellular organelle;GO:0043226//organelle;GO:0005622//intracellular;GO:0043231//intracellular membrane-bounded organelle;GO:0043227//membrane-bounded organelle;GO:0044424//intracellular part	GO:0003700//transcription factor activity, sequence-specific DNA binding;GO:0097159//organic cyclic compound binding;GO:0003677//DNA binding;GO:0001071//nucleic acid binding transcription factor activity;GO:0003676//nucleic acid binding;GO:1901363//heterocyclic compound binding;GO:0003674//molecular_function;GO:0005488//binding	GO:0034641//cellular nitrogen compound metabolic process;GO:0006807//nitrogen compound metabolic process;GO:0008150//biological_process;GO:0009987//cellular process;GO:0044237//cellular metabolic process;GO:0009058//biosynthetic process;GO:0008152//metabolic process
ENSMUSG00000001473	16.2525	77.142	5.9125	15.244	1.3664	2.30349e-06	3.37686e-05	yes	Tubb6	tubulin, beta 6 class V [Source:MGI Symbol;Acc:MGI:1915201]	Cellular Processes	Cellular commiunity;Transport and catabolism	ko04145//Phagosome;ko04540//Gap junction	K07375	GO:0043226//organelle;GO:0005623//cell;GO:0044464//cell part;GO:0005575//cellular_component;GO:0043228//non-membrane-bounded organelle;GO:0043232//intracellular non-membrane-bounded organelle;GO:0005856//cytoskeleton;GO:0005737//cytoplasm;GO:0043229//intracellular organelle;GO:0044424//intracellular part;GO:0005622//intracellular	GO:0005488//binding;GO:0017111//nucleoside-triphosphatase activity;GO:0016817//hydrolase activity, acting on acid anhydrides;GO:0016787//hydrolase activity;GO:0003674//molecular_function;GO:0003924//GTPase activity;GO:0043167//ion binding;GO:0016462//pyrophosphatase activity;GO:0003824//catalytic activity;GO:0016818//hydrolase activity, acting on acid anhydrides, in phosphorus-containing anhydrid…	GO:0006996//organelle organization;GO:0071840//cellular component organization or biogenesis;GO:0007049//cell cycle;GO:0000278//mitotic cell cycle;GO:0009987//cellular process;GO:0007010//cytoskeleton organization;GO:0008150//biological_process;GO:0016043//cellular component organization;GO:0044763//single-organism cellular process;GO:0044699//single-organism process
ENSMUSG00000001482	111.75	194.8	83.585	88.108	0.076029	0.527829	0.780405	no	Def8	differentially expressed in FDCP 8 [Source:MGI Symbol;Acc:MGI:1346331]	-	-	-	-	GO:0005575//cellular_component;GO:0005622//intracellular;GO:0005623//cell;GO:0044464//cell part	GO:0043167//ion binding;GO:0003674//molecular_function;GO:0005488//binding	GO:0008150//biological_process;GO:0009987//cellular process;GO:0042592//homeostatic process;GO:0044763//single-organism cellular process;GO:0022607//cellular component assembly;GO:0023052//signaling;GO:0071840//cellular component organization or biogenesis;GO:0044700//single organism signaling;GO:0050896//response to stimulus;GO:0007165//signal transduction;GO:0065008//regulation of biological qu…
ENSMUSG00000001493	5.75	10.296	4.13	3.64	-0.182203	0.857325	1	no	Meox1	mesenchyme homeobox 1 [Source:MGI Symbol;Acc:MGI:103220]	-	-	-	-	GO:0043226//organelle;GO:0044464//cell part;GO:0005623//cell;GO:0043231//intracellular membrane-bounded organelle;GO:0043227//membrane-bounded organelle;GO:0005622//intracellular;GO:0044424//intracellular part;GO:0005634//nucleus;GO:0005737//cytoplasm;GO:0005575//cellular_component;GO:0043229//intracellular organelle	GO:0097159//organic cyclic compound binding;GO:0003676//nucleic acid binding;GO:1901363//heterocyclic compound binding;GO:0003700//transcription factor activity, sequence-specific DNA binding;GO:0003677//DNA binding;GO:0003674//molecular_function;GO:0005488//binding;GO:0001071//nucleic acid binding transcription factor activity	GO:0034641//cellular nitrogen compound metabolic process;GO:0032502//developmental process;GO:0008150//biological_process;GO:0008152//metabolic process;GO:0048646//anatomical structure formation involved in morphogenesis;GO:0044763//single-organism cellular process;GO:0002376//immune system process;GO:0044237//cellular metabolic process;GO:0009790//embryo development;GO:0007275//multicellular org…
ENSMUSG00000001494	0.75	3.4	0.6525	1.274	0.965315	0.526653	0.779484	no	Sost	sclerostin [Source:MGI Symbol;Acc:MGI:1921749]	Environmental Information Processing	Signal transduction	ko04310//Wnt signaling pathway	K16834	GO:0043226//organelle;GO:0032991//macromolecular complex;GO:0044464//cell part;GO:0005576//extracellular region;GO:0005575//cellular_component;GO:0005737//cytoplasm;GO:0043229//intracellular organelle;GO:0005615//extracellular space;GO:0005623//cell;GO:0044424//intracellular part;GO:0044444//cytoplasmic part;GO:0005794//Golgi apparatus;GO:0005622//intracellular;GO:0043231//intracellular membrane-…	GO:0005488//binding;GO:0005515//protein binding;GO:0008134//transcription factor binding;GO:0003674//molecular_function	GO:0044237//cellular metabolic process;GO:0034641//cellular nitrogen compound metabolic process;GO:0051716//cellular response to stimulus;GO:0044763//single-organism cellular process;GO:0009058//biosynthetic process;GO:0065003//macromolecular complex assembly;GO:0009987//cellular process;GO:0022607//cellular component assembly;GO:0007165//signal transduction;GO:0006807//nitrogen compound metaboli…
ENSMUSG00000001496	0	0	0.001	0.001	0	1	1	notest	Nkx2-1	NK2 homeobox 1 [Source:MGI Symbol;Acc:MGI:108067]	-	-	-	-	GO:0005623//cell;GO:0031981//nuclear lumen;GO:0005575//cellular_component;GO:0031974//membrane-enclosed lumen;GO:0032991//macromolecular complex;GO:0070013//intracellular organelle lumen;GO:0044446//intracellular organelle part;GO:0044464//cell part;GO:0044428//nuclear part;GO:0043229//intracellular organelle;GO:0043226//organelle;GO:0044422//organelle part;GO:0005634//nucleus;GO:0043233//organel…	GO:0003674//molecular_function;GO:0003676//nucleic acid binding;GO:0005515//protein binding;GO:0003700//transcription factor activity, sequence-specific DNA binding;GO:0005488//binding;GO:0008134//transcription factor binding;GO:0097159//organic cyclic compound binding;GO:0001071//nucleic acid binding transcription factor activity;GO:0019899//enzyme binding;GO:0003677//DNA binding;GO:1901363//het…	GO:0003008//system process;GO:0048869//cellular developmental process;GO:0051674//localization of cell;GO:0044238//primary metabolic process;GO:0009058//biosynthetic process;GO:0023052//signaling;GO:0050789//regulation of biological process;GO:0051179//localization;GO:0007154//cell communication;GO:0048646//anatomical structure formation involved in morphogenesis;GO:0044700//single organism signa…
ENSMUSG00000001497	0	0.4	0.001	0.092	6.52356	1	1	no	Pax9	paired box 9 [Source:MGI Symbol;Acc:MGI:97493]	-	-	-	-	GO:0044464//cell part;GO:0043227//membrane-bounded organelle;GO:0005623//cell;GO:0005575//cellular_component;GO:0005622//intracellular;GO:0043229//intracellular organelle;GO:0032991//macromolecular complex;GO:0044424//intracellular part;GO:0043231//intracellular membrane-bounded organelle;GO:0043226//organelle;GO:0005634//nucleus	GO:0003674//molecular_function;GO:0001071//nucleic acid binding transcription factor activity;GO:0003700//transcription factor activity, sequence-specific DNA binding;GO:1901363//heterocyclic compound binding;GO:0003676//nucleic acid binding;GO:0005488//binding;GO:0097159//organic cyclic compound binding;GO:0003677//DNA binding	GO:0044237//cellular metabolic process;GO:0032502//developmental process;GO:0009058//biosynthetic process;GO:0008152//metabolic process;GO:0034641//cellular nitrogen compound metabolic process;GO:0048856//anatomical structure development;GO:0006807//nitrogen compound metabolic process;GO:0008150//biological_process;GO:0009987//cellular process
ENSMUSG00000001504	31.7825	51.712	12.8875	13.678	0.0858849	0.265667	0.524611	no	Irx2	Iroquois homeobox 2 [Source:MGI Symbol;Acc:MGI:1197526]	-	-	-	-	GO:0005622//intracellular;GO:0043226//organelle;GO:0005575//cellular_component;GO:0044424//intracellular part;GO:0005623//cell;GO:0043231//intracellular membrane-bounded organelle;GO:0043227//membrane-bounded organelle;GO:0044464//cell part;GO:0005634//nucleus;GO:0043229//intracellular organelle	GO:0003676//nucleic acid binding;GO:0003677//DNA binding;GO:0005488//binding;GO:0003674//molecular_function;GO:1901363//heterocyclic compound binding;GO:0097159//organic cyclic compound binding	GO:0032501//multicellular organismal process;GO:0048646//anatomical structure formation involved in morphogenesis;GO:0044237//cellular metabolic process;GO:0008152//metabolic process;GO:0034641//cellular nitrogen compound metabolic process;GO:0032502//developmental process;GO:0009653//anatomical structure morphogenesis;GO:0008150//biological_process;GO:0044767//single-organism developmental proce…
ENSMUSG00000001506	259.32	4505.58	29.2525	253.782	3.11696	6.30472e-69	1.52502e-65	yes	Col1a1	collagen, type I, alpha 1 [Source:MGI Symbol;Acc:MGI:88467]	Cellular Processes;Environmental Information Processing;Human Diseases;Organismal Systems	Signal transduction;Signaling molecules and interaction;Endocrine and metabolic diseases;Digestive system;Cellular commiunity;Infectious diseases;Immune system;Cancers	ko04151//PI3K-Akt signaling pathway;ko04510//Focal adhesion;ko05205//Proteoglycans in cancer;ko04611//Platelet activation;ko05146//Amoebiasis;ko04933//AGE-RAGE signaling pathway in diabetic complications;ko04974//Protein digestion and absorption;ko04512//ECM-receptor interaction	K06236	GO:0044444//cytoplasmic part;GO:0043229//intracellular organelle;GO:0044464//cell part;GO:0005622//intracellular;GO:0043231//intracellular membrane-bounded organelle;GO:0005794//Golgi apparatus;GO:0031012//extracellular matrix;GO:0044424//intracellular part;GO:0031982//vesicle;GO:0005783//endoplasmic reticulum;GO:0005623//cell;GO:0043227//membrane-bounded organelle;GO:0012505//endomembrane system…	GO:0005515//protein binding;GO:0005488//binding;GO:0003674//molecular_function;GO:0005198//structural molecule activity;GO:0043167//ion binding;GO:0019899//enzyme binding	GO:0034641//cellular nitrogen compound metabolic process;GO:0048856//anatomical structure development;GO:0032502//developmental process;GO:0007267//cell-cell signaling;GO:0022607//cellular component assembly;GO:0003008//system process;GO:0050896//response to stimulus;GO:0040011//locomotion;GO:0050877//neurological system process;GO:0006928//movement of cell or subcellular component;GO:0030154//ce…
ENSMUSG00000001507	152.25	638	25.69	58.482	1.18679	5.31348e-11	1.73015e-09	yes	Itga3	integrin alpha 3 [Source:MGI Symbol;Acc:MGI:96602]	Environmental Information Processing;Human Diseases;Organismal Systems;Cellular Processes	Immune system;Cancers;Cardiovascular diseases;Signaling molecules and interaction;Cell motility;Cellular commiunity;Signal transduction	ko05200//Pathways in cancer;ko04151//PI3K-Akt signaling pathway;ko04810//Regulation of actin cytoskeleton;ko04510//Focal adhesion;ko05414//Dilated cardiomyopathy (DCM);ko05410//Hypertrophic cardiomyopathy (HCM);ko05222//Small cell lung cancer;ko04640//Hematopoietic cell lineage;ko04512//ECM-receptor interaction;ko05412//Arrhythmogenic right ventricular cardiomyopathy (ARVC)	K06482	GO:0071944//cell periphery;GO:0044464//cell part;GO:0005737//cytoplasm;GO:0005622//intracellular;GO:0005623//cell;GO:0005575//cellular_component;GO:0032991//macromolecular complex;GO:0005886//plasma membrane;GO:0016020//membrane;GO:0044424//intracellular part	GO:0019899//enzyme binding;GO:0005515//protein binding;GO:0003674//molecular_function;GO:0005488//binding	GO:0044700//single organism signaling;GO:0000003//reproduction;GO:0007275//multicellular organism development;GO:0051179//localization;GO:0007155//cell adhesion;GO:0009058//biosynthetic process;GO:0050896//response to stimulus;GO:0050789//regulation of biological process;GO:0030154//cell differentiation;GO:0007154//cell communication;GO:0048856//anatomical structure development;GO:0048646//anatom…
ENSMUSG00000001508	1.25	1.6	0.8075	0.35	-1.20611	0.767683	0.946925	no	Sgca	sarcoglycan, alpha (dystrophin-associated glycoprotein) [Source:MGI Symbol;Acc:MGI:894698]	Human Diseases	Cardiovascular diseases	ko05414//Dilated cardiomyopathy (DCM);ko05410//Hypertrophic cardiomyopathy (HCM);ko05412//Arrhythmogenic right ventricular cardiomyopathy (ARVC);ko05416//Viral myocarditis	K12565	GO:0005886//plasma membrane;GO:0032991//macromolecular complex;GO:0016020//membrane;GO:0005856//cytoskeleton;GO:0005623//cell;GO:0005575//cellular_component;GO:0043228//non-membrane-bounded organelle;GO:0043226//organelle;GO:0005622//intracellular;GO:0005737//cytoplasm;GO:0044424//intracellular part;GO:0043229//intracellular organelle;GO:0071944//cell periphery;GO:0043232//intracellular non-membr…	GO:0005488//binding;GO:0003674//molecular_function;GO:0043167//ion binding	GO:0048856//anatomical structure development;GO:0050896//response to stimulus;GO:0071840//cellular component organization or biogenesis;GO:0016043//cellular component organization;GO:0032502//developmental process;GO:0009987//cellular process;GO:0008150//biological_process;GO:0006950//response to stress;GO:0040007//growth;GO:0061024//membrane organization
ENSMUSG00000001510	0	0.6	0.001	0.18	7.49185	0.648957	0.869567	no	Dlx3	distal-less homeobox 3 [Source:MGI Symbol;Acc:MGI:94903]	-	-	-	-	GO:0005575//cellular_component;GO:0005623//cell;GO:0043226//organelle;GO:0044424//intracellular part;GO:0005634//nucleus;GO:0044464//cell part;GO:0043231//intracellular membrane-bounded organelle;GO:0043229//intracellular organelle;GO:0005622//intracellular;GO:0043227//membrane-bounded organelle	GO:0003676//nucleic acid binding;GO:0097159//organic cyclic compound binding;GO:0003674//molecular_function;GO:1901363//heterocyclic compound binding;GO:0003700//transcription factor activity, sequence-specific DNA binding;GO:0005488//binding;GO:0001071//nucleic acid binding transcription factor activity;GO:0003677//DNA binding	GO:0008152//metabolic process;GO:0009987//cellular process;GO:0008150//biological_process;GO:0048856//anatomical structure development;GO:0044237//cellular metabolic process;GO:0030154//cell differentiation;GO:0006807//nitrogen compound metabolic process;GO:0032502//developmental process;GO:0000003//reproduction;GO:0009058//biosynthetic process;GO:0048869//cellular developmental process;GO:003464…
ENSMUSG00000001517	1.75	3.4	0.7225	0.662	-0.126166	0.974003	1	no	Foxm1	forkhead box M1 [Source:MGI Symbol;Acc:MGI:1347487]	-	-	-	-	GO:0043227//membrane-bounded organelle;GO:0044424//intracellular part;GO:0005575//cellular_component;GO:0005623//cell;GO:0043229//intracellular organelle;GO:0043226//organelle;GO:0005634//nucleus;GO:0043231//intracellular membrane-bounded organelle;GO:0005622//intracellular;GO:0044464//cell part	GO:0005488//binding;GO:0003674//molecular_function;GO:0019899//enzyme binding;GO:0005515//protein binding;GO:0097159//organic cyclic compound binding;GO:0003677//DNA binding;GO:0003676//nucleic acid binding;GO:0003700//transcription factor activity, sequence-specific DNA binding;GO:1901363//heterocyclic compound binding;GO:0001071//nucleic acid binding transcription factor activity	GO:0050794//regulation of cellular process;GO:0008152//metabolic process;GO:0006725//cellular aromatic compound metabolic process;GO:0019538//protein metabolic process;GO:0044763//single-organism cellular process;GO:0007165//signal transduction;GO:0050789//regulation of biological process;GO:0050896//response to stimulus;GO:0009058//biosynthetic process;GO:0008150//biological_process;GO:0008283//…
ENSMUSG00000001518	20.75	40.4	8.2975	16.66	1.00564	0.926844	1	no	Itfg2	integrin alpha FG-GAP repeat containing 2 [Source:MGI Symbol;Acc:MGI:1915450]	-	-	-	-	GO:0005623//cell;GO:0031974//membrane-enclosed lumen;GO:0005622//intracellular;GO:0043229//intracellular organelle;GO:0043231//intracellular membrane-bounded organelle;GO:0043233//organelle lumen;GO:0044444//cytoplasmic part;GO:0005829//cytosol;GO:0044424//intracellular part;GO:0005737//cytoplasm;GO:0000323//lytic vacuole;GO:0043226//organelle;GO:0044428//nuclear part;GO:0005575//cellular_compone…	GO:0003674//molecular_function	GO:0050794//regulation of cellular process;GO:0065007//biological regulation;GO:0044767//single-organism developmental process;GO:0008150//biological_process;GO:0050896//response to stimulus;GO:0044763//single-organism cellular process;GO:0006950//response to stress;GO:0009987//cellular process;GO:0007165//signal transduction;GO:0044699//single-organism process;GO:0051716//cellular response to st…
ENSMUSG00000001520	5.8825	13.6	4.5575	4.754	0.0608992	0.930559	1	no	Nrip2	nuclear receptor interacting protein 2 [Source:MGI Symbol;Acc:MGI:1891884]	-	-	-	-	GO:0043226//organelle;GO:0043229//intracellular organelle;GO:0043227//membrane-bounded organelle;GO:0005622//intracellular;GO:0005634//nucleus;GO:0005623//cell;GO:0044424//intracellular part;GO:0044464//cell part;GO:0043231//intracellular membrane-bounded organelle;GO:0005737//cytoplasm;GO:0005575//cellular_component	GO:0003824//catalytic activity;GO:0008233//peptidase activity;GO:0003674//molecular_function;GO:0016787//hydrolase activity	GO:0007154//cell communication;GO:0009058//biosynthetic process;GO:0009987//cellular process;GO:0008152//metabolic process;GO:0050896//response to stimulus;GO:0050794//regulation of cellular process;GO:0023052//signaling;GO:0065007//biological regulation;GO:0044700//single organism signaling;GO:0050789//regulation of biological process;GO:0051716//cellular response to stimulus;GO:0044699//single-…
ENSMUSG00000001521	50.25	70.2	19.0225	16.19	-0.232604	0.045722	0.156904	no	Tulp3	tubby-like protein 3 [Source:MGI Symbol;Acc:MGI:1329045]	-	-	-	-	GO:0005575//cellular_component;GO:0070013//intracellular organelle lumen;GO:0044428//nuclear part;GO:0043229//intracellular organelle;GO:0043231//intracellular membrane-bounded organelle;GO:0043227//membrane-bounded organelle;GO:0042995//cell projection;GO:0005856//cytoskeleton;GO:0044422//organelle part;GO:0005623//cell;GO:0005929//cilium;GO:0005886//plasma membrane;GO:0071944//cell periphery;GO…	GO:0005515//protein binding;GO:0005488//binding;GO:0008289//lipid binding;GO:0003674//molecular_function;GO:0019899//enzyme binding;GO:0043167//ion binding	GO:0044767//single-organism developmental process;GO:0007154//cell communication;GO:0009987//cellular process;GO:0065007//biological regulation;GO:0050789//regulation of biological process;GO:0051716//cellular response to stimulus;GO:0044707//single-multicellular organism process;GO:0044700//single organism signaling;GO:0009653//anatomical structure morphogenesis;GO:0008150//biological_process;GO…
ENSMUSG00000001524	29.75	54.2	18.3475	17.088	-0.1026	0.822257	0.980731	no	Gtf2h4	general transcription factor II H, polypeptide 4 [Source:MGI Symbol;Acc:MGI:1338799]	Genetic Information Processing;Human Diseases	Cancers;Transcription;Replication and repair	ko05203//Viral carcinogenesis;ko03022//Basal transcription factors;ko03420//Nucleotide excision repair	K03144	GO:0005623//cell;GO:0043226//organelle;GO:0070013//intracellular organelle lumen;GO:0005575//cellular_component;GO:0031981//nuclear lumen;GO:0043233//organelle lumen;GO:0043229//intracellular organelle;GO:0005634//nucleus;GO:0043227//membrane-bounded organelle;GO:0005622//intracellular;GO:0044446//intracellular organelle part;GO:0044428//nuclear part;GO:0043231//intracellular membrane-bounded org…	GO:0016817//hydrolase activity, acting on acid anhydrides;GO:0016887//ATPase activity;GO:0017111//nucleoside-triphosphatase activity;GO:0016462//pyrophosphatase activity;GO:0097159//organic cyclic compound binding;GO:0098772//molecular function regulator;GO:0003676//nucleic acid binding;GO:0016787//hydrolase activity;GO:1901363//heterocyclic compound binding;GO:0016301//kinase activity;GO:0003824…	GO:0008150//biological_process;GO:0044260//cellular macromolecule metabolic process;GO:0034641//cellular nitrogen compound metabolic process;GO:0046483//heterocycle metabolic process;GO:0019538//protein metabolic process;GO:0006725//cellular aromatic compound metabolic process;GO:0050896//response to stimulus;GO:1901360//organic cyclic compound metabolic process;GO:0006139//nucleobase-containing …
ENSMUSG00000001525	143.852	1002.48	52.07	188.526	1.85624	2.49897e-20	2.31217e-18	yes	Tubb5	tubulin, beta 5 class I [Source:MGI Symbol;Acc:MGI:107812]	Cellular Processes	Transport and catabolism;Cellular commiunity	ko04145//Phagosome;ko04540//Gap junction	K07375	GO:0043229//intracellular organelle;GO:0044428//nuclear part;GO:0043226//organelle;GO:0031975//envelope;GO:0005635//nuclear envelope;GO:0044422//organelle part;GO:0031967//organelle envelope;GO:0043231//intracellular membrane-bounded organelle;GO:0005623//cell;GO:0044446//intracellular organelle part;GO:0005856//cytoskeleton;GO:0005575//cellular_component;GO:0032991//macromolecular complex;GO:004…	GO:0005515//protein binding;GO:0005198//structural molecule activity;GO:0003674//molecular_function;GO:0043167//ion binding;GO:0016818//hydrolase activity, acting on acid anhydrides, in phosphorus-containing anhydrides;GO:0003924//GTPase activity;GO:0017111//nucleoside-triphosphatase activity;GO:0003824//catalytic activity;GO:0016817//hydrolase activity, acting on acid anhydrides;GO:0019899//enzy…	GO:0044763//single-organism cellular process;GO:0044085//cellular component biogenesis;GO:0008150//biological_process;GO:0044699//single-organism process;GO:0000278//mitotic cell cycle;GO:0007049//cell cycle;GO:0006996//organelle organization;GO:0071840//cellular component organization or biogenesis;GO:0016043//cellular component organization;GO:0009987//cellular process;GO:0007010//cytoskeleton …
ENSMUSG00000001542	28.25	43.6	15.975	9.464	-0.755294	0.208487	0.450998	no	Ell2	elongation factor RNA polymerase II 2 [Source:MGI Symbol;Acc:MGI:2183438]	-	-	-	-	GO:0043227//membrane-bounded organelle;GO:0043233//organelle lumen;GO:0044446//intracellular organelle part;GO:0070013//intracellular organelle lumen;GO:0043231//intracellular membrane-bounded organelle;GO:0031974//membrane-enclosed lumen;GO:0044422//organelle part;GO:0005654//nucleoplasm;GO:0044428//nuclear part;GO:0005575//cellular_component;GO:0043229//intracellular organelle;GO:0044464//cell …	-	GO:0008152//metabolic process;GO:0009987//cellular process;GO:0044237//cellular metabolic process;GO:0034641//cellular nitrogen compound metabolic process;GO:0006807//nitrogen compound metabolic process;GO:0008150//biological_process;GO:0009058//biosynthetic process
ENSMUSG00000001552	485.25	1122.67	103.172	129.15	0.323989	0.0441752	0.152835	no	Jup	junction plakoglobin [Source:MGI Symbol;Acc:MGI:96650]	Human Diseases	Cancers;Cardiovascular diseases	ko05200//Pathways in cancer;ko05202//Transcriptional misregulation in cancers;ko05412//Arrhythmogenic right ventricular cardiomyopathy (ARVC);ko05221//Acute myeloid leukemia	K10056	GO:0005737//cytoplasm;GO:0044424//intracellular part;GO:0043232//intracellular non-membrane-bounded organelle;GO:0005856//cytoskeleton;GO:0005829//cytosol;GO:0044444//cytoplasmic part;GO:0043228//non-membrane-bounded organelle;GO:0043226//organelle;GO:0043231//intracellular membrane-bounded organelle;GO:0032991//macromolecular complex;GO:0016020//membrane;GO:0005622//intracellular;GO:0043227//mem…	GO:0000988//transcription factor activity, protein binding;GO:0005488//binding;GO:0003674//molecular_function;GO:0005198//structural molecule activity;GO:0019899//enzyme binding;GO:0005515//protein binding;GO:0008134//transcription factor binding	GO:0043933//macromolecular complex subunit organization;GO:0006886//intracellular protein transport;GO:0016482//cytoplasmic transport;GO:0044237//cellular metabolic process;GO:0022610//biological adhesion;GO:0070727//cellular macromolecule localization;GO:0006913//nucleocytoplasmic transport;GO:0007155//cell adhesion;GO:0006605//protein targeting;GO:0006810//transport;GO:0008283//cell proliferati…
ENSMUSG00000001555	21.25	149.2	6.04	21.858	1.85554	3.26893e-15	1.68236e-13	yes	Fkbp10	FK506 binding protein 10 [Source:MGI Symbol;Acc:MGI:104769]	-	-	-	-	GO:0043231//intracellular membrane-bounded organelle;GO:0005623//cell;GO:0005737//cytoplasm;GO:0012505//endomembrane system;GO:0044464//cell part;GO:0044444//cytoplasmic part;GO:0005829//cytosol;GO:0043227//membrane-bounded organelle;GO:0005575//cellular_component;GO:0044424//intracellular part;GO:0005783//endoplasmic reticulum;GO:0005622//intracellular;GO:0043226//organelle;GO:0043229//intracell…	GO:0043167//ion binding;GO:0003824//catalytic activity;GO:0003674//molecular_function;GO:0005488//binding;GO:0016853//isomerase activity	GO:0044237//cellular metabolic process;GO:0044260//cellular macromolecule metabolic process;GO:0071704//organic substance metabolic process;GO:0008150//biological_process;GO:0044238//primary metabolic process;GO:0008152//metabolic process;GO:0043412//macromolecule modification;GO:0009987//cellular process;GO:0044267//cellular protein metabolic process;GO:0019538//protein metabolic process;GO:0043…
ENSMUSG00000001558	0	0	0.001	0.001	0	1	1	notest	Klhl10	kelch-like 10 [Source:MGI Symbol;Acc:MGI:2181067]	-	-	-	-	GO:0005575//cellular_component;GO:0044424//intracellular part;GO:0044464//cell part;GO:0005622//intracellular;GO:0005623//cell;GO:0005737//cytoplasm	GO:0003674//molecular_function	GO:0044763//single-organism cellular process;GO:0043170//macromolecule metabolic process;GO:0032989//cellular component morphogenesis;GO:0036211//protein modification process;GO:0043412//macromolecule modification;GO:0048869//cellular developmental process;GO:0044767//single-organism developmental process;GO:0016043//cellular component organization;GO:0065007//biological regulation;GO:0019538//pr…
ENSMUSG00000001566	0	0	0.001	0.001	0	1	1	notest	Mnx1	motor neuron and pancreas homeobox 1 [Source:MGI Symbol;Acc:MGI:109160]	Human Diseases	Endocrine and metabolic diseases	ko04950//Maturity onset diabetes of the young	K08025	GO:0044444//cytoplasmic part;GO:0043228//non-membrane-bounded organelle;GO:0031981//nuclear lumen;GO:0044446//intracellular organelle part;GO:0043231//intracellular membrane-bounded organelle;GO:0044424//intracellular part;GO:0005829//cytosol;GO:0044422//organelle part;GO:0005623//cell;GO:0005634//nucleus;GO:0031974//membrane-enclosed lumen;GO:0005730//nucleolus;GO:0005622//intracellular;GO:00057…	GO:0097159//organic cyclic compound binding;GO:0003677//DNA binding;GO:0003674//molecular_function;GO:0005488//binding;GO:0003676//nucleic acid binding;GO:1901363//heterocyclic compound binding	GO:0006807//nitrogen compound metabolic process;GO:0008150//biological_process;GO:0009987//cellular process;GO:0044763//single-organism cellular process;GO:0009653//anatomical structure morphogenesis;GO:0048856//anatomical structure development;GO:0044237//cellular metabolic process;GO:0044699//single-organism process;GO:0051674//localization of cell;GO:0006928//movement of cell or subcellular co…
ENSMUSG00000001569	42.5	74.8	7.95	7.672	-0.0513521	0.756101	0.939343	no	Nom1	nucleolar protein with MIF4G domain 1 [Source:MGI Symbol;Acc:MGI:1861749]	-	-	-	-	GO:0005622//intracellular;GO:0005634//nucleus;GO:0043229//intracellular organelle;GO:0070013//intracellular organelle lumen;GO:0043228//non-membrane-bounded organelle;GO:0031981//nuclear lumen;GO:0005575//cellular_component;GO:0044464//cell part;GO:0044428//nuclear part;GO:0043231//intracellular membrane-bounded organelle;GO:0043232//intracellular non-membrane-bounded organelle;GO:0044422//organe…	GO:0003723//RNA binding;GO:1901363//heterocyclic compound binding;GO:0003674//molecular_function;GO:0097159//organic cyclic compound binding;GO:0003676//nucleic acid binding;GO:0005488//binding	GO:0044699//single-organism process;GO:0044767//single-organism developmental process;GO:0008150//biological_process;GO:0044085//cellular component biogenesis;GO:0071840//cellular component organization or biogenesis;GO:0021700//developmental maturation;GO:0022613//ribonucleoprotein complex biogenesis;GO:0032502//developmental process;GO:0042254//ribosome biogenesis;GO:0048856//anatomical structu…
ENSMUSG00000001576	81.0225	166.046	45.3875	48.418	0.0932485	0.596688	0.836282	no	Ergic1	endoplasmic reticulum-golgi intermediate compartment (ERGIC) 1 [Source:MGI Symbol;Acc:MGI:1914708]	-	-	-	-	GO:0043229//intracellular organelle;GO:0005783//endoplasmic reticulum;GO:0044444//cytoplasmic part;GO:0044424//intracellular part;GO:0043227//membrane-bounded organelle;GO:0043231//intracellular membrane-bounded organelle;GO:0044428//nuclear part;GO:0031981//nuclear lumen;GO:0005622//intracellular;GO:0044446//intracellular organelle part;GO:0005654//nucleoplasm;GO:0043226//organelle;GO:0005634//n…	GO:0003674//molecular_function	GO:0051234//establishment of localization;GO:0006810//transport;GO:0016192//vesicle-mediated transport;GO:0051179//localization;GO:0008150//biological_process
ENSMUSG00000001583	15.5	46.6	3.375	6.258	0.890814	0.016624	0.0728463	no	Tnk1	tyrosine kinase, non-receptor, 1 [Source:MGI Symbol;Acc:MGI:1930958]	-	-	-	-	GO:0005623//cell;GO:0005829//cytosol;GO:0005622//intracellular;GO:0044444//cytoplasmic part;GO:0005575//cellular_component;GO:0044464//cell part;GO:0005737//cytoplasm;GO:0044424//intracellular part	GO:0043167//ion binding;GO:0016301//kinase activity;GO:0016772//transferase activity, transferring phosphorus-containing groups;GO:0005488//binding;GO:0003674//molecular_function;GO:0016740//transferase activity;GO:0003824//catalytic activity	GO:0008152//metabolic process;GO:0044238//primary metabolic process;GO:0006464//cellular protein modification process;GO:0050896//response to stimulus;GO:0048869//cellular developmental process;GO:0007165//signal transduction;GO:0043412//macromolecule modification;GO:0044237//cellular metabolic process;GO:0044767//single-organism developmental process;GO:0019538//protein metabolic process;GO:0043…
ENSMUSG00000001588	5.5	17.8	1.765	2.29	0.375679	0.258218	0.515272	no	Acap1	ArfGAP with coiled-coil, ankyrin repeat and PH domains 1 [Source:MGI Symbol;Acc:MGI:2388270]	Cellular Processes	Transport and catabolism	ko04144//Endocytosis	K12489	GO:0005575//cellular_component;GO:0044464//cell part;GO:0043231//intracellular membrane-bounded organelle;GO:0031982//vesicle;GO:0031410//cytoplasmic vesicle;GO:0012505//endomembrane system;GO:0043229//intracellular organelle;GO:0044444//cytoplasmic part;GO:0043227//membrane-bounded organelle;GO:0005768//endosome;GO:0044424//intracellular part;GO:0005737//cytoplasm;GO:0005622//intracellular;GO:00…	GO:0043167//ion binding;GO:0005488//binding;GO:0030234//enzyme regulator activity;GO:0098772//molecular function regulator;GO:0003674//molecular_function	GO:0051716//cellular response to stimulus;GO:0006629//lipid metabolic process;GO:0008152//metabolic process;GO:0044699//single-organism process;GO:0023052//signaling;GO:0044238//primary metabolic process;GO:0009987//cellular process;GO:0044710//single-organism metabolic process;GO:0065007//biological regulation;GO:0050896//response to stimulus;GO:0009056//catabolic process;GO:0044700//single orga…
ENSMUSG00000001604	97	88.8	45.6775	23.682	-0.947693	0.000692521	0.00538164	no	Tcea3	transcription elongation factor A (SII), 3 [Source:MGI Symbol;Acc:MGI:1196908]	-	-	-	-	GO:0044464//cell part;GO:0005623//cell;GO:0005634//nucleus;GO:0043229//intracellular organelle;GO:0044424//intracellular part;GO:0043227//membrane-bounded organelle;GO:0005622//intracellular;GO:0005575//cellular_component;GO:0043231//intracellular membrane-bounded organelle;GO:0043226//organelle	GO:0003674//molecular_function;GO:0043167//ion binding;GO:0005488//binding;GO:0003676//nucleic acid binding;GO:0097159//organic cyclic compound binding;GO:0003677//DNA binding;GO:1901363//heterocyclic compound binding	GO:0008150//biological_process;GO:0006807//nitrogen compound metabolic process;GO:0008152//metabolic process;GO:0044237//cellular metabolic process;GO:0009987//cellular process;GO:0009058//biosynthetic process;GO:0034641//cellular nitrogen compound metabolic process
ENSMUSG00000001622	0	0.2	0.001	0.066	6.04439	1	1	no	Csn3	casein kappa [Source:MGI Symbol;Acc:MGI:107461]	-	-	-	-	GO:0044421//extracellular region part;GO:0005575//cellular_component;GO:0005615//extracellular space;GO:0005576//extracellular region	GO:0003674//molecular_function	GO:0051234//establishment of localization;GO:0051179//localization;GO:0008150//biological_process;GO:0048856//anatomical structure development;GO:0032502//developmental process;GO:0006810//transport
ENSMUSG00000001627	15.75	58.6	10.28	12.904	0.327978	0.00294684	0.0181308	no	Ifrd1	interferon-related developmental regulator 1 [Source:MGI Symbol;Acc:MGI:1316717]	-	-	-	-	GO:0044464//cell part;GO:0005737//cytoplasm;GO:0043229//intracellular organelle;GO:0005575//cellular_component;GO:0044424//intracellular part;GO:0043227//membrane-bounded organelle;GO:0005622//intracellular;GO:0043226//organelle;GO:0005623//cell;GO:0005634//nucleus;GO:0043231//intracellular membrane-bounded organelle	GO:0008134//transcription factor binding;GO:0005488//binding;GO:0005515//protein binding;GO:0003674//molecular_function	GO:0044237//cellular metabolic process;GO:0044763//single-organism cellular process;GO:0000902//cell morphogenesis;GO:0044767//single-organism developmental process;GO:0009058//biosynthetic process;GO:0048869//cellular developmental process;GO:0009987//cellular process;GO:0034641//cellular nitrogen compound metabolic process;GO:0040007//growth;GO:0008152//metabolic process;GO:0071840//cellular co…
ENSMUSG00000001630	32.6775	64.888	18.1375	16.626	-0.125534	0.766369	0.94663	no	Stk38l	serine/threonine kinase 38 like [Source:MGI Symbol;Acc:MGI:1922250]	-	-	-	-	GO:0043228//non-membrane-bounded organelle;GO:0005737//cytoplasm;GO:0044464//cell part;GO:0044424//intracellular part;GO:0005575//cellular_component;GO:0005829//cytosol;GO:0005856//cytoskeleton;GO:0043232//intracellular non-membrane-bounded organelle;GO:0043229//intracellular organelle;GO:0005623//cell;GO:0043226//organelle;GO:0005622//intracellular;GO:0044444//cytoplasmic part	GO:0008092//cytoskeletal protein binding;GO:0016301//kinase activity;GO:0003674//molecular_function;GO:0003824//catalytic activity;GO:0016740//transferase activity;GO:0043167//ion binding;GO:0016772//transferase activity, transferring phosphorus-containing groups;GO:0005488//binding;GO:0005515//protein binding	GO:0036211//protein modification process;GO:0007154//cell communication;GO:0044237//cellular metabolic process;GO:0050896//response to stimulus;GO:0051716//cellular response to stimulus;GO:0044238//primary metabolic process;GO:0050789//regulation of biological process;GO:0044763//single-organism cellular process;GO:0009987//cellular process;GO:0044699//single-organism process;GO:0008150//biologic…
ENSMUSG00000001632	24.5	45.4	3.4	3.41	0.00423699	0.953924	1	no	Brpf1	bromodomain and PHD finger containing, 1 [Source:MGI Symbol;Acc:MGI:1926033]	-	-	-	-	GO:0043233//organelle lumen;GO:0044464//cell part;GO:0043227//membrane-bounded organelle;GO:0044424//intracellular part;GO:0031981//nuclear lumen;GO:0005886//plasma membrane;GO:0044422//organelle part;GO:0043226//organelle;GO:0044446//intracellular organelle part;GO:0070013//intracellular organelle lumen;GO:0032991//macromolecular complex;GO:0016020//membrane;GO:0031974//membrane-enclosed lumen;G…	GO:1901363//heterocyclic compound binding;GO:0016746//transferase activity, transferring acyl groups;GO:0003674//molecular_function;GO:0097159//organic cyclic compound binding;GO:0003677//DNA binding;GO:0005488//binding;GO:0016740//transferase activity;GO:0043167//ion binding;GO:0003824//catalytic activity;GO:0003676//nucleic acid binding	GO:0009790//embryo development;GO:0044763//single-organism cellular process;GO:0071840//cellular component organization or biogenesis;GO:0009058//biosynthetic process;GO:0048869//cellular developmental process;GO:0007275//multicellular organism development;GO:0008152//metabolic process;GO:0044237//cellular metabolic process;GO:0008150//biological_process;GO:0044260//cellular macromolecule metabol…
ENSMUSG00000001642	212.75	432.714	105.91	122.838	0.213918	0.507756	0.764138	no	Akr1b3	aldo-keto reductase family 1, member B3 (aldose reductase) [Source:MGI Symbol;Acc:MGI:1353494]	Metabolism	Carbohydrate metabolism;Lipid metabolism;Global and Overview	ko01100//Metabolic pathways;ko00561//Glycerolipid metabolism;ko00040//Pentose and glucuronate interconversions;ko00051//Fructose and mannose metabolism;ko00052//Galactose metabolism	K00011	GO:0005623//cell;GO:0005654//nucleoplasm;GO:0043227//membrane-bounded organelle;GO:0044446//intracellular organelle part;GO:0031974//membrane-enclosed lumen;GO:0044422//organelle part;GO:0005737//cytoplasm;GO:0043231//intracellular membrane-bounded organelle;GO:0005829//cytosol;GO:0043233//organelle lumen;GO:0044424//intracellular part;GO:0005773//vacuole;GO:0005634//nucleus;GO:0031981//nuclear l…	GO:0003824//catalytic activity;GO:0003674//molecular_function;GO:0016491//oxidoreductase activity	GO:0050896//response to stimulus;GO:0048856//anatomical structure development;GO:0005975//carbohydrate metabolic process;GO:0044699//single-organism process;GO:0065007//biological regulation;GO:0007165//signal transduction;GO:0042592//homeostatic process;GO:0006950//response to stress;GO:0044237//cellular metabolic process;GO:0051716//cellular response to stimulus;GO:0050794//regulation of cellul…
ENSMUSG00000001655	0	0	0.001	0.001	0	1	1	notest	Hoxc13	homeobox C13 [Source:MGI Symbol;Acc:MGI:99560]	-	-	-	-	GO:0044424//intracellular part;GO:0005623//cell;GO:0044464//cell part;GO:0043231//intracellular membrane-bounded organelle;GO:0005634//nucleus;GO:0043229//intracellular organelle;GO:0005575//cellular_component;GO:0043226//organelle;GO:0005622//intracellular;GO:0043227//membrane-bounded organelle	GO:0003674//molecular_function;GO:0097159//organic cyclic compound binding;GO:1901363//heterocyclic compound binding;GO:0003677//DNA binding;GO:0003676//nucleic acid binding;GO:0003700//transcription factor activity, sequence-specific DNA binding;GO:0005488//binding;GO:0001071//nucleic acid binding transcription factor activity	GO:0008150//biological_process;GO:0032502//developmental process;GO:0034641//cellular nitrogen compound metabolic process;GO:0009987//cellular process;GO:0009058//biosynthetic process;GO:0048856//anatomical structure development;GO:0008152//metabolic process;GO:0006807//nitrogen compound metabolic process;GO:0044237//cellular metabolic process
ENSMUSG00000001656	1.75	0.6	0.805	0.166	-2.27781	0.12044	0.31201	no	Hoxc11	homeobox C11 [Source:MGI Symbol;Acc:MGI:96193]	-	-	-	-	GO:0070013//intracellular organelle lumen;GO:0043229//intracellular organelle;GO:0044428//nuclear part;GO:0005623//cell;GO:0005737//cytoplasm;GO:0044444//cytoplasmic part;GO:0043226//organelle;GO:0043227//membrane-bounded organelle;GO:0031974//membrane-enclosed lumen;GO:0044446//intracellular organelle part;GO:0005575//cellular_component;GO:0043233//organelle lumen;GO:0043231//intracellular membr…	GO:0005488//binding;GO:0003676//nucleic acid binding;GO:0003677//DNA binding;GO:0003674//molecular_function;GO:0003700//transcription factor activity, sequence-specific DNA binding;GO:0097159//organic cyclic compound binding;GO:0001071//nucleic acid binding transcription factor activity;GO:1901363//heterocyclic compound binding	GO:0032501//multicellular organismal process;GO:0034641//cellular nitrogen compound metabolic process;GO:0048856//anatomical structure development;GO:0009790//embryo development;GO:0009653//anatomical structure morphogenesis;GO:0032502//developmental process;GO:0009987//cellular process;GO:0048646//anatomical structure formation involved in morphogenesis;GO:0007275//multicellular organism develop…
ENSMUSG00000001657	3.345	10.66	2.23	3.478	0.641214	0.296894	0.562746	no	Hoxc8	homeobox C8 [Source:MGI Symbol;Acc:MGI:96198]	-	-	-	-	GO:0031974//membrane-enclosed lumen;GO:0043232//intracellular non-membrane-bounded organelle;GO:0005856//cytoskeleton;GO:0070013//intracellular organelle lumen;GO:0043231//intracellular membrane-bounded organelle;GO:0005623//cell;GO:0043233//organelle lumen;GO:0044464//cell part;GO:0043227//membrane-bounded organelle;GO:0043226//organelle;GO:0005634//nucleus;GO:0043229//intracellular organelle;GO…	GO:0097159//organic cyclic compound binding;GO:1901363//heterocyclic compound binding;GO:0001071//nucleic acid binding transcription factor activity;GO:0003700//transcription factor activity, sequence-specific DNA binding;GO:0005488//binding;GO:0003674//molecular_function;GO:0003676//nucleic acid binding;GO:0003677//DNA binding	GO:0009987//cellular process;GO:0030154//cell differentiation;GO:0008150//biological_process;GO:0044699//single-organism process;GO:0044767//single-organism developmental process;GO:0048869//cellular developmental process;GO:0034641//cellular nitrogen compound metabolic process;GO:0044763//single-organism cellular process;GO:0008152//metabolic process;GO:0048856//anatomical structure development;…
ENSMUSG00000001661	3.25	9.2	2.3525	3.364	0.515983	0.345776	0.620119	no	Hoxc6	homeobox C6 [Source:MGI Symbol;Acc:MGI:96197]	-	-	-	-	GO:0070013//intracellular organelle lumen;GO:0043226//organelle;GO:0005654//nucleoplasm;GO:0031981//nuclear lumen;GO:0044422//organelle part;GO:0043227//membrane-bounded organelle;GO:0005575//cellular_component;GO:0044424//intracellular part;GO:0044444//cytoplasmic part;GO:0044428//nuclear part;GO:0005623//cell;GO:0005737//cytoplasm;GO:0043233//organelle lumen;GO:0005622//intracellular;GO:0005634…	GO:0003674//molecular_function;GO:0003676//nucleic acid binding;GO:0003677//DNA binding;GO:0097159//organic cyclic compound binding;GO:1901363//heterocyclic compound binding;GO:0003700//transcription factor activity, sequence-specific DNA binding;GO:0005488//binding;GO:0001071//nucleic acid binding transcription factor activity	GO:0008152//metabolic process;GO:0044699//single-organism process;GO:0008150//biological_process;GO:0048856//anatomical structure development;GO:0007275//multicellular organism development;GO:0044767//single-organism developmental process;GO:0044707//single-multicellular organism process;GO:0009790//embryo development;GO:0032501//multicellular organismal process;GO:0032502//developmental process;…
ENSMUSG00000001663	302.76	460.064	197.942	165.954	-0.254298	0.0423569	0.148091	no	Gstt1	glutathione S-transferase, theta 1 [Source:MGI Symbol;Acc:MGI:107379]	Human Diseases;Metabolism	Metabolism of other amino acids;Cancers;Xenobiotics biodegradation and metabolism	ko05204//Chemical carcinogenesis;ko00982//Drug metabolism - cytochrome P450;ko00980//Metabolism of xenobiotics by cytochrome P450;ko00480//Glutathione metabolism	K00799	GO:0043229//intracellular organelle;GO:0044464//cell part;GO:0005634//nucleus;GO:0043227//membrane-bounded organelle;GO:0005623//cell;GO:0005575//cellular_component;GO:0005829//cytosol;GO:0044444//cytoplasmic part;GO:0043226//organelle;GO:0005622//intracellular;GO:0044424//intracellular part;GO:0005737//cytoplasm;GO:0043231//intracellular membrane-bounded organelle	GO:0003824//catalytic activity;GO:0016740//transferase activity;GO:0003674//molecular_function;GO:0016765//transferase activity, transferring alkyl or aryl (other than methyl) groups;GO:0016491//oxidoreductase activity	GO:0006725//cellular aromatic compound metabolic process;GO:0071704//organic substance metabolic process;GO:0006259//DNA metabolic process;GO:0044238//primary metabolic process;GO:0090304//nucleic acid metabolic process;GO:0051186//cofactor metabolic process;GO:0044260//cellular macromolecule metabolic process;GO:0006790//sulfur compound metabolic process;GO:0008152//metabolic process;GO:0009987/…
ENSMUSG00000001665	155.597	183.084	109.713	70.97	-0.628447	0.00275577	0.0171673	no	Gstt3	glutathione S-transferase, theta 3 [Source:MGI Symbol;Acc:MGI:2143526]	Metabolism;Human Diseases	Xenobiotics biodegradation and metabolism;Cancers;Metabolism of other amino acids	ko05204//Chemical carcinogenesis;ko00982//Drug metabolism - cytochrome P450;ko00980//Metabolism of xenobiotics by cytochrome P450;ko00480//Glutathione metabolism	K00799	GO:0044464//cell part;GO:0005737//cytoplasm;GO:0005623//cell;GO:0005622//intracellular;GO:0044424//intracellular part;GO:0005575//cellular_component	GO:0003824//catalytic activity;GO:0016740//transferase activity;GO:0016765//transferase activity, transferring alkyl or aryl (other than methyl) groups;GO:0003674//molecular_function	GO:0044237//cellular metabolic process;GO:0034641//cellular nitrogen compound metabolic process;GO:0051186//cofactor metabolic process;GO:0009987//cellular process;GO:0006790//sulfur compound metabolic process;GO:0008150//biological_process;GO:0006807//nitrogen compound metabolic process;GO:0008152//metabolic process
ENSMUSG00000001666	600.987	855.032	746.865	581.088	-0.362091	0.0658267	0.204376	no	Ddt	D-dopachrome tautomerase [Source:MGI Symbol;Acc:MGI:1298381]	-	-	-	-	GO:0005575//cellular_component;GO:0005576//extracellular region;GO:0044424//intracellular part;GO:0044421//extracellular region part;GO:0005622//intracellular;GO:0005737//cytoplasm;GO:0044464//cell part;GO:0005623//cell;GO:0005615//extracellular space	GO:0005515//protein binding;GO:0003674//molecular_function;GO:0016853//isomerase activity;GO:0005488//binding;GO:0019899//enzyme binding;GO:0016829//lyase activity;GO:0003824//catalytic activity	GO:0051674//localization of cell;GO:0009058//biosynthetic process;GO:0044699//single-organism process;GO:0051716//cellular response to stimulus;GO:0009987//cellular process;GO:0019538//protein metabolic process;GO:0044710//single-organism metabolic process;GO:0006928//movement of cell or subcellular component;GO:0050794//regulation of cellular process;GO:0007165//signal transduction;GO:0006950//r…
ENSMUSG00000001670	0	2.4	0.001	0.646	9.33539	0.0654583	0.203645	no	Tat	tyrosine aminotransferase [Source:MGI Symbol;Acc:MGI:98487]	Metabolism	Global and Overview;Amino acid metabolism;Metabolism of cofactors and vitamins	ko01100//Metabolic pathways;ko01110//Biosynthesis of secondary metabolites;ko01130//Biosynthesis of antibiotics;ko01230//Biosynthesis of amino acids;ko00270//Cysteine and methionine metabolism;ko00350//Tyrosine metabolism;ko00360//Phenylalanine metabolism;ko00130//Ubiquinone and other terpenoid-quinone biosynthesis;ko00400//Phenylalanine, tyrosine and tryptophan biosynthesis	K00815	GO:0044464//cell part;GO:0043231//intracellular membrane-bounded organelle;GO:0043226//organelle;GO:0043227//membrane-bounded organelle;GO:0044424//intracellular part;GO:0005737//cytoplasm;GO:0044444//cytoplasmic part;GO:0005622//intracellular;GO:0005623//cell;GO:0005575//cellular_component;GO:0005739//mitochondrion;GO:0043229//intracellular organelle	GO:0043167//ion binding;GO:0005488//binding;GO:0003674//molecular_function	GO:0006950//response to stress;GO:0071704//organic substance metabolic process;GO:0008150//biological_process;GO:0044699//single-organism process;GO:0009056//catabolic process;GO:0009987//cellular process;GO:1901564//organonitrogen compound metabolic process;GO:0009058//biosynthetic process;GO:0050896//response to stimulus;GO:0044763//single-organism cellular process;GO:0006520//cellular amino ac…
ENSMUSG00000001672	42.25	65.4	16.68	14.898	-0.163001	0.47865	0.736975	no	Marveld3	MARVEL (membrane-associating) domain containing 3 [Source:MGI Symbol;Acc:MGI:1920858]	-	-	-	-	GO:0031410//cytoplasmic vesicle;GO:0005575//cellular_component;GO:0043226//organelle;GO:0044424//intracellular part;GO:0005622//intracellular;GO:0031982//vesicle;GO:0005737//cytoplasm;GO:0044464//cell part;GO:0005623//cell;GO:0044444//cytoplasmic part;GO:0043229//intracellular organelle	GO:0005515//protein binding;GO:0003674//molecular_function;GO:0019899//enzyme binding;GO:0005488//binding	GO:0065007//biological regulation;GO:0036211//protein modification process;GO:0051179//localization;GO:0023052//signaling;GO:0044267//cellular protein metabolic process;GO:0071704//organic substance metabolic process;GO:0044238//primary metabolic process;GO:0050896//response to stimulus;GO:0044260//cellular macromolecule metabolic process;GO:0048870//cell motility;GO:0006928//movement of cell or …
ENSMUSG00000001674	59	100.4	19.855	17.834	-0.154872	0.326605	0.598493	no	Ddx18	DEAD (Asp-Glu-Ala-Asp) box polypeptide 18 [Source:MGI Symbol;Acc:MGI:1914192]	-	-	-	-	GO:0005694//chromosome;GO:0044424//intracellular part;GO:0031981//nuclear lumen;GO:0031974//membrane-enclosed lumen;GO:0005622//intracellular;GO:0044464//cell part;GO:0043232//intracellular non-membrane-bounded organelle;GO:0005575//cellular_component;GO:0044422//organelle part;GO:0070013//intracellular organelle lumen;GO:0005623//cell;GO:0043231//intracellular membrane-bounded organelle;GO:00056…	GO:0043167//ion binding;GO:0016462//pyrophosphatase activity;GO:0097159//organic cyclic compound binding;GO:0004386//helicase activity;GO:0003723//RNA binding;GO:0017111//nucleoside-triphosphatase activity;GO:0016817//hydrolase activity, acting on acid anhydrides;GO:1901363//heterocyclic compound binding;GO:0003824//catalytic activity;GO:0003674//molecular_function;GO:0016818//hydrolase activity,…	GO:0008150//biological_process
ENSMUSG00000001687	42.75	85.6	57.2975	60.636	0.0817024	0.742063	0.929051	no	Ubl3	ubiquitin-like 3 [Source:MGI Symbol;Acc:MGI:1344373]	-	-	-	-	GO:0005622//intracellular;GO:0005623//cell;GO:0005575//cellular_component;GO:0016020//membrane;GO:0005886//plasma membrane;GO:0044464//cell part;GO:0071944//cell periphery	GO:0003674//molecular_function	GO:0008150//biological_process
ENSMUSG00000001700	31.5	44.8	12.4425	9.028	-0.462798	0.0809717	0.235975	no	Gramd3	GRAM domain containing 3 [Source:MGI Symbol;Acc:MGI:1914815]	-	-	-	-	GO:0005737//cytoplasm;GO:0005623//cell;GO:0005622//intracellular;GO:0043229//intracellular organelle;GO:0044424//intracellular part;GO:0005575//cellular_component;GO:0044464//cell part;GO:0043226//organelle;GO:0043232//intracellular non-membrane-bounded organelle;GO:0005856//cytoskeleton;GO:0043228//non-membrane-bounded organelle	GO:0003674//molecular_function	-
ENSMUSG00000001707	42.5	70.2	37.37	33.972	-0.137534	0.555437	0.803824	no	Eef1e1	eukaryotic translation elongation factor 1 epsilon 1 [Source:MGI Symbol;Acc:MGI:1913393]	-	-	-	-	GO:0005575//cellular_component;GO:0043228//non-membrane-bounded organelle;GO:0043232//intracellular non-membrane-bounded organelle;GO:0043229//intracellular organelle;GO:0043231//intracellular membrane-bounded organelle;GO:0005654//nucleoplasm;GO:0043226//organelle;GO:0005829//cytosol;GO:0005623//cell;GO:0005634//nucleus;GO:0044428//nuclear part;GO:0005622//intracellular;GO:0031981//nuclear lumen…	GO:0003674//molecular_function	GO:0044237//cellular metabolic process;GO:0044267//cellular protein metabolic process;GO:1901564//organonitrogen compound metabolic process;GO:0044260//cellular macromolecule metabolic process;GO:0006412//translation;GO:0044700//single organism signaling;GO:0071704//organic substance metabolic process;GO:1901576//organic substance biosynthetic process;GO:0007154//cell communication;GO:0008219//ce…
ENSMUSG00000001729	77.375	167.336	27.89	32.79	0.233508	0.305242	0.572799	no	Akt1	thymoma viral proto-oncogene 1 [Source:MGI Symbol;Acc:MGI:87986]	Cellular Processes;Human Diseases;Organismal Systems;Environmental Information Processing	Digestive system;Infectious diseases;Cellular commiunity;Immune system;Development;Cancers;Circulatory system;Endocrine system;Signal transduction;Aging;Endocrine and metabolic diseases;Nervous system;Cell growth and death	ko05200//Pathways in cancer;ko04151//PI3K-Akt signaling pathway;ko05166//HTLV-I infection;ko04010//MAPK signaling pathway;ko04014//Ras signaling pathway;ko04015//Rap1 signaling pathway;ko05169//Epstein-Barr virus infection;ko04510//Focal adhesion;ko05205//Proteoglycans in cancer;ko04024//cAMP signaling pathway;ko04062//Chemokine signaling pathway;ko05152//Tuberculosis;ko04022//cGMP - PKG signalin…	K04456	GO:0016020//membrane;GO:0005634//nucleus;GO:0032991//macromolecular complex;GO:0005622//intracellular;GO:0044444//cytoplasmic part;GO:0005929//cilium;GO:0043228//non-membrane-bounded organelle;GO:0044446//intracellular organelle part;GO:0044424//intracellular part;GO:0005737//cytoplasm;GO:0005739//mitochondrion;GO:0005856//cytoskeleton;GO:0044430//cytoskeletal part;GO:0043226//organelle;GO:000562…	GO:0003824//catalytic activity;GO:0043167//ion binding;GO:0016772//transferase activity, transferring phosphorus-containing groups;GO:0005488//binding;GO:0005515//protein binding;GO:0008289//lipid binding;GO:0098772//molecular function regulator;GO:0030234//enzyme regulator activity;GO:0016301//kinase activity;GO:0003674//molecular_function;GO:0019899//enzyme binding;GO:0016740//transferase activ…	GO:0008219//cell death;GO:0006139//nucleobase-containing compound metabolic process;GO:0071704//organic substance metabolic process;GO:0016043//cellular component organization;GO:0044700//single organism signaling;GO:0048869//cellular developmental process;GO:0042592//homeostatic process;GO:0044802//single-organism membrane organization;GO:1901564//organonitrogen compound metabolic process;GO:005…
ENSMUSG00000001739	19	85	12.4675	29.804	1.25733	9.50527e-06	0.000120467	yes	Cldn15	claudin 15 [Source:MGI Symbol;Acc:MGI:1913103]	Cellular Processes;Human Diseases;Organismal Systems;Environmental Information Processing	Signaling molecules and interaction;Infectious diseases;Cellular commiunity;Immune system	ko04514//Cell adhesion molecules (CAMs);ko04530//Tight junction;ko05160//Hepatitis C;ko04670//Leukocyte transendothelial migration	K06087	GO:0005886//plasma membrane;GO:0005623//cell;GO:0005575//cellular_component;GO:0016020//membrane;GO:0071944//cell periphery;GO:0044464//cell part	GO:0005198//structural molecule activity;GO:0003674//molecular_function	GO:0008150//biological_process;GO:0051179//localization;GO:0007155//cell adhesion;GO:0006810//transport;GO:0022610//biological adhesion;GO:0051234//establishment of localization
ENSMUSG00000001741	13	78.6	3.6275	8.26	1.18717	8.61478e-07	1.38261e-05	yes	Il16	interleukin 16 [Source:MGI Symbol;Acc:MGI:1270855]	-	-	-	-	GO:0005886//plasma membrane;GO:0005615//extracellular space;GO:0031012//extracellular matrix;GO:0070013//intracellular organelle lumen;GO:0005634//nucleus;GO:0071944//cell periphery;GO:0005576//extracellular region;GO:0044421//extracellular region part;GO:0043231//intracellular membrane-bounded organelle;GO:0031981//nuclear lumen;GO:0005575//cellular_component;GO:0044464//cell part;GO:0005829//cy…	GO:0003674//molecular_function	GO:0050789//regulation of biological process;GO:0006810//transport;GO:0051716//cellular response to stimulus;GO:0048870//cell motility;GO:0044699//single-organism process;GO:0040011//locomotion;GO:0002376//immune system process;GO:0065007//biological regulation;GO:0007165//signal transduction;GO:0044700//single organism signaling;GO:0023052//signaling;GO:0050896//response to stimulus;GO:0051234//…
ENSMUSG00000001750	34.75	147.8	7.1875	15.002	1.06159	1.56046e-06	2.37818e-05	yes	Tcirg1	T cell, immune regulator 1, ATPase, H+ transporting, lysosomal V0 protein A3 [Source:MGI Symbol;Acc:MGI:1350931]	Cellular Processes;Metabolism;Organismal Systems;Human Diseases	Transport and catabolism;Nervous system;Energy metabolism;Global and Overview;Excretory system;Immune diseases;Infectious diseases	ko01100//Metabolic pathways;ko05152//Tuberculosis;ko04145//Phagosome;ko00190//Oxidative phosphorylation;ko04142//Lysosome;ko05323//Rheumatoid arthritis;ko04721//Synaptic vesicle cycle;ko04966//Collecting duct acid secretion	K02154	GO:0005773//vacuole;GO:0005623//cell;GO:0005886//plasma membrane;GO:0005575//cellular_component;GO:0044424//intracellular part;GO:0071944//cell periphery;GO:0043227//membrane-bounded organelle;GO:0043226//organelle;GO:0043229//intracellular organelle;GO:0016020//membrane;GO:0032991//macromolecular complex;GO:0043231//intracellular membrane-bounded organelle;GO:0005737//cytoplasm;GO:0044464//cell …	GO:0016462//pyrophosphatase activity;GO:0003824//catalytic activity;GO:0016787//hydrolase activity;GO:0005515//protein binding;GO:0003674//molecular_function;GO:0005215//transporter activity;GO:0016818//hydrolase activity, acting on acid anhydrides, in phosphorus-containing anhydrides;GO:0005488//binding;GO:0016887//ATPase activity;GO:0016817//hydrolase activity, acting on acid anhydrides;GO:0019…	GO:0044765//single-organism transport;GO:0008152//metabolic process;GO:1902578//single-organism localization;GO:0051179//localization;GO:0008150//biological_process;GO:0006810//transport;GO:0051234//establishment of localization;GO:0065007//biological regulation;GO:0042592//homeostatic process;GO:0044699//single-organism process;GO:0009056//catabolic process;GO:0065008//regulation of biological q…
ENSMUSG00000001751	194.192	429.8	43.3625	48.91	0.173682	0.218105	0.464407	no	Naglu	alpha-N-acetylglucosaminidase (Sanfilippo disease IIIB) [Source:MGI Symbol;Acc:MGI:1351641]	Cellular Processes;Metabolism	Glycan biosynthesis and metabolism;Transport and catabolism;Global and Overview	ko01100//Metabolic pathways;ko04142//Lysosome;ko00531//Glycosaminoglycan degradation	K01205	GO:0005576//extracellular region;GO:0005575//cellular_component;GO:0043226//organelle;GO:0044421//extracellular region part;GO:0005615//extracellular space	-	GO:0032502//developmental process;GO:0008150//biological_process;GO:0044767//single-organism developmental process;GO:0048856//anatomical structure development;GO:0030154//cell differentiation;GO:0009987//cellular process;GO:0044699//single-organism process;GO:0007275//multicellular organism development;GO:0044763//single-organism cellular process;GO:0009790//embryo development;GO:0044707//single…
ENSMUSG00000001755	341	520	97.3175	80.724	-0.269702	0.100207	0.274637	no	Coasy	Coenzyme A synthase [Source:MGI Symbol;Acc:MGI:1918993]	Metabolism	Metabolism of cofactors and vitamins;Global and Overview	ko01100//Metabolic pathways;ko00770//Pantothenate and CoA biosynthesis	K02318	GO:0043233//organelle lumen;GO:0043226//organelle;GO:0005623//cell;GO:0044464//cell part;GO:0043229//intracellular organelle;GO:0044422//organelle part;GO:0031974//membrane-enclosed lumen;GO:0005575//cellular_component;GO:0005634//nucleus;GO:0044428//nuclear part;GO:0005654//nucleoplasm;GO:0005737//cytoplasm;GO:0043227//membrane-bounded organelle;GO:0044446//intracellular organelle part;GO:004444…	GO:0016301//kinase activity;GO:0016740//transferase activity;GO:0003824//catalytic activity;GO:0005488//binding;GO:0016772//transferase activity, transferring phosphorus-containing groups;GO:0016779//nucleotidyltransferase activity;GO:0043167//ion binding;GO:0003674//molecular_function	GO:0044699//single-organism process;GO:0008150//biological_process;GO:0009058//biosynthetic process;GO:0051186//cofactor metabolic process;GO:0008152//metabolic process;GO:0044237//cellular metabolic process;GO:0034641//cellular nitrogen compound metabolic process;GO:0009987//cellular process;GO:0044710//single-organism metabolic process;GO:0006807//nitrogen compound metabolic process;GO:0044281/…
ENSMUSG00000001761	39.5775	53	8.5625	6.012	-0.510187	0.0628732	0.198055	no	Smo	smoothened, frizzled class receptor [Source:MGI Symbol;Acc:MGI:108075]	Environmental Information Processing;Human Diseases	Cancers;Signal transduction	ko05200//Pathways in cancer;ko05205//Proteoglycans in cancer;ko05217//Basal cell carcinoma;ko04340//Hedgehog signaling pathway	K06226	GO:0012505//endomembrane system;GO:0016020//membrane;GO:0005929//cilium;GO:0043228//non-membrane-bounded organelle;GO:0043232//intracellular non-membrane-bounded organelle;GO:0005886//plasma membrane;GO:0071944//cell periphery;GO:0005575//cellular_component;GO:0044424//intracellular part;GO:0043227//membrane-bounded organelle;GO:0005634//nucleus;GO:0044444//cytoplasmic part;GO:0043226//organelle;…	GO:0003674//molecular_function	GO:1902578//single-organism localization;GO:0048870//cell motility;GO:0071702//organic substance transport;GO:0044699//single-organism process;GO:0070727//cellular macromolecule localization;GO:0009653//anatomical structure morphogenesis;GO:0009987//cellular process;GO:0006605//protein targeting;GO:0032501//multicellular organismal process;GO:0048646//anatomical structure formation involved in mo…
ENSMUSG00000001763	83.25	120.6	49.2025	36.49	-0.43123	0.0247164	0.0984856	no	Tspan33	tetraspanin 33 [Source:MGI Symbol;Acc:MGI:1919012]	-	-	-	-	GO:0044464//cell part;GO:0005575//cellular_component;GO:0005623//cell;GO:0005886//plasma membrane;GO:0071944//cell periphery;GO:0016020//membrane	GO:0005515//protein binding;GO:0003674//molecular_function;GO:0019899//enzyme binding;GO:0005488//binding	GO:0008150//biological_process;GO:0010256//endomembrane system organization;GO:0044700//single organism signaling;GO:0051604//protein maturation;GO:0050794//regulation of cellular process;GO:0051716//cellular response to stimulus;GO:0019538//protein metabolic process;GO:0065007//biological regulation;GO:0061024//membrane organization;GO:0009987//cellular process;GO:0050789//regulation of biologic…
ENSMUSG00000001767	48.25	135	11.5875	16.164	0.480215	0.0126844	0.059052	no	Crnkl1	crooked neck pre-mRNA splicing factor 1 [Source:MGI Symbol;Acc:MGI:1914127]	Genetic Information Processing	Transcription	ko03040//Spliceosome	K12869	GO:0044422//organelle part;GO:0043233//organelle lumen;GO:0044464//cell part;GO:0043231//intracellular membrane-bounded organelle;GO:0044446//intracellular organelle part;GO:0005575//cellular_component;GO:0005622//intracellular;GO:0044424//intracellular part;GO:0032991//macromolecular complex;GO:0070013//intracellular organelle lumen;GO:0031974//membrane-enclosed lumen;GO:0043226//organelle;GO:00…	GO:0003676//nucleic acid binding;GO:0005488//binding;GO:1901363//heterocyclic compound binding;GO:0097159//organic cyclic compound binding;GO:0003723//RNA binding;GO:0003674//molecular_function	GO:0008152//metabolic process;GO:0016070//RNA metabolic process;GO:0065003//macromolecular complex assembly;GO:0006396//RNA processing;GO:0008150//biological_process;GO:0022607//cellular component assembly;GO:0006725//cellular aromatic compound metabolic process;GO:0016071//mRNA metabolic process;GO:0010467//gene expression;GO:0043170//macromolecule metabolic process;GO:0022618//ribonucleoprotein…
ENSMUSG00000001768	92	174.554	25.96	38.89	0.583109	0.791954	0.962694	no	Rin2	Ras and Rab interactor 2 [Source:MGI Symbol;Acc:MGI:1921280]	-	-	-	-	GO:0005575//cellular_component;GO:0005737//cytoplasm;GO:0044464//cell part;GO:0005622//intracellular;GO:0044424//intracellular part;GO:0005623//cell	GO:0003674//molecular_function;GO:0098772//molecular function regulator;GO:0030234//enzyme regulator activity	GO:0065007//biological regulation;GO:0007154//cell communication;GO:0050896//response to stimulus;GO:0051234//establishment of localization;GO:0051179//localization;GO:0009987//cellular process;GO:0044699//single-organism process;GO:0006810//transport;GO:0051716//cellular response to stimulus;GO:0050794//regulation of cellular process;GO:0007165//signal transduction;GO:0044763//single-organism ce…
ENSMUSG00000001773	900.482	915.38	200.005	100.452	-0.99353	6.44194e-12	2.31091e-10	no	Folh1	folate hydrolase 1 [Source:MGI Symbol;Acc:MGI:1858193]	Metabolism;Organismal Systems	Digestive system;Amino acid metabolism;Global and Overview	ko01100//Metabolic pathways;ko00250//Alanine, aspartate and glutamate metabolism;ko04977//Vitamin digestion and absorption	K14592	GO:0005623//cell;GO:0071944//cell periphery;GO:0005575//cellular_component;GO:0016020//membrane;GO:0044464//cell part;GO:0005886//plasma membrane	GO:0016787//hydrolase activity;GO:0043167//ion binding;GO:0008233//peptidase activity;GO:0005488//binding;GO:0003674//molecular_function;GO:0003824//catalytic activity	GO:0044238//primary metabolic process;GO:0008219//cell death;GO:0043412//macromolecule modification;GO:0044710//single-organism metabolic process;GO:0036211//protein modification process;GO:0044267//cellular protein metabolic process;GO:0044260//cellular macromolecule metabolic process;GO:0044281//small molecule metabolic process;GO:0019538//protein metabolic process;GO:0044699//single-organism p…
ENSMUSG00000001774	80.75	177.4	43.94	49.66	0.176549	0.290226	0.554451	no	Chordc1	cysteine and histidine-rich domain (CHORD)-containing, zinc-binding protein 1 [Source:MGI Symbol;Acc:MGI:1914167]	-	-	-	-	-	GO:0003674//molecular_function;GO:0005488//binding;GO:0043167//ion binding	GO:0019538//protein metabolic process;GO:0006457//protein folding;GO:0007049//cell cycle;GO:0008152//metabolic process;GO:0044267//cellular protein metabolic process;GO:0043170//macromolecule metabolic process;GO:0044238//primary metabolic process;GO:0071840//cellular component organization or biogenesis;GO:0071704//organic substance metabolic process;GO:0044763//single-organism cellular process;…
ENSMUSG00000001783	257.25	491.2	81.3125	83.462	0.0376423	0.836214	0.988603	no	Rtcb	RNA 2',3'-cyclic phosphate and 5'-OH ligase [Source:MGI Symbol;Acc:MGI:106379]	-	-	-	-	GO:0005829//cytosol;GO:0032991//macromolecular complex;GO:0070013//intracellular organelle lumen;GO:0044464//cell part;GO:0043231//intracellular membrane-bounded organelle;GO:0043229//intracellular organelle;GO:0031981//nuclear lumen;GO:0005634//nucleus;GO:0012505//endomembrane system;GO:0031967//organelle envelope;GO:0005635//nuclear envelope;GO:0005654//nucleoplasm;GO:0044424//intracellular par…	GO:0008092//cytoskeletal protein binding;GO:0003824//catalytic activity;GO:0005488//binding;GO:0043167//ion binding;GO:0016874//ligase activity;GO:0003674//molecular_function;GO:0005515//protein binding	GO:0044767//single-organism developmental process;GO:0007275//multicellular organism development;GO:0000003//reproduction;GO:0046483//heterocycle metabolic process;GO:0008152//metabolic process;GO:0006725//cellular aromatic compound metabolic process;GO:0009790//embryo development;GO:0006399//tRNA metabolic process;GO:0044260//cellular macromolecule metabolic process;GO:0043170//macromolecule met…
ENSMUSG00000001785	27.5	78.4	10.855	15.26	0.491395	0.0117055	0.0555021	no	Pwp1	PWP1 homolog, endonuclein [Source:MGI Symbol;Acc:MGI:1914735]	-	-	-	-	GO:0044464//cell part;GO:0005737//cytoplasm;GO:0070013//intracellular organelle lumen;GO:0043231//intracellular membrane-bounded organelle;GO:0031981//nuclear lumen;GO:0043227//membrane-bounded organelle;GO:0043229//intracellular organelle;GO:0005575//cellular_component;GO:0044422//organelle part;GO:0005694//chromosome;GO:0005730//nucleolus;GO:0005623//cell;GO:0043226//organelle;GO:0005622//intra…	GO:0005488//binding;GO:0042393//histone binding;GO:0003674//molecular_function;GO:0005515//protein binding	GO:0043412//macromolecule modification;GO:0071704//organic substance metabolic process;GO:0022613//ribonucleoprotein complex biogenesis;GO:0023052//signaling;GO:0007154//cell communication;GO:0008150//biological_process;GO:0051716//cellular response to stimulus;GO:0048869//cellular developmental process;GO:0009987//cellular process;GO:0050789//regulation of biological process;GO:0044267//cellular…
ENSMUSG00000001786	101	165	32.22	26.94	-0.258207	0.141414	0.348318	no	Fbxo7	F-box protein 7 [Source:MGI Symbol;Acc:MGI:1917004]	-	-	-	-	GO:0043226//organelle;GO:0044424//intracellular part;GO:0044444//cytoplasmic part;GO:0005634//nucleus;GO:0043229//intracellular organelle;GO:0043231//intracellular membrane-bounded organelle;GO:0005737//cytoplasm;GO:0044464//cell part;GO:0005623//cell;GO:0005829//cytosol;GO:0005622//intracellular;GO:0032991//macromolecular complex;GO:0005575//cellular_component;GO:0005739//mitochondrion;GO:004322…	GO:0005515//protein binding;GO:0019899//enzyme binding;GO:0005488//binding;GO:0003674//molecular_function;GO:0032182//ubiquitin-like protein binding	GO:1902582//single-organism intracellular transport;GO:0000278//mitotic cell cycle;GO:0007005//mitochondrion organization;GO:0006950//response to stress;GO:0006810//transport;GO:0050896//response to stimulus;GO:0016265//death;GO:0006996//organelle organization;GO:0044763//single-organism cellular process;GO:0044765//single-organism transport;GO:0046907//intracellular transport;GO:0019538//protein…
ENSMUSG00000001794	1078.75	2795.2	795.558	1084.48	0.446968	0.00414922	0.0239695	no	Capns1	calpain, small subunit 1 [Source:MGI Symbol;Acc:MGI:88266]	-	-	-	-	GO:0005575//cellular_component;GO:0005622//intracellular;GO:0005829//cytosol;GO:0005737//cytoplasm;GO:0005623//cell;GO:0044444//cytoplasmic part;GO:0044464//cell part;GO:0044424//intracellular part	GO:0008233//peptidase activity;GO:0003824//catalytic activity;GO:0003674//molecular_function;GO:0043167//ion binding;GO:0016787//hydrolase activity;GO:0005488//binding	GO:0008150//biological_process
ENSMUSG00000001802	17.5	12.6	3.775	1.592	-1.24564	0.00883059	0.0444337	yes	Lrp3	low density lipoprotein receptor-related protein 3 [Source:MGI Symbol;Acc:MGI:3584516]	-	-	-	-	GO:0005575//cellular_component	GO:0003674//molecular_function	GO:0008150//biological_process
ENSMUSG00000001804	0	0.4	0.001	0.044	5.45943	0.64873	0.869567	no	Dsg4	desmoglein 4 [Source:MGI Symbol;Acc:MGI:2661061]	-	-	-	-	GO:0005575//cellular_component;GO:0005623//cell;GO:0016020//membrane;GO:0005886//plasma membrane;GO:0044464//cell part;GO:0071944//cell periphery	GO:0005488//binding;GO:0003674//molecular_function;GO:0043167//ion binding	GO:0007154//cell communication;GO:0048856//anatomical structure development;GO:0034641//cellular nitrogen compound metabolic process;GO:0009987//cellular process;GO:0022610//biological adhesion;GO:0048869//cellular developmental process;GO:0065007//biological regulation;GO:0007165//signal transduction;GO:0044237//cellular metabolic process;GO:0030154//cell differentiation;GO:0007155//cell adhesio…
ENSMUSG00000001815	0	0	0.001	0.001	0	1	1	notest	Evx2	even-skipped homeobox 2 [Source:MGI Symbol;Acc:MGI:95462]	-	-	-	-	GO:0044424//intracellular part;GO:0005575//cellular_component;GO:0005623//cell;GO:0043231//intracellular membrane-bounded organelle;GO:0043227//membrane-bounded organelle;GO:0043226//organelle;GO:0043229//intracellular organelle;GO:0005634//nucleus;GO:0005622//intracellular;GO:0044464//cell part	GO:0003676//nucleic acid binding;GO:1901363//heterocyclic compound binding;GO:0005488//binding;GO:0003677//DNA binding;GO:0097159//organic cyclic compound binding;GO:0003674//molecular_function	GO:0034641//cellular nitrogen compound metabolic process;GO:0008150//biological_process;GO:0009058//biosynthetic process;GO:0009987//cellular process;GO:0048856//anatomical structure development;GO:0008152//metabolic process;GO:0006807//nitrogen compound metabolic process;GO:0032502//developmental process;GO:0044237//cellular metabolic process
ENSMUSG00000001819	0	0	0.001	0.001	0	1	1	notest	Hoxd13	homeobox D13 [Source:MGI Symbol;Acc:MGI:96205]	-	-	-	-	GO:0043231//intracellular membrane-bounded organelle;GO:0043229//intracellular organelle;GO:0043226//organelle;GO:0005622//intracellular;GO:0005634//nucleus;GO:0043227//membrane-bounded organelle;GO:0044464//cell part;GO:0005575//cellular_component;GO:0044424//intracellular part;GO:0005623//cell	GO:0003677//DNA binding;GO:0005488//binding;GO:1901363//heterocyclic compound binding;GO:0097159//organic cyclic compound binding;GO:0003674//molecular_function;GO:0003700//transcription factor activity, sequence-specific DNA binding;GO:0003676//nucleic acid binding;GO:0001071//nucleic acid binding transcription factor activity	GO:0008283//cell proliferation;GO:0044699//single-organism process;GO:0034641//cellular nitrogen compound metabolic process;GO:0008152//metabolic process;GO:0032502//developmental process;GO:0048856//anatomical structure development;GO:0044767//single-organism developmental process;GO:0007275//multicellular organism development;GO:0009987//cellular process;GO:0006807//nitrogen compound metabolic …
ENSMUSG00000001823	0	0	0.001	0.001	0	1	1	notest	Hoxd12	homeobox D12 [Source:MGI Symbol;Acc:MGI:96204]	-	-	-	-	GO:0043226//organelle;GO:0043229//intracellular organelle;GO:0005575//cellular_component;GO:0032991//macromolecular complex;GO:0044464//cell part;GO:0005634//nucleus;GO:0005623//cell;GO:0044424//intracellular part;GO:0043227//membrane-bounded organelle;GO:0005622//intracellular;GO:0043231//intracellular membrane-bounded organelle	GO:0003674//molecular_function;GO:0097159//organic cyclic compound binding;GO:0005488//binding;GO:0003676//nucleic acid binding;GO:0003677//DNA binding;GO:1901363//heterocyclic compound binding	GO:0044767//single-organism developmental process;GO:0034641//cellular nitrogen compound metabolic process;GO:0044707//single-multicellular organism process;GO:0009058//biosynthetic process;GO:0032502//developmental process;GO:0048856//anatomical structure development;GO:0044699//single-organism process;GO:0032501//multicellular organismal process;GO:0008150//biological_process;GO:0044237//cellul…
ENSMUSG00000001827	1332.75	2234.4	1023.52	912.944	-0.164945	0.17395	0.400417	no	Folr1	folate receptor 1 (adult) [Source:MGI Symbol;Acc:MGI:95568]	Cellular Processes	Transport and catabolism	ko04144//Endocytosis	K13649	GO:0031410//cytoplasmic vesicle;GO:0043227//membrane-bounded organelle;GO:0044444//cytoplasmic part;GO:0044464//cell part;GO:0031982//vesicle;GO:0005737//cytoplasm;GO:0005622//intracellular;GO:0005576//extracellular region;GO:0005768//endosome;GO:0044424//intracellular part;GO:0012505//endomembrane system;GO:0005886//plasma membrane;GO:0043231//intracellular membrane-bounded organelle;GO:0016020/…	GO:0043167//ion binding;GO:0003674//molecular_function;GO:0005488//binding	GO:0050794//regulation of cellular process;GO:0044699//single-organism process;GO:0033036//macromolecule localization;GO:0051674//localization of cell;GO:0044710//single-organism metabolic process;GO:0050896//response to stimulus;GO:0007275//multicellular organism development;GO:0023052//signaling;GO:0007165//signal transduction;GO:0015031//protein transport;GO:0009653//anatomical structure morph…
ENSMUSG00000001829	206.25	303.8	47.445	38.746	-0.292209	0.0661225	0.20494	no	Clpb	ClpB caseinolytic peptidase B [Source:MGI Symbol;Acc:MGI:1100517]	Organismal Systems	Aging	ko04213//Longevity regulating pathway - multiple species	K03695	GO:0044444//cytoplasmic part;GO:0043227//membrane-bounded organelle;GO:0005737//cytoplasm;GO:0044464//cell part;GO:0005623//cell;GO:0005575//cellular_component;GO:0043229//intracellular organelle;GO:0044424//intracellular part;GO:0043231//intracellular membrane-bounded organelle;GO:0005622//intracellular;GO:0043226//organelle;GO:0005739//mitochondrion	GO:0003824//catalytic activity;GO:0016887//ATPase activity;GO:0016787//hydrolase activity;GO:0043167//ion binding;GO:0016462//pyrophosphatase activity;GO:0005488//binding;GO:0003674//molecular_function;GO:0017111//nucleoside-triphosphatase activity;GO:0016818//hydrolase activity, acting on acid anhydrides, in phosphorus-containing anhydrides;GO:0016817//hydrolase activity, acting on acid anhydrid…	GO:0050896//response to stimulus;GO:0008150//biological_process;GO:0006950//response to stress
ENSMUSG00000001833	194	605.184	70.195	116.976	0.736772	1.54302e-06	2.35586e-05	no	2023-09-07	septin 7 [Source:MGI Symbol;Acc:MGI:1335094]	-	-	-	-	GO:0005622//intracellular;GO:0043228//non-membrane-bounded organelle;GO:0044424//intracellular part;GO:0005575//cellular_component;GO:0032991//macromolecular complex;GO:0005737//cytoplasm;GO:0043226//organelle;GO:0043232//intracellular non-membrane-bounded organelle;GO:0043229//intracellular organelle;GO:0044464//cell part;GO:0005856//cytoskeleton;GO:0005623//cell	GO:0005488//binding;GO:0043167//ion binding;GO:0003674//molecular_function	-
ENSMUSG00000001844	6.5	10.8	2.9975	2.964	-0.0162143	0.941105	1	no	Zdhhc4	zinc finger, DHHC domain containing 4 [Source:MGI Symbol;Acc:MGI:1920131]	-	-	-	-	GO:0005623//cell;GO:0044444//cytoplasmic part;GO:0005783//endoplasmic reticulum;GO:0044464//cell part;GO:0005575//cellular_component;GO:0043227//membrane-bounded organelle;GO:0012505//endomembrane system;GO:0043226//organelle;GO:0005622//intracellular;GO:0005737//cytoplasm;GO:0044424//intracellular part;GO:0043229//intracellular organelle;GO:0005794//Golgi apparatus;GO:0043231//intracellular memb…	GO:0003674//molecular_function;GO:0016740//transferase activity;GO:0003824//catalytic activity;GO:0016746//transferase activity, transferring acyl groups	GO:0008150//biological_process;GO:0044238//primary metabolic process;GO:0036211//protein modification process;GO:0033036//macromolecule localization;GO:0044237//cellular metabolic process;GO:0006605//protein targeting;GO:0070727//cellular macromolecule localization;GO:0043412//macromolecule modification;GO:0044260//cellular macromolecule metabolic process;GO:0015031//protein transport;GO:0044267/…
ENSMUSG00000001847	290.885	627.236	231.602	267.218	0.206366	0.166393	0.388709	no	Rac1	Rac family small GTPase 1 [Source:MGI Symbol;Acc:MGI:97845]	Cellular Processes;Organismal Systems;Human Diseases;Environmental Information Processing	Nervous system;Endocrine and metabolic diseases;Signal transduction;Cell motility;Transport and catabolism;Development;Cancers;Immune system;Cardiovascular diseases;Digestive system;Neurodegenerative diseases;Cellular commiunity;Infectious diseases	ko05200//Pathways in cancer;ko04151//PI3K-Akt signaling pathway;ko04010//MAPK signaling pathway;ko04014//Ras signaling pathway;ko05203//Viral carcinogenesis;ko04810//Regulation of actin cytoskeleton;ko04015//Rap1 signaling pathway;ko04510//Focal adhesion;ko05205//Proteoglycans in cancer;ko04024//cAMP signaling pathway;ko04062//Chemokine signaling pathway;ko04145//Phagosome;ko04932//Non-alcoholic …	K04392	GO:0044464//cell part;GO:0032991//macromolecular complex;GO:0005815//microtubule organizing center;GO:0042995//cell projection;GO:0005886//plasma membrane;GO:0016020//membrane;GO:0012505//endomembrane system;GO:0044422//organelle part;GO:0071944//cell periphery;GO:0043231//intracellular membrane-bounded organelle;GO:0005856//cytoskeleton;GO:0043232//intracellular non-membrane-bounded organelle;GO…	GO:0005515//protein binding;GO:0043167//ion binding;GO:0003924//GTPase activity;GO:0003824//catalytic activity;GO:0016462//pyrophosphatase activity;GO:0016787//hydrolase activity;GO:0016817//hydrolase activity, acting on acid anhydrides;GO:0017111//nucleoside-triphosphatase activity;GO:0016818//hydrolase activity, acting on acid anhydrides, in phosphorus-containing anhydrides;GO:0003674//molecula…	GO:0051234//establishment of localization;GO:0044763//single-organism cellular process;GO:0006464//cellular protein modification process;GO:0065003//macromolecular complex assembly;GO:0065008//regulation of biological quality;GO:0043170//macromolecule metabolic process;GO:0002376//immune system process;GO:0051179//localization;GO:0006807//nitrogen compound metabolic process;GO:0009790//embryo dev…
ENSMUSG00000001855	86.5	205.2	10.13	13.558	0.42051	0.101019	0.276143	no	Nup214	nucleoporin 214 [Source:MGI Symbol;Acc:MGI:1095411]	Human Diseases;Genetic Information Processing	Infectious diseases;Translation	ko05169//Epstein-Barr virus infection;ko03013//RNA transport	K14317	GO:0044428//nuclear part;GO:0044446//intracellular organelle part;GO:0005623//cell;GO:0031967//organelle envelope;GO:0044464//cell part;GO:0044422//organelle part;GO:0031975//envelope;GO:0005622//intracellular;GO:0032991//macromolecular complex;GO:0005634//nucleus;GO:0043227//membrane-bounded organelle;GO:0043229//intracellular organelle;GO:0043226//organelle;GO:0012505//endomembrane system;GO:00…	GO:0003674//molecular_function;GO:0022892//substrate-specific transporter activity;GO:0005215//transporter activity;GO:0008565//protein transporter activity;GO:0005198//structural molecule activity	GO:0006913//nucleocytoplasmic transport;GO:0051234//establishment of localization;GO:0051169//nuclear transport;GO:0000278//mitotic cell cycle;GO:0044699//single-organism process;GO:0007049//cell cycle;GO:0009987//cellular process;GO:0046907//intracellular transport;GO:0006810//transport;GO:0051179//localization;GO:0051649//establishment of localization in cell;GO:0044763//single-organism cellula…
ENSMUSG00000001864	293.75	597.6	299.127	325.766	0.123075	0.468234	0.726514	no	Aif1l	allograft inflammatory factor 1-like [Source:MGI Symbol;Acc:MGI:1919598]	-	-	-	-	GO:0005886//plasma membrane;GO:0043226//organelle;GO:0032991//macromolecular complex;GO:0043232//intracellular non-membrane-bounded organelle;GO:0005575//cellular_component;GO:0005737//cytoplasm;GO:0016020//membrane;GO:0071944//cell periphery;GO:0043228//non-membrane-bounded organelle;GO:0043229//intracellular organelle;GO:0005622//intracellular;GO:0044424//intracellular part;GO:0005623//cell;GO:…	GO:0003674//molecular_function;GO:0008092//cytoskeletal protein binding;GO:0043167//ion binding;GO:0005488//binding;GO:0005515//protein binding	GO:0006996//organelle organization;GO:0016043//cellular component organization;GO:0007010//cytoskeleton organization;GO:0022607//cellular component assembly;GO:0071840//cellular component organization or biogenesis;GO:0044085//cellular component biogenesis;GO:0008150//biological_process;GO:0009987//cellular process
ENSMUSG00000001865	1.75	8.2	0.705	1.568	1.15323	0.221652	0.468834	no	Cpa3	carboxypeptidase A3, mast cell [Source:MGI Symbol;Acc:MGI:88479]	Organismal Systems	Endocrine system;Digestive system	ko04972//Pancreatic secretion;ko04974//Protein digestion and absorption;ko04614//Renin-angiotensin system	K08780	GO:0044464//cell part;GO:0005622//intracellular;GO:0005615//extracellular space;GO:0043226//organelle;GO:0044421//extracellular region part;GO:0005576//extracellular region;GO:0005575//cellular_component;GO:0031982//vesicle;GO:0031410//cytoplasmic vesicle;GO:0005737//cytoplasm;GO:0044444//cytoplasmic part;GO:0043229//intracellular organelle;GO:0005623//cell;GO:0044424//intracellular part	GO:0005488//binding;GO:0016787//hydrolase activity;GO:0043167//ion binding;GO:0008233//peptidase activity;GO:0003674//molecular_function;GO:0003824//catalytic activity	GO:0008150//biological_process;GO:0003008//system process;GO:0003013//circulatory system process;GO:0032501//multicellular organismal process
ENSMUSG00000001870	91	360.602	10.6	21.718	1.03483	2.70266e-08	5.58748e-07	yes	Ltbp1	latent transforming growth factor beta binding protein 1 [Source:MGI Symbol;Acc:MGI:109151]	Environmental Information Processing	Signal transduction	ko04350//TGF-beta signaling pathway	K19559	GO:0031012//extracellular matrix;GO:0005615//extracellular space;GO:0032991//macromolecular complex;GO:0044464//cell part;GO:0044424//intracellular part;GO:0043231//intracellular membrane-bounded organelle;GO:0043227//membrane-bounded organelle;GO:0005575//cellular_component;GO:0044421//extracellular region part;GO:0044444//cytoplasmic part;GO:0005576//extracellular region;GO:0005739//mitochondri…	GO:0003674//molecular_function;GO:0043167//ion binding;GO:0005488//binding;GO:0005198//structural molecule activity	GO:0051716//cellular response to stimulus;GO:0044700//single organism signaling;GO:0044763//single-organism cellular process;GO:0050896//response to stimulus;GO:0007165//signal transduction;GO:0044699//single-organism process;GO:0008152//metabolic process;GO:0050794//regulation of cellular process;GO:0009058//biosynthetic process;GO:0050789//regulation of biological process;GO:0023052//signaling;…
ENSMUSG00000001891	299.25	634.4	92.9675	106.226	0.192339	0.211397	0.454465	no	Ugp2	UDP-glucose pyrophosphorylase 2 [Source:MGI Symbol;Acc:MGI:2183447]	Metabolism	Global and Overview;Carbohydrate metabolism	ko01100//Metabolic pathways;ko01130//Biosynthesis of antibiotics;ko00500//Starch and sucrose metabolism;ko00520//Amino sugar and nucleotide sugar metabolism;ko00040//Pentose and glucuronate interconversions;ko00052//Galactose metabolism	K00963	GO:0044464//cell part;GO:0005737//cytoplasm;GO:0005622//intracellular;GO:0005575//cellular_component;GO:0044424//intracellular part;GO:0005623//cell	GO:0016740//transferase activity;GO:0016779//nucleotidyltransferase activity;GO:0005488//binding;GO:0003674//molecular_function;GO:0016772//transferase activity, transferring phosphorus-containing groups;GO:0003824//catalytic activity;GO:0043167//ion binding	GO:0044281//small molecule metabolic process;GO:0008152//metabolic process;GO:0008150//biological_process;GO:0044699//single-organism process;GO:0071704//organic substance metabolic process;GO:0034641//cellular nitrogen compound metabolic process;GO:0044237//cellular metabolic process;GO:0006807//nitrogen compound metabolic process;GO:0009987//cellular process;GO:0006091//generation of precursor …
ENSMUSG00000001901	0	0	0.001	0.001	0	1	1	notest	Kcnh6	potassium voltage-gated channel, subfamily H (eag-related), member 6 [Source:MGI Symbol;Acc:MGI:2684139]	-	-	-	-	GO:0005886//plasma membrane;GO:0071944//cell periphery;GO:0016020//membrane;GO:0005623//cell;GO:0044464//cell part;GO:0005575//cellular_component	GO:0003674//molecular_function;GO:0022857//transmembrane transporter activity;GO:0005215//transporter activity	GO:0043933//macromolecular complex subunit organization;GO:0044699//single-organism process;GO:0065003//macromolecular complex assembly;GO:0071840//cellular component organization or biogenesis;GO:0044763//single-organism cellular process;GO:0051179//localization;GO:0022607//cellular component assembly;GO:0008150//biological_process;GO:0044765//single-organism transport;GO:0044085//cellular compo…
ENSMUSG00000001909	33.25	51	12.7125	9.656	-0.39675	0.167865	0.390371	no	Trmt1	tRNA methyltransferase 1 [Source:MGI Symbol;Acc:MGI:1289155]	-	-	-	-	-	GO:0003676//nucleic acid binding;GO:0005488//binding;GO:0097159//organic cyclic compound binding;GO:0016740//transferase activity;GO:0003674//molecular_function;GO:0043167//ion binding;GO:0003824//catalytic activity;GO:0003723//RNA binding;GO:1901363//heterocyclic compound binding;GO:0008168//methyltransferase activity;GO:0016741//transferase activity, transferring one-carbon groups	GO:0044238//primary metabolic process;GO:0016070//RNA metabolic process;GO:0008152//metabolic process;GO:0090304//nucleic acid metabolic process;GO:0006725//cellular aromatic compound metabolic process;GO:0071704//organic substance metabolic process;GO:0009987//cellular process;GO:0034641//cellular nitrogen compound metabolic process;GO:0006139//nucleobase-containing compound metabolic process;GO…
ENSMUSG00000001910	90.5	176.6	29.33	29.944	0.0298899	0.880287	1	no	Nacc1	nucleus accumbens associated 1, BEN and BTB (POZ) domain containing [Source:MGI Symbol;Acc:MGI:1914080]	-	-	-	-	GO:0043233//organelle lumen;GO:0044428//nuclear part;GO:0044422//organelle part;GO:0043227//membrane-bounded organelle;GO:0043231//intracellular membrane-bounded organelle;GO:0044446//intracellular organelle part;GO:0005623//cell;GO:0031981//nuclear lumen;GO:0070013//intracellular organelle lumen;GO:0005634//nucleus;GO:0005622//intracellular;GO:0031974//membrane-enclosed lumen;GO:0005575//cellula…	GO:0003674//molecular_function	GO:0006807//nitrogen compound metabolic process;GO:0009058//biosynthetic process;GO:0065003//macromolecular complex assembly;GO:0071840//cellular component organization or biogenesis;GO:0009987//cellular process;GO:0022607//cellular component assembly;GO:0008152//metabolic process;GO:0044085//cellular component biogenesis;GO:0044699//single-organism process;GO:0034641//cellular nitrogen compound …
ENSMUSG00000001911	59.975	135.2	23.5125	28.59	0.282083	0.244263	0.497345	no	Nfix	nuclear factor I/X [Source:MGI Symbol;Acc:MGI:97311]	-	-	-	-	GO:0044428//nuclear part;GO:0005622//intracellular;GO:0031974//membrane-enclosed lumen;GO:0031981//nuclear lumen;GO:0005623//cell;GO:0005654//nucleoplasm;GO:0043226//organelle;GO:0043233//organelle lumen;GO:0070013//intracellular organelle lumen;GO:0044424//intracellular part;GO:0044464//cell part;GO:0005575//cellular_component;GO:0043231//intracellular membrane-bounded organelle;GO:0044422//orga…	GO:0097159//organic cyclic compound binding;GO:0003674//molecular_function;GO:0003700//transcription factor activity, sequence-specific DNA binding;GO:0003677//DNA binding;GO:0001071//nucleic acid binding transcription factor activity;GO:0005488//binding;GO:0003676//nucleic acid binding;GO:1901363//heterocyclic compound binding	GO:0044699//single-organism process;GO:0009987//cellular process;GO:0071704//organic substance metabolic process;GO:0006259//DNA metabolic process;GO:0048869//cellular developmental process;GO:0008152//metabolic process;GO:0009058//biosynthetic process;GO:0048856//anatomical structure development;GO:0009653//anatomical structure morphogenesis;GO:0034641//cellular nitrogen compound metabolic proce…
ENSMUSG00000001918	99	343	29.8625	49.396	0.726059	0.000219655	0.00197514	no	Slc1a5	solute carrier family 1 (neutral amino acid transporter), member 5 [Source:MGI Symbol;Acc:MGI:105305]	Organismal Systems;Human Diseases	Cancers;Digestive system	ko04974//Protein digestion and absorption;ko05230//Central carbon metabolism in cancer	K05616	GO:0071944//cell periphery;GO:0005575//cellular_component;GO:0005623//cell;GO:0044464//cell part;GO:0016020//membrane;GO:0005886//plasma membrane	GO:0005215//transporter activity;GO:0022857//transmembrane transporter activity;GO:0003674//molecular_function	GO:0016043//cellular component organization;GO:1902578//single-organism localization;GO:0022607//cellular component assembly;GO:0044763//single-organism cellular process;GO:0051234//establishment of localization;GO:0044765//single-organism transport;GO:0044085//cellular component biogenesis;GO:0044699//single-organism process;GO:0006810//transport;GO:0043933//macromolecular complex subunit organi…
ENSMUSG00000001924	881.25	1931	132.405	155.662	0.233459	0.12966	0.328211	no	Uba1	ubiquitin-like modifier activating enzyme 1 [Source:MGI Symbol;Acc:MGI:98890]	Human Diseases;Genetic Information Processing	Folding, sorting and degradation;Neurodegenerative diseases	ko05012//Parkinson's disease;ko04120//Ubiquitin mediated proteolysis	K03178	GO:0005829//cytosol;GO:0000323//lytic vacuole;GO:0043227//membrane-bounded organelle;GO:0043231//intracellular membrane-bounded organelle;GO:0005654//nucleoplasm;GO:0005623//cell;GO:0005764//lysosome;GO:0043228//non-membrane-bounded organelle;GO:0044464//cell part;GO:0005739//mitochondrion;GO:0044446//intracellular organelle part;GO:0044422//organelle part;GO:0012505//endomembrane system;GO:00057…	GO:0016874//ligase activity;GO:0003824//catalytic activity;GO:0005488//binding;GO:0043167//ion binding;GO:0003674//molecular_function	GO:0043412//macromolecule modification;GO:0044237//cellular metabolic process;GO:0036211//protein modification process;GO:0043170//macromolecule metabolic process;GO:0006464//cellular protein modification process;GO:0006950//response to stress;GO:0071704//organic substance metabolic process;GO:0009987//cellular process;GO:0008150//biological_process;GO:0044260//cellular macromolecule metabolic pr…
ENSMUSG00000001930	16.25	100.4	1.5575	3.25	1.06121	9.70502e-05	0.000972915	yes	Vwf	Von Willebrand factor [Source:MGI Symbol;Acc:MGI:98941]	Environmental Information Processing;Organismal Systems;Cellular Processes	Signaling molecules and interaction;Signal transduction;Cellular commiunity;Immune system	ko04151//PI3K-Akt signaling pathway;ko04510//Focal adhesion;ko04611//Platelet activation;ko04512//ECM-receptor interaction;ko04610//Complement and coagulation cascades	K03900	GO:0044464//cell part;GO:0044444//cytoplasmic part;GO:0043231//intracellular membrane-bounded organelle;GO:0031012//extracellular matrix;GO:0005737//cytoplasm;GO:0043227//membrane-bounded organelle;GO:0044424//intracellular part;GO:0005622//intracellular;GO:0031982//vesicle;GO:0043226//organelle;GO:0005576//extracellular region;GO:0005623//cell;GO:0012505//endomembrane system;GO:0005783//endoplas…	GO:0019899//enzyme binding;GO:0003674//molecular_function;GO:0005488//binding;GO:0005515//protein binding	GO:0044767//single-organism developmental process;GO:0044085//cellular component biogenesis;GO:0009987//cellular process;GO:0071840//cellular component organization or biogenesis;GO:0032502//developmental process;GO:0016043//cellular component organization;GO:0048869//cellular developmental process;GO:0022607//cellular component assembly;GO:0006950//response to stress;GO:0065003//macromolecular c…
ENSMUSG00000001942	156	309.6	63.445	57.614	-0.139087	0.792037	0.962726	no	Siae	sialic acid acetylesterase [Source:MGI Symbol;Acc:MGI:104803]	-	-	-	-	GO:0005737//cytoplasm;GO:0044464//cell part;GO:0043231//intracellular membrane-bounded organelle;GO:0005575//cellular_component;GO:0005622//intracellular;GO:0044424//intracellular part;GO:0043227//membrane-bounded organelle;GO:0005764//lysosome;GO:0044444//cytoplasmic part;GO:0005623//cell;GO:0000323//lytic vacuole;GO:0043226//organelle;GO:0005773//vacuole;GO:0043229//intracellular organelle	GO:0003674//molecular_function	GO:0071704//organic substance metabolic process;GO:0005975//carbohydrate metabolic process;GO:0002376//immune system process;GO:0044238//primary metabolic process;GO:0008152//metabolic process;GO:0008150//biological_process
ENSMUSG00000001943	1	7.2	0.9425	1.932	1.03553	0.127864	0.325031	no	Vsig2	V-set and immunoglobulin domain containing 2 [Source:MGI Symbol;Acc:MGI:1928009]	-	-	-	-	GO:0071944//cell periphery;GO:0016020//membrane;GO:0005575//cellular_component;GO:0005623//cell;GO:0005886//plasma membrane;GO:0044464//cell part	GO:0003674//molecular_function	GO:0008150//biological_process
ENSMUSG00000001946	88.75	261	36.7825	54.654	0.571308	0.0002393	0.00212806	no	Esam	endothelial cell-specific adhesion molecule [Source:MGI Symbol;Acc:MGI:1916774]	Environmental Information Processing;Organismal Systems	Signaling molecules and interaction;Immune system	ko04514//Cell adhesion molecules (CAMs);ko04670//Leukocyte transendothelial migration	K06787	GO:0044464//cell part;GO:0005623//cell;GO:0071944//cell periphery;GO:0016020//membrane;GO:0005886//plasma membrane;GO:0005575//cellular_component	-	GO:0007155//cell adhesion;GO:0022610//biological adhesion;GO:0008150//biological_process
ENSMUSG00000001948	17.75	29.4	18.75	16.356	-0.197071	0.576493	0.819434	no	Spa17	sperm autoantigenic protein 17 [Source:MGI Symbol;Acc:MGI:1333778]	-	-	-	-	GO:0005575//cellular_component;GO:0071944//cell periphery;GO:0044424//intracellular part;GO:0005886//plasma membrane;GO:0016020//membrane;GO:0005622//intracellular;GO:0042995//cell projection;GO:0043226//organelle;GO:0005737//cytoplasm;GO:0044464//cell part;GO:0005623//cell;GO:0005929//cilium	GO:0003674//molecular_function	GO:0008150//biological_process;GO:0000003//reproduction
ENSMUSG00000001962	88.25	192.8	42.4375	46.54	0.133132	0.421549	0.690884	no	Fam50a	family with sequence similarity 50, member A [Source:MGI Symbol;Acc:MGI:1351626]	-	-	-	-	GO:0031974//membrane-enclosed lumen;GO:0031981//nuclear lumen;GO:0005622//intracellular;GO:0005634//nucleus;GO:0043229//intracellular organelle;GO:0044446//intracellular organelle part;GO:0070013//intracellular organelle lumen;GO:0043231//intracellular membrane-bounded organelle;GO:0005623//cell;GO:0044428//nuclear part;GO:0043233//organelle lumen;GO:0043227//membrane-bounded organelle;GO:0043226…	-	-
ENSMUSG00000001964	38	99.8	28.2025	37.83	0.423708	0.141928	0.349089	no	Emd	emerin [Source:MGI Symbol;Acc:MGI:108117]	Human Diseases	Cardiovascular diseases	ko05414//Dilated cardiomyopathy (DCM);ko05410//Hypertrophic cardiomyopathy (HCM);ko05412//Arrhythmogenic right ventricular cardiomyopathy (ARVC)	K12569	GO:0043229//intracellular organelle;GO:0044446//intracellular organelle part;GO:0044424//intracellular part;GO:0044444//cytoplasmic part;GO:0005737//cytoplasm;GO:0031981//nuclear lumen;GO:0043233//organelle lumen;GO:0044430//cytoskeletal part;GO:0031967//organelle envelope;GO:0031974//membrane-enclosed lumen;GO:0031975//envelope;GO:0043228//non-membrane-bounded organelle;GO:0005634//nucleus;GO:00…	GO:0005515//protein binding;GO:0008092//cytoskeletal protein binding;GO:0005488//binding;GO:0003674//molecular_function	GO:0044763//single-organism cellular process;GO:0051169//nuclear transport;GO:0050789//regulation of biological process;GO:0023052//signaling;GO:0008283//cell proliferation;GO:0051641//cellular localization;GO:0050896//response to stimulus;GO:0008150//biological_process;GO:0051179//localization;GO:0065007//biological regulation;GO:0016482//cytoplasmic transport;GO:0009987//cellular process;GO:000…
ENSMUSG00000001983	51.25	95.8	27.87	27.558	-0.0162418	0.927617	1	no	Taco1	translational activator of mitochondrially encoded cytochrome c oxidase I [Source:MGI Symbol;Acc:MGI:1917457]	-	-	-	-	GO:0005622//intracellular;GO:0043229//intracellular organelle;GO:0005739//mitochondrion;GO:0005575//cellular_component;GO:0005634//nucleus;GO:0043231//intracellular membrane-bounded organelle;GO:0044444//cytoplasmic part;GO:0043227//membrane-bounded organelle;GO:0005737//cytoplasm;GO:0044424//intracellular part;GO:0044464//cell part;GO:0005623//cell;GO:0043226//organelle	GO:0003674//molecular_function	GO:0043603//cellular amide metabolic process;GO:1901564//organonitrogen compound metabolic process;GO:0044260//cellular macromolecule metabolic process;GO:0071704//organic substance metabolic process;GO:0034645//cellular macromolecule biosynthetic process;GO:0006807//nitrogen compound metabolic process;GO:0009058//biosynthetic process;GO:0008152//metabolic process;GO:0009059//macromolecule biosyn…
ENSMUSG00000001985	0	0.6	0.001	0.054	5.75489	0.653014	0.871303	no	Grik3	glutamate receptor, ionotropic, kainate 3 [Source:MGI Symbol;Acc:MGI:95816]	Organismal Systems;Environmental Information Processing	Nervous system;Signaling molecules and interaction	ko04080//Neuroactive ligand-receptor interaction;ko04724//Glutamatergic synapse	K05203	GO:0044464//cell part;GO:0044424//intracellular part;GO:0016020//membrane;GO:0005623//cell;GO:0005622//intracellular;GO:0071944//cell periphery;GO:0005737//cytoplasm;GO:0005575//cellular_component;GO:0005886//plasma membrane;GO:0032991//macromolecular complex	GO:0003674//molecular_function;GO:0005215//transporter activity;GO:0022857//transmembrane transporter activity	GO:0044700//single organism signaling;GO:0050794//regulation of cellular process;GO:0051234//establishment of localization;GO:0051716//cellular response to stimulus;GO:0006810//transport;GO:0044763//single-organism cellular process;GO:0007267//cell-cell signaling;GO:0044765//single-organism transport;GO:0007165//signal transduction;GO:0007154//cell communication;GO:1902578//single-organism locali…
ENSMUSG00000001986	23.5	111.6	6.41	11.572	0.852242	1.21636e-07	2.29348e-06	no	Gria3	glutamate receptor, ionotropic, AMPA3 (alpha 3) [Source:MGI Symbol;Acc:MGI:95810]	Organismal Systems;Human Diseases;Environmental Information Processing	Nervous system;Substance dependence;Environmental adaptation;Cancers;Signal transduction;Signaling molecules and interaction	ko04080//Neuroactive ligand-receptor interaction;ko04024//cAMP signaling pathway;ko05202//Transcriptional misregulation in cancers;ko04728//Dopaminergic synapse;ko04724//Glutamatergic synapse;ko04723//Retrograde endocannabinoid signaling;ko04713//Circadian entrainment;ko05031//Amphetamine addiction;ko04730//Long-term depression;ko05033//Nicotine addiction	K05199	GO:0044464//cell part;GO:0005886//plasma membrane;GO:0043229//intracellular organelle;GO:0005575//cellular_component;GO:0043228//non-membrane-bounded organelle;GO:0016020//membrane;GO:0071944//cell periphery;GO:0005576//extracellular region;GO:0044424//intracellular part;GO:0032991//macromolecular complex;GO:0005623//cell;GO:0005856//cytoskeleton;GO:0043232//intracellular non-membrane-bounded org…	GO:0022857//transmembrane transporter activity;GO:0003674//molecular_function;GO:0005215//transporter activity	GO:1902578//single-organism localization;GO:0007165//signal transduction;GO:0051234//establishment of localization;GO:0050789//regulation of biological process;GO:0065007//biological regulation;GO:0044700//single organism signaling;GO:0044699//single-organism process;GO:0009987//cellular process;GO:0051716//cellular response to stimulus;GO:0006810//transport;GO:0051179//localization;GO:0007154//c…
ENSMUSG00000001988	0	0	0.001	0.001	0	1	1	notest	Npas1	neuronal PAS domain protein 1 [Source:MGI Symbol;Acc:MGI:109205]	-	-	-	-	GO:0005623//cell;GO:0043226//organelle;GO:0005622//intracellular;GO:0044424//intracellular part;GO:0044464//cell part;GO:0043231//intracellular membrane-bounded organelle;GO:0005575//cellular_component;GO:0005634//nucleus;GO:0043227//membrane-bounded organelle;GO:0043229//intracellular organelle	GO:0003674//molecular_function;GO:0001071//nucleic acid binding transcription factor activity;GO:0005488//binding;GO:0003700//transcription factor activity, sequence-specific DNA binding;GO:1901363//heterocyclic compound binding;GO:0003677//DNA binding;GO:0003676//nucleic acid binding;GO:0097159//organic cyclic compound binding	GO:0034641//cellular nitrogen compound metabolic process;GO:0008150//biological_process;GO:0000003//reproduction;GO:0009058//biosynthetic process;GO:0050877//neurological system process;GO:0032501//multicellular organismal process;GO:0009987//cellular process;GO:0003008//system process;GO:0006807//nitrogen compound metabolic process;GO:0008152//metabolic process;GO:0044237//cellular metabolic pro…
ENSMUSG00000001995	22.275	57.8	2.3675	3.08	0.379566	0.196968	0.434727	no	Sipa1l2	signal-induced proliferation-associated 1 like 2 [Source:MGI Symbol;Acc:MGI:2676970]	Environmental Information Processing	Signal transduction	ko04015//Rap1 signaling pathway	K17702	GO:0005575//cellular_component	GO:0098772//molecular function regulator;GO:0003674//molecular_function;GO:0030234//enzyme regulator activity	GO:0051716//cellular response to stimulus;GO:0050794//regulation of cellular process;GO:0044700//single organism signaling;GO:0023052//signaling;GO:0008150//biological_process;GO:0009987//cellular process;GO:0044699//single-organism process;GO:0050896//response to stimulus;GO:0007154//cell communication;GO:0050789//regulation of biological process;GO:0044763//single-organism cellular process;GO:0…
ENSMUSG00000001998	12.75	38	2.46	3.642	0.566073	0.0432186	0.15017	no	Ap4e1	adaptor-related protein complex AP-4, epsilon 1 [Source:MGI Symbol;Acc:MGI:1336993]	Cellular Processes	Transport and catabolism	ko04142//Lysosome	K12400	GO:0005737//cytoplasm;GO:0044464//cell part;GO:0043229//intracellular organelle;GO:0005575//cellular_component;GO:0044444//cytoplasmic part;GO:0043226//organelle;GO:0044424//intracellular part;GO:0043227//membrane-bounded organelle;GO:0043231//intracellular membrane-bounded organelle;GO:0005622//intracellular;GO:0005794//Golgi apparatus;GO:0032991//macromolecular complex;GO:0005623//cell;GO:00125…	GO:0003674//molecular_function	GO:0006810//transport;GO:0008150//biological_process;GO:0051179//localization;GO:0016192//vesicle-mediated transport;GO:0051234//establishment of localization
ENSMUSG00000001999	175.25	306.6	129.333	100.448	-0.364636	0.190036	0.425114	no	Blvra	biliverdin reductase A [Source:MGI Symbol;Acc:MGI:88170]	Metabolism	Metabolism of cofactors and vitamins;Global and Overview	ko01100//Metabolic pathways;ko01110//Biosynthesis of secondary metabolites;ko00860//Porphyrin and chlorophyll metabolism	K00214	GO:0005623//cell;GO:0005737//cytoplasm;GO:0005575//cellular_component;GO:0005622//intracellular;GO:0005829//cytosol;GO:0044444//cytoplasmic part;GO:0044424//intracellular part;GO:0044464//cell part	GO:0003674//molecular_function;GO:0016491//oxidoreductase activity;GO:0003824//catalytic activity;GO:0043167//ion binding;GO:0005488//binding	GO:0051186//cofactor metabolic process;GO:0008152//metabolic process;GO:0008150//biological_process;GO:0006807//nitrogen compound metabolic process;GO:0009056//catabolic process;GO:0034641//cellular nitrogen compound metabolic process;GO:0044237//cellular metabolic process;GO:0009987//cellular process
ENSMUSG00000002006	1.5	3	0.3825	0.416	0.121124	0.916468	1	no	Pdzd4	PDZ domain containing 4 [Source:MGI Symbol;Acc:MGI:2443483]	-	-	-	-	GO:0005654//nucleoplasm;GO:0043229//intracellular organelle;GO:0043232//intracellular non-membrane-bounded organelle;GO:0005623//cell;GO:0044464//cell part;GO:0005739//mitochondrion;GO:0070013//intracellular organelle lumen;GO:0043228//non-membrane-bounded organelle;GO:0044422//organelle part;GO:0005737//cytoplasm;GO:0044444//cytoplasmic part;GO:0005575//cellular_component;GO:0005622//intracellul…	GO:0003674//molecular_function	GO:0044260//cellular macromolecule metabolic process;GO:0008152//metabolic process;GO:0019538//protein metabolic process;GO:0006464//cellular protein modification process;GO:0043170//macromolecule metabolic process;GO:0044237//cellular metabolic process;GO:0044238//primary metabolic process;GO:0009987//cellular process;GO:0043412//macromolecule modification;GO:0071704//organic substance metabolic…
ENSMUSG00000002007	0.5	2.4	0.2125	0.304	0.516608	0.722966	0.914824	no	Srpk3	serine/arginine-rich protein specific kinase 3 [Source:MGI Symbol;Acc:MGI:1891338]	-	-	-	-	GO:0044424//intracellular part;GO:0043229//intracellular organelle;GO:0043227//membrane-bounded organelle;GO:0043226//organelle;GO:0005634//nucleus;GO:0005737//cytoplasm;GO:0005622//intracellular;GO:0005623//cell;GO:0043231//intracellular membrane-bounded organelle;GO:0044464//cell part;GO:0005575//cellular_component	GO:0003674//molecular_function;GO:0016772//transferase activity, transferring phosphorus-containing groups;GO:0005488//binding;GO:0016301//kinase activity;GO:0016740//transferase activity;GO:0003824//catalytic activity;GO:0043167//ion binding	GO:0006397//mRNA processing;GO:0071826//ribonucleoprotein complex subunit organization;GO:0048869//cellular developmental process;GO:0071704//organic substance metabolic process;GO:0051716//cellular response to stimulus;GO:0043933//macromolecular complex subunit organization;GO:0016071//mRNA metabolic process;GO:0007165//signal transduction;GO:0044700//single organism signaling;GO:0044699//single…
ENSMUSG00000002010	750.75	1091.8	294.215	232.02	-0.342622	0.0140047	0.0638642	no	Idh3g	isocitrate dehydrogenase 3 (NAD+), gamma [Source:MGI Symbol;Acc:MGI:1099463]	Metabolism	Carbohydrate metabolism;Global and Overview	ko01100//Metabolic pathways;ko01110//Biosynthesis of secondary metabolites;ko01130//Biosynthesis of antibiotics;ko01120//Microbial metabolism in diverse environments;ko01200//Carbon metabolism;ko01230//Biosynthesis of amino acids;ko00020//Citrate cycle (TCA cycle);ko01210//2-Oxocarboxylic acid metabolism	K00030	GO:0043227//membrane-bounded organelle;GO:0043229//intracellular organelle;GO:0005622//intracellular;GO:0043232//intracellular non-membrane-bounded organelle;GO:0031981//nuclear lumen;GO:0005654//nucleoplasm;GO:0005634//nucleus;GO:0044464//cell part;GO:0044446//intracellular organelle part;GO:0043226//organelle;GO:0005575//cellular_component;GO:0044428//nuclear part;GO:0005739//mitochondrion;GO:0…	GO:0016491//oxidoreductase activity;GO:0043167//ion binding;GO:0005488//binding;GO:0003824//catalytic activity;GO:0003674//molecular_function	GO:0051186//cofactor metabolic process;GO:0008150//biological_process;GO:0006807//nitrogen compound metabolic process;GO:0044281//small molecule metabolic process;GO:0006091//generation of precursor metabolites and energy;GO:0044237//cellular metabolic process;GO:0009987//cellular process;GO:0008152//metabolic process;GO:0044710//single-organism metabolic process;GO:0034641//cellular nitrogen com…
ENSMUSG00000002012	1.25	4.2	0.995	1.266	0.347509	0.691835	0.892805	no	Pnck	pregnancy upregulated non-ubiquitously expressed CaM kinase [Source:MGI Symbol;Acc:MGI:1347357]	-	-	-	-	GO:0005575//cellular_component;GO:0005634//nucleus;GO:0005623//cell;GO:0043227//membrane-bounded organelle;GO:0043231//intracellular membrane-bounded organelle;GO:0044424//intracellular part;GO:0044464//cell part;GO:0005622//intracellular;GO:0005737//cytoplasm;GO:0043226//organelle;GO:0043229//intracellular organelle	GO:0016772//transferase activity, transferring phosphorus-containing groups;GO:0005488//binding;GO:0016301//kinase activity;GO:0016740//transferase activity;GO:0043167//ion binding;GO:0003824//catalytic activity;GO:0003674//molecular_function	GO:0044267//cellular protein metabolic process;GO:0008150//biological_process;GO:0036211//protein modification process;GO:0071704//organic substance metabolic process;GO:0019538//protein metabolic process;GO:0006464//cellular protein modification process;GO:0009987//cellular process;GO:0043170//macromolecule metabolic process;GO:0044237//cellular metabolic process;GO:0044238//primary metabolic pr…
ENSMUSG00000002014	166.25	445.4	147.83	212.422	0.522994	0.000336947	0.00289163	no	Ssr4	signal sequence receptor, delta [Source:MGI Symbol;Acc:MGI:1099464]	Genetic Information Processing	Folding, sorting and degradation	ko04141//Protein processing in endoplasmic reticulum	K04571	GO:0043231//intracellular membrane-bounded organelle;GO:0043226//organelle;GO:0005783//endoplasmic reticulum;GO:0005575//cellular_component;GO:0005623//cell;GO:0005622//intracellular;GO:0044464//cell part;GO:0044444//cytoplasmic part;GO:0032991//macromolecular complex;GO:0043229//intracellular organelle;GO:0005737//cytoplasm;GO:0043227//membrane-bounded organelle;GO:0044424//intracellular part;GO…	GO:0003674//molecular_function	GO:0008150//biological_process
ENSMUSG00000002015	552.5	1395.6	360.877	454.916	0.334091	0.0375757	0.135541	no	Bcap31	B cell receptor associated protein 31 [Source:MGI Symbol;Acc:MGI:1350933]	Genetic Information Processing	Folding, sorting and degradation	ko04141//Protein processing in endoplasmic reticulum	K14009	GO:0044424//intracellular part;GO:0016020//membrane;GO:0005623//cell;GO:0005886//plasma membrane;GO:0012505//endomembrane system;GO:0043232//intracellular non-membrane-bounded organelle;GO:0043228//non-membrane-bounded organelle;GO:0043231//intracellular membrane-bounded organelle;GO:0005811//lipid particle;GO:0031982//vesicle;GO:0044444//cytoplasmic part;GO:0071944//cell periphery;GO:0005739//mi…	GO:0003674//molecular_function	GO:0007154//cell communication;GO:0044699//single-organism process;GO:0050896//response to stimulus;GO:0006810//transport;GO:0006950//response to stress;GO:0016265//death;GO:0009056//catabolic process;GO:0050789//regulation of biological process;GO:0051716//cellular response to stimulus;GO:0007165//signal transduction;GO:0044763//single-organism cellular process;GO:0044700//single organism signal…
ENSMUSG00000002017	55.5	121.2	17.105	19.37	0.179406	0.427723	0.695977	no	Fam98a	family with sequence similarity 98, member A [Source:MGI Symbol;Acc:MGI:1919972]	-	-	-	-	GO:0005622//intracellular;GO:0032991//macromolecular complex;GO:0044464//cell part;GO:0005575//cellular_component;GO:0005623//cell	GO:0003674//molecular_function;GO:0008168//methyltransferase activity;GO:0003824//catalytic activity;GO:0016741//transferase activity, transferring one-carbon groups;GO:0016740//transferase activity	GO:0008152//metabolic process;GO:0043170//macromolecule metabolic process;GO:0044260//cellular macromolecule metabolic process;GO:0044699//single-organism process;GO:0044238//primary metabolic process;GO:0022607//cellular component assembly;GO:0044085//cellular component biogenesis;GO:0071704//organic substance metabolic process;GO:0043412//macromolecule modification;GO:0019538//protein metabolic…
ENSMUSG00000002020	10	487	4.29	36.404	3.08505	2.09498e-27	4.03094e-25	yes	Ltbp2	latent transforming growth factor beta binding protein 2 [Source:MGI Symbol;Acc:MGI:99502]	-	-	-	-	-	GO:0043167//ion binding;GO:0005488//binding;GO:0003674//molecular_function	GO:0008150//biological_process
ENSMUSG00000002028	89	104.2	4.1225	2.542	-0.697555	0.00611014	0.033031	no	Kmt2a	lysine (K)-specific methyltransferase 2A [Source:MGI Symbol;Acc:MGI:96995]	Metabolism;Human Diseases	Amino acid metabolism;Cancers	ko05202//Transcriptional misregulation in cancers;ko00310//Lysine degradation	K09186	GO:0070013//intracellular organelle lumen;GO:0032991//macromolecular complex;GO:0031981//nuclear lumen;GO:0005829//cytosol;GO:0044446//intracellular organelle part;GO:0005654//nucleoplasm;GO:0005634//nucleus;GO:0005737//cytoplasm;GO:0005622//intracellular;GO:0043233//organelle lumen;GO:0043231//intracellular membrane-bounded organelle;GO:0031974//membrane-enclosed lumen;GO:0044422//organelle part…	GO:0003674//molecular_function;GO:0005515//protein binding;GO:0003676//nucleic acid binding;GO:0005488//binding;GO:0097159//organic cyclic compound binding;GO:0042393//histone binding;GO:0008168//methyltransferase activity;GO:0043167//ion binding;GO:1901363//heterocyclic compound binding;GO:0016740//transferase activity;GO:0003677//DNA binding;GO:0003824//catalytic activity;GO:0016741//transferas…	GO:0008283//cell proliferation;GO:0044707//single-multicellular organism process;GO:0046483//heterocycle metabolic process;GO:0051179//localization;GO:0065008//regulation of biological quality;GO:0006807//nitrogen compound metabolic process;GO:0044763//single-organism cellular process;GO:0006996//organelle organization;GO:0036211//protein modification process;GO:0008152//metabolic process;GO:0051…
ENSMUSG00000002031	56.25	128	33.63	47.208	0.489283	0.173794	0.400256	no	Ift46	intraflagellar transport 46 [Source:MGI Symbol;Acc:MGI:1923818]	-	-	-	-	GO:0044430//cytoskeletal part;GO:0005622//intracellular;GO:0071944//cell periphery;GO:0043226//organelle;GO:0044446//intracellular organelle part;GO:0044422//organelle part;GO:0043228//non-membrane-bounded organelle;GO:0005623//cell;GO:0005856//cytoskeleton;GO:0043229//intracellular organelle;GO:0005929//cilium;GO:0043232//intracellular non-membrane-bounded organelle;GO:0005575//cellular_componen…	GO:0003674//molecular_function	GO:0050896//response to stimulus;GO:0046907//intracellular transport;GO:0051234//establishment of localization;GO:0007165//signal transduction;GO:0051179//localization;GO:0030705//cytoskeleton-dependent intracellular transport;GO:0016043//cellular component organization;GO:0022607//cellular component assembly;GO:0044763//single-organism cellular process;GO:1902578//single-organism localization;GO…
ENSMUSG00000002032	27	33.6	17.2475	10.936	-0.657302	0.0640116	0.200267	no	Tmem25	transmembrane protein 25 [Source:MGI Symbol;Acc:MGI:1918937]	-	-	-	-	GO:0005575//cellular_component;GO:0005576//extracellular region;GO:0071944//cell periphery;GO:0044464//cell part;GO:0016020//membrane;GO:0005886//plasma membrane;GO:0005623//cell	GO:0003674//molecular_function	GO:0008150//biological_process
ENSMUSG00000002033	5.75	39.2	5.0275	16.916	1.75048	0.000130197	0.00125755	yes	Cd3g	CD3 antigen, gamma polypeptide [Source:MGI Symbol;Acc:MGI:88333]	Human Diseases;Organismal Systems	Immune system;Infectious diseases	ko05166//HTLV-I infection;ko05162//Measles;ko04660//T cell receptor signaling pathway;ko05142//Chagas disease (American trypanosomiasis);ko04640//Hematopoietic cell lineage	K06452	GO:0071944//cell periphery;GO:0032991//macromolecular complex;GO:0044464//cell part;GO:0005623//cell;GO:0005886//plasma membrane;GO:0016020//membrane;GO:0005575//cellular_component	GO:0003674//molecular_function	GO:0016043//cellular component organization;GO:0065007//biological regulation;GO:0030154//cell differentiation;GO:0065003//macromolecular complex assembly;GO:0016265//death;GO:0007154//cell communication;GO:0007165//signal transduction;GO:0022607//cellular component assembly;GO:0006810//transport;GO:0051716//cellular response to stimulus;GO:0023052//signaling;GO:0071840//cellular component organi…
ENSMUSG00000002043	32.25	68	29.395	34.064	0.212677	0.51802	0.772515	no	Trappc6a	trafficking protein particle complex 6A [Source:MGI Symbol;Acc:MGI:1914341]	-	-	-	-	GO:0044424//intracellular part;GO:0044464//cell part;GO:0043226//organelle;GO:0005737//cytoplasm;GO:0005623//cell;GO:0012505//endomembrane system;GO:0043231//intracellular membrane-bounded organelle;GO:0005575//cellular_component;GO:0005783//endoplasmic reticulum;GO:0043227//membrane-bounded organelle;GO:0005794//Golgi apparatus;GO:0043229//intracellular organelle;GO:0044444//cytoplasmic part;GO:…	-	GO:0051234//establishment of localization;GO:0022607//cellular component assembly;GO:0009987//cellular process;GO:0071840//cellular component organization or biogenesis;GO:0008150//biological_process;GO:0016192//vesicle-mediated transport;GO:0016043//cellular component organization;GO:0043473//pigmentation;GO:0051179//localization;GO:0044085//cellular component biogenesis;GO:0006810//transport;GO…
ENSMUSG00000002052	169.912	361.4	16.195	17.946	0.148114	0.374088	0.650047	no	Supt6	suppressor of Ty 6 [Source:MGI Symbol;Acc:MGI:107726]	-	-	-	-	GO:0043227//membrane-bounded organelle;GO:0044446//intracellular organelle part;GO:0005634//nucleus;GO:0043232//intracellular non-membrane-bounded organelle;GO:0043233//organelle lumen;GO:0031974//membrane-enclosed lumen;GO:0043231//intracellular membrane-bounded organelle;GO:0005623//cell;GO:0044464//cell part;GO:0043226//organelle;GO:0005654//nucleoplasm;GO:0044422//organelle part;GO:0031981//n…	GO:0005488//binding;GO:0003677//DNA binding;GO:0005515//protein binding;GO:1901363//heterocyclic compound binding;GO:0003674//molecular_function;GO:0097159//organic cyclic compound binding;GO:0003676//nucleic acid binding;GO:0042393//histone binding	GO:0016043//cellular component organization;GO:0046907//intracellular transport;GO:0044763//single-organism cellular process;GO:0036211//protein modification process;GO:0006807//nitrogen compound metabolic process;GO:0016070//RNA metabolic process;GO:0044260//cellular macromolecule metabolic process;GO:0043170//macromolecule metabolic process;GO:0016071//mRNA metabolic process;GO:0006397//mRNA pr…
ENSMUSG00000002055	5.75	30.2	0.8775	2.276	1.37503	0.00416274	0.0240312	yes	Spag5	sperm associated antigen 5 [Source:MGI Symbol;Acc:MGI:1927470]	-	-	-	-	GO:0043229//intracellular organelle;GO:0032991//macromolecular complex;GO:0005575//cellular_component;GO:0005737//cytoplasm;GO:0044422//organelle part;GO:0043232//intracellular non-membrane-bounded organelle;GO:0044430//cytoskeletal part;GO:0044424//intracellular part;GO:0043228//non-membrane-bounded organelle;GO:0005623//cell;GO:0015630//microtubule cytoskeleton;GO:0044464//cell part;GO:0043226/…	GO:0003674//molecular_function;GO:0005488//binding;GO:0008092//cytoskeletal protein binding;GO:0005515//protein binding	GO:0051179//localization;GO:0044763//single-organism cellular process;GO:0007059//chromosome segregation;GO:0044085//cellular component biogenesis;GO:0008150//biological_process;GO:0044699//single-organism process;GO:0022607//cellular component assembly;GO:0000278//mitotic cell cycle;GO:0006996//organelle organization;GO:0051301//cell division;GO:0051234//establishment of localization;GO:0007049/…
ENSMUSG00000002057	0	0.2	0.001	0.028	4.80735	1	1	no	Foxn1	forkhead box N1 [Source:MGI Symbol;Acc:MGI:102949]	-	-	-	-	GO:0005623//cell;GO:0043231//intracellular membrane-bounded organelle;GO:0043229//intracellular organelle;GO:0044424//intracellular part;GO:0005634//nucleus;GO:0005622//intracellular;GO:0043226//organelle;GO:0043227//membrane-bounded organelle;GO:0005575//cellular_component;GO:0044464//cell part	GO:0097159//organic cyclic compound binding;GO:0003674//molecular_function;GO:0003676//nucleic acid binding;GO:0005488//binding;GO:0001071//nucleic acid binding transcription factor activity;GO:0003700//transcription factor activity, sequence-specific DNA binding;GO:0003677//DNA binding;GO:1901363//heterocyclic compound binding	GO:0032502//developmental process;GO:0006807//nitrogen compound metabolic process;GO:0042592//homeostatic process;GO:0007155//cell adhesion;GO:0002376//immune system process;GO:0044699//single-organism process;GO:0034641//cellular nitrogen compound metabolic process;GO:0008283//cell proliferation;GO:0008150//biological_process;GO:0051674//localization of cell;GO:0048869//cellular developmental pr…
[truncated: 21,556 more rows]
