# Supplementary material for: The secreted micropeptide C4orf48 enhances renal fibrosis via an RNA-binding mechanism
Source: J Clin Invest. 2024 Apr 16;134(10):e178392. doi: 10.1172/JCI178392 (PMC11093611; doi:10.1172/JCI178392)
Supplement: Supplemental table 10 [file jci-134-178392-s178.xlsx]

## Sheet: CF48_target
ENSEMBL	SYMBOL	GENETYPE	GENENAME	log2FoldChange	pvalue	padj
ENSRNOG00000018126	Abca1	protein-coding	ATP binding cassette subfamily A member 1	2.40519	2.36701e-36	1.97642e-35
ENSRNOG00000004378	Abca5	protein-coding	ATP binding cassette subfamily A member 5	5.38312	2.92968e-09	7.46238e-09
ENSRNOG00000008012	Abcb1b	protein-coding	ATP-binding cassette, subfamily B (MDR/TAP), member 1B	3.66939	4.73554e-280	1.29633e-277
ENSRNOG00000010064	Abcc4	protein-coding	ATP binding cassette subfamily C member 4	1.5677	1.83785e-56	2.94246e-55
ENSRNOG00000004305	Abl2	protein-coding	ABL proto-oncogene 2, non-receptor tyrosine kinase	2.12061	4.06756e-30	2.70544e-29
ENSRNOG00000056688	Acnat1	protein-coding	acyl-coenzyme A amino acid N-acyltransferase 1	3.40276	6.82051e-06	1.41215e-05
ENSRNOG00000053460	Acot3	protein-coding	acyl-CoA thioesterase 3	10.6999	2.60439e-19	1.10349e-18
ENSRNOG00000019180	Acsl4	protein-coding	acyl-CoA synthetase long-chain family member 4	1.52736	1.17474e-27	7.04796e-27
ENSRNOG00000058039	Acta2	protein-coding	actin alpha 2, smooth muscle	2.01746	1.7003e-24	8.98142e-24
ENSRNOG00000005334	Acvr2a	protein-coding	activin A receptor type 2A	2.07102	8.18835e-33	6.0872e-32
ENSRNOG00000012166	Adal	protein-coding	adenosine deaminase-like	4.8887	1.9902e-20	8.80952e-20
ENSRNOG00000057794	Adamts5	protein-coding	ADAM metallopeptidase with thrombospondin type 1 motif, 5	2.25869	4.41068e-13	1.3941e-12
ENSRNOG00000023257	Adamts9	protein-coding	ADAM metallopeptidase with thrombospondin type 1 motif, 9	2.33147	4.3291e-26	2.4469e-25
ENSRNOG00000012098	Adcyap1r1	protein-coding	ADCYAP receptor type I	1.81217	8.92916e-29	5.62291e-28
ENSRNOG00000011411	Adgrg6	protein-coding	adhesion G protein-coupled receptor G6	2.29866	0.00210764	0.00357618
ENSRNOG00000010975	Adnp	protein-coding	activity-dependent neuroprotector homeobox	2.5072	2.39409e-46	2.78997e-45
ENSRNOG00000013720	Aebp1	protein-coding	AE binding protein 1	1.72174	2.96348e-20	1.30268e-19
ENSRNOG00000002232	Aff1	protein-coding	AF4/FMR2 family, member 1	2.60877	8.77239e-78	2.62814e-76
ENSRNOG00000052572	Aff2	protein-coding	AF4/FMR2 family, member 2	2.97286	7.92335e-95	3.35206e-93
ENSRNOG00000006965	Aff4	protein-coding	AF4/FMR2 family, member 4	2.07364	4.62819e-35	3.72631e-34
ENSRNOG00000008533	Ago2	protein-coding	argonaute RISC catalytic component 2	3.43157	8.17288e-103	4.00356e-101
ENSRNOG00000001547	Agps	protein-coding	alkylglycerone phosphate synthase	1.58701	7.43734e-34	5.73345e-33
ENSRNOG00000023541	Ahctf1	protein-coding	AT hook containing transcription factor 1	2.03861	2.90178e-34	2.27466e-33
ENSRNOG00000042855	Ahdc1	protein-coding	AT hook, DNA binding motif, containing 1	1.7836	9.52227e-30	6.23256e-29
ENSRNOG00000057569	Ahnak	protein-coding	AHNAK nucleoprotein	2.80647	4.82746e-19	2.01483e-18
ENSRNOG00000004342	Ahr	protein-coding	aryl hydrocarbon receptor	1.63133	8.4406e-33	6.26805e-32
ENSRNOG00000002373	Akap1	protein-coding	A-kinase anchoring protein 1	1.5672	5.69011e-43	5.86703e-42
ENSRNOG00000009987	Akap11	protein-coding	A-kinase anchoring protein 11	2.14128	2.41683e-33	1.83078e-32
ENSRNOG00000019549	Akap12	protein-coding	A-kinase anchoring protein 12	1.85003	3.68724e-22	1.76838e-21
ENSRNOG00000010964	Akap13	protein-coding	A-kinase anchoring protein 13	2.04556	1.6551e-32	1.21128e-31
ENSRNOG00000004841	Akap6	protein-coding	A-kinase anchoring protein 6	3.36931	3.59479e-49	4.60008e-48
ENSRNOG00000026319	Akap9	protein-coding	A-kinase anchoring protein 9	1.6251	8.16808e-20	3.51092e-19
ENSRNOG00000008005	Akna	protein-coding	AT-hook transcription factor	1.80231	9.31477e-22	4.38447e-21
ENSRNOG00000023285	Akr1b1-ps2	pseudo	aldo-keto reductase family 1, member B1 (aldose reductase), pseudogene 2	5.90649	1.11756e-15	4.00982e-15
ENSRNOG00000009734	Akr1b8	protein-coding	aldo-keto reductase family 1, member B8	4.80812	0	0
ENSRNOG00000028341	Alkbh5	protein-coding	alkB homolog 5, RNA demethylase	2.30623	4.25945e-125	3.21439e-123
ENSRNOG00000022343	Alms1	protein-coding	ALMS1, centrosome and basal body associated protein	2.40495	2.403e-50	3.17392e-49
ENSRNOG00000022636	Alpk1	protein-coding	alpha-kinase 1	1.58461	4.9957e-20	2.16599e-19
ENSRNOG00000003718	Ambn	protein-coding	ameloblastin	2.17375	0.00373137	0.00615401
ENSRNOG00000007032	Amigo2	protein-coding	adhesion molecule with Ig like domain 2	1.63723	7.34592e-10	1.9332e-09
ENSRNOG00000018262	Ampd3	protein-coding	adenosine monophosphate deaminase 3	2.38047	4.54413e-16	1.65945e-15
ENSRNOG00000016965	Anapc1	protein-coding	anaphase promoting complex subunit 1	1.63696	3.08046e-32	2.23061e-31
ENSRNOG00000011076	Ank2	protein-coding	ankyrin 2	1.92941	2.9657e-14	9.88873e-14
ENSRNOG00000005502	Ankib1	protein-coding	ankyrin repeat and IBR domain containing 1	1.6041	3.8978e-67	8.62395e-66
ENSRNOG00000027906	Ankrd11	protein-coding	ankyrin repeat domain 11	1.81857	8.99137e-21	4.04539e-20
ENSRNOG00000012733	Ankrd12	protein-coding	ankyrin repeat domain 12	1.65931	3.00859e-19	1.27012e-18
ENSRNOG00000002940	Ankrd17	protein-coding	ankyrin repeat domain 17	2.05986	1.11161e-44	1.21433e-43
ENSRNOG00000010534	Ankrd50	protein-coding	ankyrin repeat domain 50	2.15615	1.18519e-35	9.72177e-35
ENSRNOG00000030597	Ankrd52	protein-coding	ankyrin repeat domain 52	2.35167	4.24413e-47	5.0643e-46
ENSRNOG00000018113	Anlnl1	protein-coding	anillin, actin binding protein-like 1	3.54032	7.53982e-84	2.54875e-82
ENSRNOG00000006995	Ano6	protein-coding	anoctamin 6	1.62328	7.21549e-46	8.20321e-45
ENSRNOG00000014610	Anpep	protein-coding	alanyl aminopeptidase, membrane	1.8751	3.14967e-17	1.21137e-16
ENSRNOG00000008678	Antxr1	protein-coding	ANTXR cell adhesion molecule 1	1.79472	2.10528e-112	1.25606e-110
ENSRNOG00000014928	Apba1	protein-coding	amyloid beta precursor protein binding family A member 1	1.918	3.54465e-15	1.23686e-14
ENSRNOG00000020423	Apc	protein-coding	APC regulator of WNT signaling pathway	3.3319	1.63165e-66	3.52624e-65
ENSRNOG00000033791	Apc2	protein-coding	APC regulator of WNT signaling pathway 2	1.98894	1.30298e-37	1.13622e-36
ENSRNOG00000043304	Apcdd1	protein-coding	APC down-regulated 1	3.41121	8.1819e-11	2.28729e-10
ENSRNOG00000008912	Aqr	protein-coding	aquarius intron-binding spliceosomal factor	1.85114	8.36541e-56	1.31224e-54
ENSRNOG00000056826	Arap2	protein-coding	ArfGAP with RhoGAP domain, ankyrin repeat and PH domain 2	1.64798	8.16591e-16	2.94661e-15
ENSRNOG00000004382	Arel1	protein-coding	apoptosis resistant E3 ubiquitin protein ligase 1	1.69198	7.95401e-49	1.01043e-47
ENSRNOG00000005703	Arfgef1	protein-coding	ADP ribosylation factor guanine nucleotide exchange factor 1	1.6407	2.09942e-36	1.76142e-35
ENSRNOG00000007485	Arfgef2	protein-coding	ADP ribosylation factor guanine nucleotide exchange factor 2	1.61217	3.24447e-50	4.25314e-49
ENSRNOG00000025624	Arhgap20	protein-coding	Rho GTPase activating protein 20	1.9539	0.0225182	0.0338695
ENSRNOG00000008659	Arhgap21	protein-coding	Rho GTPase activating protein 21	2.11602	6.47807e-33	4.84156e-32
ENSRNOG00000013920	Arhgap26	protein-coding	Rho GTPase activating protein 26	1.79491	7.83905e-17	2.96427e-16
ENSRNOG00000012563	Arhgap29	protein-coding	Rho GTPase activating protein 29	1.50248	2.87494e-41	2.81861e-40
ENSRNOG00000003088	Arhgap31	protein-coding	Rho GTPase activating protein 31	2.06401	2.86719e-63	5.7184e-62
ENSRNOG00000008709	Arhgap32	protein-coding	Rho GTPase activating protein 32	2.87141	1.2833e-75	3.59041e-74
ENSRNOG00000015852	Arhgap35	protein-coding	Rho GTPase activating protein 35	2.43553	7.76927e-74	2.06603e-72
ENSRNOG00000026821	Arhgap42	protein-coding	Rho GTPase activating protein 42	1.78433	5.37166e-53	7.71541e-52
ENSRNOG00000004696	Arhgap5	protein-coding	Rho GTPase activating protein 5	2.0105	4.5266e-47	5.39214e-46
ENSRNOG00000008924	Arhgef12	protein-coding	Rho guanine nucleotide exchange factor 12	2.00483	1.4124e-62	2.7617e-61
ENSRNOG00000025502	Arhgef37	protein-coding	Rho guanine nucleotide exchange factor 37	3.45892	0.0338379	0.0495553
ENSRNOG00000005506	Arhgef5	protein-coding	Rho guanine nucleotide exchange factor 5	1.74388	8.03776e-50	1.04483e-48
ENSRNOG00000006137	Arid1a	protein-coding	AT-rich interaction domain 1A	2.71263	7.92814e-59	1.36144e-57
ENSRNOG00000017030	Arid1b	protein-coding	AT-rich interaction domain 1B	2.56832	3.95857e-89	1.49366e-87
ENSRNOG00000004831	Arid2	protein-coding	AT-rich interaction domain 2	2.73358	6.21565e-47	7.3727e-46
ENSRNOG00000000635	Arid5b	protein-coding	AT-rich interaction domain 5B	2.85634	1.63458e-92	6.6146e-91
ENSRNOG00000055860	Arl8b	protein-coding	ADP-ribosylation factor like GTPase 8B	1.55228	1.78297e-15	6.32258e-15
ENSRNOG00000023086	Arpp19	protein-coding	cAMP-regulated phosphoprotein 19	2.8087	7.61778e-45	8.38737e-44
ENSRNOG00000058733	Asap1	protein-coding	ArfGAP with SH3 domain, ankyrin repeat and PH domain 1	2.0958	2.33597e-87	8.53728e-86
ENSRNOG00000037604	Ascc3	protein-coding	activating signal cointegrator 1 complex subunit 3	1.87222	2.4276e-21	1.11965e-20
ENSRNOG00000020386	Ash1l	protein-coding	ASH1 like histone lysine methyltransferase	2.41738	1.82251e-55	2.82712e-54
ENSRNOG00000011908	Asxl2	protein-coding	ASXL transcriptional regulator 2	2.68787	2.45142e-86	8.70845e-85
ENSRNOG00000021903	Atad5	protein-coding	ATPase family, AAA domain containing 5	2.48524	2.66712e-40	2.5469e-39
ENSRNOG00000008870	Atf7ip	protein-coding	activating transcription factor 7 interacting protein	1.96144	2.99199e-119	2.06788e-117
ENSRNOG00000004519	Atg2b	protein-coding	autophagy related 2B	1.56338	1.85051e-34	1.45878e-33
ENSRNOG00000005063	Atl1	protein-coding	atlastin GTPase 1	2.28424	6.3278e-25	3.39778e-24
ENSRNOG00000029773	Atm	protein-coding	ATM serine/threonine kinase	2.59281	4.24489e-22	2.03164e-21
ENSRNOG00000017154	Atp11a	protein-coding	ATPase phospholipid transporting 11A	1.79867	2.11485e-24	1.11248e-23
ENSRNOG00000004026	Atp2b1	protein-coding	ATPase plasma membrane Ca2+ transporting 1	1.8701	2.2914e-70	5.61906e-69
ENSRNOG00000003031	Atp2b4	protein-coding	ATPase plasma membrane Ca2+ transporting 4	1.70549	1.6167e-39	1.49872e-38
ENSRNOG00000038744	Atp5hl1	protein-coding	ATP synthase, H+ transporting, mitochondrial Fo complex, subunit d-like 1	3.22723	0.025043	0.0374571
ENSRNOG00000013428	Atp6v0a4	protein-coding	ATPase H+ transporting V0 subunit a4	5.50502	2.85391e-16	1.05294e-15
ENSRNOG00000061367	Atp7a	protein-coding	ATPase copper transporting alpha	2.30505	3.0682e-34	2.40376e-33
ENSRNOG00000010027	Atr	protein-coding	ATR serine/threonine kinase	2.15809	3.9213e-52	5.4855e-51
ENSRNOG00000016998	Atxn1	protein-coding	ataxin 1	2.91382	6.77373e-94	2.81453e-92
ENSRNOG00000001256	Atxn2	protein-coding	ataxin 2	1.78175	1.4281e-67	3.24719e-66
ENSRNOG00000055010	Axin2	protein-coding	axin 2	3.60967	4.71441e-137	4.16569e-135
ENSRNOG00000015895	B4galt6	protein-coding	beta-1,4-galactosyltransferase 6	2.10612	4.43878e-106	2.35627e-104
ENSRNOG00000001971	Bbx	protein-coding	BBX high mobility group box domain containing	2.11145	5.15628e-33	3.8661e-32
ENSRNOG00000001843	Bcl6	protein-coding	BCL6, transcription repressor	2.10218	8.6926e-78	2.60984e-76
ENSRNOG00000056017	Bcl7a	protein-coding	BAF chromatin remodeling complex subunit BCL7A	1.55687	0.00196146	0.0033395
ENSRNOG00000017516	Bcl9	protein-coding	BCL9, transcription coactivator	1.70624	1.45783e-38	1.30132e-37
ENSRNOG00000012420	Bcl9l	protein-coding	BCL9 like	2.29231	1.57093e-47	1.90215e-46
ENSRNOG00000017864	Bdp1	protein-coding	B double prime 1, subunit of RNA polymerase III transcription initiation factor IIIB	2.21341	1.39808e-38	1.25039e-37
ENSRNOG00000046505	Bend3	protein-coding	BEN domain containing 3	2.56917	8.89445e-48	1.0945e-46
ENSRNOG00000020346	Best1	protein-coding	bestrophin 1	6.05857	3.00039e-17	1.15523e-16
ENSRNOG00000025164	Bhlha15	protein-coding	basic helix-loop-helix family, member a15	4.47262	0.000338946	0.000621245
ENSRNOG00000000614	Bicc1	protein-coding	BicC family RNA binding protein 1	2.13922	4.20887e-100	1.97845e-98
ENSRNOG00000036911	Bicd1	protein-coding	BICD cargo adaptor 1	1.73653	8.58626e-43	8.82715e-42
ENSRNOG00000016229	Bicral	protein-coding	BRD4 interacting chromatin remodeling complex associated protein like	2.96397	2.75171e-79	8.59432e-78
ENSRNOG00000027191	Birc6	protein-coding	baculoviral IAP repeat-containing 6	3.06884	1.4721e-54	2.22666e-53
ENSRNOG00000002040	Bmp2k	protein-coding	BMP-2 inducible kinase	2.00773	6.34257e-46	7.2462e-45
ENSRNOG00000052469	Bmpr1a	protein-coding	bone morphogenetic protein receptor type 1A	1.53099	9.76618e-64	1.97031e-62
ENSRNOG00000022196	Bmpr2	protein-coding	bone morphogenetic protein receptor type 2	3.23318	4.62937e-77	1.34647e-75
ENSRNOG00000006553	Bnc2	protein-coding	basonuclin 2	3.22359	3.80299e-222	7.37411e-220
ENSRNOG00000002041	Boc	protein-coding	BOC cell adhesion associated, oncogene regulated	2.41983	0.00824809	0.0131063
ENSRNOG00000050437	Bod1l1	protein-coding	biorientation of chromosomes in cell division 1-like 1	2.06948	2.37639e-27	1.41058e-26
ENSRNOG00000047296	Bptf	protein-coding	bromodomain PHD finger transcription factor	2.4069	3.43505e-40	3.26236e-39
ENSRNOG00000010957	Braf	protein-coding	B-Raf proto-oncogene, serine/threonine kinase	1.59663	1.4003e-28	8.74704e-28
ENSRNOG00000020701	Brca1	protein-coding	BRCA1, DNA repair associated	1.64328	1.62882e-25	8.97746e-25
ENSRNOG00000001111	Brca2	protein-coding	BRCA2, DNA repair associated	2.22537	1.51161e-50	2.00986e-49
ENSRNOG00000004538	Brd1	protein-coding	bromodomain containing 1	1.66585	7.92394e-35	6.33235e-34
ENSRNOG00000007681	Brd3	protein-coding	bromodomain containing 3	1.53223	1.51608e-59	2.66238e-58
ENSRNOG00000006770	Brd4	protein-coding	bromodomain containing 4	1.76283	1.64991e-60	2.99536e-59
ENSRNOG00000002291	Brwd3	protein-coding	bromodomain and WD repeat domain containing 3	2.26665	1.33243e-46	1.56451e-45
ENSRNOG00000030714	Bsn	protein-coding	bassoon (presynaptic cytomatrix protein)	4.07692	8.04339e-44	8.54595e-43
ENSRNOG00000017938	Btaf1	protein-coding	B-TFIID TATA-box binding protein associated factor 1	2.22617	8.15312e-38	7.14537e-37
ENSRNOG00000008088	Btbd3	protein-coding	BTB domain containing 3	1.81224	2.18745e-28	1.35548e-27
ENSRNOG00000008598	Btbd7	protein-coding	BTB domain containing 7	2.33753	3.22593e-29	2.06214e-28
ENSRNOG00000000540	Btbd9	protein-coding	BTB domain containing 9	1.61809	1.07067e-26	6.18183e-26
ENSRNOG00000007804	C1galt1	protein-coding	core 1 synthase, glycoprotein-N-acetylgalactosamine 3-beta-galactosyltransferase, 1	2.7658	1.14022e-175	1.46042e-173
ENSRNOG00000017608	C2cd3	protein-coding	C2 domain containing 3 centriole elongation regulator	1.80012	1.78435e-38	1.58469e-37
ENSRNOG00000046834	C3	protein-coding	complement C3	1.68158	5.60796e-55	8.56594e-54
ENSRNOG00000005840	Cacfd1	protein-coding	calcium channel flower domain containing 1	8.54954	7.36324e-24	3.7877e-23
ENSRNOG00000052707	Cacna1a	protein-coding	calcium voltage-gated channel subunit alpha1 A	1.90969	0.00044564	0.000807472
ENSRNOG00000007090	Cacna1c	protein-coding	calcium voltage-gated channel subunit alpha1 C	1.65011	1.42575e-32	1.04873e-31
ENSRNOG00000033531	Cacna2d1	protein-coding	calcium voltage-gated channel auxiliary subunit alpha2delta 1	2.51717	2.99996e-102	1.44922e-100
ENSRNOG00000030871	Calm2	protein-coding	calmodulin 2	4.07684	9.35364e-18	3.67952e-17
ENSRNOG00000017882	Camk1d	protein-coding	calcium/calmodulin-dependent protein kinase ID	2.29731	1.25475e-07	2.90796e-07
ENSRNOG00000017883	Camsap1	protein-coding	calmodulin regulated spectrin-associated protein 1	1.71604	8.36552e-36	6.87815e-35
ENSRNOG00000008741	Camsap2	protein-coding	calmodulin regulated spectrin-associated protein family, member 2	2.34114	1.72357e-67	3.91266e-66
ENSRNOG00000007834	Cand1	protein-coding	cullin-associated and neddylation-dissociated 1	1.55515	1.53118e-53	2.24547e-52
ENSRNOG00000004882	Capn6	protein-coding	calpain 6	2.39242	0.000239846	0.000445218
ENSRNOG00000001271	Card6	protein-coding	caspase recruitment domain family, member 6	1.92021	8.01181e-41	7.75141e-40
ENSRNOG00000017491	Carf	protein-coding	calcium responsive transcription factor	1.56929	3.01503e-22	1.45298e-21
ENSRNOG00000016576	Carmil1	protein-coding	capping protein regulator and myosin 1 linker 1	1.85643	4.54508e-50	5.92504e-49
ENSRNOG00000006487	Casp8ap2	protein-coding	caspase 8 associated protein 2	2.54027	5.49183e-40	5.184e-39
ENSRNOG00000019778	Cavin1	protein-coding	caveolae associated protein 1	2.70679	4.13658e-87	1.49227e-85
ENSRNOG00000008027	Cavin4	protein-coding	caveolae associated protein 4	1.95851	2.82324e-10	7.62827e-10
ENSRNOG00000008444	Cbl	protein-coding	Cbl proto-oncogene	2.53723	3.55e-63	7.05e-62
ENSRNOG00000001982	Cblb	protein-coding	Cbl proto-oncogene B	2.62901	1.29238e-78	3.98299e-77
ENSRNOG00000032180	Ccdc15	protein-coding	coiled-coil domain containing 15	2.33418	1.52426e-25	8.40783e-25
ENSRNOG00000004057	Ccdc88a	protein-coding	coiled coil domain containing 88A	1.78188	9.39213e-34	7.20459e-33
ENSRNOG00000015036	Ccn2	protein-coding	cellular communication network factor 2	1.97157	1.19981e-13	3.88916e-13
ENSRNOG00000008697	Ccn3	protein-coding	cellular communication network factor 3	1.62731	4.73195e-52	6.59309e-51
ENSRNOG00000036726	Cd300e	protein-coding	Cd300e molecule	4.64132	0.0177498	0.0270736
ENSRNOG00000020451	Cd81	protein-coding	Cd81 molecule	6.68614	8.69422e-227	1.734e-224
ENSRNOG00000002841	Cdc42bpa	protein-coding	CDC42 binding protein kinase alpha	1.94852	1.68773e-38	1.49984e-37
ENSRNOG00000050071	Cdc45	protein-coding	cell division cycle 45	11.626	9.22916e-23	4.53372e-22
ENSRNOG00000009771	Cdh10	protein-coding	cadherin 10	1.59411	1.94058e-06	4.17707e-06
ENSRNOG00000013481	Cdh11	protein-coding	cadherin 11	2.10424	1.2479e-80	3.99585e-79
ENSRNOG00000032490	Cdh7	protein-coding	cadherin 7	4.30041	0.0134126	0.0207944
ENSRNOG00000006000	Cdk12	protein-coding	cyclin-dependent kinase 12	1.78536	9.50673e-58	1.57816e-56
ENSRNOG00000013620	Cdk13	protein-coding	cyclin-dependent kinase 13	1.94212	3.9738e-30	2.6456e-29
ENSRNOG00000003742	Cdkl5	protein-coding	cyclin-dependent kinase-like 5	2.11924	2.14989e-36	1.8016e-35
ENSRNOG00000011789	Cdon	protein-coding	cell adhesion associated, oncogene regulated	2.1272	1.38808e-21	6.47479e-21
ENSRNOG00000012442	Cemip	protein-coding	cell migration inducing hyaluronidase	2.27993	5.07173e-07	1.13055e-06
ENSRNOG00000012782	Cemip2	protein-coding	cell migration inducing hyaluronidase 2	1.86089	2.9641e-56	4.71319e-55
ENSRNOG00000003882	Cep350	protein-coding	centrosomal protein 350	2.61604	9.1315e-55	1.38872e-53
ENSRNOG00000000414	Cep85l	protein-coding	centrosomal protein 85-like	2.2691	1.90255e-30	1.28752e-29
ENSRNOG00000001609	Cep97	protein-coding	centrosomal protein 97	1.59944	8.76452e-25	4.67207e-24
ENSRNOG00000013808	Ces2g	protein-coding	carboxylesterase 2G	6.74654	1.15696e-06	2.52895e-06
ENSRNOG00000030715	Cfh	protein-coding	complement factor H	1.78487	1.58725e-07	3.65128e-07
ENSRNOG00000055103	Cftr	protein-coding	CF transmembrane conductance regulator	3.18851	3.96804e-05	7.80141e-05
ENSRNOG00000014434	Chd1	protein-coding	chromodomain helicase DNA binding protein 1	2.07909	6.91198e-30	4.54965e-29
ENSRNOG00000006689	Chd7	protein-coding	chromodomain helicase DNA binding protein 7	4.48969	0.0183821	0.0279709
ENSRNOG00000025011	Chd8	protein-coding	chromodomain helicase DNA binding protein 8	2.10087	1.60291e-46	1.87895e-45
ENSRNOG00000049302	Chd9	protein-coding	chromodomain helicase DNA binding protein 9	2.56249	1.16495e-65	2.45308e-64
ENSRNOG00000034071	Chmp4bl1	protein-coding	chromatin modifying protein 4B-like 1	4.58781	3.1913e-124	2.38256e-122
ENSRNOG00000009411	Chn2	protein-coding	chimerin 2	1.82578	0.00517814	0.00841976
ENSRNOG00000020778	Chrnb2	protein-coding	cholinergic receptor nicotinic beta 2 subunit	1.85727	3.31095e-08	7.9382e-08
ENSRNOG00000008885	Chst11	protein-coding	carbohydrate sulfotransferase 11	1.62258	3.41058e-44	3.66834e-43
ENSRNOG00000012698	Chsy1	protein-coding	chondroitin sulfate synthase 1	1.85154	1.1273e-45	1.27435e-44
ENSRNOG00000001143	Cit	protein-coding	citron rho-interacting serine/threonine kinase	1.6492	1.06328e-25	5.90706e-25
ENSRNOG00000056940	Cited2	protein-coding	Cbp/p300-interacting transactivator, with Glu/Asp-rich carboxy-terminal domain, 2	1.59807	1.3051e-51	1.79689e-50
ENSRNOG00000032516	Cks1l	protein-coding	CDC28 protein kinase regulatory subunit 1-like	5.2084	9.45692e-28	5.69332e-27
ENSRNOG00000003533	Clcn4	protein-coding	chloride voltage-gated channel 4	2.67876	0.00196881	0.0033512
ENSRNOG00000002862	Clcn5	protein-coding	chloride voltage-gated channel 5	2.58795	8.27175e-46	9.39642e-45
ENSRNOG00000001476	Cldn4	protein-coding	claudin 4	3.72189	0.0324518	0.0476905
ENSRNOG00000001247	Clip1	protein-coding	CAP-GLY domain containing linker protein 1	1.73323	9.54236e-48	1.17272e-46
ENSRNOG00000002175	Clock	protein-coding	clock circadian regulator	2.10295	5.56261e-42	5.55108e-41
ENSRNOG00000004291	Cltc	protein-coding	clathrin heavy chain	2.03229	5.24792e-55	8.03357e-54
ENSRNOG00000017102	Cmtr2	protein-coding	cap methyltransferase 2	1.65918	1.65249e-31	1.16224e-30
ENSRNOG00000007014	Cnksr2	protein-coding	connector enhancer of kinase suppressor of Ras 2	2.89969	4.8956e-05	9.56577e-05
ENSRNOG00000020113	Cnnm2	protein-coding	cyclin and CBS domain divalent metal cation transport mediator 2	1.56277	1.09324e-59	1.93443e-58
ENSRNOG00000012271	Cnot1	protein-coding	CCR4-NOT transcription complex, subunit 1	1.6128	6.67632e-42	6.64349e-41
ENSRNOG00000010795	Cnot4	protein-coding	CCR4-NOT transcription complex, subunit 4	1.51119	7.04967e-67	1.54264e-65
ENSRNOG00000002075	Cnot6l	protein-coding	CCR4-NOT transcription complex, subunit 6-like	1.67013	6.59406e-32	4.73071e-31
ENSRNOG00000027016	Cobll1	protein-coding	cordon-bleu WH2 repeat protein-like 1	2.35639	7.66371e-82	2.51748e-80
ENSRNOG00000058470	Col12a1	protein-coding	collagen type XII alpha 1 chain	3.01758	3.8098e-56	6.03731e-55
ENSRNOG00000016281	Col4a1	protein-coding	collagen type IV alpha 1 chain	1.78036	1.42825e-07	3.29582e-07
ENSRNOG00000023972	Col4a2	protein-coding	collagen type IV alpha 2 chain	2.31199	2.44754e-14	8.19623e-14
ENSRNOG00000018951	Col4a5	protein-coding	collagen type IV alpha 5 chain	1.87803	9.32697e-15	3.19622e-14
ENSRNOG00000008749	Col5a1	protein-coding	collagen type V alpha 1 chain	2.12324	4.7222e-06	9.88851e-06
ENSRNOG00000003736	Col5a2	protein-coding	collagen type V alpha 2 chain	1.94995	3.38299e-09	8.58101e-09
ENSRNOG00000031782	Col6a4	protein-coding	collagen, type VI, alpha 4	4.41782	0.00395798	0.00651158
ENSRNOG00000042492	Cop1	protein-coding	COP1, E3 ubiquitin ligase	1.72575	1.32403e-70	3.27164e-69
ENSRNOG00000034161	Cox6b1-ps1	pseudo	cytochrome c oxidase subunit VIb polypeptide 1, pseudogene 1	8.44101	4.69354e-12	1.40524e-11
ENSRNOG00000011913	Cp	protein-coding	ceruloplasmin	1.93871	1.70875e-40	1.63958e-39
ENSRNOG00000003873	Cpd	protein-coding	carboxypeptidase D	2.68507	1.22787e-69	2.94541e-68
ENSRNOG00000021840	Cped1	protein-coding	cadherin-like and PC-esterase domain containing 1	2.35657	1.35485e-57	2.23848e-56
ENSRNOG00000026128	Cpne8	protein-coding	copine 8	1.70982	0.0029147	0.00486807
ENSRNOG00000024635	Cramp1	protein-coding	cramped chromatin regulator homolog 1	1.55914	1.76154e-34	1.38943e-33
ENSRNOG00000005413	Creb3l1	protein-coding	cAMP responsive element binding protein 3-like 1	1.80034	1.39562e-51	1.91398e-50
ENSRNOG00000008622	Creb5	protein-coding	cAMP responsive element binding protein 5	2.44903	6.40075e-23	3.17108e-22
ENSRNOG00000005330	Crebbp	protein-coding	CREB binding protein	4.57216	5.06028e-187	7.20883e-185
ENSRNOG00000020769	Crebrf	protein-coding	CREB3 regulatory factor	1.50746	1.95369e-14	6.57875e-14
ENSRNOG00000003291	Creg1	protein-coding	cellular repressor of E1A-stimulated genes 1	4.68764	0.0103769	0.0163015
ENSRNOG00000004208	Crim1	protein-coding	cysteine rich transmembrane BMP regulator 1	1.71709	1.43491e-36	1.20971e-35
ENSRNOG00000056337	Crtc2	protein-coding	CREB regulated transcription coactivator 2	13.4857	3.16874e-30	2.12177e-29
ENSRNOG00000030719	Csmd1	protein-coding	CUB and Sushi multiple domains 1	2.38572	0.0189065	0.0287124
ENSRNOG00000016620	Csnk1g1	protein-coding	casein kinase 1, gamma 1	1.7873	1.79191e-33	1.36332e-32
ENSRNOG00000039582	Cspg4b	protein-coding	chondroitin sulfate proteoglycan 4B	2.04103	1.18151e-10	3.27477e-10
ENSRNOG00000018342	Ctif	protein-coding	cap binding complex dependent translation initiation factor	2.00594	6.859e-41	6.65452e-40
ENSRNOG00000061845	Cttnbp2	protein-coding	cortactin binding protein 2	2.02017	1.67743e-39	1.55295e-38
ENSRNOG00000029047	Cubn	protein-coding	cubilin	2.10984	4.85473e-30	3.22286e-29
ENSRNOG00000008039	Cul5	protein-coding	cullin 5	1.64501	1.44147e-50	1.91844e-49
ENSRNOG00000015205	Cyb5a	protein-coding	cytochrome b5 type A	11.913	8.05344e-24	4.13817e-23
ENSRNOG00000006557	Cyfip2	protein-coding	cytoplasmic FMR1 interacting protein 2	1.58146	9.2129e-34	7.07099e-33
ENSRNOG00000008861	Cyld-ps1	pseudo	cylindromatosis (turban tumor syndrome), pseudogene 1	3.08577	1.17729e-14	4.01078e-14
ENSRNOG00000030111	Cyp11b2	protein-coding	cytochrome P450, family 11, subfamily b, polypeptide 2	5.85815	1.2479e-44	1.35685e-43
ENSRNOG00000011053	Cyp2u1	protein-coding	cytochrome P450, family 2, subfamily u, polypeptide 1	2.26107	3.95469e-42	3.96919e-41
ENSRNOG00000052758	Cyria	protein-coding	CYFIP related Rac1 interactor A	2.13297	0.00435627	0.00713825
ENSRNOG00000019400	Dag1	protein-coding	dystroglycan 1	1.65461	3.4676e-103	1.72897e-101
ENSRNOG00000002813	Dars2	protein-coding	aspartyl-tRNA synthetase 2 (mitochondrial)	2.50858	3.58784e-18	1.43854e-17
ENSRNOG00000055281	Dcbld2	protein-coding	discoidin, CUB and LCCL domain containing 2	2.06244	8.12121e-55	1.23643e-53
ENSRNOG00000033099	Dcc	protein-coding	DCC netrin 1 receptor	2.49173	0.0150222	0.0231408
ENSRNOG00000004554	Dcn	protein-coding	decorin	2.0364	0.000246281	0.000456618
ENSRNOG00000014431	Dctn3l1	protein-coding	dynactin 3-like 1	4.08033	0.00933244	0.014732
ENSRNOG00000014037	Dcun1d3	protein-coding	defective in cullin neddylation 1 domain containing 3	5.29622	1.13234e-69	2.72093e-68
ENSRNOG00000012274	Ddi2	protein-coding	DNA damage inducible 1 homolog 2	1.9645	2.2943e-78	7.00892e-77
ENSRNOG00000025430	Ddx18	protein-coding	DEAD-box helicase 18	1.50734	2.10317e-56	3.35954e-55
ENSRNOG00000003779	Dedd	protein-coding	death effector domain-containing	4.89121	1.18002e-120	8.36257e-119
ENSRNOG00000011063	Dennd1b	protein-coding	DENN domain containing 1B	1.73555	5.5868e-21	2.5365e-20
ENSRNOG00000011739	Dennd4a	protein-coding	DENN domain containing 4A	1.88829	3.88389e-30	2.58821e-29
ENSRNOG00000008036	Dennd4c	protein-coding	DENN domain containing 4C	2.57986	1.11961e-47	1.36873e-46
ENSRNOG00000002635	Dexi	protein-coding	Dexi homolog	11.0587	1.43445e-20	6.38798e-20
ENSRNOG00000010065	Dgkh	protein-coding	diacylglycerol kinase, eta	2.34062	2.06268e-06	4.43306e-06
ENSRNOG00000025648	Dhrs7l1	protein-coding	dehydrogenase/reductase (SDR family) member 7-like 1	5.26781	0.00482196	0.0078635
ENSRNOG00000010711	Dicer1	protein-coding	dicer 1 ribonuclease III	2.04956	1.18142e-53	1.74353e-52
ENSRNOG00000009936	Dido1	protein-coding	death inducer-obliterator 1	2.3827	2.87554e-59	5.02446e-58
ENSRNOG00000056106	Dip2b	protein-coding	disco-interacting protein 2 homolog B	2.24713	1.19415e-55	1.86691e-54
ENSRNOG00000003635	Disp1	protein-coding	dispatched RND transporter family member 1	2.07269	4.36e-39	3.97583e-38
ENSRNOG00000010780	Dlc1	protein-coding	DLC1 Rho GTPase activating protein	1.90332	7.23484e-37	6.15888e-36
ENSRNOG00000002767	Dlg3	protein-coding	discs large MAGUK scaffold protein 3	1.53375	6.17873e-60	1.09887e-58
ENSRNOG00000005783	Dlg5	protein-coding	discs large MAGUK scaffold protein 5	1.73721	4.00051e-33	3.00598e-32
ENSRNOG00000015085	Dmpk	protein-coding	DM1 protein kinase	4.4038	7.67345e-59	1.31932e-57
ENSRNOG00000024671	Dmxl1	protein-coding	Dmx-like 1	2.52637	5.37907e-34	4.16513e-33
ENSRNOG00000009170	Dmxl2	protein-coding	Dmx-like 2	2.56707	1.61686e-47	1.95606e-46
ENSRNOG00000005451	Dnah11	protein-coding	dynein, axonemal, heavy chain 11	1.50065	0.0268256	0.0399992
ENSRNOG00000011491	Dnajc13	protein-coding	DnaJ heat shock protein family (Hsp40) member C13	2.27071	1.37273e-45	1.54929e-44
ENSRNOG00000052887	Dnajc6	protein-coding	DnaJ heat shock protein family (Hsp40) member C6	1.76911	5.40082e-31	3.73272e-30
ENSRNOG00000053200	Dock10	protein-coding	dedicator of cytokinesis 10	1.67836	5.19789e-06	1.08472e-05
ENSRNOG00000013321	Dock11	protein-coding	dedicator of cytokinesis 11	1.91898	4.51426e-25	2.43899e-24
ENSRNOG00000004823	Dock4	protein-coding	dedicator of cytokinesis 4	2.40568	4.95509e-51	6.68386e-50
ENSRNOG00000008298	Dock7	protein-coding	dedicator of cytokinesis 7	1.89519	1.22131e-47	1.49175e-46
ENSRNOG00000015894	Dock8	protein-coding	dedicator of cytokinesis 8	1.72931	9.60208e-56	1.50286e-54
ENSRNOG00000011969	Dock9	protein-coding	dedicator of cytokinesis 9	1.52822	4.20732e-28	2.57061e-27
ENSRNOG00000022847	Dop1a	protein-coding	DOP1 leucine zipper like protein A	1.76802	5.20522e-25	2.80579e-24
ENSRNOG00000027126	Dpy30	protein-coding	dpy-30 histone methyltransferase complex regulatory subunit	8.41055	2.87602e-23	1.43966e-22
ENSRNOG00000018992	Dpysl3	protein-coding	dihydropyrimidinase-like 3	1.59509	1.71622e-51	2.34674e-50
ENSRNOG00000016632	Dsg3	protein-coding	desmoglein 3	4.04201	0.0312783	0.0461066
ENSRNOG00000013928	Dsp	protein-coding	desmoplakin	1.96323	5.57197e-21	2.53059e-20
ENSRNOG00000012207	Dst	protein-coding	dystonin	2.08077	2.30581e-11	6.64562e-11
ENSRNOG00000033348	Duox1	protein-coding	dual oxidase 1	2.52755	6.12696e-06	1.27233e-05
ENSRNOG00000004003	Dusp10	protein-coding	dual specificity phosphatase 10	1.90241	3.29808e-84	1.12578e-82
ENSRNOG00000001708	Dvl3	protein-coding	dishevelled segment polarity protein 3	1.74956	1.44239e-33	1.1004e-32
ENSRNOG00000032070	Dync2h1	protein-coding	dynein cytoplasmic 2 heavy chain 1	1.53074	3.51448e-14	1.16823e-13
ENSRNOG00000001662	Dyrk1a	protein-coding	dual specificity tyrosine phosphorylation regulated kinase 1A	1.87237	2.99064e-67	6.63789e-66
ENSRNOG00000007821	Dyrk2	protein-coding	dual specificity tyrosine phosphorylation regulated kinase 2	2.20321	2.1988e-51	2.99488e-50
ENSRNOG00000029273	E2f3	protein-coding	E2F transcription factor 3	1.76935	3.05001e-43	3.16825e-42
ENSRNOG00000028845	Ebf1	protein-coding	EBF transcription factor 1	2.71983	4.67083e-60	8.36018e-59
ENSRNOG00000025076	Ecpas	protein-coding	Ecm29 proteasome adaptor and scaffold	1.64768	8.2382e-49	1.04558e-47
ENSRNOG00000012721	Ednra	protein-coding	endothelin receptor type A	1.59147	5.36713e-26	3.02139e-25
ENSRNOG00000021681	Eea1	protein-coding	early endosome antigen 1	1.60008	1.02552e-24	5.45418e-24
ENSRNOG00000011094	Efcab6	protein-coding	EF-hand calcium binding domain 6	2.74383	0.000240971	0.000447188
ENSRNOG00000004332	Egfr	protein-coding	epidermal growth factor receptor	2.2578	3.55333e-103	1.76541e-101
ENSRNOG00000019422	Egr1	protein-coding	early growth response 1	2.3264	7.44442e-62	1.4102e-60
ENSRNOG00000000640	Egr2	protein-coding	early growth response 2	1.96757	9.1346e-05	0.000175345
ENSRNOG00000007484	Ehf	protein-coding	ets homologous factor	3.18456	0.0252892	0.0378052
ENSRNOG00000055760	Eif3i-ps1	pseudo	eukaryotic translation initiation factor 3, subunit I, pseudogene 1	5.91815	4.85141e-37	4.14762e-36
ENSRNOG00000030247	Eif4ebp3	protein-coding	eukaryotic translation initiation factor 4E binding protein 3	2.00767	1.19581e-40	1.15295e-39
ENSRNOG00000018475	Eif4enif1	protein-coding	eukaryotic translation initiation factor 4E nuclear import factor 1	1.68666	9.75645e-43	1.00081e-41
ENSRNOG00000014368	Eif4g3	protein-coding	eukaryotic translation initiation factor 4 gamma, 3	1.61823	1.08843e-32	8.04851e-32
ENSRNOG00000001069	Elavl1	protein-coding	ELAV like RNA binding protein 1	1.79499	5.89636e-77	1.70433e-75
ENSRNOG00000011762	Elf1	protein-coding	E74 like ETS transcription factor 1	1.53864	2.68938e-39	2.47178e-38
ENSRNOG00000007887	Elk4	protein-coding	ETS transcription factor ELK4	1.65387	1.78136e-29	1.15137e-28
ENSRNOG00000001469	Eln	protein-coding	elastin	2.78387	0.0296879	0.0439234
ENSRNOG00000010902	Eloa	protein-coding	elongin A	1.58099	5.46344e-103	2.68574e-101
ENSRNOG00000030294	Eml4	protein-coding	EMAP like 4	1.65051	1.54543e-30	1.0494e-29
ENSRNOG00000015560	Emsy	protein-coding	EMSY transcriptional repressor, BRCA2 interacting	1.94112	5.47937e-49	6.9797e-48
ENSRNOG00000016541	Enc1	protein-coding	ectodermal-neural cortex 1	1.56293	2.32339e-61	4.33647e-60
ENSRNOG00000028543	Eno1-ps1	pseudo	enolase 1, (alpha), pseudogene 1	2.08449	7.6506e-51	1.02603e-49
ENSRNOG00000004089	Enpp2	protein-coding	ectonucleotide pyrophosphatase/phosphodiesterase 2	1.65592	1.43186e-09	3.70877e-09
ENSRNOG00000013791	Enpp3	protein-coding	ectonucleotide pyrophosphatase/phosphodiesterase 3	2.56269	6.60483e-159	7.26063e-157
ENSRNOG00000037483	Ep400	protein-coding	E1A binding protein p400	2.07744	1.97871e-48	2.48872e-47
ENSRNOG00000010037	Epb41	protein-coding	erythrocyte membrane protein band 4.1	1.63033	1.61809e-52	2.29109e-51
ENSRNOG00000043006	Epm2aip1	protein-coding	EPM2A interacting protein 1	1.77627	2.69057e-68	6.2605e-67
ENSRNOG00000007047	Eps8	protein-coding	epidermal growth factor receptor pathway substrate 8	1.71524	1.39888e-67	3.18594e-66
ENSRNOG00000047137	Erbin	protein-coding	erbb2 interacting protein	2.17848	1.57768e-52	2.23614e-51
ENSRNOG00000009264	Erc1	protein-coding	ELKS/RAB6-interacting/CAST family member 1	3.0601	6.52829e-62	1.24171e-60
ENSRNOG00000012864	Ern1	protein-coding	endoplasmic reticulum to nucleus signaling 1	2.66411	4.76668e-74	1.28223e-72
ENSRNOG00000008666	Etl4	protein-coding	enhancer trap locus 4	2.25338	2.85103e-36	2.37631e-35
ENSRNOG00000006867	Etv1	protein-coding	ETS variant transcription factor 1	1.59817	4.17486e-17	1.59861e-16
ENSRNOG00000005984	Etv6	protein-coding	ETS variant transcription factor 6	2.17771	3.49845e-54	5.25747e-53
ENSRNOG00000014125	Evi2b	protein-coding	ecotropic viral integration site 2B	1.53002	4.90566e-06	1.02573e-05
ENSRNOG00000025115	Exph5	protein-coding	exophilin 5	4.11576	0.00159052	0.00273161
ENSRNOG00000015957	F13a1	protein-coding	coagulation factor XIII A1 chain	2.81971	9.65328e-15	3.30642e-14
ENSRNOG00000050834	Fam102a	protein-coding	family with sequence similarity 102, member A	1.80928	2.17991e-77	6.4071e-76
ENSRNOG00000002110	Fam114a1l1	protein-coding	family with sequence similarity 114, member A1-like 1	2.79488	1.59022e-27	9.49171e-27
ENSRNOG00000007947	Fam13a	protein-coding	family with sequence similarity 13, member A	2.84054	1.45255e-06	3.15285e-06
ENSRNOG00000021693	Fam149a	protein-coding	family with sequence similarity 149, member A	1.97827	1.90737e-09	4.90673e-09
ENSRNOG00000011750	Fam180a	protein-coding	family with sequence similarity 180, member A	3.02352	0.00368168	0.00607852
ENSRNOG00000001198	Fam222a	protein-coding	family with sequence similarity 222, member A	2.6323	0.00352774	0.0058347
ENSRNOG00000061348	Fam53b	protein-coding	family with sequence similarity 53, member B	2.3539	1.30484e-105	6.87429e-104
ENSRNOG00000008271	Fam91a1	protein-coding	family with sequence similarity 91, member A1	1.59122	1.53258e-39	1.42169e-38
ENSRNOG00000056721	Fancm	protein-coding	FA complementation group M	2.49706	3.12733e-51	4.2389e-50
ENSRNOG00000013176	Far1	protein-coding	fatty acyl CoA reductase 1	1.59755	4.06827e-62	7.82329e-61
ENSRNOG00000011203	Farp1	protein-coding	FERM, ARH/RhoGEF and pleckstrin domain protein 1	2.08705	1.25636e-127	1.00229e-125
ENSRNOG00000030954	Fat1	protein-coding	FAT atypical cadherin 1	3.46414	4.7681e-75	1.31297e-73
ENSRNOG00000011585	Fat3	protein-coding	FAT atypical cadherin 3	3.45346	1.28743e-50	1.71505e-49
ENSRNOG00000028335	Fat4	protein-coding	FAT atypical cadherin 4	3.88601	2.19016e-34	1.72264e-33
ENSRNOG00000007302	Fbn1	protein-coding	fibrillin 1	2.38869	4.47328e-08	1.06482e-07
ENSRNOG00000012168	Fbxl21	protein-coding	F-box and leucine-rich repeat protein 21	1.63514	1.02073e-31	7.24472e-31
ENSRNOG00000024433	Fbxl7	protein-coding	F-box and leucine-rich repeat protein 7	1.78905	8.05642e-65	1.66878e-63
ENSRNOG00000006738	Fbxo32	protein-coding	F-box protein 32	1.59281	1.86677e-22	9.0682e-22
ENSRNOG00000014305	Fbxo42	protein-coding	F-box protein 42	2.1447	1.63247e-106	8.73217e-105
ENSRNOG00000046452	Fcgr2b	protein-coding	Fc fragment of IgG receptor IIb	4.66879	2.30791e-10	6.28207e-10
ENSRNOG00000015334	Fcho2	protein-coding	FCH and mu domain containing endocytic adaptor 2	1.85242	9.6651e-48	1.18572e-46
ENSRNOG00000007077	Fem1b	protein-coding	fem-1 homolog B	2.29978	1.29942e-56	2.09e-55
ENSRNOG00000003578	Fem1c	protein-coding	fem-1 homolog C	2.14403	4.86312e-65	1.01183e-63
ENSRNOG00000059491	Fgd4	protein-coding	FYVE, RhoGEF and PH domain containing 4	3.13554	0.0182183	0.0277368
ENSRNOG00000012278	Fgf10	protein-coding	fibroblast growth factor 10	1.5616	1.00363e-13	3.26079e-13
ENSRNOG00000016050	Fgfr1	protein-coding	Fibroblast growth factor receptor 1	4.88225	0.00255416	0.00429725
ENSRNOG00000016374	Fgfr2	protein-coding	fibroblast growth factor receptor 2	2.08324	6.21339e-57	1.00749e-55
ENSRNOG00000009912	Fgr	protein-coding	FGR proto-oncogene, Src family tyrosine kinase	1.51239	0.00750262	0.0119817
ENSRNOG00000004699	Fibin	protein-coding	fin bud initiation factor homolog	1.73463	0.0156005	0.023984
ENSRNOG00000004679	Fign	protein-coding	fidgetin, microtubule severing factor	1.70836	2.44472e-09	6.25563e-09
ENSRNOG00000001645	Filip1l	protein-coding	filamin A interacting protein 1-like	2.10569	1.22837e-44	1.33665e-43
ENSRNOG00000005347	Fjx1	protein-coding	four-jointed box kinase 1	1.83467	1.10666e-14	3.77752e-14
ENSRNOG00000016055	Fkrp	protein-coding	fukutin related protein	2.00278	7.30522e-35	5.84125e-34
ENSRNOG00000008904	Fli1	protein-coding	Fli-1 proto-oncogene, ETS transcription factor	1.51126	1.68842e-16	6.28586e-16
ENSRNOG00000003732	Flrt2	protein-coding	fibronectin leucine rich transmembrane protein 2	2.3407	8.39153e-69	1.97562e-67
ENSRNOG00000004874	Flrt3	protein-coding	fibronectin leucine rich transmembrane protein 3	2.20034	3.31875e-20	1.4529e-19
ENSRNOG00000014288	Fn1	protein-coding	fibronectin 1	2.4857	1.51247e-61	2.84576e-60
ENSRNOG00000014478	Fndc3a	protein-coding	fibronectin type III domain containing 3a	1.79153	2.00981e-42	2.03621e-41
ENSRNOG00000024089	Fndc3b	protein-coding	fibronectin type III domain containing 3B	2.53047	1.00916e-60	1.8441e-59
ENSRNOG00000027833	Fnip2	protein-coding	folliculin interacting protein 2	1.67178	5.70542e-40	5.37835e-39
ENSRNOG00000008015	Fos	protein-coding	Fos proto-oncogene, AP-1 transcription factor subunit	1.89017	2.35143e-06	5.02808e-06
ENSRNOG00000009000	Foxj2	protein-coding	forkhead box J2	1.56013	4.10931e-34	3.20145e-33
ENSRNOG00000061851	Foxj3	protein-coding	forkhead box J3	1.83341	1.00617e-52	1.43046e-51
ENSRNOG00000001104	Foxk1	protein-coding	forkhead box K1	2.9967	2.48717e-128	2.00713e-126
ENSRNOG00000005936	Foxm1	protein-coding	forkhead box M1	1.82114	2.43951e-67	5.48437e-66
ENSRNOG00000010870	Foxn1	protein-coding	forkhead box N1	1.68868	5.17623e-21	2.35315e-20
ENSRNOG00000004709	Foxn3	protein-coding	forkhead box N3	2.70716	1.08716e-150	1.09193e-148
ENSRNOG00000013397	Foxo1	protein-coding	forkhead box O1	2.42131	3.21032e-70	7.83553e-69
ENSRNOG00000000299	Foxo3	protein-coding	forkhead box O3	1.74537	6.55407e-33	4.89574e-32
ENSRNOG00000009184	Foxp1	protein-coding	forkhead box P1	2.36189	4.96267e-96	2.12527e-94
ENSRNOG00000021752	Foxq1	protein-coding	forkhead box Q1	8.44466	4.34939e-12	1.30501e-11
ENSRNOG00000000964	Frg1l1	protein-coding	FSHD region gene 1-like 1	3.94969	9.50627e-08	2.22046e-07
ENSRNOG00000005642	Frs2	protein-coding	fibroblast growth factor receptor substrate 2	1.58815	4.36911e-60	7.83018e-59
ENSRNOG00000002248	Fryl	protein-coding	FRY like transcription coactivator	3.00344	2.10221e-69	5.01691e-68
ENSRNOG00000036700	Fscn2	protein-coding	fascin actin-bundling protein 2, retinal	1.61336	2.82312e-06	6.00176e-06
ENSRNOG00000020843	Ftl1	protein-coding	ferritin light chain 1	5.89637	0	0
ENSRNOG00000013886	Fyb1	protein-coding	FYN binding protein 1	2.66795	4.1122e-05	8.07802e-05
ENSRNOG00000006336	Fyco1	protein-coding	FYVE and coiled-coil domain autophagy adaptor 1	1.50786	7.35299e-32	5.26167e-31
ENSRNOG00000047211	Fzd3	protein-coding	frizzled class receptor 3	1.8755	3.56117e-18	1.42825e-17
ENSRNOG00000053439	Gabpb1l	protein-coding	GA binding protein transcription factor, beta subunit 1-like	2.67671	0.000565103	0.00101328
ENSRNOG00000012671	Gan	protein-coding	gigaxonin	2.41459	4.1297e-27	2.42859e-26
ENSRNOG00000033057	Gapdh-ps2	pseudo	glyceraldehyde-3-phosphate dehydrogenase, pseudogene 2	3.92369	3.94031e-10	1.05526e-09
ENSRNOG00000021129	Garre1	protein-coding	granule associated Rac and RHOG effector 1	1.50835	4.21162e-32	3.03697e-31
ENSRNOG00000019336	Gata3	protein-coding	GATA binding protein 3	1.97632	8.45704e-28	5.09576e-27
ENSRNOG00000015553	Gatad2b	protein-coding	GATA zinc finger domain containing 2B	3.39175	4.69573e-200	7.44967e-198
ENSRNOG00000023943	Gbp1	protein-coding	guanylate binding protein 1	5.18337	6.66719e-10	1.75889e-09
ENSRNOG00000002134	Gbp6	protein-coding	guanylate binding protein family member 6	4.09665	2.08748e-30	1.41062e-29
ENSRNOG00000000823	Gcc2	protein-coding	GRIP and coiled-coil domain containing 2	1.59714	7.83322e-30	5.14391e-29
ENSRNOG00000012290	Gchfr	protein-coding	GTP cyclohydrolase I feedback regulator	9.15757	6.17036e-14	2.02455e-13
ENSRNOG00000018282	Gda	protein-coding	guanine deaminase	1.70872	1.55349e-61	2.91508e-60
ENSRNOG00000055236	Gemin4	protein-coding	gem (nuclear organelle) associated protein 4	5.2484	2.87077e-06	6.09657e-06
ENSRNOG00000014007	Gfod1	protein-coding	glucose-fructose oxidoreductase domain containing 1	1.7168	1.59503e-16	5.9461e-16
ENSRNOG00000033338	Gimap6	protein-coding	GTPase, IMAP family member 6	4.18869	0.0108259	0.0169725
ENSRNOG00000000805	Gja1	protein-coding	gap junction protein, alpha 1	1.53434	7.44164e-82	2.4503e-80
ENSRNOG00000018668	Glg1	protein-coding	golgi glycoprotein 1	1.65186	8.88035e-47	1.05067e-45
ENSRNOG00000007261	Gli2	protein-coding	GLI family zinc finger 2	2.90843	7.79874e-65	1.6178e-63
ENSRNOG00000014395	Gli3	protein-coding	GLI family zinc finger 3	3.83461	1.21623e-102	5.91631e-101
ENSRNOG00000013588	Glra1	protein-coding	glycine receptor, alpha 1	2.72402	2.27124e-25	1.243e-24
ENSRNOG00000037229	Gmppb	protein-coding	GDP-mannose pyrophosphorylase B	4.49234	4.21103e-46	4.85067e-45
ENSRNOG00000057096	Gnai1	protein-coding	G protein subunit alpha i1	1.506	1.29856e-35	1.06205e-34
ENSRNOG00000014183	Gnaq	protein-coding	G protein subunit alpha q	1.68377	4.18799e-52	5.84686e-51
ENSRNOG00000025040	Gng10	protein-coding	G protein subunit gamma 10	8.93021	1.42315e-39	1.32281e-38
ENSRNOG00000005228	Gnptab	protein-coding	N-acetylglucosamine-1-phosphate transferase subunits alpha and beta	1.80929	1.11048e-59	1.96246e-58
ENSRNOG00000037437	Golga3	protein-coding	golgin A3	1.92727	4.41866e-34	3.43863e-33
ENSRNOG00000020297	Gon4l	protein-coding	gon-4 like	1.83615	2.27958e-25	1.24658e-24
ENSRNOG00000003971	Gosr1	protein-coding	golgi SNAP receptor complex member 1	9.20899	9.05206e-76	2.5479e-74
ENSRNOG00000021044	Gpatch8	protein-coding	G patch domain containing 8	1.5069	1.23473e-24	6.54444e-24
ENSRNOG00000046660	Gpc6	protein-coding	glypican 6	1.56829	1.13029e-39	1.05552e-38
ENSRNOG00000053201	Gpcpd1	protein-coding	glycerophosphocholine phosphodiesterase 1	1.78936	3.0549e-29	1.9564e-28
ENSRNOG00000033824	Gpd2	protein-coding	glycerol-3-phosphate dehydrogenase 2	1.54512	5.52765e-37	4.71709e-36
ENSRNOG00000008816	Gpnmb	protein-coding	glycoprotein nmb	1.97595	0	0
ENSRNOG00000053577	Gramd1b	protein-coding	GRAM domain containing 1B	1.53763	7.81363e-14	2.55053e-13
ENSRNOG00000026053	Grem1	protein-coding	gremlin 1, DAN family BMP antagonist	1.86293	7.77161e-249	1.87068e-246
ENSRNOG00000017489	Gse1	protein-coding	Gse1 coiled-coil protein	1.56366	2.12922e-31	1.49152e-30
ENSRNOG00000002833	Gsk3b	protein-coding	glycogen synthase kinase 3 beta	2.2593	2.00655e-74	5.45008e-73
ENSRNOG00000018937	Gstm2	protein-coding	glutathione S-transferase mu 2	4.64495	3.03645e-139	2.78894e-137
ENSRNOG00000004300	Gtf2a1	protein-coding	general transcription factor 2A subunit 1	1.65468	7.65915e-32	5.46674e-31
ENSRNOG00000009031	Gucy2c	protein-coding	guanylate cyclase 2C	5.41811	0.000160361	0.000301562
ENSRNOG00000045560	Gvin1	protein-coding	GTPase, very large interferon inducible 1	1.53414	6.17679e-30	4.07727e-29
ENSRNOG00000047459	H1f4	protein-coding	H1.4 linker histone, cluster member	8.68893	3.47755e-91	1.37926e-89
ENSRNOG00000060355	H1f5	protein-coding	H1.5 linker histone, cluster member	6.81932	3.30707e-221	6.32466e-219
ENSRNOG00000048264	H4f3	protein-coding	H1.3 linker histone, cluster member	6.1206	7.06701e-269	1.86156e-266
ENSRNOG00000004854	Has2	protein-coding	hyaluronan synthase 2	3.78533	1.25302e-233	2.82153e-231
ENSRNOG00000013695	Hdac1l	protein-coding	histone deacetylase 1-like	4.2093	4.90584e-13	1.54816e-12
ENSRNOG00000020372	Hdac4	protein-coding	histone deacetylase 4	1.80933	4.60467e-30	3.05977e-29
ENSRNOG00000006905	Hectd1	protein-coding	HECT domain E3 ubiquitin protein ligase 1	2.33497	4.51237e-38	3.97459e-37
ENSRNOG00000001352	Hectd4	protein-coding	HECT domain E3 ubiquitin protein ligase 4	1.63961	1.71064e-20	7.59373e-20
ENSRNOG00000013257	Hecw2	protein-coding	HECT, C2 and WW domain containing E3 ubiquitin protein ligase 2	2.53839	0.0140326	0.0216834
ENSRNOG00000001793	Heg1	protein-coding	heart development protein with EGF-like domains 1	1.90828	3.61723e-28	2.21686e-27
ENSRNOG00000003213	Helz	protein-coding	helicase with zinc finger	2.22525	9.13248e-50	1.18603e-48
ENSRNOG00000051671	Herc1	protein-coding	HECT and RLD domain containing E3 ubiquitin protein ligase family member 1	2.14496	4.24885e-26	2.40252e-25
ENSRNOG00000013718	Herc2	protein-coding	HECT and RLD domain containing E3 ubiquitin protein ligase 2	1.78551	5.72827e-20	2.47669e-19
ENSRNOG00000010893	Hes3	protein-coding	hes family bHLH transcription factor 3	1.9875	0.00495307	0.00807071
ENSRNOG00000013364	Hey2	protein-coding	hes-related family bHLH transcription factor with YRPW motif 2	2.19314	4.16889e-16	1.52601e-15
ENSRNOG00000008292	Hif1a	protein-coding	hypoxia inducible factor 1 subunit alpha	1.54592	1.09446e-44	1.19653e-43
ENSRNOG00000019333	Hipk1	protein-coding	homeodomain interacting protein kinase 1	2.39446	4.44399e-48	5.53457e-47
ENSRNOG00000007034	Hipk2	protein-coding	homeodomain interacting protein kinase 2	4.95547	2.59907e-170	3.18295e-168
ENSRNOG00000011358	Hipk3	protein-coding	homeodomain interacting protein kinase 3	3.56315	1.35022e-90	5.25082e-89
ENSRNOG00000032224	Hist2h4	protein-coding	histone cluster 2, H4	9.53493	2.37325e-129	1.92634e-127
ENSRNOG00000014460	Hivep1	protein-coding	HIVEP zinc finger 1	1.86231	2.05734e-23	1.03691e-22
ENSRNOG00000011015	Hivep2	protein-coding	HIVEP zinc finger 2	3.59903	4.21911e-78	1.27651e-76
ENSRNOG00000009341	Hivep3	protein-coding	HIVEP zinc finger 3	2.56379	1.43243e-38	1.27947e-37
ENSRNOG00000028627	Hmcn1	protein-coding	hemicentin 1	4.42189	0.00127503	0.00220934
ENSRNOG00000003384	Hs3st3b1	protein-coding	heparan sulfate-glucosamine 3-sulfotransferase 3B1	3.83038	0.00448153	0.00732802
ENSRNOG00000014516	Hs6st1	protein-coding	heparan sulfate 6-O-sulfotransferase 1	1.86963	5.86087e-71	1.46114e-69
ENSRNOG00000010063	Htr2a	protein-coding	5-hydroxytryptamine receptor 2A	2.71026	1.20333e-76	3.45674e-75
ENSRNOG00000061262	Huwe1	protein-coding	HECT, UBA and WWE domain containing E3 ubiquitin protein ligase 1	2.13605	3.05111e-29	1.95487e-28
ENSRNOG00000023053	Ice1	protein-coding	interactor of little elongation complex ELL subunit 1	1.66273	8.71783e-26	4.86061e-25
ENSRNOG00000010160	Ice2	protein-coding	interactor of little elongation complex ELL subunit 2	1.54783	3.6867e-52	5.16248e-51
ENSRNOG00000016833	Ide	protein-coding	insulin degrading enzyme	1.9749	4.70466e-37	4.02462e-36
ENSRNOG00000025365	Ido2	protein-coding	indoleamine 2,3-dioxygenase 2	2.86025	1.1413e-35	9.36728e-35
ENSRNOG00000014187	Igf1r	protein-coding	insulin-like growth factor 1 receptor	3.05772	8.82131e-100	4.11887e-98
ENSRNOG00000014997	Igf2r	protein-coding	insulin-like growth factor 2 receptor	1.83519	1.01048e-25	5.62045e-25
ENSRNOG00000017206	Igfbp5	protein-coding	insulin-like growth factor binding protein 5	2.17508	6.8827e-101	3.2795e-99
ENSRNOG00000009253	Igsf9b	protein-coding	immunoglobulin superfamily, member 9B	1.56842	5.4058e-15	1.86993e-14
ENSRNOG00000027430	Ikzf2	protein-coding	IKAROS family zinc finger 2	2.70323	0.0150624	0.0231975
ENSRNOG00000025651	Ikzf5	protein-coding	IKAROS family zinc finger 5	1.57056	2.69347e-49	3.45938e-48
ENSRNOG00000028638	Il10rb	protein-coding	interleukin 10 receptor subunit beta	11.7437	2.79746e-23	1.40134e-22
ENSRNOG00000054218	Il18rap	protein-coding	interleukin 18 receptor accessory protein	1.5053	8.37441e-34	6.44161e-33
ENSRNOG00000014835	Il1rl1	protein-coding	interleukin 1 receptor-like 1	1.96114	5.16122e-103	2.54614e-101
ENSRNOG00000014683	Il1rl2	protein-coding	interleukin 1 receptor-like 2	4.03031	4.29065e-23	2.1363e-22
ENSRNOG00000005747	Il27ra	protein-coding	interleukin 27 receptor subunit alpha	4.00436	0.00424669	0.00696769
ENSRNOG00000042080	Il31ra	protein-coding	interleukin 31 receptor A	4.21607	0.00332903	0.0055211
ENSRNOG00000016456	Il33	protein-coding	interleukin 33	1.59637	5.99373e-91	2.35052e-89
ENSRNOG00000013963	Il6st	protein-coding	interleukin 6 cytokine family signal transducer	1.74277	1.0352e-62	2.02698e-61
ENSRNOG00000010482	Impa1	protein-coding	inositol monophosphatase 1	6.92236	2.48773e-132	2.09224e-130
ENSRNOG00000023363	Ing4	protein-coding	inhibitor of growth family, member 4	5.15447	6.70255e-81	2.16107e-79
ENSRNOG00000014320	Inhba	protein-coding	inhibin subunit beta A	2.46366	6.53898e-72	1.65682e-70
ENSRNOG00000024272	Ino80d	protein-coding	INO80 complex subunit D	4.55495	3.70619e-92	1.49113e-90
ENSRNOG00000018382	Inpp4b	protein-coding	inositol polyphosphate-4-phosphatase type II B	2.0787	3.19407e-23	1.59715e-22
ENSRNOG00000029986	Insr	protein-coding	insulin receptor	2.14813	6.71815e-117	4.46629e-115
ENSRNOG00000048553	Iqcc	protein-coding	IQ motif containing C	8.35263	8.96932e-12	2.6429e-11
ENSRNOG00000012002	Iqgap1	protein-coding	IQ motif containing GTPase activating protein 1	1.94496	2.09441e-57	3.43597e-56
ENSRNOG00000005082	Irf6	protein-coding	interferon regulatory factor 6	1.56222	0.00251714	0.00423905
ENSRNOG00000014597	Irs1	protein-coding	insulin receptor substrate 1	2.97829	4.76658e-59	8.28721e-58
ENSRNOG00000023509	Irs2	protein-coding	insulin receptor substrate 2	2.65179	1.84095e-39	1.70197e-38
ENSRNOG00000005077	Isca2-ps1	pseudo	iron-sulfur cluster assembly 2, pseudogene 1	2.06667	1.07065e-05	2.18465e-05
ENSRNOG00000053550	Itga1	protein-coding	integrin subunit alpha 1	2.36471	5.94382e-46	6.81295e-45
ENSRNOG00000058111	Itga2	protein-coding	integrin subunit alpha 2	2.3342	2.08989e-43	2.19376e-42
ENSRNOG00000001518	Itga6	protein-coding	integrin subunit alpha 6	1.52673	3.93328e-43	4.07363e-42
ENSRNOG00000016538	Itga8	protein-coding	integrin subunit alpha 8	1.62614	0.000816682	0.00144325
ENSRNOG00000007104	Itpr1	protein-coding	inositol 1,4,5-trisphosphate receptor, type 1	1.813	2.56777e-23	1.2872e-22
ENSRNOG00000004956	Jade2	protein-coding	jade family PHD finger 2	1.74921	1.78291e-50	2.36384e-49
ENSRNOG00000059968	Jak2	protein-coding	Janus kinase 2	1.75354	7.57135e-32	5.41514e-31
ENSRNOG00000027938	Jcad	protein-coding	junctional cadherin 5 associated	1.71238	1.80846e-17	7.02892e-17
ENSRNOG00000000648	Jmjd1c	protein-coding	jumonji domain containing 1C	2.39217	5.50572e-54	8.2121e-53
ENSRNOG00000001706	Kalrn	protein-coding	kalirin, RhoGEF kinase	2.26208	2.02035e-50	2.6761e-49
ENSRNOG00000028149	Kansl1l	protein-coding	KAT8 regulatory NSL complex subunit 1-like	1.79635	2.66455e-48	3.3393e-47
ENSRNOG00000025174	Kat6a	protein-coding	lysine acetyltransferase 6A	2.96274	3.88502e-74	1.04708e-72
ENSRNOG00000012850	Kat6b	protein-coding	lysine acetyltransferase 6B	2.39462	1.88703e-40	1.80816e-39
ENSRNOG00000013809	Kbtbd2	protein-coding	kelch repeat and BTB domain containing 2	1.55627	2.77301e-25	1.5105e-24
ENSRNOG00000004918	Kcna4	protein-coding	potassium voltage-gated channel subfamily A member 4	5.30545	0.0249888	0.0373802
ENSRNOG00000052486	Kcna6	protein-coding	potassium voltage-gated channel subfamily A member 6	1.67932	0.0333601	0.0489069
ENSRNOG00000003841	Kcnh1	protein-coding	potassium voltage-gated channel subfamily H member 1	5.56234	3.60756e-52	5.05674e-51
ENSRNOG00000013781	Kcnq5	protein-coding	potassium voltage-gated channel subfamily Q member 5	2.49535	1.42603e-112	8.54453e-111
ENSRNOG00000012951	Kctd9	protein-coding	potassium channel tetramerization domain containing 9	2.42223	1.019e-32	7.54306e-32
ENSRNOG00000052721	Kdm6a	protein-coding	lysine demethylase 6A	1.9566	1.63689e-36	1.37915e-35
ENSRNOG00000004635	Kera	protein-coding	keratocan	2.34641	0.0210957	0.0318428
ENSRNOG00000008047	Khk	protein-coding	ketohexokinase	2.15571	1.4016e-07	3.237e-07
ENSRNOG00000023176	Kidins220	protein-coding	kinase D-interacting substrate 220	1.59154	2.11898e-31	1.48584e-30
ENSRNOG00000001455	Kif13a	protein-coding	kinesin family member 13A	1.91328	2.18898e-42	2.21612e-41
ENSRNOG00000037211	Kif14	protein-coding	kinesin family member 14	1.55974	1.18218e-16	4.42951e-16
ENSRNOG00000004951	Kif16b	protein-coding	kinesin family member 16B	2.64616	0.000140393	0.000265334
ENSRNOG00000028624	Kif26b	protein-coding	kinesin family member 26B	4.21934	2.31301e-48	2.90395e-47
ENSRNOG00000004680	Kif5c	protein-coding	kinesin family member 5C	1.56094	1.66686e-12	5.11789e-12
ENSRNOG00000016408	Kirrel1	protein-coding	kirre like nephrin family adhesion molecule 1	2.18381	7.47395e-75	2.04998e-73
ENSRNOG00000005386	Kitlg	protein-coding	KIT ligand	1.91173	9.25442e-30	6.06008e-29
ENSRNOG00000009145	Klf12	protein-coding	Kruppel-like factor 12	2.95602	5.34038e-34	4.13746e-33
ENSRNOG00000002163	Klf3	protein-coding	Kruppel like factor 3	2.028	1.61253e-97	7.10173e-96
ENSRNOG00000010267	Klhdc10	protein-coding	kelch domain containing 10	2.99381	9.20593e-188	1.32499e-185
ENSRNOG00000016749	Klhl10	protein-coding	kelch-like family member 10	2.76745	4.76001e-06	9.96468e-06
ENSRNOG00000016921	Klhl11	protein-coding	kelch-like family member 11	1.86714	8.34274e-34	6.42432e-33
ENSRNOG00000007981	Klhl23	protein-coding	kelch-like family member 23	1.84496	2.16644e-27	1.28705e-26
ENSRNOG00000005371	Klhl29	protein-coding	kelch-like family member 29	1.53662	5.28318e-28	3.20271e-27
ENSRNOG00000001844	Klhl42	protein-coding	kelch-like family, member 42	2.26616	4.31517e-45	4.79269e-44
ENSRNOG00000052467	Klrc2	protein-coding	killer cell lectin like receptor C2	3.90668	0.000370718	0.000676813
ENSRNOG00000015133	Kmt2a	protein-coding	lysine methyltransferase 2A	2.67915	2.52672e-40	2.41448e-39
ENSRNOG00000061080	Kmt2c	protein-coding	lysine methyltransferase 2C	1.58227	3.0631e-16	1.12893e-15
ENSRNOG00000021614	Kmt2e	protein-coding	lysine methyltransferase 2E	2.86281	3.21556e-61	5.97769e-60
ENSRNOG00000000127	Kpna6	protein-coding	karyopherin subunit alpha 6	1.92412	1.7407e-117	1.16277e-115
ENSRNOG00000061230	L1cam	protein-coding	L1 cell adhesion molecule	3.04509	4.45546e-07	9.96837e-07
ENSRNOG00000017237	Lama1	protein-coding	laminin subunit alpha 1	2.88375	4.92642e-07	1.09904e-06
ENSRNOG00000000599	Lama4	protein-coding	laminin subunit alpha 4	2.38683	3.857e-14	1.27783e-13
ENSRNOG00000005678	Lamb1	protein-coding	laminin subunit beta 1	2.64452	8.95274e-42	8.89603e-41
ENSRNOG00000031544	Larp1	protein-coding	La ribonucleoprotein 1, translational regulator	2.44497	8.35448e-77	2.40488e-75
ENSRNOG00000014916	Lats1	protein-coding	large tumor suppressor kinase 1	2.22823	2.73344e-57	4.4738e-56
ENSRNOG00000056343	Lats2	protein-coding	large tumor suppressor kinase 2	2.14105	1.0801e-38	9.7223e-38
ENSRNOG00000043002	Lcmt2	protein-coding	leucine carboxyl methyltransferase 2	5.57583	6.21622e-24	3.20949e-23
ENSRNOG00000042679	Lcor	protein-coding	ligand dependent nuclear receptor corepressor	2.87939	9.99522e-44	1.05875e-42
ENSRNOG00000027811	Lilrb4	protein-coding	leukocyte immunoglobulin like receptor B4	2.4685	4.72592e-08	1.12323e-07
ENSRNOG00000002203	Lin54	protein-coding	lin-54 DREAM MuvB core complex component	1.57004	1.25838e-35	1.02979e-34
ENSRNOG00000054751	Lmbrd2	protein-coding	LMBR1 domain containing 2	1.92325	6.27038e-21	2.83854e-20
ENSRNOG00000025155	Lmtk2	protein-coding	lemur tyrosine kinase 2	2.02555	1.67326e-56	2.68201e-55
ENSRNOG00000032807	LOC100359505	protein-coding	40S ribosomal protein S21-like	1.94991	0.000194019	0.000362902
ENSRNOG00000006283	LOC100359922	protein-coding	60S ribosomal protein L13-like	7.82329	1.24863e-21	5.84186e-21
ENSRNOG00000032635	LOC100360117	protein-coding	ribosomal protein L8-like	2.39199	2.47695e-66	5.31194e-65
ENSRNOG00000029808	LOC100360244	protein-coding	LRRGT00053-like	5.16151	0.000256452	0.000474404
ENSRNOG00000061438	LOC100360491	protein-coding	60S ribosomal protein L13-like	4.48326	0.0137745	0.0213223
ENSRNOG00000033517	LOC100360791	protein-coding	tumor protein, translationally-controlled 1	4.68821	3.91342e-118	2.63938e-116
ENSRNOG00000004090	LOC100361025	protein-coding	protein arginine methyltransferase 1-like	5.12629	4.39681e-55	6.76034e-54
ENSRNOG00000025179	LOC100361061	pseudo	ribosomal protein L13a-like	3.71482	4.55534e-55	6.99637e-54
ENSRNOG00000046301	LOC100361261	pseudo	uncharacterized LOC100361261	5.02495	0.0316009	0.0465401
ENSRNOG00000057476	LOC100361436	pseudo	WW domain-binding protein 4-like	1.72803	4.86618e-06	1.01793e-05
ENSRNOG00000052174	LOC100361920	protein-coding	dynein light chain 1-like	4.87334	4.91748e-18	1.95815e-17
ENSRNOG00000034182	LOC100361934	protein-coding	NADH dehydrogenase (ubiquinone) 1 beta subcomplex 4	1.91026	0.00289168	0.00483251
ENSRNOG00000059319	LOC100362197	pseudo	HCLS1-associated protein X-1-like	5.1026	0.000965095	0.00169331
ENSRNOG00000024197	LOC100362345	protein-coding	hypothetical protein LOC100362345	8.11571	2.36206e-10	6.42445e-10
ENSRNOG00000032900	LOC100362432	protein-coding	mitochondrial import inner membrane translocase subunit Tim23-like	1.62188	1.39043e-06	3.02552e-06
ENSRNOG00000030442	LOC100362583	pseudo	ribosomal protein L13a-like	4.72494	2.86237e-128	2.29664e-126
ENSRNOG00000027694	LOC100362830	protein-coding	ribosomal protein S7-like	4.56247	1.2188e-124	9.14818e-123
ENSRNOG00000004239	LOC100362999	pseudo	hsc70-interacting protein-like	7.28199	4.37797e-46	5.03467e-45
ENSRNOG00000046629	LOC100363405	pseudo	Zfp37 pseudogene	6.88569	5.45241e-07	1.21328e-06
ENSRNOG00000047067	LOC100363537	pseudo	ribosomal protein L10a-like	3.06333	2.14074e-57	3.50785e-56
ENSRNOG00000055111	LOC100364016	protein-coding	cyclin B2-like	3.82491	1.71671e-152	1.74942e-150
ENSRNOG00000036921	LOC100364435	protein-coding	thymosin, beta 10-like	2.17645	1.7095e-10	4.69441e-10
ENSRNOG00000021960	LOC100910850	pseudo	mortality factor 4-like protein 1-like	3.77602	1.41449e-121	1.01792e-119
ENSRNOG00000051278	LOC100912076	protein-coding	HAUS augmin-like complex subunit 2-like	5.69592	8.14941e-13	2.5379e-12
ENSRNOG00000031960	LOC102548369	protein-coding	40S ribosomal protein S16-like	3.75463	2.67152e-06	5.6916e-06
ENSRNOG00000006112	LOC102554315	protein-coding	zinc finger protein 596-like	9.47913	1.24977e-14	4.25251e-14
ENSRNOG00000055496	LOC103690166	protein-coding	zinc finger protein OZF-like	5.5663	1.64719e-06	3.56256e-06
ENSRNOG00000042869	LOC103693430	protein-coding	up-regulated during skeletal muscle growth protein 5	2.58755	0.0061558	0.00993538
ENSRNOG00000020054	LOC108348201	protein-coding	protocadherin beta-7-like	2.29993	5.04137e-20	2.18444e-19
ENSRNOG00000009738	LOC108348453	protein-coding	calsequestrin-1-like	3.99531	0.0339694	0.0497427
ENSRNOG00000038205	LOC108349548	protein-coding	guanine nucleotide-binding protein G(I)/G(S)/G(O) subunit gamma-5	7.60235	2.62169e-09	6.69498e-09
ENSRNOG00000005116	LOC108350502	protein-coding	40S ribosomal protein S2 pseudogene	2.90029	9.03913e-78	2.69648e-76
ENSRNOG00000029859	LOC108352551	protein-coding	60S ribosomal protein L23a pseudogene	4.47731	3.08571e-25	1.67755e-24
ENSRNOG00000002820	LOC24906	protein-coding	RoBo-1	2.52627	1.6112e-07	3.70453e-07
ENSRNOG00000028430	LOC257650	protein-coding	hippyragranin	4.80728	3.4936e-08	8.36606e-08
ENSRNOG00000009614	LOC300249	pseudo	similar to 60S ribosomal protein L4 (L1)	4.70404	1.44013e-102	6.98114e-101
ENSRNOG00000031061	LOC306079	protein-coding	similar to RIKEN cDNA 3100001N19	8.9419	2.58962e-13	8.27694e-13
ENSRNOG00000003883	LOC317456	protein-coding	hypothetical LOC317456	3.8691	3.00223e-14	1.00081e-13
ENSRNOG00000030988	LOC364191	pseudo	similar to CG18041-PA	7.15361	3.45219e-08	8.26972e-08
ENSRNOG00000016146	LOC365839	pseudo	elongator complex protein 4-like	5.07519	1.27001e-05	2.57637e-05
ENSRNOG00000048861	LOC498122	protein-coding	similar to CG15908-PA	2.10678	6.77882e-13	2.12481e-12
ENSRNOG00000038074	LOC498555	protein-coding	similar to 60S acidic ribosomal protein P2	3.40197	2.49674e-70	6.10456e-69
ENSRNOG00000008962	LOC500028	protein-coding	hypothetical protein LOC500028	3.85884	2.72142e-12	8.25772e-12
ENSRNOG00000005951	LOC679581	pseudo	heterogeneous nuclear ribonucleoprotein A1-like	4.94476	2.70139e-10	7.31461e-10
ENSRNOG00000003062	LOC679960	protein-coding	similar to kelch domain containing 2	4.66864	8.14105e-11	2.27633e-10
ENSRNOG00000011040	LOC680142	pseudo	similar to translocase of outer mitochondrial membrane 70 homolog A	3.39376	3.01593e-100	1.42248e-98
ENSRNOG00000037911	LOC680227	protein-coding	LRRGT00193	5.52667	5.93938e-12	1.76801e-11
ENSRNOG00000011606	LOC680385	protein-coding	similar to Sjogren syndrome antigen B	2.80804	8.67546e-68	1.99536e-66
ENSRNOG00000030346	LOC680959	protein-coding	similar to 60S ribosomal protein L32	5.8666	0.000139772	0.000264313
ENSRNOG00000030704	LOC682402	pseudo	hypothetical protein LOC682402	1.66073	3.36435e-27	1.98435e-26
ENSRNOG00000050514	LOC684509	protein-coding	similar to NADH-ubiquinone oxidoreductase B9 subunit (Complex I-B9) (CI-B9)	8.02223	2.17633e-10	5.93779e-10
ENSRNOG00000048990	LOC685025	pseudo	nucleolar RNA helicase 2-like	12.5624	2.51391e-26	1.4331e-25
ENSRNOG00000055728	LOC685108	protein-coding	similar to proteolipid protein 2	4.57436	0.0302302	0.0446512
ENSRNOG00000030679	LOC685596	protein-coding	similar to ubiquinol-cytochrome c reductase binding protein	5.81149	6.8822e-05	0.000133189
ENSRNOG00000030364	LOC686074	protein-coding	similar to 60S ribosomal protein L35	5.67651	8.5551e-12	2.52298e-11
ENSRNOG00000051627	LOC688064	pseudo	similar to splicing factor, arginine/serine-rich 10 (transformer 2 homolog, Drosophila)	2.42046	0.0167946	0.0257114
ENSRNOG00000046740	LOC688672	pseudo	similar to eukaryotic translation initiation factor 4A, isoform 1	4.90741	4.41577e-105	2.30032e-103
ENSRNOG00000008516	LOC688684	protein-coding	similar to 60S ribosomal protein L32	3.60661	8.96164e-52	1.24367e-50
ENSRNOG00000015161	LOC688754	pseudo	similar to Voltage-dependent anion-selective channel protein 1 (VDAC-1) (mVDAC1) (mVDAC5) (Outer mitochondrial membrane protein porin 1) (Plasmalemmal porin)	5.04358	4.22159e-46	4.85883e-45
ENSRNOG00000033100	LOC689130	protein-coding	hypothetical protein LOC689130	2.12299	8.30676e-19	3.4321e-18
ENSRNOG00000038771	LOC689408	protein-coding	similar to H2A histone family, member V isoform 1	3.29013	0.0122337	0.0190743
ENSRNOG00000061443	LOC689439	pseudo	bifunctional lysine-specific demethylase and histidyl-hydroxylase MINA-like	6.85324	2.3325e-07	5.31223e-07
ENSRNOG00000050211	LOC689906	pseudo	WD repeat-containing protein 82 pseudogene	5.07633	3.76598e-07	8.47057e-07
ENSRNOG00000017884	LOC690183	protein-coding	similar to DnaJ homolog subfamily B member 6 (Heat shock protein J2) (HSJ-2) (MRJ) (mDj4)	4.50704	2.8576e-13	9.11467e-13
ENSRNOG00000029315	LOC690251	protein-coding	similar to SUMO/sentrin specific protease 5	4.51401	1.80516e-37	1.56826e-36
ENSRNOG00000023312	Lonrf2	protein-coding	LON peptidase N-terminal domain and ring finger 2	3.15063	4.98928e-14	1.64437e-13
ENSRNOG00000031669	Lpp	protein-coding	LIM domain containing preferred translocation partner in lipoma	3.49954	8.88479e-23	4.36763e-22
ENSRNOG00000023453	Lrba	protein-coding	LPS responsive beige-like anchor protein	2.01971	3.7378e-32	2.69821e-31
ENSRNOG00000017784	Lrif1	protein-coding	ligand dependent nuclear receptor interacting factor 1	2.07933	9.53068e-42	9.45685e-41
ENSRNOG00000025053	Lrp1	protein-coding	LDL receptor related protein 1	2.08302	8.66839e-30	5.68433e-29
ENSRNOG00000004152	Lrp12	protein-coding	LDL receptor related protein 12	2.20591	4.85336e-45	5.37333e-44
ENSRNOG00000056184	Lrp2	protein-coding	LDL receptor related protein 2	2.29628	0.0186056	0.0282956
ENSRNOG00000006338	Lrp6	protein-coding	LDL receptor related protein 6	2.67399	2.75786e-99	1.25825e-97
ENSRNOG00000045926	Lrrc45	protein-coding	leucine rich repeat containing 45	2.54211	2.91936e-12	8.83912e-12
ENSRNOG00000046428	Lrrc75b	protein-coding	leucine rich repeat containing 75B	1.77463	1.16145e-53	1.71769e-52
ENSRNOG00000025296	Lrrc8a	protein-coding	leucine rich repeat containing 8 VRAC subunit A	1.68585	2.59838e-73	6.87045e-72
ENSRNOG00000002129	Lrrc8b	protein-coding	leucine rich repeat containing 8 VRAC subunit B	2.29884	1.41255e-57	2.32829e-56
ENSRNOG00000002121	Lrrc8d	protein-coding	leucine rich repeat containing 8 VRAC subunit D	1.65217	2.84439e-67	6.35368e-66
ENSRNOG00000006368	Lrrn3	protein-coding	leucine rich repeat neuronal 3	3.52697	2.74895e-05	5.45918e-05
ENSRNOG00000033090	Ltbp1	protein-coding	latent transforming growth factor beta binding protein 1	2.25229	4.82879e-69	1.14069e-67
ENSRNOG00000004610	Lum	protein-coding	lumican	1.97662	2.35948e-46	2.75194e-45
ENSRNOG00000016047	Macf1	protein-coding	microtubule-actin crosslinking factor 1	2.26725	2.28224e-16	8.45605e-16
ENSRNOG00000012428	Maf	protein-coding	MAF bZIP transcription factor	2.05843	5.73461e-27	3.35826e-26
ENSRNOG00000001277	Mafk	protein-coding	MAF bZIP transcription factor K	5.41308	3.81472e-11	1.08467e-10
ENSRNOG00000019885	Magi3	protein-coding	membrane associated guanylate kinase, WW and PDZ domain containing 3	1.97514	2.10142e-68	4.89782e-67
ENSRNOG00000017181	Malt1	protein-coding	MALT1 paracaspase	2.13152	7.43778e-28	4.48936e-27
ENSRNOG00000003268	Maml1	protein-coding	mastermind-like transcriptional coactivator 1	1.5976	2.51178e-38	2.21802e-37
ENSRNOG00000005879	Maml2	protein-coding	mastermind-like transcriptional coactivator 2	2.36764	2.61323e-49	3.35942e-48
ENSRNOG00000014201	Manf	protein-coding	mesencephalic astrocyte-derived neurotrophic factor	3.47743	2.26256e-06	4.84547e-06
ENSRNOG00000014230	Map1a	protein-coding	microtubule-associated protein 1A	2.14582	2.5588e-38	2.25812e-37
ENSRNOG00000017428	Map1b	protein-coding	microtubule-associated protein 1B	2.86175	1.61206e-57	2.65401e-56
ENSRNOG00000025423	Map3k13	protein-coding	mitogen-activated protein kinase kinase kinase 13	1.71879	1.64087e-08	4.00562e-08
ENSRNOG00000014089	Map3k2	protein-coding	mitogen activated protein kinase kinase kinase 2	3.60398	2.5373e-84	8.7035e-83
ENSRNOG00000017419	Map3k4	protein-coding	mitogen activated protein kinase kinase kinase 4	1.51164	2.82758e-62	5.47515e-61
ENSRNOG00000007172	Map4k3	protein-coding	mitogen-activated protein kinase kinase kinase kinase 3	1.79679	1.8936e-36	1.5916e-35
ENSRNOG00000053583	Mapk3	protein-coding	mitogen activated protein kinase 3	14.8313	3.1872e-36	2.65018e-35
ENSRNOG00000007018	Mapkbp1	protein-coding	mitogen activated protein kinase binding protein 1	1.51577	4.73176e-21	2.15741e-20
ENSRNOG00000027596	Mbd5	protein-coding	methyl-CpG binding domain protein 5	1.55703	1.61204e-23	8.18391e-23
ENSRNOG00000003435	Mcf2	protein-coding	MCF.2 cell line derived transforming sequence	2.04885	2.73711e-08	6.58842e-08
ENSRNOG00000000975	Mcoln1	protein-coding	mucolipin TRP cation channel 1	1.66872	1.16022e-11	3.39792e-11
ENSRNOG00000053494	Mcpt1l1	protein-coding	mast cell protease 1-like 1	2.43339	0.00501037	0.0081593
ENSRNOG00000032813	Mdc1	protein-coding	mediator of DNA damage checkpoint 1	1.68349	7.69469e-32	5.4893e-31
ENSRNOG00000047513	Mdn1	protein-coding	midasin AAA ATPase 1	2.60623	1.07827e-17	4.22859e-17
ENSRNOG00000012645	Mecom	protein-coding	MDS1 and EVI1 complex locus	1.85812	4.84768e-63	9.57263e-62
ENSRNOG00000056659	Mecp2	protein-coding	methyl CpG binding protein 2	2.02808	2.37149e-48	2.9747e-47
ENSRNOG00000005606	Med1	protein-coding	mediator complex subunit 1	2.20096	1.5557e-161	1.75155e-159
ENSRNOG00000003848	Med12	protein-coding	mediator complex subunit 12	1.70474	1.65417e-29	1.07264e-28
ENSRNOG00000003679	Med13	protein-coding	mediator complex subunit 13	3.60906	1.22346e-115	7.7994e-114
ENSRNOG00000001120	Med13l	protein-coding	mediator complex subunit 13L	2.23999	3.28101e-35	2.65697e-34
ENSRNOG00000003792	Med14	protein-coding	mediator complex subunit 14	2.47047	1.14838e-67	2.6326e-66
ENSRNOG00000014618	Med31	protein-coding	mediator complex subunit 31	1.83308	4.14519e-10	1.10885e-09
ENSRNOG00000047756	Mef2a	protein-coding	myocyte enhancer factor 2a	2.34103	4.23781e-57	6.91977e-56
ENSRNOG00000033134	Mef2c	protein-coding	myocyte enhancer factor 2C	1.73552	4.31675e-25	2.33318e-24
ENSRNOG00000013674	Megf10	protein-coding	multiple EGF-like domains 10	2.01005	1.94899e-35	1.58566e-34
ENSRNOG00000005932	Megf9	protein-coding	multiple EGF-like-domains 9	2.22474	1.87956e-63	3.76478e-62
ENSRNOG00000052745	Met	protein-coding	MET proto-oncogene, receptor tyrosine kinase	2.56724	4.36997e-69	1.03757e-67
ENSRNOG00000025142	Mex3b	protein-coding	mex-3 RNA binding family member B	1.76752	4.31023e-24	2.23866e-23
ENSRNOG00000011775	Mfap3l	protein-coding	microfibril associated protein 3 like	1.87817	1.93462e-76	5.52336e-75
ENSRNOG00000017510	Mfge8	protein-coding	milk fat globule EGF and factor V/VIII domain containing	1.68279	7.10231e-28	4.29058e-27
ENSRNOG00000006378	Mga	protein-coding	MAX dimerization protein MGA	2.87132	1.98097e-60	3.58706e-59
ENSRNOG00000003614	Mgat5	protein-coding	alpha-1,6-mannosylglycoprotein 6-beta-N-acetylglucosaminyltransferase	1.88179	4.60267e-39	4.18618e-38
ENSRNOG00000050251	MGC105649	protein-coding	hypothetical LOC302884	4.57654	1.44512e-20	6.43347e-20
ENSRNOG00000005695	Mgp	protein-coding	matrix Gla protein	3.34762	0.000699869	0.00124438
ENSRNOG00000013281	Mib1	protein-coding	MIB E3 ubiquitin protein ligase 1	2.46919	4.06006e-33	3.04909e-32
ENSRNOG00000003613	Mid1	protein-coding	midline 1	3.27805	1.34962e-139	1.24782e-137
ENSRNOG00000060542	Mid2	protein-coding	midline 2	3.13181	1.30729e-68	3.06226e-67
ENSRNOG00000010653	Mideas	protein-coding	mitotic deacetylase associated SANT domain protein	2.39503	2.04116e-75	5.66533e-74
ENSRNOG00000015434	Midn	protein-coding	midnolin	1.52069	1.08875e-40	1.05264e-39
ENSRNOG00000055598	Mir568	ncRNA	microRNA 568	2.89116	2.0265e-14	6.81405e-14
ENSRNOG00000008658	Mitf	protein-coding	melanocyte inducing transcription factor	2.3247	5.8093e-55	8.85411e-54
ENSRNOG00000021110	Mllt11	protein-coding	MLLT11, transcription factor 7 cofactor	3.12211	4.4558e-05	8.73087e-05
ENSRNOG00000009514	Mme	protein-coding	membrane metallo-endopeptidase	4.60545	0.0304488	0.0449551
ENSRNOG00000032832	Mmp10	protein-coding	matrix metallopeptidase 10	2.22339	3.20314e-33	2.41333e-32
ENSRNOG00000008478	Mmp13	protein-coding	matrix metallopeptidase 13	2.73179	8.7621e-52	1.21719e-50
ENSRNOG00000014642	Morn1	protein-coding	MORN repeat containing 1	1.54192	0.000375732	0.000685519
ENSRNOG00000002332	Mospd1	protein-coding	motile sperm domain containing 1	4.57632	6.27337e-09	1.57099e-08
ENSRNOG00000001074	Mphosph9	protein-coding	M-phase phosphoprotein 9	1.56388	1.19843e-72	3.10414e-71
ENSRNOG00000004863	Mpped2	protein-coding	metallophosphoesterase domain containing 2	2.0408	3.85671e-12	1.16167e-11
ENSRNOG00000016085	Mpzl2	protein-coding	myelin protein zero-like 2	9.56753	1.65565e-15	5.88306e-15
ENSRNOG00000000926	Mrps17	protein-coding	mitochondrial ribosomal protein S17	3.19249	3.58997e-05	7.07804e-05
ENSRNOG00000023021	Msl2	protein-coding	MSL complex subunit 2	1.83323	8.28733e-51	1.10823e-49
ENSRNOG00000038047	Mt1	protein-coding	metallothionein 1	4.82081	5.14957e-166	6.09264e-164
ENSRNOG00000028841	Mt1m	protein-coding	metallothionein 1M	5.39964	0.000857772	0.00151299
ENSRNOG00000013229	Mthfs	protein-coding	methenyltetrahydrofolate synthetase	1.53591	4.60668e-29	2.92203e-28
ENSRNOG00000009615	Mtor	protein-coding	mechanistic target of rapamycin kinase	1.61301	1.07087e-39	1.0007e-38
ENSRNOG00000010748	Mtus1	protein-coding	microtubule associated scaffold protein 1	1.51217	4.32975e-48	5.39711e-47
ENSRNOG00000001794	Muc13	protein-coding	mucin 13, cell surface associated	5.03499	0.0074829	0.0119557
ENSRNOG00000017172	Mvb12b	protein-coding	multivesicular body subunit 12B	1.5265	2.68182e-53	3.89604e-52
ENSRNOG00000017720	Mxd1	protein-coding	max dimerization protein 1	1.5544	6.21546e-31	4.28091e-30
ENSRNOG00000055858	Myb	protein-coding	MYB proto-oncogene, transcription factor	1.73573	9.31703e-11	2.5989e-10
ENSRNOG00000015236	Mybbp1a	protein-coding	MYB binding protein 1a	6.21147	4.71616e-17	1.80242e-16
ENSRNOG00000049695	Myh1	protein-coding	myosin heavy chain 1	1.66935	3.14248e-20	1.37833e-19
ENSRNOG00000057880	Myh11	protein-coding	myosin heavy chain 11	1.77152	8.89806e-48	1.0945e-46
ENSRNOG00000010161	Myo10	protein-coding	myosin X	2.00013	7.7451e-52	1.07699e-50
ENSRNOG00000002852	Myo19	protein-coding	myosin XIX	1.79239	5.45983e-64	1.10631e-62
ENSRNOG00000003276	Myo1d	protein-coding	myosin ID	1.98289	6.56161e-74	1.74822e-72
ENSRNOG00000058866	Myo5a	protein-coding	myosin VA	2.01415	4.09589e-59	7.13002e-58
ENSRNOG00000013641	Myo7a	protein-coding	myosin VIIA	2.96826	4.19699e-72	1.06924e-70
ENSRNOG00000015035	Myo7b	protein-coding	myosin VIIb	2.30147	0.00116781	0.00203315
ENSRNOG00000011619	Myo9a	protein-coding	myosin IXA	2.76994	2.94729e-47	3.54106e-46
ENSRNOG00000003669	Myocd	protein-coding	myocardin	3.14858	3.30052e-10	8.87491e-10
ENSRNOG00000028274	Myrf	protein-coding	myelin regulatory factor	1.52812	2.75088e-30	1.84639e-29
ENSRNOG00000018797	Myrip	protein-coding	myosin VIIA and Rab interacting protein	1.89948	0.000200124	0.000373869
ENSRNOG00000027152	N4bp2	protein-coding	NEDD4 binding protein 2	2.4623	4.87235e-38	4.28896e-37
ENSRNOG00000011124	NA	NA	NA	13.5193	2.83883e-30	1.90452e-29
ENSRNOG00000057527	NA	NA	NA	11.8627	2.24651e-157	2.39417e-155
ENSRNOG00000060430	NA	NA	NA	11.6604	5.82495e-22	2.76888e-21
ENSRNOG00000000190	NA	NA	NA	11.3015	2.8996e-65	6.05101e-64
ENSRNOG00000000021	NA	NA	NA	10.5055	2.46695e-24	1.29526e-23
ENSRNOG00000047309	NA	NA	NA	10.3423	6.19631e-18	2.45827e-17
ENSRNOG00000047884	NA	NA	NA	8.7628	6.81164e-13	2.13462e-12
ENSRNOG00000006459	NA	NA	NA	8.14283	4.97147e-28	3.01899e-27
ENSRNOG00000053927	NA	NA	NA	8.10277	2.25769e-18	9.1414e-18
ENSRNOG00000053929	NA	NA	NA	8.05849	2.65273e-10	7.1912e-10
ENSRNOG00000056767	NA	NA	NA	8.05375	1.0202e-10	2.84009e-10
ENSRNOG00000060649	NA	NA	NA	7.89621	1.53176e-10	4.21961e-10
ENSRNOG00000061662	NA	NA	NA	7.88787	4.22979e-10	1.13062e-09
ENSRNOG00000030291	NA	NA	NA	7.78138	1.03457e-09	2.70228e-09
ENSRNOG00000060851	NA	NA	NA	7.68901	2.54079e-09	6.49195e-09
ENSRNOG00000038864	NA	NA	NA	7.54332	1.05586e-09	2.75633e-09
ENSRNOG00000023762	NA	NA	NA	7.46373	6.20967e-09	1.55559e-08
ENSRNOG00000058218	NA	NA	NA	7.35946	5.22735e-08	1.23945e-07
ENSRNOG00000037415	NA	NA	NA	7.23513	2.57831e-08	6.21368e-08
ENSRNOG00000059624	NA	NA	NA	7.1817	8.04062e-09	2.00063e-08
ENSRNOG00000061536	NA	NA	NA	6.92814	2.04759e-07	4.67939e-07
ENSRNOG00000057895	NA	NA	NA	6.8183	1.04317e-06	2.28702e-06
ENSRNOG00000059389	NA	NA	NA	6.71109	8.5528e-07	1.88337e-06
ENSRNOG00000052563	NA	NA	NA	6.59715	6.46163e-14	2.11713e-13
ENSRNOG00000011955	NA	NA	NA	6.51438	4.36831e-07	9.7781e-07
ENSRNOG00000060633	NA	NA	NA	6.48332	7.90367e-06	1.62844e-05
ENSRNOG00000032715	NA	NA	NA	6.21891	1.24549e-61	2.34976e-60
ENSRNOG00000061099	NA	NA	NA	6.17671	1.33213e-261	3.44405e-259
ENSRNOG00000055990	NA	NA	NA	5.97715	0.000112461	0.000214167
ENSRNOG00000054347	NA	NA	NA	5.92031	5.27648e-05	0.000102884
ENSRNOG00000055952	NA	NA	NA	5.85649	1.87709e-05	3.76686e-05
ENSRNOG00000023917	NA	NA	NA	5.84572	8.35685e-06	1.717e-05
ENSRNOG00000054418	NA	NA	NA	5.84355	0.000237125	0.000440343
ENSRNOG00000055439	NA	NA	NA	5.83168	6.56905e-107	3.58244e-105
ENSRNOG00000061358	NA	NA	NA	5.78012	1.94778e-31	1.36923e-30
ENSRNOG00000051850	NA	NA	NA	5.72768	3.45767e-09	8.76885e-09
ENSRNOG00000011155	NA	NA	NA	5.70292	1.08855e-45	1.23254e-44
ENSRNOG00000060559	NA	NA	NA	5.69277	5.31357e-23	2.63902e-22
ENSRNOG00000031628	NA	NA	NA	5.60991	2.2173e-05	4.43048e-05
ENSRNOG00000054609	NA	NA	NA	5.55021	0.000517042	0.000930495
ENSRNOG00000030674	NA	NA	NA	5.54657	5.75594e-07	1.27939e-06
ENSRNOG00000056608	NA	NA	NA	5.53883	9.01426e-07	1.98257e-06
ENSRNOG00000039627	NA	NA	NA	5.46356	9.79477e-05	0.000187476
ENSRNOG00000061205	NA	NA	NA	5.4221	2.13585e-09	5.48137e-09
ENSRNOG00000021584	NA	NA	NA	5.34793	1.08133e-114	6.80022e-113
ENSRNOG00000051102	NA	NA	NA	5.34398	1.59303e-42	1.61512e-41
ENSRNOG00000000958	NA	NA	NA	5.3248	2.96444e-15	1.03934e-14
ENSRNOG00000033015	NA	NA	NA	5.27628	8.84267e-09	2.19471e-08
ENSRNOG00000028120	NA	NA	NA	5.25745	0.000139777	0.000264313
ENSRNOG00000056627	NA	NA	NA	5.25398	0.00420259	0.006901
ENSRNOG00000054355	NA	NA	NA	5.2222	3.14535e-21	1.44496e-20
ENSRNOG00000055683	NA	NA	NA	5.10107	1.14109e-25	6.32175e-25
ENSRNOG00000030351	NA	NA	NA	5.08706	9.26557e-190	1.34746e-187
ENSRNOG00000041870	NA	NA	NA	5.06768	1.33651e-07	3.09027e-07
ENSRNOG00000056878	NA	NA	NA	5.02007	4.17811e-39	3.81246e-38
ENSRNOG00000057550	NA	NA	NA	5.00473	0.00623821	0.0100649
ENSRNOG00000054193	NA	NA	NA	4.9831	2.38097e-05	4.7514e-05
ENSRNOG00000029594	NA	NA	NA	4.93874	1.95189e-41	1.92445e-40
ENSRNOG00000058899	NA	NA	NA	4.91818	0.00029651	0.000545614
ENSRNOG00000059973	NA	NA	NA	4.90489	0.00118821	0.00206686
ENSRNOG00000058011	NA	NA	NA	4.88182	4.44855e-36	3.69021e-35
ENSRNOG00000053078	NA	NA	NA	4.85792	0.00188226	0.00321014
ENSRNOG00000057829	NA	NA	NA	4.79603	0.000849121	0.0014983
ENSRNOG00000051481	NA	NA	NA	4.71838	6.13282e-05	0.000118967
ENSRNOG00000004144	NA	NA	NA	4.67124	0.000135315	0.000255979
ENSRNOG00000056855	NA	NA	NA	4.66561	2.11932e-09	5.44061e-09
ENSRNOG00000058283	NA	NA	NA	4.63833	1.45595e-06	3.15972e-06
ENSRNOG00000055652	NA	NA	NA	4.63464	0.00719364	0.0115225
ENSRNOG00000060816	NA	NA	NA	4.59601	6.35436e-11	1.78605e-10
ENSRNOG00000052718	NA	NA	NA	4.58654	0.0232437	0.0349043
ENSRNOG00000060810	NA	NA	NA	4.50926	0.000481668	0.000869705
ENSRNOG00000057562	NA	NA	NA	4.46397	0.0116872	0.0182573
ENSRNOG00000057278	NA	NA	NA	4.4466	0.0333196	0.0488541
ENSRNOG00000061680	NA	NA	NA	4.38205	1.20799e-81	3.9496e-80
ENSRNOG00000057759	NA	NA	NA	4.36361	1.1202e-67	2.57221e-66
ENSRNOG00000049077	NA	NA	NA	4.35402	1.80564e-05	3.62818e-05
ENSRNOG00000057923	NA	NA	NA	4.34814	0.000233561	0.000434129
ENSRNOG00000038905	NA	NA	NA	4.33597	7.47338e-21	3.37438e-20
ENSRNOG00000021435	NA	NA	NA	4.28266	2.16576e-05	4.32873e-05
ENSRNOG00000056834	NA	NA	NA	4.23899	0.000103881	0.000198398
ENSRNOG00000016336	NA	NA	NA	4.20908	7.90675e-30	5.18976e-29
ENSRNOG00000048993	NA	NA	NA	4.19922	1.01858e-05	2.08175e-05
ENSRNOG00000029410	NA	NA	NA	4.13316	3.15347e-49	4.04647e-48
ENSRNOG00000046037	NA	NA	NA	4.12563	7.19355e-05	0.000139022
ENSRNOG00000017678	NA	NA	NA	4.03355	1.1714e-61	2.21298e-60
ENSRNOG00000051922	NA	NA	NA	4.01916	4.41862e-205	7.34386e-203
ENSRNOG00000023659	NA	NA	NA	4.00272	1.14628e-09	2.98846e-09
ENSRNOG00000006956	NA	NA	NA	3.9982	3.86763e-10	1.03719e-09
ENSRNOG00000061420	NA	NA	NA	3.94174	1.86272e-20	8.25832e-20
ENSRNOG00000050113	NA	NA	NA	3.93152	5.2541e-36	4.34296e-35
ENSRNOG00000046836	NA	NA	NA	3.89952	1.44942e-08	3.55069e-08
ENSRNOG00000033030	NA	NA	NA	3.80848	1.72761e-50	2.29269e-49
ENSRNOG00000018923	NA	NA	NA	3.79847	6.80813e-19	2.82713e-18
ENSRNOG00000023269	NA	NA	NA	3.77867	4.31496e-19	1.80687e-18
ENSRNOG00000017695	NA	NA	NA	3.77163	9.27037e-56	1.45257e-54
ENSRNOG00000053462	NA	NA	NA	3.71342	8.65401e-07	1.90505e-06
ENSRNOG00000052373	NA	NA	NA	3.70827	0.00871946	0.0138081
ENSRNOG00000026134	NA	NA	NA	3.6654	5.08872e-12	1.5216e-11
ENSRNOG00000058881	NA	NA	NA	3.66456	0.00385568	0.00635002
ENSRNOG00000024053	NA	NA	NA	3.66453	0.00756215	0.0120657
ENSRNOG00000040024	NA	NA	NA	3.59544	1.37541e-09	3.56584e-09
ENSRNOG00000043866	NA	NA	NA	3.41598	3.57615e-35	2.89262e-34
ENSRNOG00000048433	NA	NA	NA	3.32226	3.98585e-20	1.73678e-19
ENSRNOG00000055020	NA	NA	NA	3.2783	9.87605e-67	2.15437e-65
ENSRNOG00000037364	NA	NA	NA	3.25821	0.00624942	0.0100795
ENSRNOG00000037951	NA	NA	NA	3.24492	1.13793e-78	3.51473e-77
ENSRNOG00000057490	NA	NA	NA	3.23705	0.00184873	0.00315605
ENSRNOG00000056526	NA	NA	NA	3.23603	1.58113e-48	1.99225e-47
ENSRNOG00000055640	NA	NA	NA	3.15318	0.0337336	0.0494233
ENSRNOG00000033843	NA	NA	NA	3.14361	1.64428e-19	7.0094e-19
ENSRNOG00000056599	NA	NA	NA	3.12988	6.52265e-18	2.58554e-17
ENSRNOG00000005869	NA	NA	NA	3.05857	5.96529e-41	5.79147e-40
ENSRNOG00000061046	NA	NA	NA	2.99481	9.03071e-72	2.27989e-70
ENSRNOG00000005920	NA	NA	NA	2.9224	5.84191e-06	1.21494e-05
ENSRNOG00000026400	NA	NA	NA	2.89975	0.0028584	0.00477861
ENSRNOG00000041411	NA	NA	NA	2.89715	0.0116571	0.0182181
ENSRNOG00000031560	NA	NA	NA	2.88606	1.31318e-11	3.83702e-11
ENSRNOG00000007816	NA	NA	NA	2.88539	0.000273104	0.000503939
ENSRNOG00000053654	NA	NA	NA	2.80797	0.0286895	0.0425737
ENSRNOG00000055053	NA	NA	NA	2.79981	0.0140891	0.0217683
ENSRNOG00000030478	NA	NA	NA	2.78944	4.10966e-20	1.78794e-19
ENSRNOG00000050414	NA	NA	NA	2.76601	1.74075e-17	6.76764e-17
ENSRNOG00000053533	NA	NA	NA	2.72247	0.0285635	0.0424003
ENSRNOG00000049532	NA	NA	NA	2.68708	0.0315861	0.0465259
ENSRNOG00000022934	NA	NA	NA	2.66576	1.13247e-72	2.93874e-71
ENSRNOG00000062115	NA	NA	NA	2.64654	2.24683e-06	4.81326e-06
ENSRNOG00000018301	NA	NA	NA	2.61599	0.00217939	0.00369344
ENSRNOG00000029996	NA	NA	NA	2.57362	4.31249e-105	2.25493e-103
ENSRNOG00000038211	NA	NA	NA	2.57001	0.000140351	0.000265291
ENSRNOG00000057978	NA	NA	NA	2.56987	1.45826e-25	8.05012e-25
ENSRNOG00000052439	NA	NA	NA	2.56017	0.0199566	0.0301922
ENSRNOG00000016246	NA	NA	NA	2.52036	1.38239e-38	1.23794e-37
ENSRNOG00000050817	NA	NA	NA	2.46951	2.12186e-08	5.13936e-08
ENSRNOG00000047706	NA	NA	NA	2.4389	2.42427e-14	8.12025e-14
ENSRNOG00000060437	NA	NA	NA	2.36888	2.65895e-41	2.61236e-40
ENSRNOG00000033693	NA	NA	NA	2.30127	0.00272905	0.00457605
ENSRNOG00000039674	NA	NA	NA	2.28659	0.00626055	0.0100951
ENSRNOG00000053040	NA	NA	NA	2.22384	4.87846e-116	3.12423e-114
ENSRNOG00000039472	NA	NA	NA	2.20235	3.01775e-36	2.51377e-35
ENSRNOG00000048028	NA	NA	NA	2.20016	0.00131096	0.00227075
ENSRNOG00000045771	NA	NA	NA	2.19459	0.000220909	0.00041149
ENSRNOG00000060395	NA	NA	NA	2.18526	0.0012338	0.00214216
ENSRNOG00000027193	NA	NA	NA	2.14213	0.00458548	0.00748835
ENSRNOG00000014768	NA	NA	NA	2.13072	2.16404e-32	1.57355e-31
ENSRNOG00000047349	NA	NA	NA	2.0927	1.87377e-05	3.76075e-05
ENSRNOG00000028330	NA	NA	NA	2.06674	0.000527982	0.000949036
ENSRNOG00000004199	NA	NA	NA	2.03969	0.00499083	0.00812939
ENSRNOG00000058094	NA	NA	NA	2.01751	2.01964e-28	1.25428e-27
ENSRNOG00000030925	NA	NA	NA	2.00551	2.09225e-12	6.38187e-12
ENSRNOG00000034180	NA	NA	NA	1.99486	9.40479e-27	5.44137e-26
ENSRNOG00000032160	NA	NA	NA	1.94024	0.0169008	0.0258578
ENSRNOG00000020538	NA	NA	NA	1.93645	0.0102966	0.0161808
ENSRNOG00000031760	NA	NA	NA	1.92418	2.5198e-40	2.40952e-39
ENSRNOG00000039470	NA	NA	NA	1.91121	8.51685e-09	2.11535e-08
ENSRNOG00000003952	NA	NA	NA	1.90306	0.000123771	0.000234682
ENSRNOG00000055908	NA	NA	NA	1.82956	0.000246934	0.000457707
ENSRNOG00000039997	NA	NA	NA	1.81802	5.10005e-07	1.1365e-06
ENSRNOG00000004109	NA	NA	NA	1.76752	8.5159e-33	6.3206e-32
ENSRNOG00000052319	NA	NA	NA	1.68761	0.00298396	0.00497778
ENSRNOG00000052445	NA	NA	NA	1.68734	2.72166e-17	1.04935e-16
ENSRNOG00000045728	NA	NA	NA	1.68266	6.47782e-20	2.79557e-19
ENSRNOG00000014264	NA	NA	NA	1.65565	1.92462e-25	1.05786e-24
ENSRNOG00000001337	NA	NA	NA	1.64775	5.81772e-28	3.5237e-27
ENSRNOG00000058506	NA	NA	NA	1.64486	0.0012233	0.00212524
ENSRNOG00000039837	NA	NA	NA	1.64292	2.22223e-28	1.37581e-27
ENSRNOG00000054533	NA	NA	NA	1.64119	0.00109039	0.00190358
ENSRNOG00000005323	NA	NA	NA	1.59696	3.3556e-06	7.09919e-06
ENSRNOG00000010101	NA	NA	NA	1.58196	9.86244e-06	2.01684e-05
ENSRNOG00000058960	NA	NA	NA	1.56698	0.000331497	0.000607912
ENSRNOG00000046832	NA	NA	NA	1.5321	1.82304e-06	3.93133e-06
ENSRNOG00000057826	NA	NA	NA	1.5293	2.88519e-25	1.57099e-24
ENSRNOG00000054063	Naa80	protein-coding	N(alpha)-acetyltransferase 80, NatH catalytic subunit	2.67828	4.65418e-06	9.75045e-06
ENSRNOG00000023480	Nabp2	protein-coding	nucleic acid binding protein 2	2.41719	2.81492e-17	1.08501e-16
ENSRNOG00000018231	Nacc2	protein-coding	NACC family member 2	1.80316	2.29284e-54	3.46058e-53
ENSRNOG00000008425	Nav1	protein-coding	neuron navigator 1	2.3048	2.80033e-75	7.75704e-74
ENSRNOG00000014530	Nav2	protein-coding	neuron navigator 2	2.584	7.38882e-99	3.32759e-97
ENSRNOG00000052157	Nav3	protein-coding	neuron navigator 3	2.40991	1.59614e-38	1.42025e-37
ENSRNOG00000021525	Nbeal1	protein-coding	neurobeachin-like 1	3.41697	5.93922e-59	1.02367e-57
ENSRNOG00000042978	Ncald	protein-coding	neurocalcin delta	2.39095	2.07219e-35	1.68393e-34
ENSRNOG00000048036	Ncan	protein-coding	neurocan	2.46777	0.00187335	0.00319612
ENSRNOG00000021553	Nckap5	protein-coding	NCK-associated protein 5	3.54406	1.07307e-28	6.73311e-28
ENSRNOG00000004068	Ncoa1	protein-coding	nuclear receptor coactivator 1	2.59089	1.3873e-46	1.62757e-45
ENSRNOG00000007975	Ncoa2	protein-coding	nuclear receptor coactivator 2	2.46704	8.73381e-44	9.26541e-43
ENSRNOG00000005616	Ncoa3	protein-coding	nuclear receptor coactivator 3	2.03262	1.0728e-53	1.59165e-52
ENSRNOG00000019768	Ncoa4	protein-coding	nuclear receptor coactivator 4	6.68431	0	0
ENSRNOG00000018288	Ncoa6	protein-coding	nuclear receptor coactivator 6	2.18367	2.65934e-67	5.94986e-66
ENSRNOG00000014004	Ncoa7	protein-coding	nuclear receptor coactivator 7	1.7611	5.69325e-47	6.76455e-46
ENSRNOG00000055246	Ncor1	protein-coding	nuclear receptor co-repressor 1	2.04869	6.33925e-44	6.76106e-43
ENSRNOG00000001004	Ncor2	protein-coding	nuclear receptor co-repressor 2	1.956	4.0853e-47	4.8873e-46
ENSRNOG00000019014	Ndst1	protein-coding	N-deacetylase and N-sulfotransferase 1	1.82338	4.45855e-56	7.03343e-55
ENSRNOG00000015781	Ndst3	protein-coding	N-deacetylase and N-sulfotransferase 3	2.53956	4.97382e-08	1.18094e-07
ENSRNOG00000026616	Ndufb2	protein-coding	NADH:ubiquinone oxidoreductase subunit B2	9.87433	2.56505e-16	9.48877e-16
ENSRNOG00000006783	Neb	protein-coding	nebulin	2.52923	1.3238e-05	2.68276e-05
ENSRNOG00000014548	Nedd9	protein-coding	neural precursor cell expressed, developmentally down-regulated 9	2.35919	2.86175e-75	7.91147e-74
ENSRNOG00000006490	Neo1	protein-coding	neogenin 1	1.65103	4.99177e-78	1.50519e-76
ENSRNOG00000021589	Nexmif	protein-coding	neurite extension and migration factor	2.94413	0.0182669	0.0278069
ENSRNOG00000013780	Nf1	protein-coding	neurofibromin 1	3.23861	2.34871e-83	7.92037e-82
ENSRNOG00000011879	Nfat5	protein-coding	nuclear factor of activated T-cells 5	2.3065	3.22032e-40	3.06886e-39
ENSRNOG00000017146	Nfatc1	protein-coding	nuclear factor of activated T-cells 1	2.21645	1.78719e-106	9.52327e-105
ENSRNOG00000012175	Nfatc2	protein-coding	nuclear factor of activated T-cells 2	2.85957	1.11932e-16	4.19738e-16
ENSRNOG00000054264	Nfatc3	protein-coding	nuclear factor of activated T-cells 3	1.98219	3.31319e-62	6.39771e-61
ENSRNOG00000006966	Nfia	protein-coding	nuclear factor I/A	2.16289	1.37399e-61	2.58871e-60
ENSRNOG00000009795	Nfib	protein-coding	nuclear factor I/B	4.21337	6.41983e-186	9.05326e-184
ENSRNOG00000002983	Nfix	protein-coding	nuclear factor I X	2.80204	6.82021e-166	7.93474e-164
ENSRNOG00000010843	Nhlrc3	protein-coding	NHL repeat containing 3	4.28936	2.05084e-107	1.13618e-105
ENSRNOG00000030759	Nhs	protein-coding	NHS actin remodeling regulator	3.18709	6.69996e-105	3.47725e-103
ENSRNOG00000060603	Nhsl1	protein-coding	NHS-like 1	2.19414	7.52019e-105	3.87415e-103
ENSRNOG00000049083	Nicn1	protein-coding	nicolin 1	4.44227	6.42623e-45	7.08661e-44
ENSRNOG00000056907	Nipbl	protein-coding	NIPBL, cohesin loading factor	2.39159	1.90554e-52	2.68991e-51
ENSRNOG00000015749	Nme3	protein-coding	NME/NM23 nucleoside diphosphate kinase 3	3.08843	1.15975e-10	3.21639e-10
ENSRNOG00000018835	Notch2	protein-coding	notch receptor 2	2.96149	3.67041e-98	1.63715e-96
ENSRNOG00000031440	Nova1	protein-coding	NOVA alternative splicing regulator 1	3.13189	0.000557969	0.001001
ENSRNOG00000024934	Npat	protein-coding	nuclear protein, co-activator of histone transcription	2.02505	8.62236e-44	9.15413e-43
ENSRNOG00000046912	Nr1d2	protein-coding	nuclear receptor subfamily 1, group D, member 2	1.51231	1.23306e-21	5.77097e-21
ENSRNOG00000010536	Nr2c2	protein-coding	nuclear receptor subfamily 2, group C, member 2	2.11112	9.96794e-47	1.17536e-45
ENSRNOG00000014096	Nr3c1	protein-coding	nuclear receptor subfamily 3, group C, member 1	2.02196	1.66938e-58	2.8353e-57
ENSRNOG00000020936	Nradd	protein-coding	neurotrophin receptor associated death domain	1.99336	0.0223317	0.0336035
ENSRNOG00000016714	Nrap	protein-coding	nebulin-related anchoring protein	2.52157	0.00235564	0.00397764
ENSRNOG00000001585	Nrip1	protein-coding	nuclear receptor interacting protein 1	3.35405	3.7344e-91	1.47694e-89
ENSRNOG00000010744	Nrp1	protein-coding	neuropilin 1	1.8851	3.25581e-34	2.54647e-33
ENSRNOG00000031232	Nrp2	protein-coding	neuropilin 2	1.65947	1.8304e-81	5.97061e-80
ENSRNOG00000016680	Nsd1	protein-coding	nuclear receptor binding SET domain protein 1	2.56942	1.44375e-53	2.12171e-52
ENSRNOG00000015621	Nsd3	protein-coding	nuclear receptor binding SET domain protein 3	3.78057	1.61276e-160	1.80126e-158
ENSRNOG00000024964	Nufip2	protein-coding	nuclear FMR1 interacting protein 2	1.92882	5.91878e-37	5.04778e-36
ENSRNOG00000001456	Nup153	protein-coding	nucleoporin 153	2.10376	4.26473e-75	1.17668e-73
ENSRNOG00000023393	Nup214	protein-coding	nucleoporin 214	1.8401	3.99612e-87	1.44533e-85
ENSRNOG00000008939	Nxph1	protein-coding	neurexophilin 1	2.80277	0.0240856	0.0361064
ENSRNOG00000029895	Olr752	protein-coding	olfactory receptor 752	3.9958	0.0307005	0.045298
ENSRNOG00000003778	Opn3	protein-coding	opsin 3	2.13934	1.86414e-23	9.42049e-23
ENSRNOG00000016768	Oprl1	protein-coding	opioid related nociceptin receptor 1	1.90545	0.00435947	0.00714181
ENSRNOG00000007886	Orm1	protein-coding	orosomucoid 1	4.46169	0.0179973	0.0274272
ENSRNOG00000010011	Osbpl3	protein-coding	oxysterol binding protein-like 3	1.68368	2.4573e-58	4.15835e-57
ENSRNOG00000026962	Osbpl8	protein-coding	oxysterol binding protein-like 8	1.92364	3.87735e-34	3.02412e-33
ENSRNOG00000018477	Otud4	protein-coding	OTU deubiquitinase 4	2.53486	2.86116e-73	7.55098e-72
ENSRNOG00000017367	Pabpc6	protein-coding	poly(A) binding protein, cytoplasmic 6	4.52573	0.00801147	0.012752
ENSRNOG00000022288	Pafah2	protein-coding	platelet-activating factor acetylhydrolase 2	2.37094	7.91239e-48	9.79299e-47
ENSRNOG00000061328	Pag1	protein-coding	phosphoprotein membrane anchor with glycosphingolipid microdomains 1	2.16441	6.26046e-16	2.2767e-15
ENSRNOG00000007419	Pank3	protein-coding	pantothenate kinase 3	1.54364	5.51171e-23	2.73548e-22
ENSRNOG00000033527	Pappa1	protein-coding	pappalysin 1	3.03629	5.13579e-60	9.1689e-59
ENSRNOG00000042860	Pappa2	protein-coding	pappalysin 2	2.17759	6.15232e-15	2.12395e-14
ENSRNOG00000032437	Pard3	protein-coding	par-3 family cell polarity regulator	1.65987	1.29788e-40	1.25049e-39
ENSRNOG00000019978	Parg	protein-coding	poly (ADP-ribose) glycohydrolase	1.5793	1.86306e-28	1.15807e-27
ENSRNOG00000024729	Pax5	protein-coding	paired box 5	1.99119	0.000345874	0.000633445
ENSRNOG00000026203	Pax8	protein-coding	paired box 8	1.71616	0.00030283	0.000557024
ENSRNOG00000028227	Pbrm1	protein-coding	polybromo 1	1.80662	1.11299e-40	1.07532e-39
ENSRNOG00000001245	Pcbp3	protein-coding	poly(rC) binding protein 3	1.58978	0.00794266	0.0126497
ENSRNOG00000003929	Pcdh19	protein-coding	protocadherin 19	4.7402	7.58977e-59	1.30654e-57
ENSRNOG00000012367	Pcdh7	protein-coding	protocadherin 7	13.6258	1.66579e-30	1.12894e-29
ENSRNOG00000039471	Pcdhb16l	protein-coding	protocadherin beta-16-like	1.56224	8.55348e-06	1.7561e-05
ENSRNOG00000020028	Pcdhb22	protein-coding	protocadherin beta 22	3.15386	6.78859e-06	1.40596e-05
ENSRNOG00000016561	Pclaf	protein-coding	PCNA clamp associated factor	10.5688	8.63567e-19	3.56073e-18
ENSRNOG00000007459	Pcnx1	protein-coding	pecanex 1	1.91285	4.11841e-37	3.54046e-36
ENSRNOG00000054212	Pde1a	protein-coding	phosphodiesterase 1A	1.77745	3.00238e-41	2.93942e-40
ENSRNOG00000014443	Pde5a	protein-coding	phosphodiesterase 5A	2.02884	2.16427e-11	6.25059e-11
ENSRNOG00000010695	Pdgfc	protein-coding	platelet derived growth factor C	1.59159	1.13462e-31	8.0408e-31
ENSRNOG00000018461	Pdgfrb	protein-coding	platelet derived growth factor receptor beta	1.91583	6.16214e-92	2.47212e-90
ENSRNOG00000006136	Pdpk1	protein-coding	3-phosphoinositide dependent protein kinase-1	2.18127	8.205e-70	1.98527e-68
ENSRNOG00000008845	Pdrg1	protein-coding	p53 and DNA damage regulated 1	1.6972	0.00116485	0.00202824
ENSRNOG00000002541	Pds5a	protein-coding	PDS5 cohesin associated factor A	2.06166	1.67469e-61	3.1341e-60
ENSRNOG00000001098	Pds5b	protein-coding	PDS5 cohesin associated factor B	1.90207	4.94352e-41	4.80952e-40
ENSRNOG00000013140	Pdzd2	protein-coding	PDZ domain containing 2	2.47733	8.39545e-09	2.08631e-08
ENSRNOG00000009460	Pdzd8	protein-coding	PDZ domain containing 8	2.85529	1.81819e-68	4.24478e-67
ENSRNOG00000057556	Pdzrn3	protein-coding	PDZ domain containing RING finger 3	1.75819	1.3486e-43	1.42204e-42
ENSRNOG00000042519	Peak1	protein-coding	pseudopodium-enriched atypical kinase 1	3.10318	5.6441e-99	2.55007e-97
ENSRNOG00000020254	Per2	protein-coding	period circadian regulator 2	1.62543	5.90673e-36	4.87087e-35
ENSRNOG00000018911	Pfkfb3	protein-coding	6-phosphofructo-2-kinase/fructose-2,6-biphosphatase 3	2.11282	1.38876e-57	2.29178e-56
ENSRNOG00000013388	Pgap1	protein-coding	post-GPI attachment to proteins inositol deacylase 1	1.50137	4.18002e-19	1.75194e-18
ENSRNOG00000015473	Phactr2	protein-coding	phosphatase and actin regulator 2	2.22075	6.02586e-47	7.15366e-46
ENSRNOG00000009491	Phc3	protein-coding	polyhomeotic homolog 3	3.71597	1.13049e-85	3.9755e-84
ENSRNOG00000061312	Phf10	protein-coding	PHD finger protein 10	13.0058	3.51077e-28	2.15351e-27
ENSRNOG00000009566	Phf12	protein-coding	PHD finger protein 12	1.90701	9.13296e-81	2.93116e-79
ENSRNOG00000016816	Phf2	protein-coding	PHD finger protein 2	1.68579	2.27373e-34	1.78736e-33
ENSRNOG00000011756	Phf3	protein-coding	PHD finger protein 3	2.04329	1.35562e-44	1.47168e-43
ENSRNOG00000008652	Phip	protein-coding	pleckstrin homology domain interacting protein	2.46845	2.07473e-50	2.74553e-49
ENSRNOG00000020479	Pik3c2a	protein-coding	phosphatidylinositol-4-phosphate 3-kinase, catalytic subunit type 2 alpha	1.97604	1.30749e-35	1.06872e-34
ENSRNOG00000018903	Pik3r1	protein-coding	phosphoinositide-3-kinase regulatory subunit 1	2.89341	6.11259e-136	5.33362e-134
ENSRNOG00000023428	Pik3r5	protein-coding	phosphoinositide-3-kinase, regulatory subunit 5	5.4985	0.0017903	0.00306154
ENSRNOG00000015158	Pikfyve	protein-coding	phosphoinositide kinase, FYVE-type zinc finger containing	2.18758	3.74001e-28	2.29111e-27
ENSRNOG00000013030	Pip4k2b	protein-coding	phosphatidylinositol-5-phosphate 4-kinase type 2 beta	1.76402	2.44091e-43	2.54499e-42
ENSRNOG00000008323	Pitpnm3	protein-coding	PITPNM family member 3	1.97372	0.0336604	0.0493212
ENSRNOG00000028856	Pknox2	protein-coding	PBX/knotted 1 homeobox 2	2.28363	7.92138e-06	1.63185e-05
ENSRNOG00000005504	Pkp4	protein-coding	plakophilin 4	1.62374	5.15204e-61	9.50166e-60
ENSRNOG00000008846	Plag1	protein-coding	PLAG1 zinc finger	1.86458	1.07583e-10	2.98959e-10
ENSRNOG00000025587	Plagl1	protein-coding	PLAG1 like zinc finger 1	5.67076	1.46474e-06	3.17782e-06
ENSRNOG00000010086	Plagl2	protein-coding	PLAG1 like zinc finger 2	2.15928	1.48359e-58	2.52282e-57
ENSRNOG00000004810	Plcb1	protein-coding	phospholipase C beta 1	2.14183	8.67996e-35	6.92462e-34
ENSRNOG00000033119	Plcb4	protein-coding	phospholipase C, beta 4	1.73028	6.35086e-89	2.38345e-87
ENSRNOG00000014276	Plce1	protein-coding	phospholipase C, epsilon 1	1.58302	4.4816e-18	1.78918e-17
ENSRNOG00000009955	Plch1	protein-coding	phospholipase C, eta 1	2.56529	1.91078e-13	6.14381e-13
ENSRNOG00000028156	Pld1	protein-coding	phospholipase D1	1.74928	1.61639e-88	6.01773e-87
ENSRNOG00000023781	Plec	protein-coding	plectin	1.77149	1.78632e-06	3.85454e-06
ENSRNOG00000016011	Plekhg1	protein-coding	pleckstrin homology and RhoGEF domain containing G1	3.34152	2.34996e-41	2.31203e-40
ENSRNOG00000047046	Plin4	protein-coding	perilipin 4	2.32835	2.67521e-05	5.31577e-05
ENSRNOG00000011951	Plk2	protein-coding	polo-like kinase 2	1.6436	2.42251e-41	2.38174e-40
ENSRNOG00000008116	Plpp3	protein-coding	phospholipid phosphatase 3	1.91274	2.07075e-78	6.3538e-77
ENSRNOG00000015268	Plpp6	protein-coding	phospholipid phosphatase 6	12.1389	3.26293e-10	8.78059e-10
ENSRNOG00000007324	Plxna2	protein-coding	plexin A2	2.86968	7.43088e-102	3.57733e-100
ENSRNOG00000009248	Pnrc2	protein-coding	proline-rich nuclear receptor coactivator 2	12.8775	1.36031e-27	8.12986e-27
ENSRNOG00000053599	Pogz	protein-coding	pogo transposable element derived with ZNF domain	2.11804	1.69616e-77	4.9958e-76
ENSRNOG00000009545	Polr1a	protein-coding	RNA polymerase I subunit A	1.57943	6.34066e-28	3.83544e-27
ENSRNOG00000028834	Polr2a	protein-coding	RNA polymerase II subunit A	2.162	1.05096e-48	1.33143e-47
ENSRNOG00000001449	Pom121	protein-coding	POM121 transmembrane nucleoporin	2.42303	1.14303e-56	1.8427e-55
ENSRNOG00000003581	Pou2f1	protein-coding	POU class 2 homeobox 1	3.54179	3.40726e-64	6.97488e-63
ENSRNOG00000004595	Pou6f1	protein-coding	POU class 6 homeobox 1	6.01642	2.27589e-30	1.53645e-29
ENSRNOG00000017503	Ppargc1b	protein-coding	PPARG coactivator 1 beta	1.98421	2.89695e-11	8.28947e-11
ENSRNOG00000019667	Ppfibp2	protein-coding	PPFIA binding protein 2	2.09139	1.06788e-57	1.76852e-56
ENSRNOG00000014436	Ppip5k1	protein-coding	diphosphoinositol pentakisphosphate kinase 1	2.15539	2.73382e-99	1.25137e-97
ENSRNOG00000020938	Ppp1r15a	protein-coding	protein phosphatase 1, regulatory subunit 15A	3.36236	2.04717e-144	1.97107e-142
ENSRNOG00000053869	Ppp1r3d	protein-coding	protein phosphatase 1, regulatory subunit 3D	11.4198	6.3674e-22	3.01954e-21
ENSRNOG00000022999	Ppp2r3a	protein-coding	protein phosphatase 2, regulatory subunit B'', alpha	2.26025	1.44873e-75	4.04513e-74
ENSRNOG00000009882	Ppp3ca	protein-coding	protein phosphatase 3 catalytic subunit alpha	1.9737	3.3639e-103	1.68328e-101
ENSRNOG00000018561	Pprc1	protein-coding	PPARG related coactivator 1	1.99407	1.02853e-95	4.39121e-94
ENSRNOG00000011407	Prag1	protein-coding	PEAK1 related kinase activating pseudokinase 1	2.27467	2.81693e-48	3.5271e-47
ENSRNOG00000045913	Prdm16	protein-coding	PR/SET domain 16	1.87608	2.74292e-29	1.75983e-28
ENSRNOG00000033522	Prdm2	protein-coding	PR/SET domain 2	1.73532	7.41001e-53	1.05995e-51
ENSRNOG00000003120	Prelp	protein-coding	proline and arginine rich end leucine rich repeat protein	2.016	0.0042132	0.0069168
ENSRNOG00000022772	Prickle1	protein-coding	prickle planar cell polarity protein 1	1.92042	1.73863e-55	2.7e-54
ENSRNOG00000012364	Prickle2	protein-coding	prickle planar cell polarity protein 2	1.71336	6.09846e-38	5.35812e-37
ENSRNOG00000007706	Prkaa2	protein-coding	protein kinase AMP-activated catalytic subunit alpha 2	1.71296	1.67532e-21	7.78082e-21
ENSRNOG00000061499	Prkag1	protein-coding	protein kinase AMP-activated non-catalytic subunit gamma 1	2.56642	3.55086e-43	3.68029e-42
ENSRNOG00000020284	Prkar2a	protein-coding	protein kinase cAMP-dependent type II regulatory subunit alpha	2.21984	6.38594e-71	1.5892e-69
ENSRNOG00000003491	Prkca	protein-coding	protein kinase C, alpha	2.61703	1.55996e-99	7.18767e-98
ENSRNOG00000015603	Prkce	protein-coding	protein kinase C, epsilon	2.34677	1.09901e-38	9.88612e-38
ENSRNOG00000025028	Prkdc	protein-coding	protein kinase, DNA-activated, catalytic subunit	2.17656	1.44585e-28	9.02349e-28
ENSRNOG00000002361	Prkg2	protein-coding	protein kinase cGMP-dependent 2	1.61604	0.0082891	0.0131654
ENSRNOG00000010980	Proser1	protein-coding	proline and serine rich 1	1.8066	6.63603e-35	5.3153e-34
ENSRNOG00000003495	Prpf8	protein-coding	pre-mRNA processing factor 8	1.86	1.6022e-30	1.08637e-29
ENSRNOG00000059408	Prr12	protein-coding	proline rich 12	1.64689	1.19116e-27	7.13727e-27
ENSRNOG00000048891	Prr14l	protein-coding	proline rich 14-like	2.0329	3.30065e-57	5.39583e-56
ENSRNOG00000000852	Prrc2a	protein-coding	proline-rich coiled-coil 2A	1.60036	5.17301e-34	4.01224e-33
ENSRNOG00000055251	Prtg	protein-coding	protogenin	2.78787	2.20766e-11	6.37326e-11
ENSRNOG00000014891	Ptar1	protein-coding	protein prenyltransferase alpha subunit repeat containing 1	2.56618	1.17457e-32	8.67628e-32
ENSRNOG00000019354	Ptch1	protein-coding	patched 1	1.66222	1.47838e-32	1.08573e-31
ENSRNOG00000020723	Pten	protein-coding	phosphatase and tensin homolog	1.92926	1.90234e-69	4.54771e-68
ENSRNOG00000002525	Ptgs2	protein-coding	prostaglandin-endoperoxide synthase 2	2.35481	5.3143e-74	1.42405e-72
ENSRNOG00000027839	Ptk2b	protein-coding	protein tyrosine kinase 2 beta	1.77858	1.3294e-10	3.67374e-10
ENSRNOG00000002061	Ptpn13	protein-coding	protein tyrosine phosphatase, non-receptor type 13	1.68959	2.08564e-38	1.84639e-37
ENSRNOG00000003407	Ptpn14	protein-coding	protein tyrosine phosphatase, non-receptor type 14	2.5919	1.25551e-108	7.12528e-107
ENSRNOG00000060568	Ptpn21	protein-coding	protein tyrosine phosphatase, non-receptor type 21	1.62338	6.46778e-52	9.00266e-51
ENSRNOG00000019614	Ptpn22	protein-coding	protein tyrosine phosphatase, non-receptor type 22	1.7159	9.77073e-05	0.000187092
ENSRNOG00000002625	Ptpn4	protein-coding	protein tyrosine phosphatase, non-receptor type 4	2.47427	1.43392e-40	1.37777e-39
ENSRNOG00000005711	Ptprd	protein-coding	protein tyrosine phosphatase, receptor type, D	3.01986	1.15507e-29	7.53551e-29
ENSRNOG00000009419	Ptprg	protein-coding	protein tyrosine phosphatase, receptor type, G	1.64985	4.27538e-35	3.44622e-34
ENSRNOG00000034025	Ptprj	protein-coding	protein tyrosine phosphatase, receptor type, J	1.52469	3.01437e-27	1.78169e-26
ENSRNOG00000047605	Ptprk	protein-coding	protein tyrosine phosphatase, receptor type, K	3.61288	6.48772e-60	1.15235e-58
ENSRNOG00000011700	Ptprm	protein-coding	protein tyrosine phosphatase, receptor type, M	2.22226	1.93483e-97	8.46777e-96
ENSRNOG00000011709	Pum1	protein-coding	pumilio RNA-binding family member 1	2.23728	1.10002e-72	2.85985e-71
ENSRNOG00000006180	Pum2	protein-coding	pumilio RNA-binding family member 2	1.59797	1.22489e-33	9.37025e-33
ENSRNOG00000015426	Purg	protein-coding	purine-rich element binding protein G	2.42244	1.79062e-15	6.34811e-15
ENSRNOG00000060614	Pxdn	protein-coding	peroxidasin	1.79677	7.93376e-32	5.65696e-31
ENSRNOG00000037514	Qser1	protein-coding	glutamine and serine rich 1	2.73436	7.25579e-113	4.3852e-111
ENSRNOG00000012176	Rab27b	protein-coding	RAB27B, member RAS oncogene family	1.73199	1.31733e-17	5.14151e-17
ENSRNOG00000022335	Rad21l1	protein-coding	RAD21 cohesin complex component like 1	1.78118	2.53487e-05	5.04409e-05
ENSRNOG00000040300	Raet1e	protein-coding	retinoic acid early transcript 1E	1.6125	1.33114e-05	2.69725e-05
ENSRNOG00000060615	Rai1	protein-coding	retinoic acid induced 1	2.09538	2.89907e-28	1.78614e-27
ENSRNOG00000028872	Rai14	protein-coding	retinoic acid induced 14	1.50917	1.00332e-86	3.58243e-85
ENSRNOG00000014836	Ralgapb	protein-coding	Ral GTPase activating protein non-catalytic subunit beta	1.69495	1.80156e-46	2.10826e-45
ENSRNOG00000000796	Ranbp2	protein-coding	RAN binding protein 2	2.08827	5.10205e-32	3.66974e-31
ENSRNOG00000015987	Rap1gds1	protein-coding	Rap1 GTPase-GDP dissociation stimulator 1	1.55244	1.20472e-59	2.12362e-58
ENSRNOG00000002529	Rap2c	protein-coding	RAP2C, member of RAS oncogene family	2.95083	3.21458e-89	1.21623e-87
ENSRNOG00000021581	Rapgef2	protein-coding	Rap guanine nucleotide exchange factor 2	2.3029	2.18982e-50	2.89508e-49
ENSRNOG00000009995	Rapgef6	protein-coding	Rap guanine nucleotide exchange factor 6	1.97395	2.44278e-37	2.10907e-36
ENSRNOG00000014722	Raph1	protein-coding	Ras association (RalGDS/AF-6) and pleckstrin homology domains 1	2.34715	2.93023e-50	3.84482e-49
ENSRNOG00000004917	Rasal2	protein-coding	RAS protein activator like 2	1.53724	4.80591e-25	2.59356e-24
ENSRNOG00000014025	Rasgrf1	protein-coding	RAS protein-specific guanine nucleotide-releasing factor 1	1.66212	6.2405e-50	8.1272e-49
ENSRNOG00000008951	Rasl10a	protein-coding	RAS-like, family 10, member A	2.47505	8.16355e-09	2.0294e-08
ENSRNOG00000015986	Rassf8	protein-coding	Ras association domain family member 8	2.37659	1.52784e-38	1.36034e-37
ENSRNOG00000038902	Rbis	protein-coding	ribosomal biogenesis factor	11.0073	4.83325e-20	2.09751e-19
ENSRNOG00000027250	Rbm27	protein-coding	RNA binding motif protein 27	1.82579	3.442e-82	1.13871e-80
ENSRNOG00000057622	Rbm41	protein-coding	RNA binding motif protein 41	2.16142	5.70732e-31	3.93675e-30
ENSRNOG00000008482	Rbms1	protein-coding	RNA binding motif, single stranded interacting protein 1	1.54304	1.80246e-39	1.6676e-38
ENSRNOG00000025881	Rbms3	protein-coding	RNA binding motif, single stranded interacting protein 3	1.74317	2.87528e-09	7.32782e-09
ENSRNOG00000059347	Rbmxl1b	protein-coding	RNA binding motif protein, X-linked-like 1B	3.25494	1.26362e-87	4.64246e-86
ENSRNOG00000007797	Rbpjl2	protein-coding	recombination signal binding protein for immunoglobulin kappa J region-like 2	6.37229	1.52512e-08	3.73088e-08
ENSRNOG00000002750	Rc3h1	protein-coding	ring finger and CCCH-type domains 1	2.90714	6.2903e-86	2.22326e-84
ENSRNOG00000009196	Rc3h2	protein-coding	ring finger and CCCH-type domains 2	2.30615	4.30421e-35	3.46746e-34
ENSRNOG00000006681	Rdh10	protein-coding	retinol dehydrogenase 10	2.20815	1.58293e-35	1.29085e-34
ENSRNOG00000021441	Reln	protein-coding	reelin	2.78146	0.000242231	0.000449408
ENSRNOG00000017940	Rere	protein-coding	arginine-glutamic acid dipeptide repeats	2.12019	6.06944e-77	1.75073e-75
ENSRNOG00000036913	Resf1	protein-coding	retroelement silencing factor 1	2.01816	1.67778e-36	1.41275e-35
ENSRNOG00000002074	Rest	protein-coding	RE1-silencing transcription factor	2.68557	5.88771e-60	1.04845e-58
ENSRNOG00000000593	Rev3l	protein-coding	REV3 like, DNA directed polymerase zeta catalytic subunit	2.72484	3.80539e-40	3.60673e-39
ENSRNOG00000060367	Rfx7	protein-coding	regulatory factor X, 7	2.14181	4.4041e-40	4.16287e-39
ENSRNOG00000038957	RGD1305184	protein-coding	similar to CDNA sequence BC023105	2.54662	5.02437e-18	1.99901e-17
ENSRNOG00000018689	RGD1305464	protein-coding	similar to human chromosome 15 open reading frame 39	1.98984	3.41846e-53	4.93028e-52
ENSRNOG00000013729	RGD1306271	protein-coding	similar to KIAA1549 protein	2.23095	3.17208e-76	8.98285e-75
ENSRNOG00000052424	RGD1306556	protein-coding	similar to hypothetical protein A530094D01	5.14738	0.00151515	0.00260825
ENSRNOG00000038436	RGD1307100	protein-coding	similar to RIKEN cDNA D630029K19	2.75713	1.52077e-42	1.5441e-41
ENSRNOG00000004112	RGD1308775	protein-coding	similar to RIKEN cDNA 4921536K21	2.07182	0.000890261	0.00156713
ENSRNOG00000026942	RGD1311595	protein-coding	similar to KIAA2026 protein	2.25491	2.15442e-43	2.2564e-42
ENSRNOG00000038735	RGD1559639	protein-coding	similar to ribosomal protein L10a	4.0814	0.000120257	0.00022833
ENSRNOG00000008521	RGD1559821	protein-coding	similar to myosin, light polypeptide 6, alkali, smooth muscle and non-muscle	5.02407	1.15747e-05	2.35492e-05
ENSRNOG00000030439	RGD1559877	protein-coding	similar to 60S ribosomal protein L29 (P23)	3.36224	2.78145e-05	5.52215e-05
ENSRNOG00000059957	RGD1559938	protein-coding	similar to spermine synthase	2.8974	3.29877e-07	7.43769e-07
ENSRNOG00000029262	RGD1560017	protein-coding	similar to Ac2-210	1.54958	1.48518e-06	3.22066e-06
ENSRNOG00000015772	RGD1560341	pseudo	methionine aminopeptidase 2	7.861	1.2085e-53	1.77973e-52
ENSRNOG00000026928	RGD1560402	protein-coding	similar to Phosphoglycerate kinase 1	5.64187	2.38663e-20	1.05143e-19
ENSRNOG00000028513	RGD1560523	protein-coding	similar to S-adenosylmethionine synthetase gamma form (Methionine adenosyltransferase)	3.62114	0.000362523	0.000662632
ENSRNOG00000004457	RGD1560617	protein-coding	hypothetical gene supported by NM_053561; AF062594	6.18905	1.69814e-08	4.14181e-08
ENSRNOG00000013622	RGD1560813	protein-coding	similar to H2A histone family, member V isoform 1	2.56534	6.48114e-10	1.71207e-09
ENSRNOG00000023733	RGD1560821	protein-coding	similar to small nuclear ribonucleoparticle-associated protein	4.82383	0.0268516	0.0400337
ENSRNOG00000007605	RGD1560831	protein-coding	similar to 40S ribosomal protein S3	6.17079	2.12834e-18	8.63522e-18
ENSRNOG00000027837	RGD1561445	protein-coding	similar to novel protein	1.67491	2.47946e-06	5.29374e-06
ENSRNOG00000048439	RGD1561465	protein-coding	similar to RIKEN cDNA 2900010J23	4.71158	0.00105793	0.00184922
ENSRNOG00000020771	RGD1561590	protein-coding	similar to SAP18	3.39566	2.69303e-45	3.01261e-44
ENSRNOG00000045885	RGD1561635	protein-coding	similar to 40S ribosomal protein S17	3.6559	2.4183e-64	4.96497e-63
ENSRNOG00000029107	RGD1561694	protein-coding	similar to High mobility group protein 2 (HMG-2)	1.97313	4.58049e-15	1.59075e-14
ENSRNOG00000050286	RGD1561853	protein-coding	similar to SET domain-containing protein	5.4227	8.58778e-05	0.000165189
ENSRNOG00000040273	RGD1562402	protein-coding	similar to 60S ribosomal protein L27a	7.56888	1.0244e-12	3.17885e-12
ENSRNOG00000028592	RGD1562451	pseudo	polyadenylate-binding protein 4-like	3.67843	1.87881e-11	5.44419e-11
ENSRNOG00000003158	RGD1562863	pseudo	similar to 60S ribosomal protein L35	2.9249	0.000121726	0.000230961
ENSRNOG00000028052	RGD1563620	protein-coding	similar to retinoblastoma binding protein 4	4.68052	0.00694609	0.0111465
ENSRNOG00000031439	RGD1563834	pseudo	similar to 40S ribosomal protein S16	3.17837	6.45329e-08	1.52289e-07
ENSRNOG00000033603	RGD1563835	protein-coding	similar to ribosomal protein L27	2.99363	1.353e-09	3.51035e-09
ENSRNOG00000029958	RGD1563861	protein-coding	similar to ribosomal protein L10	3.25996	0.000878899	0.00154909
ENSRNOG00000008382	RGD1564405	pseudo	nuclear fragile X mental retardation-interacting protein 2-like	2.44791	1.0713e-08	2.64668e-08
ENSRNOG00000059655	RGD1564855	pseudo	ruvB-like 1	3.85246	2.0169e-21	9.32689e-21
ENSRNOG00000029115	RGD1564883	pseudo	ribosomal protein L12 pseudogene	9.38635	6.60917e-15	2.27941e-14
ENSRNOG00000049942	RGD1564899	protein-coding	similar to chromosome 10 open reading frame 71	1.50666	1.01163e-25	5.62416e-25
ENSRNOG00000061441	RGD1565183	protein-coding	similar to ribosomal protein L28	2.07891	0.0286933	0.0425749
ENSRNOG00000033274	RGD1565415	protein-coding	similar to ribosomal protein L27a	4.94083	1.36537e-09	3.54113e-09
ENSRNOG00000055176	RGD1565695	pseudo	similar to Aldo-keto reductase family 1, member B8	4.93316	0.00683469	0.0109753
ENSRNOG00000030819	RGD1565965	protein-coding	hypothetical gene supported by NM_021262; AF171072	4.09627	0.0213323	0.0321655
ENSRNOG00000028611	RGD1566093	protein-coding	similar to Fusion (involved in t(12;16) in malignant liposarcoma)	3.31709	6.79719e-27	3.95893e-26
ENSRNOG00000005017	RGD1566369	protein-coding	similar to ribosomal protein S8	4.6796	4.62321e-36	3.82827e-35
ENSRNOG00000002347	Rgl1	protein-coding	ral guanine nucleotide dissociation stimulator,-like 1	1.56618	2.82527e-50	3.71059e-49
ENSRNOG00000021984	Rgs7	protein-coding	regulator of G-protein signaling 7	1.81867	1.92982e-30	1.30534e-29
ENSRNOG00000013389	Rgs7bp	protein-coding	regulator of G-protein signaling 7 binding protein	1.54935	4.53795e-05	8.88684e-05
ENSRNOG00000012414	Rhobtb3	protein-coding	Rho-related BTB domain containing 3	1.88111	2.18298e-62	4.23286e-61
ENSRNOG00000040013	Rhox7	protein-coding	Rhox homeobox family member 7	6.77157	1.05089e-14	3.59332e-14
ENSRNOG00000033502	Ribc2	protein-coding	RIB43A domain with coiled-coils 2	3.38122	0.00375046	0.00618184
ENSRNOG00000016172	Ric1	protein-coding	RIC1 homolog, RAB6A GEF complex partner 1	2.32411	7.80557e-41	7.55711e-40
ENSRNOG00000011341	Rictor	protein-coding	RPTOR independent companion of MTOR, complex 2	2.41017	5.77829e-42	5.76219e-41
ENSRNOG00000054901	Rif1	protein-coding	replication timing regulatory factor 1	2.11425	2.53965e-28	1.56746e-27
ENSRNOG00000030452	Rimbp3	protein-coding	RIMS binding protein 3	2.45311	4.30867e-11	1.22188e-10
ENSRNOG00000009389	Ripk2	protein-coding	receptor-interacting serine-threonine kinase 2	2.00302	1.63007e-96	7.02387e-95
ENSRNOG00000027921	Rlf	protein-coding	RLF zinc finger	1.75179	2.19574e-46	2.5631e-45
ENSRNOG00000027017	Rnasel	protein-coding	ribonuclease L	2.06203	1.53242e-45	1.72533e-44
ENSRNOG00000004624	Rnd3	protein-coding	Rho family GTPase 3	2.02168	1.47605e-53	2.1669e-52
ENSRNOG00000060750	Rnf111	protein-coding	ring finger protein 111	2.3516	7.39973e-62	1.40364e-60
ENSRNOG00000007370	Rnf144a	protein-coding	ring finger protein 144A	2.24528	3.12636e-137	2.79789e-135
ENSRNOG00000016123	Rnf144b	protein-coding	ring finger protein 144B	1.51431	5.66929e-10	1.50273e-09
ENSRNOG00000048824	Rnf165	protein-coding	ring finger protein 165	1.69386	3.28022e-06	6.94075e-06
ENSRNOG00000029658	Rnf213	protein-coding	ring finger protein 213	2.14915	2.36112e-11	6.80083e-11
ENSRNOG00000013956	Rnf38	protein-coding	ring finger protein 38	2.75588	5.95742e-66	1.26593e-64
ENSRNOG00000017641	Rnf44	protein-coding	ring finger protein 44	2.88703	1.02669e-64	2.12035e-63
ENSRNOG00000003434	Ro60	protein-coding	Ro60, Y RNA binding protein	1.89179	1.37551e-51	1.88824e-50
ENSRNOG00000029614	Robo1	protein-coding	roundabout guidance receptor 1	1.71154	5.32413e-41	5.17259e-40
ENSRNOG00000029598	Robo2	protein-coding	roundabout guidance receptor 2	1.69858	2.37244e-74	6.41892e-73
ENSRNOG00000029449	Ror1	protein-coding	receptor tyrosine kinase-like orphan receptor 1	3.24192	3.22625e-173	4.05781e-171
ENSRNOG00000027145	Rora	protein-coding	RAR-related orphan receptor A	2.22914	3.31177e-24	1.73102e-23
ENSRNOG00000011104	Rpl22	protein-coding	ribosomal protein L22	11.0107	2.33866e-20	1.03225e-19
ENSRNOG00000032777	Rpl26-ps1	pseudo	ribosomal protein L26, pseudogene 1	3.66108	2.33391e-08	5.64026e-08
ENSRNOG00000005975	Rpl30	protein-coding	ribosomal protein L30	13.0469	4.1022e-28	2.50968e-27
ENSRNOG00000057677	Rpl30l1	protein-coding	ribosomal protein L30-like 1	2.93805	0.000307006	0.000564556
ENSRNOG00000032605	Rpl32-ps3	pseudo	ribosomal protein L32, pseudogene 3	2.41412	1.40507e-25	7.76265e-25
ENSRNOG00000038045	Rpl34-ps1	pseudo	ribosomal protein L34, pseudogene 1	3.13651	4.8743e-26	2.75061e-25
ENSRNOG00000031315	Rpl36al	protein-coding	ribosomal protein L36a-like	3.73825	2.37533e-53	3.45798e-52
ENSRNOG00000029377	Rpl38-ps1	pseudo	ribosomal protein L38, pseudogene 1	5.78992	0.00146345	0.00252362
ENSRNOG00000031889	Rpl6-ps1	pseudo	ribosomal protein L6, pseudogene 1	1.99069	2.04926e-32	1.49398e-31
ENSRNOG00000031358	Rplp0l1	protein-coding	ribosomal protein lateral stalk subunit P0 like 1	6.62034	1.19947e-06	2.61981e-06
ENSRNOG00000039829	Rpp14	protein-coding	ribonuclease P/MRP subunit p14	2.02599	2.97032e-13	9.46773e-13
ENSRNOG00000000786	Rpp21	protein-coding	ribonuclease P/MRP subunit p21	5.61773	7.76672e-22	3.67065e-21
ENSRNOG00000054493	Rpph1	ncRNA	ribonuclease P RNA component H1	11.1149	0	0
ENSRNOG00000054294	Rprd2	protein-coding	regulation of nuclear pre-mRNA domain containing 2	2.3024	8.14758e-85	2.83662e-83
ENSRNOG00000032866	Rps15al1	protein-coding	ribosomal protein S15A-like 1	5.23569	0.00048681	0.000878649
ENSRNOG00000048585	Rps17l	protein-coding	ribosomal protein S17-like	6.76538	3.16663e-23	1.58399e-22
ENSRNOG00000033916	Rps21-ps1	pseudo	ribosomal protein S21, pseudogene 1	4.05833	5.94437e-07	1.32023e-06
ENSRNOG00000034246	Rps27a-ps1	pseudo	ribosomal protein S27a, pseudogene 1	2.68882	2.35569e-90	9.11019e-89
ENSRNOG00000029574	Rps4x-ps9	pseudo	ribosomal protein S4, X-linked, pseudogene 9	2.21764	7.31214e-53	1.04702e-51
ENSRNOG00000049025	Rps6	protein-coding	ribosomal protein S6	7.86733	3.22019e-19	1.3574e-18
ENSRNOG00000004362	Rps6ka5	protein-coding	ribosomal protein S6 kinase A5	1.50972	1.06091e-22	5.1988e-22
ENSRNOG00000015701	Rreb1	protein-coding	ras responsive element binding protein 1	2.05099	1.28863e-43	1.36189e-42
ENSRNOG00000007539	Rsad2	protein-coding	radical S-adenosyl methionine domain containing 2	1.70308	3.13475e-20	1.37537e-19
ENSRNOG00000011568	Rspo3	protein-coding	R-spondin 3	1.62952	8.00578e-07	1.7657e-06
ENSRNOG00000048951	RT1-CE15	protein-coding	RT1 class I, locus CE15	3.78965	1.75652e-10	4.81688e-10
ENSRNOG00000001704	Runx1	protein-coding	RUNX family transcription factor 1	2.26297	3.96397e-43	4.10237e-42
ENSRNOG00000005673	Runx1t1	protein-coding	RUNX1 partner transcriptional co-repressor 1	2.3213	1.03742e-63	2.08995e-62
ENSRNOG00000020193	Runx2	protein-coding	RUNX family transcription factor 2	1.85315	2.13728e-56	3.41012e-55
ENSRNOG00000014524	S1pr3	protein-coding	sphingosine-1-phosphate receptor 3	2.35046	0.0179596	0.0273727
ENSRNOG00000014509	Sacs	protein-coding	sacsin molecular chaperone	3.71473	2.81757e-46	3.26983e-45
ENSRNOG00000043390	Samd12	protein-coding	sterile alpha motif domain containing 12	2.26334	0.00118616	0.00206355
ENSRNOG00000050413	Samd15	protein-coding	sterile alpha motif domain containing 15	2.24379	5.71744e-05	0.000111172
ENSRNOG00000010489	Samd4a	protein-coding	sterile alpha motif domain containing 4A	1.97357	1.23647e-96	5.34439e-95
ENSRNOG00000013236	Samd8	protein-coding	sterile alpha motif domain containing 8	2.40663	8.39342e-82	2.75072e-80
ENSRNOG00000052444	Samd9	protein-coding	sterile alpha motif domain containing 9	1.71833	1.7493e-51	2.38963e-50
ENSRNOG00000016773	Sap130	protein-coding	Sin3A associated protein 130	1.85585	3.41349e-99	1.5523e-97
ENSRNOG00000000858	Sapcd1	protein-coding	suppressor APC domain containing 1	1.85599	0.0163861	0.025128
ENSRNOG00000013160	Sash1	protein-coding	SAM and SH3 domain containing 1	3.14695	7.33708e-72	1.85567e-70
ENSRNOG00000010188	Satb2	protein-coding	SATB homeobox 2	3.09953	1.25869e-71	3.16053e-70
ENSRNOG00000009812	Sbf2	protein-coding	SET binding factor 2	1.82846	9.85785e-33	7.30496e-32
ENSRNOG00000001064	Sbno1	protein-coding	strawberry notch homolog 1	1.70727	7.94272e-25	4.24696e-24
ENSRNOG00000002104	Scaf4	protein-coding	SR-related CTD-associated factor 4	1.7912	8.60916e-66	1.8211e-64
ENSRNOG00000016919	Scaf8	protein-coding	SR-related CTD-associated factor 8	1.97027	1.1888e-147	1.16879e-145
ENSRNOG00000018271	Scamp4	protein-coding	secretory carrier membrane protein 4	1.92929	4.28951e-24	2.22872e-23
ENSRNOG00000016177	Scara3	protein-coding	scavenger receptor class A, member 3	1.54265	1.19222e-44	1.29935e-43
ENSRNOG00000057221	Scn3b	protein-coding	sodium voltage-gated channel beta subunit 3	2.80891	0.0286382	0.0425022
ENSRNOG00000012134	Scn4a	protein-coding	sodium voltage-gated channel alpha subunit 4	2.24592	2.25684e-18	9.14062e-18
ENSRNOG00000013123	Scube2	protein-coding	signal peptide, CUB domain and EGF like domain containing 2	1.54032	0.024408	0.036574
ENSRNOG00000019122	Sec16a	protein-coding	SEC16 homolog A, endoplasmic reticulum export factor	1.89101	4.61943e-64	9.38747e-63
ENSRNOG00000004563	Sec24a	protein-coding	SEC24 homolog A, COPII coat complex component	1.59159	1.24919e-55	1.9486e-54
ENSRNOG00000023373	Sec24b	protein-coding	SEC24 homolog B, COPII coat complex component	1.92192	3.83763e-110	2.25114e-108
ENSRNOG00000008629	Secisbp2l	protein-coding	SECIS binding protein 2-like	2.09035	4.03989e-47	4.83713e-46
ENSRNOG00000023337	Sema3a	protein-coding	semaphorin 3A	1.59526	3.55333e-19	1.49422e-18
ENSRNOG00000016512	Sema3b	protein-coding	semaphorin 3B	2.0181	0.0080859	0.0128602
ENSRNOG00000007202	Sema3d	protein-coding	semaphorin 3D	1.72328	1.10732e-16	4.15347e-16
ENSRNOG00000004033	Sema6a	protein-coding	semaphorin 6A	2.02469	2.61417e-78	7.96866e-77
ENSRNOG00000002182	Septin11	protein-coding	septin 11	1.61031	1.11429e-28	6.98548e-28
ENSRNOG00000010478	Serpina3n	protein-coding	serine (or cysteine) peptidase inhibitor, clade A, member 3N	7.50184	2.86025e-09	7.29216e-09
ENSRNOG00000001414	Serpine1	protein-coding	serpin family E member 1	2.10658	1.52757e-10	4.21055e-10
ENSRNOG00000016208	Setbp1	protein-coding	SET binding protein 1	2.13365	2.3145e-42	2.33642e-41
ENSRNOG00000020915	Setd2	protein-coding	SET domain containing 2, histone lysine methyltransferase	1.82893	1.27675e-31	9.02516e-31
ENSRNOG00000013045	Setd7	protein-coding	SET domain containing 7, histone lysine methyltransferase	1.60439	1.26139e-30	8.59035e-30
ENSRNOG00000013491	Setx	protein-coding	senataxin	2.98328	1.89052e-75	5.26816e-74
ENSRNOG00000037871	Sfxn5	protein-coding	sideroflexin 5	2.01166	5.22831e-17	1.99215e-16
ENSRNOG00000011752	Sh3d19	protein-coding	SH3 domain containing 19	1.74055	1.82925e-134	1.56675e-132
ENSRNOG00000010358	Sh3rf1	protein-coding	SH3 domain containing ring finger 1	1.61029	1.15477e-42	1.17763e-41
ENSRNOG00000024322	Shroom2	protein-coding	shroom family member 2	5.75391	2.29128e-05	4.57503e-05
ENSRNOG00000002959	Shroom4	protein-coding	shroom family member 4	3.80028	1.32987e-55	2.07213e-54
ENSRNOG00000002013	Sidt1	protein-coding	SID1 transmembrane family, member 1	4.56685	0.0195713	0.0296479
ENSRNOG00000015593	Sigirr	protein-coding	single Ig and TIR domain containing	8.48341	6.96495e-12	2.06449e-11
ENSRNOG00000001189	Sik1	protein-coding	salt-inducible kinase 1	2.41022	6.60614e-67	1.44785e-65
ENSRNOG00000045931	Sik3	protein-coding	SIK family kinase 3	2.25036	8.38726e-92	3.35515e-90
ENSRNOG00000016932	Simc1	protein-coding	SUMO-interacting motifs containing 1	2.25384	4.70271e-48	5.85156e-47
ENSRNOG00000007646	Sipa1l1	protein-coding	signal-induced proliferation-associated 1 like 1	1.98302	4.84766e-115	3.06236e-113
ENSRNOG00000019791	Sipa1l2	protein-coding	signal-induced proliferation-associated 1 like 2	2.57765	2.63059e-44	2.84035e-43
ENSRNOG00000020703	Sipa1l3	protein-coding	signal-induced proliferation-associated 1 like 3	1.77357	3.55682e-45	3.96302e-44
ENSRNOG00000004763	Sirpa	protein-coding	signal-regulatory protein alpha	1.65486	6.50167e-43	6.68901e-42
ENSRNOG00000007250	Six4	protein-coding	SIX homeobox 4	1.60376	1.92926e-53	2.8174e-52
ENSRNOG00000017072	Slc16a14	protein-coding	solute carrier family 16, member 14	2.41304	6.79155e-86	2.39436e-84
ENSRNOG00000016147	Slc17a6	protein-coding	solute carrier family 17 member 6	2.00164	7.84502e-10	2.06261e-09
ENSRNOG00000017210	Slc22a23	protein-coding	solute carrier family 22, member 23	1.87646	2.38331e-07	5.42618e-07
ENSRNOG00000033251	Slc25a52	protein-coding	solute carrier family 25, member 52	2.3532	0.00015658	0.000294611
ENSRNOG00000004749	Slc30a1	protein-coding	solute carrier family 30 member 1	2.09837	4.8926e-48	6.08242e-47
ENSRNOG00000019900	Slc35b2	protein-coding	solute carrier family 35 member B2	2.71541	2.05817e-84	7.11239e-83
ENSRNOG00000017075	Slc35e2b	protein-coding	solute carrier family 35, member E2B	1.90409	1.28915e-34	1.02377e-33
ENSRNOG00000012356	Slc36a1	protein-coding	solute carrier family 36 member 1	1.52279	4.29431e-27	2.52433e-26
ENSRNOG00000003134	Slc4a4	protein-coding	solute carrier family 4 member 4	2.70903	5.61479e-91	2.20811e-89
ENSRNOG00000016311	Slc6a2	protein-coding	solute carrier family 6 member 2	2.2895	0.00117909	0.00205202
ENSRNOG00000031662	Slc6a5	protein-coding	solute carrier family 6 member 5	4.47948	0.00463206	0.00756088
ENSRNOG00000018644	Slc6a7	protein-coding	solute carrier family 6 member 7	5.00967	0.00693079	0.0111232
ENSRNOG00000010210	Slc7a11	protein-coding	solute carrier family 7 member 11	4.18458	1.71409e-53	2.50844e-52
ENSRNOG00000009005	Slco2a1	protein-coding	solute carrier organic anion transporter family, member 2a1	1.7723	2.72044e-11	7.8036e-11
ENSRNOG00000014482	Slf2	protein-coding	SMC5-SMC6 complex localization factor 2	1.5579	1.39835e-47	1.69908e-46
ENSRNOG00000021412	Slfn13	protein-coding	schlafen family member 13	1.65506	3.66884e-45	4.08459e-44
ENSRNOG00000003840	Slit2	protein-coding	slit guidance ligand 2	1.73484	4.70509e-98	2.08532e-96
ENSRNOG00000007377	Slit3	protein-coding	slit guidance ligand 3	1.80913	0.0165158	0.0253215
ENSRNOG00000022337	Slitrk6	protein-coding	SLIT and NTRK-like family, member 6	2.14445	5.76363e-29	3.64264e-28
ENSRNOG00000011339	Slk	protein-coding	STE20-like kinase	1.96652	6.03307e-39	5.46578e-38
ENSRNOG00000008620	Smad3	protein-coding	SMAD family member 3	1.99553	3.13066e-36	2.60471e-35
ENSRNOG00000006391	Smarcad1	protein-coding	SWI/SNF-related, matrix-associated actin-dependent regulator of chromatin, subfamily a, containing DEAD/H box 1`	1.597	8.9034e-45	9.77204e-44
ENSRNOG00000014319	Smchd1	protein-coding	structural maintenance of chromosomes flexible hinge domain containing 1	2.34904	4.33821e-45	4.81444e-44
ENSRNOG00000005165	Smcr8	protein-coding	SMCR8-C9orf72 complex subunit	1.60071	1.14781e-33	8.78539e-33
ENSRNOG00000047386	Smg1	protein-coding	SMG1, nonsense mediated mRNA decay associated PI3K related kinase	2.32974	2.83411e-19	1.19827e-18
ENSRNOG00000047699	Snai2	protein-coding	snail family transcriptional repressor 2	1.8931	5.94534e-57	9.66274e-56
ENSRNOG00000004050	Snrk	protein-coding	SNF related kinase	1.51966	3.36381e-30	2.24807e-29
ENSRNOG00000004821	Sntb1	protein-coding	syntrophin, beta 1	2.20549	5.87069e-66	1.2494e-64
ENSRNOG00000020344	Sntb2	protein-coding	syntrophin, beta 2	1.51132	3.09542e-13	9.85973e-13
ENSRNOG00000004186	Snx13	protein-coding	sorting nexin 13	1.50674	4.16944e-34	3.24649e-33
ENSRNOG00000014719	Snx19	protein-coding	sorting nexin 19	1.50762	1.91799e-75	5.33408e-74
ENSRNOG00000017132	Snx30	protein-coding	sorting nexin family member 30	1.67699	4.59857e-16	1.67889e-15
ENSRNOG00000002021	Son	protein-coding	SON DNA and RNA binding protein	1.65282	3.32463e-25	1.80253e-24
ENSRNOG00000011313	Sorcs1	protein-coding	sortilin-related VPS10 domain containing receptor 1	2.20644	0.00695769	0.0111638
ENSRNOG00000007106	Sos1	protein-coding	SOS Ras/Rac guanine nucleotide exchange factor 1	2.26372	8.33778e-63	1.63949e-61
ENSRNOG00000004826	Sos2	protein-coding	SOS Ras/Rho guanine nucleotide exchange factor 2	1.68	1.84811e-32	1.34945e-31
ENSRNOG00000002607	Sox9	protein-coding	SRY-box transcription factor 9	1.91431	7.12592e-14	2.3315e-13
ENSRNOG00000014084	Sp1	protein-coding	Sp1 transcription factor	1.70912	3.41472e-55	5.26772e-54
ENSRNOG00000005472	Sp4	protein-coding	Sp4 transcription factor	1.62029	7.18663e-26	4.02135e-25
ENSRNOG00000002749	Spag9	protein-coding	sperm associated antigen 9	1.54141	2.02661e-30	1.37014e-29
ENSRNOG00000013707	Spata13	protein-coding	spermatogenesis associated 13	2.31736	8.51648e-19	3.51563e-18
ENSRNOG00000001303	Specc1l	protein-coding	sperm antigen with calponin homology and coiled-coil domains 1-like	1.97341	4.25546e-63	8.41509e-62
ENSRNOG00000021247	Spef1	protein-coding	sperm flagellar 1	7.20777	7.21551e-08	1.69875e-07
ENSRNOG00000033556	Spen	protein-coding	spen family transcriptional repressor	3.22891	2.3074e-58	3.90943e-57
ENSRNOG00000005070	Spopl	protein-coding	speckle type BTB/POZ protein like	1.66801	2.66005e-26	1.51456e-25
ENSRNOG00000015396	Sptan1	protein-coding	spectrin, alpha, non-erythrocytic 1	1.90567	1.40077e-12	4.31895e-12
ENSRNOG00000005434	Sptbn1	protein-coding	spectrin, beta, non-erythrocytic 1	2.0981	1.78331e-25	9.81348e-25
ENSRNOG00000050282	Srcap	protein-coding	Snf2-related CREBBP activator protein	2.49234	6.36558e-73	1.66423e-71
ENSRNOG00000006509	Srgap3	protein-coding	SLIT-ROBO Rho GTPase activating protein 3	2.1591	8.04054e-30	5.2751e-29
ENSRNOG00000014285	Ssh2	protein-coding	slingshot protein phosphatase 2	2.94524	1.25671e-80	4.01487e-79
ENSRNOG00000000251	St6galnac1	protein-coding	ST6 N-acetylgalactosaminide alpha-2,6-sialyltransferase 1	1.56988	0.00655114	0.0105406
ENSRNOG00000010050	Stard9	protein-coding	StAR-related lipid transfer domain containing 9	1.82671	2.36734e-20	1.04392e-19
ENSRNOG00000025023	Stat6	protein-coding	signal transducer and activator of transcription 6	7.3309	2.35171e-14	7.88669e-14
ENSRNOG00000006076	Steap2	protein-coding	STEAP2 metalloreductase	1.50926	6.751e-75	1.85533e-73
ENSRNOG00000057760	Stil	protein-coding	STIL, centriolar assembly protein	1.50391	3.90009e-44	4.18518e-43
ENSRNOG00000013529	Stk4	protein-coding	serine/threonine kinase 4	1.66224	4.53633e-42	4.54642e-41
ENSRNOG00000016688	Ston1	protein-coding	stonin 1	1.50968	4.33346e-47	5.16648e-46
ENSRNOG00000004458	Ston2	protein-coding	stonin 2	2.45252	3.33173e-72	8.53473e-71
ENSRNOG00000004806	Strn	protein-coding	striatin	2.50821	2.26412e-59	3.96107e-58
ENSRNOG00000050563	Sub1	protein-coding	SUB1 regulator of transcription	9.87796	1.31773e-21	6.15482e-21
ENSRNOG00000038489	Sumo3	protein-coding	small ubiquitin-like modifier 3	3.54893	2.02864e-10	5.54676e-10
ENSRNOG00000012240	Supt6h	protein-coding	SPT6 homolog, histone chaperone and transcription elongation factor	1.74665	2.57176e-37	2.21768e-36
ENSRNOG00000018110	Svil	protein-coding	supervillin	1.54041	3.6733e-18	1.47238e-17
ENSRNOG00000031097	Syce1l	protein-coding	synaptonemal complex central element protein 1-like	6.62571	3.98237e-06	8.38706e-06
ENSRNOG00000018960	Syne1	protein-coding	spectrin repeat containing nuclear envelope protein 1	2.23076	3.54803e-29	2.26286e-28
ENSRNOG00000002051	Synj1	protein-coding	synaptojanin 1	2.34593	8.58627e-16	3.09669e-15
ENSRNOG00000006426	Syt1	protein-coding	synaptotagmin 1	1.6946	1.54491e-16	5.76082e-16
ENSRNOG00000017136	Syt17	protein-coding	synaptotagmin 17	1.53051	2.03601e-12	6.21975e-12
ENSRNOG00000016054	Tab2	protein-coding	TGF-beta activated kinase 1/MAP3K7 binding protein 2	2.00551	1.03335e-68	2.42463e-67
ENSRNOG00000003643	Tab3	protein-coding	TGF-beta activated kinase 1 (MAP3K7) binding protein 3	2.42029	1.43929e-56	2.31231e-55
ENSRNOG00000016423	Tacc1	protein-coding	transforming, acidic coiled-coil containing protein 1	2.46269	3.11458e-10	8.39272e-10
ENSRNOG00000026023	Taf4b	protein-coding	TATA-box binding protein associated factor 4b	1.51644	2.14087e-59	3.75015e-58
ENSRNOG00000025394	Tanc1	protein-coding	tetratricopeptide repeat, ankyrin repeat and coiled-coil containing 1	3.00987	3.59761e-78	1.09425e-76
ENSRNOG00000052840	Tanc2	protein-coding	tetratricopeptide repeat, ankyrin repeat and coiled-coil containing 2	2.90229	1.63067e-61	3.0558e-60
ENSRNOG00000015692	Taok1	protein-coding	TAO kinase 1	2.65674	3.75149e-61	6.95545e-60
ENSRNOG00000018011	Tasor2	protein-coding	transcription activation suppressor family member 2	2.23851	2.69254e-46	3.12993e-45
ENSRNOG00000014543	Tbc1d2b	protein-coding	TBC1 domain family, member 2B	1.70291	2.12095e-32	1.54383e-31
ENSRNOG00000010637	Tbc1d5	protein-coding	TBC1 domain family, member 5	2.14326	4.69935e-54	7.02438e-53
ENSRNOG00000003496	Tbc1d9	protein-coding	TBC1 domain family member 9	1.60092	3.28419e-08	7.87541e-08
ENSRNOG00000003686	Tbl1x	protein-coding	transducin (beta)-like 1 X-linked	1.86783	2.67855e-103	1.35001e-101
ENSRNOG00000011216	Tbl1xr1	protein-coding	TBL1X receptor 1	1.87818	2.08879e-60	3.77741e-59
ENSRNOG00000010685	Tbx18	protein-coding	T-box transcription factor 18	1.83139	4.86452e-86	1.7237e-84
ENSRNOG00000003544	Tbx4	protein-coding	T-box transcription factor 4	2.6419	0.000477102	0.000861796
ENSRNOG00000057754	Tcf12	protein-coding	transcription factor 12	1.52475	2.99724e-53	4.34071e-52
ENSRNOG00000009585	Tcf20	protein-coding	transcription factor 20	2.40978	9.00325e-90	3.42492e-88
ENSRNOG00000012405	Tcf4	protein-coding	transcription factor 4	1.8445	9.95733e-52	1.37774e-50
ENSRNOG00000049232	Tcf7l2	protein-coding	transcription factor 7 like 2	1.63222	1.61488e-29	1.04813e-28
ENSRNOG00000015488	Tead1	protein-coding	TEA domain transcription factor 1	2.48579	3.19381e-51	4.32481e-50
ENSRNOG00000005608	Tead4	protein-coding	TEA domain transcription factor 4	1.9879	4.08112e-09	1.03069e-08
ENSRNOG00000012802	Tenm3	protein-coding	teneurin transmembrane protein 3	1.65541	3.72881e-18	1.4942e-17
ENSRNOG00000011151	Tenm4	protein-coding	teneurin transmembrane protein 4	3.05342	1.13601e-24	6.03038e-24
ENSRNOG00000010240	Tent5a	protein-coding	terminal nucleotidyltransferase 5A	2.41505	1.24528e-116	8.12397e-115
ENSRNOG00000000277	Tet1	protein-coding	tet methylcytosine dioxygenase 1	3.26074	0.00371204	0.00612574
ENSRNOG00000011387	Tet3	protein-coding	tet methylcytosine dioxygenase 3	2.22132	2.92904e-41	2.86963e-40
ENSRNOG00000015522	Tfap2a	protein-coding	transcription factor AP-2 alpha	1.7824	1.29667e-47	1.58103e-46
ENSRNOG00000002418	Tgfb2	protein-coding	transforming growth factor, beta 2	1.58041	1.18039e-79	3.69495e-78
ENSRNOG00000002093	Tgfbr3	protein-coding	transforming growth factor beta receptor 3	1.96946	1.29019e-72	3.33561e-71
ENSRNOG00000045829	Thbs1	protein-coding	thrombospondin 1	1.78405	5.49932e-55	8.4092e-54
ENSRNOG00000010529	Thbs2	protein-coding	thrombospondin 2	1.96991	8.7853e-120	6.1634e-118
ENSRNOG00000004303	Timp3	protein-coding	TIMP metallopeptidase inhibitor 3	2.14435	7.88459e-105	4.04694e-103
ENSRNOG00000037221	Tipinl1	protein-coding	TIMELESS interacting protein like 1	3.21066	5.74228e-12	1.71153e-11
ENSRNOG00000011077	Tjp1	protein-coding	tight junction protein 1	2.29455	2.74097e-58	4.62718e-57
ENSRNOG00000013013	Tle3	protein-coding	TLE family member 3, transcriptional corepressor	1.71474	1.70618e-72	4.39483e-71
ENSRNOG00000016630	Tln1	protein-coding	talin 1	1.55278	8.47645e-18	3.34104e-17
ENSRNOG00000022067	Tlr5	protein-coding	toll-like receptor 5	1.88001	4.51275e-45	5.0002e-44
ENSRNOG00000004249	Tlr7	protein-coding	toll-like receptor 7	2.3403	0.0303071	0.0447554
ENSRNOG00000017265	Tmem131	protein-coding	transmembrane protein 131	1.55897	2.14796e-62	4.17075e-61
ENSRNOG00000013591	Tmem9b	protein-coding	TMEM9 domain family, member B	8.2461	5.98646e-22	2.84372e-21
ENSRNOG00000001854	Tmtc1	protein-coding	transmembrane O-mannosyltransferase targeting cadherins 1	1.69208	8.56547e-34	6.58494e-33
ENSRNOG00000004585	Tmtc2	protein-coding	transmembrane O-mannosyltransferase targeting cadherins 2	1.70871	1.22337e-21	5.73137e-21
ENSRNOG00000006749	Tmtc3	protein-coding	transmembrane O-mannosyltransferase targeting cadherins 3	1.50572	7.29543e-30	4.79527e-29
ENSRNOG00000058645	Tnc	protein-coding	tenascin C	1.85261	7.14805e-80	2.25268e-78
ENSRNOG00000024230	Tnfaip8l3	protein-coding	TNF alpha induced protein 8 like 3	1.52629	2.0208e-29	1.30372e-28
ENSRNOG00000011517	Tnfrsf21	protein-coding	TNF receptor superfamily member 21	1.66388	5.96484e-30	3.93922e-29
ENSRNOG00000026607	Tnfsf18	protein-coding	TNF superfamily member 18	4.16096	0.0032674	0.00542469
ENSRNOG00000011625	Tnks	protein-coding	tankyrase	2.46472	2.04791e-47	2.47326e-46
ENSRNOG00000002548	Tnn	protein-coding	tenascin N	2.81374	3.72727e-59	6.50455e-58
ENSRNOG00000014999	Tnpo1	protein-coding	transportin 1	1.68721	2.23058e-41	2.19613e-40
ENSRNOG00000002468	Tnr	protein-coding	tenascin R	2.50639	1.12802e-78	3.49186e-77
ENSRNOG00000024482	Tnrc18	protein-coding	trinucleotide repeat containing 18	1.61979	1.11626e-17	4.37142e-17
ENSRNOG00000024737	Tnrc6a	protein-coding	trinucleotide repeat containing adaptor 6A	2.16938	4.20871e-40	3.98088e-39
ENSRNOG00000024907	Tnrc6b	protein-coding	trinucleotide repeat containing adaptor 6B	3.72384	2.52403e-125	1.92557e-123
ENSRNOG00000022395	Tnrc6c	protein-coding	trinucleotide repeat containing adaptor 6C	2.14535	1.01482e-32	7.51611e-32
ENSRNOG00000014182	Tns1	protein-coding	tensin 1	2.45514	2.94912e-67	6.55617e-66
ENSRNOG00000004415	Togaram1	protein-coding	TOG array regulator of axonemal microtubules 1	1.8056	2.96348e-33	2.23759e-32
ENSRNOG00000010777	Tox	protein-coding	thymocyte selection-associated high mobility group box	1.71004	3.49739e-27	2.06195e-26
ENSRNOG00000001924	Tp63	protein-coding	tumor protein p63	1.99474	0.0300689	0.044446
ENSRNOG00000004639	Traf6	protein-coding	TNF receptor associated factor 6	1.84258	6.82154e-46	7.77433e-45
ENSRNOG00000021091	Trank1	protein-coding	tetratricopeptide repeat and ankyrin repeat containing 1	3.90397	2.81742e-18	1.13518e-17
ENSRNOG00000022598	Trerf1	protein-coding	transcriptional regulating factor 1	1.57309	1.97767e-22	9.59353e-22
ENSRNOG00000022983	Trim17	protein-coding	tripartite motif-containing 17	6.14867	4.66062e-91	1.83805e-89
ENSRNOG00000002341	Trim25	protein-coding	tripartite motif-containing 25	1.59731	5.90228e-38	5.18903e-37
ENSRNOG00000018946	Trim33	protein-coding	tripartite motif-containing 33	1.97431	3.80554e-73	1.00055e-71
ENSRNOG00000012148	Trio	protein-coding	trio Rho guanine nucleotide exchange factor	2.37036	1.7899e-38	1.58861e-37
ENSRNOG00000005292	Trip11	protein-coding	thyroid hormone receptor interactor 11	2.28375	1.04947e-54	1.5943e-53
ENSRNOG00000016963	Trip12	protein-coding	thyroid hormone receptor interactor 12	1.63453	2.50487e-50	3.29911e-49
ENSRNOG00000006324	Trpc6	protein-coding	transient receptor potential cation channel, subfamily C, member 6	3.25186	2.92817e-07	6.62027e-07
ENSRNOG00000027770	Trpm3	protein-coding	transient receptor potential cation channel, subfamily M, member 3	1.52189	0.00212086	0.00359817
ENSRNOG00000057806	Trpm7	protein-coding	transient receptor potential cation channel, subfamily M, member 7	1.6149	1.48832e-23	7.56958e-23
ENSRNOG00000024998	Trps1	protein-coding	transcriptional repressor GATA binding 1	3.28111	4.37208e-72	1.11181e-70
ENSRNOG00000025244	Trrap	protein-coding	transformation/transcription domain-associated protein	2.05817	6.05243e-42	6.03126e-41
ENSRNOG00000003972	Tshr	protein-coding	thyroid stimulating hormone receptor	1.70007	0.0110614	0.0173262
ENSRNOG00000013938	Tshz3	protein-coding	teashirt zinc finger homeobox 3	2.96625	4.27398e-84	1.45534e-82
ENSRNOG00000008758	Tspan18	protein-coding	tetraspanin 18	3.65787	1.63407e-09	4.2192e-09
ENSRNOG00000011059	Ttbk2	protein-coding	tau tubulin kinase 2	2.3682	5.21601e-34	4.04335e-33
ENSRNOG00000010495	Ttc17	protein-coding	tetratricopeptide repeat domain 17	1.52093	6.1076e-58	1.01996e-56
ENSRNOG00000032590	Ttc28	protein-coding	tetratricopeptide repeat domain 28	2.5695	1.75236e-60	3.17724e-59
ENSRNOG00000056362	Ttll13	protein-coding	tubulin tyrosine ligase-like family, member 13	6.03626	1.96295e-05	3.9352e-05
ENSRNOG00000017445	Tubb2b	protein-coding	tubulin, beta 2B class IIb	5.01929	0.00221707	0.00375227
ENSRNOG00000051135	Tug1	ncRNA	taurine up-regulated 1	2.51634	2.15898e-46	2.5223e-45
ENSRNOG00000018012	Tulp4	protein-coding	TUB like protein 4	2.5414	4.78033e-41	4.65724e-40
ENSRNOG00000052062	Tut4	protein-coding	terminal uridylyl transferase 4	1.56192	5.89535e-30	3.89702e-29
ENSRNOG00000032394	Tymp	protein-coding	thymidine phosphorylase	2.41016	1.87601e-32	1.36911e-31
ENSRNOG00000021931	Uba6	protein-coding	ubiquitin-like modifier activating enzyme 6	1.51005	1.08276e-36	9.14483e-36
ENSRNOG00000000768	Ubd	protein-coding	ubiquitin D	5.0303	0.000249067	0.000461355
ENSRNOG00000017907	Ube2i	protein-coding	ubiquitin-conjugating enzyme E2I	4.73369	8.14392e-127	6.42358e-125
ENSRNOG00000015734	Ube3a	protein-coding	ubiquitin protein ligase E3A	2.05385	1.10052e-42	1.12395e-41
ENSRNOG00000014986	Ube4b	protein-coding	ubiquitination factor E4B	1.50389	1.09536e-70	2.7114e-69
ENSRNOG00000053061	Ubl4a	protein-coding	ubiquitin-like 4A	5.04012	0.00282291	0.00472381
ENSRNOG00000005564	Ubn2	protein-coding	ubinuclein 2	2.80031	9.56153e-80	2.99974e-78
ENSRNOG00000008616	Ubr3	protein-coding	ubiquitin protein ligase E3 component n-recognin 3	1.87404	9.45197e-47	1.1164e-45
ENSRNOG00000018183	Ubr4	protein-coding	ubiquitin protein ligase E3 component n-recognin 4	2.20317	4.72818e-43	4.88602e-42
ENSRNOG00000006816	Ubr5	protein-coding	ubiquitin protein ligase E3 component n-recognin 5	1.53521	2.07876e-18	8.44631e-18
ENSRNOG00000038176	Ufm1	protein-coding	ubiquitin-fold modifier 1	6.49799	4.22199e-47	5.0465e-46
ENSRNOG00000015644	Ugcg	protein-coding	UDP-glucose ceramide glucosyltransferase	1.50116	9.54047e-30	6.24154e-29
ENSRNOG00000014901	Uggt1	protein-coding	UDP-glucose glycoprotein glucosyltransferase 1	2.27844	2.03504e-55	3.1498e-54
ENSRNOG00000002763	Ulk2	protein-coding	unc-51 like autophagy activating kinase 2	1.72532	1.65832e-41	1.63964e-40
ENSRNOG00000029071	Unc5c	protein-coding	unc-5 netrin receptor C	2.34663	1.30988e-46	1.53933e-45
ENSRNOG00000016952	Uqcr11	protein-coding	ubiquinol-cytochrome c reductase, complex III subunit XI	8.19512	7.67515e-22	3.62984e-21
ENSRNOG00000032204	Uqcrb-ps1	pseudo	ubiquinol-cytochrome c reductase binding protein, pseudogene 1	10.0991	2.15e-32	1.56416e-31
ENSRNOG00000026636	Urm1	protein-coding	ubiquitin related modifier 1	10.8923	5.47922e-20	2.37048e-19
ENSRNOG00000027756	Usf3	protein-coding	upstream transcription factor family member 3	2.95484	5.61113e-77	1.62525e-75
ENSRNOG00000030639	Usp13	protein-coding	ubiquitin specific peptidase 13	4.58733	0.0173451	0.0265026
ENSRNOG00000005802	Usp24	protein-coding	ubiquitin specific peptidase 24	1.88271	1.96941e-23	9.94031e-23
ENSRNOG00000025793	Usp31	protein-coding	ubiquitin specific peptidase 31	2.30526	1.16312e-53	1.71835e-52
ENSRNOG00000027711	Usp32	protein-coding	ubiquitin specific peptidase 32	1.93654	2.76537e-47	3.32821e-46
ENSRNOG00000051889	Usp34	protein-coding	ubiquitin specific peptidase 34	1.76797	9.12675e-21	4.10233e-20
ENSRNOG00000001059	Usp42	protein-coding	ubiquitin specific peptidase 42	2.07033	3.59708e-54	5.38828e-53
ENSRNOG00000008688	Usp45	protein-coding	ubiquitin specific peptidase 45	1.62344	3.34719e-26	1.89805e-25
ENSRNOG00000017644	Usp6nl	protein-coding	USP6 N-terminal like	1.98274	1.29301e-48	1.63364e-47
ENSRNOG00000003261	Usp9x	protein-coding	ubiquitin specific peptidase 9, X-linked	2.8025	6.41905e-44	6.84095e-43
ENSRNOG00000016381	Ust	protein-coding	uronyl-2-sulfotransferase	1.59712	1.49347e-59	2.62598e-58
ENSRNOG00000005823	Utp20	protein-coding	UTP20 small subunit processome component	2.10074	7.64358e-40	7.17151e-39
ENSRNOG00000011058	Utrn	protein-coding	utrophin	2.48517	1.4088e-21	6.56921e-21
ENSRNOG00000004889	Vangl2	protein-coding	VANGL planar cell polarity protein 2	1.6597	1.72127e-09	4.4386e-09
ENSRNOG00000029212	Vcan	protein-coding	versican	2.32969	2.31548e-64	4.76791e-63
ENSRNOG00000010765	Vcl	protein-coding	vinculin	2.20989	8.52312e-59	1.46002e-57
ENSRNOG00000006980	Vcpip1	protein-coding	valosin containing protein interacting protein 1	2.03059	1.04401e-51	1.44312e-50
ENSRNOG00000054420	Vdr	protein-coding	vitamin D receptor	1.73939	9.72856e-10	2.54584e-09
ENSRNOG00000003587	Vegfd	protein-coding	vascular endothelial growth factor D	1.94063	7.50119e-23	3.70181e-22
ENSRNOG00000025539	Vps13a	protein-coding	vacuolar protein sorting 13 homolog A	1.81767	3.73938e-27	2.20276e-26
ENSRNOG00000030213	Vps13c	protein-coding	vacuolar protein sorting 13 homolog C	2.18441	1.61959e-29	1.0507e-28
ENSRNOG00000016443	Vps13d	protein-coding	vacuolar protein sorting 13 homolog D	2.55588	2.13853e-49	2.75679e-48
ENSRNOG00000061121	Wdfy3	protein-coding	WD repeat and FYVE domain containing 3	2.54133	7.67733e-56	1.20566e-54
ENSRNOG00000011382	Wdr33	protein-coding	WD repeat domain 33	3.20754	2.27161e-295	7.55094e-293
ENSRNOG00000029068	Wdr44	protein-coding	WD repeat domain 44	1.74806	3.22063e-28	1.98076e-27
ENSRNOG00000018387	Wdr7	protein-coding	WD repeat domain 7	2.18935	3.46956e-64	7.08166e-63
ENSRNOG00000018406	Wipf1	protein-coding	WAS/WASL interacting protein family, member 1	1.91108	6.89325e-16	2.49771e-15
ENSRNOG00000027849	Wipf2	protein-coding	WAS/WASL interacting protein family, member 2	1.65633	1.3856e-47	1.68504e-46
ENSRNOG00000009956	Wnk1	protein-coding	WNK lysine deficient protein kinase 1	3.22803	2.30875e-93	9.48012e-92
ENSRNOG00000002537	Wnk3	protein-coding	WNK lysine deficient protein kinase 3	2.91591	6.97632e-46	7.93777e-45
ENSRNOG00000013166	Wnt4	protein-coding	Wnt family member 4	1.61876	2.34155e-20	1.0332e-19
ENSRNOG00000015618	Wnt5a	protein-coding	Wnt family member 5A	2.22066	4.28656e-50	5.59819e-49
ENSRNOG00000024250	Wwc3	protein-coding	WWC family member 3	2.05525	3.84251e-62	7.39935e-61
ENSRNOG00000006328	Wwp1	protein-coding	WW domain containing E3 ubiquitin protein ligase 1	1.74282	2.60945e-67	5.84761e-66
ENSRNOG00000006967	Xiap	protein-coding	X-linked inhibitor of apoptosis	2.14386	4.80284e-33	3.60497e-32
ENSRNOG00000019196	Xpnpep3	protein-coding	X-prolyl aminopeptidase 3	3.10181	4.43699e-213	8.04479e-211
ENSRNOG00000010137	Xpo4	protein-coding	exportin 4	1.61989	6.86941e-53	9.84639e-52
ENSRNOG00000019085	Xpo5	protein-coding	exportin 5	1.67294	8.49205e-53	1.21224e-51
ENSRNOG00000000042	Xpr1	protein-coding	xenotropic and polytropic retrovirus receptor 1	1.75732	1.42522e-51	1.95074e-50
ENSRNOG00000056658	Xylt1	protein-coding	xylosyltransferase 1	1.54046	2.47774e-20	1.09088e-19
ENSRNOG00000006642	Yipf6	protein-coding	Yip1 domain family, member 6	2.14148	2.23226e-60	4.03164e-59
ENSRNOG00000027317	Ylpm1	protein-coding	YLP motif containing 1	2.37097	3.62335e-51	4.89222e-50
ENSRNOG00000010084	Ythdf3	protein-coding	YTH N(6)-methyladenosine RNA binding protein 3	1.68822	4.43035e-29	2.81274e-28
ENSRNOG00000001613	Zbtb11	protein-coding	zinc finger and BTB domain containing 11	1.60264	1.2168e-30	8.29072e-30
ENSRNOG00000019544	Zbtb2	protein-coding	zinc finger and BTB domain containing 2	1.80007	1.48705e-45	1.6756e-44
ENSRNOG00000056716	Zbtb20	protein-coding	zinc finger and BTB domain containing 20	4.15492	8.70218e-110	5.08331e-108
ENSRNOG00000000476	Zbtb22	protein-coding	zinc finger and BTB domain containing 22	2.08127	4.77388e-44	5.10323e-43
ENSRNOG00000012386	Zbtb38	protein-coding	zinc finger and BTB domain containing 38	1.96743	8.01708e-36	6.59943e-35
ENSRNOG00000004306	Zbtb39	protein-coding	zinc finger and BTB domain containing 39	1.84411	1.01745e-31	7.22513e-31
ENSRNOG00000005578	Zbtb44	protein-coding	zinc finger and BTB domain containing 44	2.11039	7.33223e-51	9.85229e-50
ENSRNOG00000011508	Zc3h12b	protein-coding	zinc finger CCCH-type containing 12B	1.74344	2.10177e-14	7.05865e-14
ENSRNOG00000012470	Zc3h12c	protein-coding	zinc finger CCCH type containing 12C	2.6927	6.21352e-43	6.39727e-42
ENSRNOG00000015229	Zc3h4	protein-coding	zinc finger CCCH-type containing 4	2.42082	3.01835e-103	1.5158e-101
ENSRNOG00000018226	Zcchc14	protein-coding	zinc finger CCHC-type containing 14	2.27307	2.3189e-30	1.56397e-29
ENSRNOG00000002882	Zcchc2	protein-coding	zinc finger CCHC-type containing 2	1.8654	2.76506e-42	2.78521e-41
ENSRNOG00000040205	Zcchc24	protein-coding	zinc finger CCHC-type containing 24	1.99823	1.50819e-63	3.03398e-62
ENSRNOG00000024114	Zdbf2	protein-coding	zinc finger, DBF-type containing 2	4.92923	0.00347668	0.00575299
ENSRNOG00000021891	Zdhhc8	protein-coding	zinc finger DHHC-type palmitoyltransferase 8	1.50663	6.97184e-38	6.11778e-37
ENSRNOG00000017863	Zeb1	protein-coding	zinc finger E-box binding homeobox 1	1.84958	1.55077e-80	4.93172e-79
ENSRNOG00000004677	Zeb2	protein-coding	zinc finger E-box binding homeobox 2	2.70683	3.20204e-77	9.37183e-76
ENSRNOG00000010342	Zfand1	protein-coding	zinc finger AN1-type containing 1	5.10663	7.69062e-26	4.29819e-25
ENSRNOG00000025634	Zfhx2	protein-coding	zinc finger homeobox 2	2.12902	2.90792e-24	1.52393e-23
ENSRNOG00000014452	Zfhx3	protein-coding	zinc finger homeobox 3	4.47295	1.09892e-118	7.48388e-117
ENSRNOG00000008765	Zfhx4	protein-coding	zinc finger homeobox 4	3.80992	5.94608e-10	1.57341e-09
ENSRNOG00000051442	Zfp11	protein-coding	zinc finger protein 11	1.9429	4.00156e-27	2.35522e-26
ENSRNOG00000015925	Zfp131	protein-coding	zinc finger protein 131	1.51588	5.05029e-34	3.91923e-33
ENSRNOG00000006796	Zfp146	protein-coding	zinc finger protein 146	5.14797	6.44516e-166	7.56142e-164
ENSRNOG00000001789	Zfp148	protein-coding	zinc finger protein 148	2.12929	1.12172e-77	3.33199e-76
ENSRNOG00000007655	Zfp174	protein-coding	zinc finger protein 174	1.74253	1.86789e-13	6.01007e-13
ENSRNOG00000021787	Zfp217	protein-coding	zinc finger protein 217	1.50368	4.01211e-23	1.99923e-22
ENSRNOG00000016303	Zfp236	protein-coding	zinc finger protein 236	1.51137	1.7611e-28	1.09517e-27
ENSRNOG00000037251	Zfp248	protein-coding	zinc finger protein 248	1.83422	6.20862e-30	4.09634e-29
ENSRNOG00000061073	Zfp275	protein-coding	zinc finger protein 275	1.67285	1.73597e-20	7.70128e-20
ENSRNOG00000031031	Zfp292	protein-coding	zinc finger protein 292	2.14415	1.21102e-37	1.05801e-36
ENSRNOG00000046469	Zfp300	protein-coding	zinc finger protein 300	8.95056	5.11393e-13	1.61273e-12
ENSRNOG00000018741	Zfp318	protein-coding	zinc finger protein 318	1.63786	1.05155e-22	5.15514e-22
ENSRNOG00000029205	Zfp354c	protein-coding	zinc finger protein 354C	1.61906	9.15411e-16	3.29978e-15
ENSRNOG00000043364	Zfp362	protein-coding	zinc finger protein 362	1.90101	4.09582e-31	2.84062e-30
ENSRNOG00000058646	Zfp36l1	protein-coding	zinc finger protein 36, C3H type-like 1	1.57947	9.30536e-45	1.02052e-43
ENSRNOG00000006703	Zfp398	protein-coding	zinc finger protein 398	1.9253	1.13299e-41	1.12262e-40
ENSRNOG00000043357	Zfp407	protein-coding	zinc finger protein 407	1.73244	1.14464e-21	5.36611e-21
ENSRNOG00000014658	Zfp423	protein-coding	zinc finger protein 423	2.01212	5.78118e-24	2.98709e-23
ENSRNOG00000028329	Zfp438	protein-coding	zinc finger protein 438	1.87907	1.76718e-21	8.19384e-21
ENSRNOG00000032048	Zfp462	protein-coding	zinc finger protein 462	3.03039	6.20356e-74	1.65598e-72
ENSRNOG00000014237	Zfp503	protein-coding	zinc finger protein 503	1.51299	2.31484e-23	1.16376e-22
ENSRNOG00000036592	Zfp518a	protein-coding	zinc finger protein 518A	4.17356	3.65065e-12	1.10032e-11
ENSRNOG00000058436	Zfp52	protein-coding	zinc finger protein 52	2.89954	3.96148e-32	2.8582e-31
ENSRNOG00000016874	Zfp521	protein-coding	zinc finger protein 521	2.13153	1.73014e-34	1.3662e-33
ENSRNOG00000017116	Zfp532	protein-coding	zinc finger protein 532	1.99936	8.70498e-46	9.8805e-45
ENSRNOG00000014163	Zfp536	protein-coding	zinc finger protein 536	2.34436	0.0187468	0.028504
ENSRNOG00000060206	Zfp592	protein-coding	zinc finger protein 592	1.63715	5.91503e-62	1.13123e-60
ENSRNOG00000023197	Zfp608	protein-coding	zinc finger protein 608	2.16614	1.12876e-40	1.08981e-39
ENSRNOG00000015977	Zfp609	protein-coding	zinc finger protein 609	1.89862	1.40146e-51	1.92009e-50
ENSRNOG00000014501	Zfp638	protein-coding	zinc finger protein 638	1.84661	5.54806e-70	1.34941e-68
ENSRNOG00000002112	Zfp644	protein-coding	zinc finger protein 644	2.44557	6.5553e-100	3.07109e-98
ENSRNOG00000017001	Zfp652	protein-coding	zinc finger protein 652	2.42949	8.88059e-53	1.26641e-51
ENSRNOG00000054426	Zfp704	protein-coding	zinc finger protein 704	1.96493	1.23384e-23	6.28673e-23
ENSRNOG00000016186	Zfp709	protein-coding	zinc finger protein 709	1.62948	1.51525e-29	9.85759e-29
ENSRNOG00000007662	Zfp800	protein-coding	zinc finger protein 800	2.90538	1.88492e-107	1.04842e-105
ENSRNOG00000031306	Zfp804b	protein-coding	zinc finger protein 804B	4.93907	0.0304581	0.0449641
ENSRNOG00000029043	Zfp84	protein-coding	zinc finger protein 84	1.51103	2.34911e-36	1.96265e-35
ENSRNOG00000016279	Zfp865	protein-coding	zinc finger protein 865	2.93954	4.27963e-07	9.58882e-07
ENSRNOG00000048577	Zfp955a	protein-coding	zinc finger protein 955A	3.07342	6.65593e-16	2.41485e-15
ENSRNOG00000030410	Zfp958	protein-coding	zinc finger protein 958	4.8533	1.93798e-15	6.84966e-15
ENSRNOG00000011627	Zfr	protein-coding	zinc finger RNA binding protein	1.5409	1.35471e-26	7.77996e-26
ENSRNOG00000005624	Zfx	protein-coding	zinc finger protein X-linked	1.58722	8.61621e-25	4.59652e-24
ENSRNOG00000013055	Zfyve16	protein-coding	zinc finger FYVE-type containing 16	1.67359	1.89097e-25	1.03977e-24
ENSRNOG00000059875	Zfyve26	protein-coding	zinc finger FYVE-type containing 26	1.56395	7.57828e-37	6.43947e-36
ENSRNOG00000006412	Zhx1	protein-coding	zinc fingers and homeoboxes 1	2.33227	5.31915e-46	6.10696e-45
ENSRNOG00000027988	Zhx3	protein-coding	zinc fingers and homeoboxes 3	1.96388	9.17561e-42	9.111e-41
ENSRNOG00000001335	Zkscan1	protein-coding	zinc finger with KRAB and SCAN domains 1	1.58973	2.06434e-66	4.45444e-65
ENSRNOG00000010488	Zmiz1	protein-coding	zinc finger, MIZ-type containing 1	2.61711	3.34155e-90	1.28163e-88
ENSRNOG00000019154	Zmynd8	protein-coding	zinc finger, MYND-type containing 8	1.64148	5.8079e-55	8.85411e-54
ENSRNOG00000008194	Znfx1	protein-coding	zinc finger, NFX1-type containing 1	2.12963	1.23995e-35	1.01531e-34
ENSRNOG00000012419	Zscan29	protein-coding	zinc finger and SCAN domain containing 29	3.90425	2.69593e-20	1.18582e-19
ENSRNOG00000014528	Zswim6	protein-coding	zinc finger, SWIM-type containing 6	1.58265	3.74965e-15	1.30676e-14
ENSRNOG00000010859	Zyg11b	protein-coding	zyg-11 family member B, cell cycle regulator	1.66461	3.69445e-32	2.66968e-31
ENSRNOG00000024535	Zzef1	protein-coding	zinc finger ZZ-type and EF-hand domain containing 1	1.88752	1.22803e-21	5.74934e-21
