# Supplementary material for: The secreted micropeptide C4orf48 enhances renal fibrosis via an RNA-binding mechanism
Source: J Clin Invest. 2024 Apr 16;134(10):e178392. doi: 10.1172/JCI178392 (PMC11093611; doi:10.1172/JCI178392)
Supplement: Supplemental table 11 [file jci-134-178392-s179.xlsx]

## Sheet: Sheet1
	Supplementary Table S11 Gene Ontology analysis reveals Cf48 Cellular Components
ID	Description	GeneRatio	BgRatio	pvalue	p.adjust	qvalue	geneID	Count
GO:0031012	extracellular matrix	59/1164	394/17820	4.25196e-07	3.7478e-05	3.19697e-05	ENSRNOG00000000599/ENSRNOG00000001414/ENSRNOG00000001469/ENSRNOG00000001518/ENSRNOG00000001704/ENSRNOG00000002093/ENSRNOG00000002418/ENSRNOG00000002468/ENSRNOG00000002548/ENSRNOG00000003120/ENSRNOG00000003736/ENSRNOG00000004303/ENSRNOG00000004554/ENSRNOG00000004610/ENSRNOG00000005678/ENSRNOG00000005695/ENSRNOG00000005932/ENSRNOG00000006368/ENSRNOG00000007302/ENSRNOG00000008478/ENSRNOG00000008697/…	59
GO:0030312	external encapsulating structure	59/1164	396/17820	4.99123e-07	3.84949e-05	3.28371e-05	ENSRNOG00000000599/ENSRNOG00000001414/ENSRNOG00000001469/ENSRNOG00000001518/ENSRNOG00000001704/ENSRNOG00000002093/ENSRNOG00000002418/ENSRNOG00000002468/ENSRNOG00000002548/ENSRNOG00000003120/ENSRNOG00000003736/ENSRNOG00000004303/ENSRNOG00000004554/ENSRNOG00000004610/ENSRNOG00000005678/ENSRNOG00000005695/ENSRNOG00000005932/ENSRNOG00000006368/ENSRNOG00000007302/ENSRNOG00000008478/ENSRNOG00000008697/…	59
GO:0005667	transcription regulator complex	59/1164	415/17820	1.27728e-08	5.57848e-06	4.75857e-06	ENSRNOG00000001004/ENSRNOG00000001704/ENSRNOG00000002074/ENSRNOG00000002175/ENSRNOG00000002607/ENSRNOG00000003291/ENSRNOG00000003581/ENSRNOG00000003686/ENSRNOG00000003792/ENSRNOG00000004300/ENSRNOG00000005330/ENSRNOG00000005608/ENSRNOG00000005616/ENSRNOG00000006378/ENSRNOG00000007034/ENSRNOG00000007250/ENSRNOG00000008015/ENSRNOG00000008292/ENSRNOG00000008620/ENSRNOG00000008870/ENSRNOG00000009566/…	59
GO:0005911	cell-cell junction	59/1164	493/17820	4.68359e-06	0.000288977	0.000246505	ENSRNOG00000000805/ENSRNOG00000001303/ENSRNOG00000001476/ENSRNOG00000001518/ENSRNOG00000001793/ENSRNOG00000002529/ENSRNOG00000002537/ENSRNOG00000002767/ENSRNOG00000002841/ENSRNOG00000002959/ENSRNOG00000003491/ENSRNOG00000003732/ENSRNOG00000004806/ENSRNOG00000004841/ENSRNOG00000004874/ENSRNOG00000004889/ENSRNOG00000005504/ENSRNOG00000005642/ENSRNOG00000005783/ENSRNOG00000006324/ENSRNOG00000008012/…	59
GO:0045121	membrane raft	57/1164	402/17820	2.48202e-08	5.57848e-06	4.75857e-06	ENSRNOG00000000805/ENSRNOG00000001982/ENSRNOG00000002468/ENSRNOG00000002525/ENSRNOG00000002833/ENSRNOG00000003276/ENSRNOG00000003491/ENSRNOG00000003972/ENSRNOG00000004026/ENSRNOG00000004332/ENSRNOG00000004841/ENSRNOG00000004854/ENSRNOG00000006338/ENSRNOG00000007090/ENSRNOG00000007104/ENSRNOG00000008012/ENSRNOG00000008027/ENSRNOG00000008116/ENSRNOG00000008444/ENSRNOG00000009514/ENSRNOG00000010063/…	57
GO:0098857	membrane microdomain	57/1164	403/17820	2.71239e-08	5.57848e-06	4.75857e-06	ENSRNOG00000000805/ENSRNOG00000001982/ENSRNOG00000002468/ENSRNOG00000002525/ENSRNOG00000002833/ENSRNOG00000003276/ENSRNOG00000003491/ENSRNOG00000003972/ENSRNOG00000004026/ENSRNOG00000004332/ENSRNOG00000004841/ENSRNOG00000004854/ENSRNOG00000006338/ENSRNOG00000007090/ENSRNOG00000007104/ENSRNOG00000008012/ENSRNOG00000008027/ENSRNOG00000008116/ENSRNOG00000008444/ENSRNOG00000009514/ENSRNOG00000010063/…	57
GO:0000118	histone deacetylase complex	20/1164	78/17820	8.81459e-08	1.33797e-05	1.14132e-05	ENSRNOG00000000648/ENSRNOG00000001004/ENSRNOG00000001585/ENSRNOG00000003686/ENSRNOG00000009566/ENSRNOG00000010188/ENSRNOG00000010653/ENSRNOG00000011216/ENSRNOG00000012645/ENSRNOG00000013364/ENSRNOG00000013695/ENSRNOG00000015553/ENSRNOG00000016773/ENSRNOG00000017940/ENSRNOG00000020372/ENSRNOG00000021787/ENSRNOG00000022598/ENSRNOG00000025244/ENSRNOG00000037483/ENSRNOG00000055246	20
GO:0062023	collagen-containing extracellular matrix	39/1164	240/17820	1.16281e-07	1.33797e-05	1.14132e-05	ENSRNOG00000000599/ENSRNOG00000001414/ENSRNOG00000001469/ENSRNOG00000001518/ENSRNOG00000001704/ENSRNOG00000002093/ENSRNOG00000002418/ENSRNOG00000002468/ENSRNOG00000002548/ENSRNOG00000003120/ENSRNOG00000003736/ENSRNOG00000004303/ENSRNOG00000004610/ENSRNOG00000005678/ENSRNOG00000005695/ENSRNOG00000005932/ENSRNOG00000007302/ENSRNOG00000008697/ENSRNOG00000008749/ENSRNOG00000010529/ENSRNOG00000012278/…	39
GO:0044853	plasma membrane raft	25/1164	134/17820	1.67368e-06	0.00011474	9.78762e-05	ENSRNOG00000002525/ENSRNOG00000003276/ENSRNOG00000004841/ENSRNOG00000004854/ENSRNOG00000006338/ENSRNOG00000007090/ENSRNOG00000008027/ENSRNOG00000008444/ENSRNOG00000010063/ENSRNOG00000010780/ENSRNOG00000012098/ENSRNOG00000014183/ENSRNOG00000014187/ENSRNOG00000014597/ENSRNOG00000019354/ENSRNOG00000019400/ENSRNOG00000019778/ENSRNOG00000020284/ENSRNOG00000020778/ENSRNOG00000022196/ENSRNOG00000029986/…	25
GO:0005901	caveola	20/1164	100/17820	6.02073e-06	0.000337708	0.000288073	ENSRNOG00000002525/ENSRNOG00000004841/ENSRNOG00000006338/ENSRNOG00000007090/ENSRNOG00000008027/ENSRNOG00000008444/ENSRNOG00000010063/ENSRNOG00000010780/ENSRNOG00000012098/ENSRNOG00000014183/ENSRNOG00000014187/ENSRNOG00000014597/ENSRNOG00000019354/ENSRNOG00000019778/ENSRNOG00000022196/ENSRNOG00000029986/ENSRNOG00000052469/ENSRNOG00000053583/ENSRNOG00000054420/ENSRNOG00000059968	20
GO:0015629	actin cytoskeleton	57/1164	477/17820	7.0858e-06	0.000364328	0.000310781	ENSRNOG00000001143/ENSRNOG00000001303/ENSRNOG00000001662/ENSRNOG00000002182/ENSRNOG00000002841/ENSRNOG00000002852/ENSRNOG00000002959/ENSRNOG00000003276/ENSRNOG00000004305/ENSRNOG00000004595/ENSRNOG00000004889/ENSRNOG00000005434/ENSRNOG00000007646/ENSRNOG00000007655/ENSRNOG00000008012/ENSRNOG00000008659/ENSRNOG00000008709/ENSRNOG00000009912/ENSRNOG00000010065/ENSRNOG00000010161/ENSRNOG00000010495/…	57
GO:0036464	cytoplasmic ribonucleoprotein granule	33/1164	226/17820	1.15284e-05	0.000547156	0.000466737	ENSRNOG00000001069/ENSRNOG00000001256/ENSRNOG00000002175/ENSRNOG00000002341/ENSRNOG00000002750/ENSRNOG00000003213/ENSRNOG00000006180/ENSRNOG00000007706/ENSRNOG00000008533/ENSRNOG00000009196/ENSRNOG00000009248/ENSRNOG00000010342/ENSRNOG00000010489/ENSRNOG00000011508/ENSRNOG00000011709/ENSRNOG00000012002/ENSRNOG00000012271/ENSRNOG00000012470/ENSRNOG00000017367/ENSRNOG00000018475/ENSRNOG00000018960/…	33
GO:0098984	neuron to neuron synapse	53/1164	453/17820	2.65538e-05	0.00117027	0.000998265	ENSRNOG00000001706/ENSRNOG00000002182/ENSRNOG00000002468/ENSRNOG00000002767/ENSRNOG00000002833/ENSRNOG00000003742/ENSRNOG00000003841/ENSRNOG00000004749/ENSRNOG00000004806/ENSRNOG00000004874/ENSRNOG00000004918/ENSRNOG00000005434/ENSRNOG00000005504/ENSRNOG00000005711/ENSRNOG00000005783/ENSRNOG00000005975/ENSRNOG00000006136/ENSRNOG00000006426/ENSRNOG00000007014/ENSRNOG00000007047/ENSRNOG00000007090/…	53
GO:0030055	cell-substrate junction	29/1164	196/17820	2.98731e-05	0.00119916	0.00102291	ENSRNOG00000001518/ENSRNOG00000002959/ENSRNOG00000003732/ENSRNOG00000004874/ENSRNOG00000006136/ENSRNOG00000008012/ENSRNOG00000008444/ENSRNOG00000010744/ENSRNOG00000010765/ENSRNOG00000010780/ENSRNOG00000011407/ENSRNOG00000012002/ENSRNOG00000012207/ENSRNOG00000013920/ENSRNOG00000014182/ENSRNOG00000014835/ENSRNOG00000016630/ENSRNOG00000016714/ENSRNOG00000019400/ENSRNOG00000023781/ENSRNOG00000027839/…	29
GO:0035770	ribonucleoprotein granule	33/1164	237/17820	3.10965e-05	0.00119916	0.00102291	ENSRNOG00000001069/ENSRNOG00000001256/ENSRNOG00000002175/ENSRNOG00000002341/ENSRNOG00000002750/ENSRNOG00000003213/ENSRNOG00000006180/ENSRNOG00000007706/ENSRNOG00000008533/ENSRNOG00000009196/ENSRNOG00000009248/ENSRNOG00000010342/ENSRNOG00000010489/ENSRNOG00000011508/ENSRNOG00000011709/ENSRNOG00000012002/ENSRNOG00000012271/ENSRNOG00000012470/ENSRNOG00000017367/ENSRNOG00000018475/ENSRNOG00000018960/…	33
GO:0099572	postsynaptic specialization	52/1164	454/17820	5.55332e-05	0.00201553	0.00171929	ENSRNOG00000001706/ENSRNOG00000002182/ENSRNOG00000002767/ENSRNOG00000002833/ENSRNOG00000003742/ENSRNOG00000003841/ENSRNOG00000004749/ENSRNOG00000004806/ENSRNOG00000004874/ENSRNOG00000005434/ENSRNOG00000005504/ENSRNOG00000005783/ENSRNOG00000005975/ENSRNOG00000006136/ENSRNOG00000007014/ENSRNOG00000007047/ENSRNOG00000007090/ENSRNOG00000007104/ENSRNOG00000007106/ENSRNOG00000007646/ENSRNOG00000007975/…	52
GO:0090575	RNA polymerase II transcription regulator complex	25/1164	165/17820	6.96062e-05	0.00238595	0.00203527	ENSRNOG00000001704/ENSRNOG00000002175/ENSRNOG00000003581/ENSRNOG00000003792/ENSRNOG00000004300/ENSRNOG00000005330/ENSRNOG00000005616/ENSRNOG00000007034/ENSRNOG00000008015/ENSRNOG00000008292/ENSRNOG00000008620/ENSRNOG00000010975/ENSRNOG00000012405/ENSRNOG00000012420/ENSRNOG00000013013/ENSRNOG00000014618/ENSRNOG00000015488/ENSRNOG00000017516/ENSRNOG00000025244/ENSRNOG00000026023/ENSRNOG00000029273/…	25
GO:0032279	asymmetric synapse	49/1164	425/17820	7.65293e-05	0.00248519	0.00211992	ENSRNOG00000001706/ENSRNOG00000002767/ENSRNOG00000002833/ENSRNOG00000003742/ENSRNOG00000003841/ENSRNOG00000004749/ENSRNOG00000004806/ENSRNOG00000004874/ENSRNOG00000004918/ENSRNOG00000005434/ENSRNOG00000005504/ENSRNOG00000005783/ENSRNOG00000005975/ENSRNOG00000006136/ENSRNOG00000007014/ENSRNOG00000007047/ENSRNOG00000007090/ENSRNOG00000007104/ENSRNOG00000007106/ENSRNOG00000007485/ENSRNOG00000007646/…	49
GO:0030427	site of polarized growth	31/1164	231/17820	0.000107449	0.0033148	0.0028276	ENSRNOG00000002041/ENSRNOG00000002248/ENSRNOG00000002767/ENSRNOG00000002833/ENSRNOG00000003261/ENSRNOG00000003742/ENSRNOG00000004680/ENSRNOG00000004874/ENSRNOG00000007047/ENSRNOG00000008444/ENSRNOG00000010711/ENSRNOG00000010744/ENSRNOG00000011058/ENSRNOG00000011619/ENSRNOG00000012002/ENSRNOG00000013491/ENSRNOG00000013938/ENSRNOG00000014025/ENSRNOG00000017428/ENSRNOG00000018992/ENSRNOG00000019354/…	31
GO:0030426	growth cone	30/1164	224/17820	0.000142904	0.00419864	0.00358154	ENSRNOG00000002041/ENSRNOG00000002767/ENSRNOG00000002833/ENSRNOG00000003261/ENSRNOG00000003742/ENSRNOG00000004680/ENSRNOG00000004874/ENSRNOG00000007047/ENSRNOG00000008444/ENSRNOG00000010711/ENSRNOG00000010744/ENSRNOG00000011058/ENSRNOG00000011619/ENSRNOG00000012002/ENSRNOG00000013491/ENSRNOG00000013938/ENSRNOG00000014025/ENSRNOG00000017428/ENSRNOG00000018992/ENSRNOG00000019354/ENSRNOG00000020423/…	30
GO:0005925	focal adhesion	26/1164	184/17820	0.000163127	0.00457497	0.00390256	ENSRNOG00000002959/ENSRNOG00000003732/ENSRNOG00000004874/ENSRNOG00000006136/ENSRNOG00000008012/ENSRNOG00000008444/ENSRNOG00000010744/ENSRNOG00000010765/ENSRNOG00000010780/ENSRNOG00000011407/ENSRNOG00000012002/ENSRNOG00000012207/ENSRNOG00000013920/ENSRNOG00000014182/ENSRNOG00000014835/ENSRNOG00000016630/ENSRNOG00000019400/ENSRNOG00000023781/ENSRNOG00000027839/ENSRNOG00000031669/ENSRNOG00000032813/…	26
GO:0014069	postsynaptic density	47/1164	419/17820	0.000203262	0.00545274	0.00465131	ENSRNOG00000001706/ENSRNOG00000002767/ENSRNOG00000002833/ENSRNOG00000003742/ENSRNOG00000003841/ENSRNOG00000004749/ENSRNOG00000004806/ENSRNOG00000004874/ENSRNOG00000005434/ENSRNOG00000005504/ENSRNOG00000005783/ENSRNOG00000005975/ENSRNOG00000006136/ENSRNOG00000007014/ENSRNOG00000007047/ENSRNOG00000007090/ENSRNOG00000007104/ENSRNOG00000007106/ENSRNOG00000007646/ENSRNOG00000007975/ENSRNOG00000008709/…	47
GO:0044295	axonal growth cone	10/1164	41/17820	0.00023635	0.00601188	0.00512828	ENSRNOG00000002041/ENSRNOG00000004680/ENSRNOG00000004874/ENSRNOG00000011619/ENSRNOG00000019354/ENSRNOG00000020423/ENSRNOG00000025053/ENSRNOG00000032437/ENSRNOG00000056184/ENSRNOG00000061230	10
GO:0000932	P-body	15/1164	82/17820	0.000243593	0.00601188	0.00512828	ENSRNOG00000002750/ENSRNOG00000008533/ENSRNOG00000009196/ENSRNOG00000009248/ENSRNOG00000010489/ENSRNOG00000011709/ENSRNOG00000012271/ENSRNOG00000018475/ENSRNOG00000018960/ENSRNOG00000021129/ENSRNOG00000022395/ENSRNOG00000024737/ENSRNOG00000024907/ENSRNOG00000025142/ENSRNOG00000058646	15
GO:0017053	transcription repressor complex	14/1164	77/17820	0.000414325	0.0094862	0.00809196	ENSRNOG00000001004/ENSRNOG00000002074/ENSRNOG00000003686/ENSRNOG00000009566/ENSRNOG00000010685/ENSRNOG00000011216/ENSRNOG00000013364/ENSRNOG00000014084/ENSRNOG00000014395/ENSRNOG00000015553/ENSRNOG00000020372/ENSRNOG00000033556/ENSRNOG00000045913/ENSRNOG00000055246	14
GO:0005604	basement membrane	18/1164	114/17820	0.000415117	0.0094862	0.00809196	ENSRNOG00000000599/ENSRNOG00000001518/ENSRNOG00000001704/ENSRNOG00000002418/ENSRNOG00000004303/ENSRNOG00000005678/ENSRNOG00000005932/ENSRNOG00000007302/ENSRNOG00000008749/ENSRNOG00000010529/ENSRNOG00000014288/ENSRNOG00000016281/ENSRNOG00000017237/ENSRNOG00000018951/ENSRNOG00000019400/ENSRNOG00000023972/ENSRNOG00000028627/ENSRNOG00000058645	18
GO:0030027	lamellipodium	25/1164	188/17820	0.000550637	0.0121337	0.0103503	ENSRNOG00000002061/ENSRNOG00000002841/ENSRNOG00000003088/ENSRNOG00000004057/ENSRNOG00000004305/ENSRNOG00000005386/ENSRNOG00000008678/ENSRNOG00000010161/ENSRNOG00000010358/ENSRNOG00000011700/ENSRNOG00000013707/ENSRNOG00000014276/ENSRNOG00000016576/ENSRNOG00000018992/ENSRNOG00000019400/ENSRNOG00000020423/ENSRNOG00000020936/ENSRNOG00000021247/ENSRNOG00000027839/ENSRNOG00000028156/ENSRNOG00000029071/…	25
GO:0009925	basal plasma membrane	34/1164	291/17820	0.000719307	0.0147965	0.0126218	ENSRNOG00000001476/ENSRNOG00000001518/ENSRNOG00000002767/ENSRNOG00000002959/ENSRNOG00000003031/ENSRNOG00000003134/ENSRNOG00000003276/ENSRNOG00000003635/ENSRNOG00000003972/ENSRNOG00000004026/ENSRNOG00000004332/ENSRNOG00000004889/ENSRNOG00000007090/ENSRNOG00000008116/ENSRNOG00000010037/ENSRNOG00000010064/ENSRNOG00000011076/ENSRNOG00000011077/ENSRNOG00000013928/ENSRNOG00000014025/ENSRNOG00000016833/…	34
GO:0098644	complex of collagen trimers	6/1164	18/17820	0.000719441	0.0147965	0.0126218	ENSRNOG00000003736/ENSRNOG00000004610/ENSRNOG00000008749/ENSRNOG00000016281/ENSRNOG00000018951/ENSRNOG00000023972	6
GO:0045178	basal part of cell	36/1164	315/17820	0.000767631	0.0152783	0.0130328	ENSRNOG00000001476/ENSRNOG00000001518/ENSRNOG00000002767/ENSRNOG00000002959/ENSRNOG00000003031/ENSRNOG00000003134/ENSRNOG00000003276/ENSRNOG00000003635/ENSRNOG00000003972/ENSRNOG00000004026/ENSRNOG00000004332/ENSRNOG00000004889/ENSRNOG00000007090/ENSRNOG00000008116/ENSRNOG00000010037/ENSRNOG00000010064/ENSRNOG00000011076/ENSRNOG00000011077/ENSRNOG00000013928/ENSRNOG00000014025/ENSRNOG00000016833/…	36
GO:0005916	fascia adherens	5/1164	13/17820	0.000974515	0.0180272	0.0153776	ENSRNOG00000000805/ENSRNOG00000010765/ENSRNOG00000013928/ENSRNOG00000015396/ENSRNOG00000016714	5
GO:0031256	leading edge membrane	23/1164	174/17820	0.000977382	0.0180272	0.0153776	ENSRNOG00000003276/ENSRNOG00000003742/ENSRNOG00000003841/ENSRNOG00000004026/ENSRNOG00000005434/ENSRNOG00000007047/ENSRNOG00000008678/ENSRNOG00000009912/ENSRNOG00000010780/ENSRNOG00000013707/ENSRNOG00000015894/ENSRNOG00000016047/ENSRNOG00000016538/ENSRNOG00000020423/ENSRNOG00000020936/ENSRNOG00000027938/ENSRNOG00000028627/ENSRNOG00000029598/ENSRNOG00000029614/ENSRNOG00000029986/ENSRNOG00000033791/…	23
GO:0043034	costamere	6/1164	19/17820	0.000993788	0.0180272	0.0153776	ENSRNOG00000010765/ENSRNOG00000011076/ENSRNOG00000018110/ENSRNOG00000019400/ENSRNOG00000023781/ENSRNOG00000057569	6
GO:0044291	cell-cell contact zone	14/1164	84/17820	0.00102261	0.0180272	0.0153776	ENSRNOG00000000805/ENSRNOG00000002529/ENSRNOG00000003491/ENSRNOG00000004841/ENSRNOG00000005504/ENSRNOG00000010765/ENSRNOG00000011076/ENSRNOG00000011077/ENSRNOG00000012207/ENSRNOG00000013928/ENSRNOG00000015396/ENSRNOG00000016714/ENSRNOG00000049695/ENSRNOG00000057569	14
GO:0005874	microtubule	41/1164	383/17820	0.00126562	0.0216914	0.0185033	ENSRNOG00000001247/ENSRNOG00000001455/ENSRNOG00000001662/ENSRNOG00000002051/ENSRNOG00000002833/ENSRNOG00000003613/ENSRNOG00000004291/ENSRNOG00000004415/ENSRNOG00000004680/ENSRNOG00000004882/ENSRNOG00000004951/ENSRNOG00000005451/ENSRNOG00000006967/ENSRNOG00000007485/ENSRNOG00000007975/ENSRNOG00000008005/ENSRNOG00000008741/ENSRNOG00000010050/ENSRNOG00000012002/ENSRNOG00000012207/ENSRNOG00000014230/…	41
GO:1990907	beta-catenin-TCF complex	5/1164	14/17820	0.00143482	0.0239265	0.0204099	ENSRNOG00000012405/ENSRNOG00000012420/ENSRNOG00000013013/ENSRNOG00000017516/ENSRNOG00000049232	5
GO:0045177	apical part of cell	49/1164	484/17820	0.0015175	0.0244667	0.0208707	ENSRNOG00000000805/ENSRNOG00000001476/ENSRNOG00000001794/ENSRNOG00000002361/ENSRNOG00000002862/ENSRNOG00000002959/ENSRNOG00000003261/ENSRNOG00000003491/ENSRNOG00000004026/ENSRNOG00000004332/ENSRNOG00000004889/ENSRNOG00000007706/ENSRNOG00000008012/ENSRNOG00000009995/ENSRNOG00000010064/ENSRNOG00000010210/ENSRNOG00000011077/ENSRNOG00000012176/ENSRNOG00000013140/ENSRNOG00000013428/ENSRNOG00000013641/…	49
GO:0030315	T-tubule	12/1164	69/17820	0.00156907	0.0244667	0.0208707	ENSRNOG00000003031/ENSRNOG00000004291/ENSRNOG00000004749/ENSRNOG00000004841/ENSRNOG00000007090/ENSRNOG00000011076/ENSRNOG00000012721/ENSRNOG00000014187/ENSRNOG00000015603/ENSRNOG00000020284/ENSRNOG00000033531/ENSRNOG00000054420	12
GO:0043235	receptor complex	42/1164	400/17820	0.00161421	0.0244667	0.0208707	ENSRNOG00000000975/ENSRNOG00000001518/ENSRNOG00000002093/ENSRNOG00000002767/ENSRNOG00000003972/ENSRNOG00000004249/ENSRNOG00000004332/ENSRNOG00000004342/ENSRNOG00000004639/ENSRNOG00000005334/ENSRNOG00000005747/ENSRNOG00000007047/ENSRNOG00000007324/ENSRNOG00000008620/ENSRNOG00000010063/ENSRNOG00000012098/ENSRNOG00000013963/ENSRNOG00000014187/ENSRNOG00000014597/ENSRNOG00000016050/ENSRNOG00000016374/…	42
GO:0042641	actomyosin	14/1164	88/17820	0.00162583	0.0244667	0.0208707	ENSRNOG00000002182/ENSRNOG00000002841/ENSRNOG00000002959/ENSRNOG00000004889/ENSRNOG00000010765/ENSRNOG00000010780/ENSRNOG00000012207/ENSRNOG00000020372/ENSRNOG00000020703/ENSRNOG00000029449/ENSRNOG00000031669/ENSRNOG00000057880/ENSRNOG00000058039/ENSRNOG00000058866	14
GO:0010494	cytoplasmic stress granule	12/1164	70/17820	0.00178339	0.0261988	0.0223482	ENSRNOG00000001069/ENSRNOG00000001256/ENSRNOG00000002341/ENSRNOG00000002750/ENSRNOG00000006180/ENSRNOG00000007706/ENSRNOG00000009196/ENSRNOG00000010342/ENSRNOG00000011709/ENSRNOG00000017367/ENSRNOG00000024964/ENSRNOG00000031544	12
GO:0014704	intercalated disc	11/1164	62/17820	0.0020571	0.029517	0.0251787	ENSRNOG00000000805/ENSRNOG00000003491/ENSRNOG00000004841/ENSRNOG00000010765/ENSRNOG00000011076/ENSRNOG00000011077/ENSRNOG00000012207/ENSRNOG00000013928/ENSRNOG00000015396/ENSRNOG00000016714/ENSRNOG00000049695	11
GO:0043292	contractile fiber	27/1164	232/17820	0.00255544	0.0358343	0.0305675	ENSRNOG00000000805/ENSRNOG00000003031/ENSRNOG00000005434/ENSRNOG00000006738/ENSRNOG00000006783/ENSRNOG00000007090/ENSRNOG00000008027/ENSRNOG00000009882/ENSRNOG00000010765/ENSRNOG00000011076/ENSRNOG00000012207/ENSRNOG00000015396/ENSRNOG00000016714/ENSRNOG00000016932/ENSRNOG00000018110/ENSRNOG00000018960/ENSRNOG00000019400/ENSRNOG00000020372/ENSRNOG00000023781/ENSRNOG00000030871/ENSRNOG00000033134/…	27
GO:0070775	H3 histone acetyltransferase complex	4/1164	10/17820	0.00276522	0.03709	0.0316387	ENSRNOG00000004538/ENSRNOG00000012850/ENSRNOG00000023363/ENSRNOG00000025174	4
GO:0070776	MOZ/MORF histone acetyltransferase complex	4/1164	10/17820	0.00276522	0.03709	0.0316387	ENSRNOG00000004538/ENSRNOG00000012850/ENSRNOG00000023363/ENSRNOG00000025174	4
GO:0030175	filopodium	15/1164	104/17820	0.00304821	0.0397913	0.0339429	ENSRNOG00000001518/ENSRNOG00000005386/ENSRNOG00000008678/ENSRNOG00000010161/ENSRNOG00000011058/ENSRNOG00000011203/ENSRNOG00000013707/ENSRNOG00000019400/ENSRNOG00000021247/ENSRNOG00000029071/ENSRNOG00000030954/ENSRNOG00000047211/ENSRNOG00000058039/ENSRNOG00000058866/ENSRNOG00000059491	15
GO:0005912	adherens junction	19/1164	146/17820	0.0030956	0.0397913	0.0339429	ENSRNOG00000001518/ENSRNOG00000002537/ENSRNOG00000002959/ENSRNOG00000005504/ENSRNOG00000005642/ENSRNOG00000005783/ENSRNOG00000009771/ENSRNOG00000010765/ENSRNOG00000011077/ENSRNOG00000011700/ENSRNOG00000013481/ENSRNOG00000016630/ENSRNOG00000019400/ENSRNOG00000020423/ENSRNOG00000022196/ENSRNOG00000024322/ENSRNOG00000027938/ENSRNOG00000032437/ENSRNOG00000032490	19
GO:0016323	basolateral plasma membrane	29/1164	260/17820	0.00340057	0.0428194	0.036526	ENSRNOG00000001518/ENSRNOG00000002767/ENSRNOG00000003031/ENSRNOG00000003134/ENSRNOG00000003276/ENSRNOG00000003635/ENSRNOG00000003972/ENSRNOG00000004026/ENSRNOG00000004332/ENSRNOG00000004889/ENSRNOG00000007090/ENSRNOG00000008116/ENSRNOG00000010037/ENSRNOG00000010064/ENSRNOG00000011076/ENSRNOG00000011077/ENSRNOG00000013928/ENSRNOG00000014025/ENSRNOG00000016833/ENSRNOG00000018126/ENSRNOG00000019400/…	29
GO:0098685	Schaffer collateral - CA1 synapse	16/1164	116/17820	0.00356401	0.0439798	0.0375158	ENSRNOG00000002051/ENSRNOG00000002468/ENSRNOG00000002833/ENSRNOG00000004749/ENSRNOG00000005711/ENSRNOG00000007104/ENSRNOG00000009882/ENSRNOG00000013481/ENSRNOG00000014928/ENSRNOG00000017445/ENSRNOG00000018644/ENSRNOG00000019549/ENSRNOG00000030714/ENSRNOG00000033099/ENSRNOG00000058866/ENSRNOG00000061230	16
