# Supplementary material for: The secreted micropeptide C4orf48 enhances renal fibrosis via an RNA-binding mechanism
Source: J Clin Invest. 2024 Apr 16;134(10):e178392. doi: 10.1172/JCI178392 (PMC11093611; doi:10.1172/JCI178392)
Supplement: Supplemental table 2 [file jci-134-178392-s183.xlsx]

## Sheet: Control-vs-DN.genes.filter.anno
		Supplementary Table S2 Control (age-matched Nos3-/-) vs Nos3-/-DN gene filter annotation (Ribo-seq)
id	Control_count	DN_count	Control_fpkm	DN_fpkm	log2(FC)	Pvalue	FDR	significant	Symbol	Description	KEGG_A_class	KEGG_B_class	Pathway	K_ID	GO Component	GO Function	GO Process
ENSMUSG00000110040	0	121.314	0.001	37.004	15.1754	7.69e-12	2.73e-10	yes	Gm49369	predicted gene, 49369 [Source:MGI Symbol;Acc:MGI:6121585]	-	-	-	-	-	GO:0008233//peptidase activity;GO:0016787//hydrolase activity;GO:0003674//molecular_function;GO:0003824//catalytic activity	GO:0008150//biological_process
ENSMUSG00000095217	0	50.576	0.001	31.422	14.9395	2.76e-17	1.82e-15	yes	Hist1h2bn	histone cluster 1, H2bn [Source:MGI Symbol;Acc:MGI:2448407]	Human Diseases	Immune diseases;Cancers;Substance dependence	ko05203//Viral carcinogenesis;ko05034//Alcoholism;ko05322//Systemic lupus erythematosus	K11252	GO:0005576//extracellular region;GO:0043228//non-membrane-bounded organelle;GO:0005575//cellular_component;GO:0032991//macromolecular complex;GO:0044424//intracellular part;GO:0005634//nucleus;GO:0005654//nucleoplasm;GO:0043233//organelle lumen;GO:0044422//organelle part;GO:0043232//intracellular non-membrane-bounded organelle;GO:0005623//cell;GO:0044428//nuclear part;GO:0005615//extracellular sp…	GO:0005488//binding;GO:1901363//heterocyclic compound binding;GO:0003677//DNA binding;GO:0003674//molecular_function;GO:0097159//organic cyclic compound binding;GO:0003676//nucleic acid binding	GO:0050896//response to stimulus;GO:0051276//chromosome organization;GO:0016043//cellular component organization;GO:0071840//cellular component organization or biogenesis;GO:0022607//cellular component assembly;GO:0008150//biological_process;GO:0065003//macromolecular complex assembly;GO:0009987//cellular process;GO:0044085//cellular component biogenesis;GO:0006996//organelle organization;GO:0043…
ENSMUSG00000101152	0	25.832	0.001	18.324	14.1614	4.71e-07	7.94e-06	yes	Gm28305	-	-	-	-	-	-	-	-
ENSMUSG00000078674	0	40.146	0.001	17.72	14.1131	2.01e-05	0.00023416	yes	Mup18	major urinary protein 18 [Source:MGI Symbol;Acc:MGI:3705220]	-	-	-	-	GO:0043229//intracellular organelle;GO:0043227//membrane-bounded organelle;GO:0044444//cytoplasmic part;GO:0044424//intracellular part;GO:0043226//organelle;GO:0005623//cell;GO:0005737//cytoplasm;GO:0043231//intracellular membrane-bounded organelle;GO:0044464//cell part;GO:0044421//extracellular region part;GO:0005575//cellular_component;GO:0005634//nucleus;GO:0005576//extracellular region;GO:000…	GO:0003674//molecular_function;GO:0003824//catalytic activity;GO:0016301//kinase activity;GO:0016740//transferase activity;GO:0016772//transferase activity, transferring phosphorus-containing groups	GO:0042592//homeostatic process;GO:0051716//cellular response to stimulus;GO:0006996//organelle organization;GO:0007267//cell-cell signaling;GO:0006807//nitrogen compound metabolic process;GO:0005975//carbohydrate metabolic process;GO:0008152//metabolic process;GO:0044281//small molecule metabolic process;GO:0065007//biological regulation;GO:0007005//mitochondrion organization;GO:0009058//biosynt…
ENSMUSG00000025955	0	38.854	0.001	12.232	13.5784	0.000162241	0.00152614	yes	Akr1cl	aldo-keto reductase family 1, member C-like [Source:MGI Symbol;Acc:MGI:1918111]	-	-	-	-	GO:0005575//cellular_component	GO:0016491//oxidoreductase activity;GO:0003824//catalytic activity;GO:0003674//molecular_function	GO:0044238//primary metabolic process;GO:0008150//biological_process;GO:0044710//single-organism metabolic process;GO:0008152//metabolic process;GO:0044699//single-organism process;GO:0006629//lipid metabolic process;GO:0071704//organic substance metabolic process
ENSMUSG00000069622	0	20.8	0.001	12.216	13.5765	0.00423239	0.0243586	yes	Gm10273	predicted pseudogene 10273 [Source:MGI Symbol;Acc:MGI:3704362]	-	-	-	-	GO:0044464//cell part;GO:0005622//intracellular;GO:0043226//organelle;GO:0043231//intracellular membrane-bounded organelle;GO:0005739//mitochondrion;GO:0005737//cytoplasm;GO:0043227//membrane-bounded organelle;GO:0043229//intracellular organelle;GO:0044424//intracellular part;GO:0032991//macromolecular complex;GO:0005623//cell;GO:0044444//cytoplasmic part;GO:0005575//cellular_component	GO:0008565//protein transporter activity;GO:0005215//transporter activity;GO:0022857//transmembrane transporter activity;GO:0003674//molecular_function;GO:0022892//substrate-specific transporter activity	GO:0044699//single-organism process;GO:0051234//establishment of localization;GO:0006810//transport;GO:0044763//single-organism cellular process;GO:0051179//localization;GO:0044765//single-organism transport;GO:0055085//transmembrane transport;GO:0008150//biological_process;GO:1902578//single-organism localization;GO:0009987//cellular process
ENSMUSG00000069302	0	18.324	0.001	11.862	13.5341	5.7e-05	0.000606597	yes	Hist1h2ah	histone cluster 1, H2ah [Source:MGI Symbol;Acc:MGI:2448295]	Human Diseases	Immune diseases;Substance dependence	ko05034//Alcoholism;ko05322//Systemic lupus erythematosus	K11251	GO:0031974//membrane-enclosed lumen;GO:0043233//organelle lumen;GO:0043228//non-membrane-bounded organelle;GO:0005623//cell;GO:0031981//nuclear lumen;GO:0005694//chromosome;GO:0005634//nucleus;GO:0044424//intracellular part;GO:0043227//membrane-bounded organelle;GO:0043229//intracellular organelle;GO:0000228//nuclear chromosome;GO:0043226//organelle;GO:0043231//intracellular membrane-bounded orga…	GO:0003674//molecular_function;GO:0097159//organic cyclic compound binding;GO:0003676//nucleic acid binding;GO:1901363//heterocyclic compound binding;GO:0003677//DNA binding;GO:0005488//binding	GO:0051276//chromosome organization;GO:0071840//cellular component organization or biogenesis;GO:0006996//organelle organization;GO:0009987//cellular process;GO:0008150//biological_process;GO:0016043//cellular component organization
ENSMUSG00000110439	0	24.764	0.001	8.208	13.0028	0.00588436	0.0320058	yes	Gm21320	predicted gene, 21320 [Source:MGI Symbol;Acc:MGI:5434675]	-	-	-	-	-	GO:0003674//molecular_function	-
ENSMUSG00000022303	0	9.4	0.001	6.982	12.7694	2.49e-06	3.61e-05	yes	Dcstamp	dendrocyte expressed seven transmembrane protein [Source:MGI Symbol;Acc:MGI:1923016]	-	-	-	-	GO:0044464//cell part;GO:0043231//intracellular membrane-bounded organelle;GO:0043229//intracellular organelle;GO:0005886//plasma membrane;GO:0005623//cell;GO:0044444//cytoplasmic part;GO:0005575//cellular_component;GO:0005783//endoplasmic reticulum;GO:0071944//cell periphery;GO:0043226//organelle;GO:0044424//intracellular part;GO:0031410//cytoplasmic vesicle;GO:0031982//vesicle;GO:0005737//cytop…	-	GO:0009653//anatomical structure morphogenesis;GO:0044699//single-organism process;GO:0030154//cell differentiation;GO:0040007//growth;GO:0048856//anatomical structure development;GO:0048646//anatomical structure formation involved in morphogenesis;GO:0071840//cellular component organization or biogenesis;GO:0042592//homeostatic process;GO:0065007//biological regulation;GO:0061024//membrane organ…
ENSMUSG00000110332	0	5	0.001	6.732	12.7168	0.00214899	0.0138987	yes	Gm19935	-	-	-	-	-	-	-	-
ENSMUSG00000026984	0	11	0.001	5.416	12.403	1.84e-06	2.76e-05	yes	Il1f6	interleukin 1 family, member 6 [Source:MGI Symbol;Acc:MGI:1859324]	-	-	-	-	GO:0005615//extracellular space;GO:0005576//extracellular region;GO:0005575//cellular_component;GO:0044421//extracellular region part	GO:0003674//molecular_function	GO:0040011//locomotion;GO:0006464//cellular protein modification process;GO:0043412//macromolecule modification;GO:0008152//metabolic process;GO:0051674//localization of cell;GO:0008150//biological_process;GO:0050896//response to stimulus;GO:0006928//movement of cell or subcellular component;GO:0051716//cellular response to stimulus;GO:0065007//biological regulation;GO:0007165//signal transductio…
ENSMUSG00000037868	0	17.4	0.001	5.312	12.375	2.96e-07	5.23e-06	yes	Egr2	early growth response 2 [Source:MGI Symbol;Acc:MGI:95296]	Human Diseases	Infectious diseases;Cancers	ko05166//HTLV-I infection;ko05203//Viral carcinogenesis;ko05161//Hepatitis B	K12496	GO:0005623//cell;GO:0043229//intracellular organelle;GO:0031981//nuclear lumen;GO:0044428//nuclear part;GO:0005575//cellular_component;GO:0044446//intracellular organelle part;GO:0044422//organelle part;GO:0005737//cytoplasm;GO:0005622//intracellular;GO:0043231//intracellular membrane-bounded organelle;GO:0043226//organelle;GO:0043233//organelle lumen;GO:0005634//nucleus;GO:0043227//membrane-boun…	GO:0003700//transcription factor activity, sequence-specific DNA binding;GO:1901363//heterocyclic compound binding;GO:0097159//organic cyclic compound binding;GO:0001071//nucleic acid binding transcription factor activity;GO:0003676//nucleic acid binding;GO:0005515//protein binding;GO:0003674//molecular_function;GO:0043167//ion binding;GO:0003677//DNA binding;GO:0008134//transcription factor bind…	GO:0043170//macromolecule metabolic process;GO:0009987//cellular process;GO:0046907//intracellular transport;GO:0006807//nitrogen compound metabolic process;GO:0040011//locomotion;GO:0009653//anatomical structure morphogenesis;GO:0044267//cellular protein metabolic process;GO:0044700//single organism signaling;GO:0006810//transport;GO:0008152//metabolic process;GO:0023052//signaling;GO:0006913//n…
ENSMUSG00000028965	0	11.6	0.001	4.584	12.1624	3.21e-07	5.64e-06	yes	Tnfrsf9	tumor necrosis factor receptor superfamily, member 9 [Source:MGI Symbol;Acc:MGI:1101059]	Environmental Information Processing	Signaling molecules and interaction	ko04060//Cytokine-cytokine receptor interaction	K05146	GO:0016020//membrane;GO:0005575//cellular_component;GO:0044464//cell part;GO:0005576//extracellular region;GO:0005623//cell;GO:0044421//extracellular region part;GO:0071944//cell periphery;GO:0005615//extracellular space;GO:0005886//plasma membrane	GO:0003674//molecular_function	GO:0071840//cellular component organization or biogenesis;GO:0006810//transport;GO:0050896//response to stimulus;GO:0043933//macromolecular complex subunit organization;GO:0050789//regulation of biological process;GO:0022607//cellular component assembly;GO:0044085//cellular component biogenesis;GO:0044763//single-organism cellular process;GO:0051234//establishment of localization;GO:0008150//biol…
ENSMUSG00000060188	0	6.4	0.001	4.51	12.1389	0.000517184	0.00418993	yes	Cxcl17	chemokine (C-X-C motif) ligand 17 [Source:MGI Symbol;Acc:MGI:2387642]	-	-	-	-	GO:0005576//extracellular region;GO:0044421//extracellular region part;GO:0005615//extracellular space;GO:0005575//cellular_component	-	GO:0051179//localization;GO:0044260//cellular macromolecule metabolic process;GO:0007154//cell communication;GO:0048869//cellular developmental process;GO:0019538//protein metabolic process;GO:0043170//macromolecule metabolic process;GO:0071704//organic substance metabolic process;GO:0065007//biological regulation;GO:0044267//cellular protein metabolic process;GO:0009987//cellular process;GO:0023…
ENSMUSG00000094777	0	6.218	0.001	4.318	12.0761	0.00124971	0.00892458	yes	Hist1h2ap	histone cluster 1, H2ap [Source:MGI Symbol;Acc:MGI:3710573]	Human Diseases	Immune diseases;Substance dependence	ko05034//Alcoholism;ko05322//Systemic lupus erythematosus	K11251	GO:0044424//intracellular part;GO:0043227//membrane-bounded organelle;GO:0005622//intracellular;GO:0044464//cell part;GO:0044422//organelle part;GO:0043226//organelle;GO:0044446//intracellular organelle part;GO:0000228//nuclear chromosome;GO:0031974//membrane-enclosed lumen;GO:0005694//chromosome;GO:0043229//intracellular organelle;GO:0043233//organelle lumen;GO:0043228//non-membrane-bounded orga…	GO:0003674//molecular_function;GO:0005488//binding;GO:0003677//DNA binding;GO:1901363//heterocyclic compound binding;GO:0019899//enzyme binding;GO:0003676//nucleic acid binding;GO:0097159//organic cyclic compound binding;GO:0005515//protein binding	GO:0008150//biological_process;GO:0044699//single-organism process;GO:0009987//cellular process;GO:0016043//cellular component organization;GO:0008283//cell proliferation;GO:0051276//chromosome organization;GO:0006996//organelle organization;GO:0071840//cellular component organization or biogenesis
ENSMUSG00000047880	0	13	0.001	4.15	12.0189	2.01e-05	0.000233899	yes	Cxcr5	chemokine (C-X-C motif) receptor 5 [Source:MGI Symbol;Acc:MGI:103567]	Environmental Information Processing;Organismal Systems	Signaling molecules and interaction;Immune system	ko04060//Cytokine-cytokine receptor interaction;ko04062//Chemokine signaling pathway	K04190	GO:0005622//intracellular;GO:0005623//cell;GO:0044464//cell part;GO:0005575//cellular_component;GO:0071944//cell periphery;GO:0016020//membrane;GO:0005886//plasma membrane	GO:0003674//molecular_function	GO:0051179//localization;GO:0048856//anatomical structure development;GO:0044763//single-organism cellular process;GO:0051301//cell division;GO:0040011//locomotion;GO:0051716//cellular response to stimulus;GO:0009987//cellular process;GO:0044700//single organism signaling;GO:0065008//regulation of biological quality;GO:0048870//cell motility;GO:0044699//single-organism process;GO:0007154//cell co…
ENSMUSG00000040026	0	6.7	0.001	4.094	11.9993	0.000958999	0.00709383	yes	Saa3	serum amyloid A 3 [Source:MGI Symbol;Acc:MGI:98223]	-	-	-	-	GO:0005576//extracellular region;GO:0005623//cell;GO:0032991//macromolecular complex;GO:0005615//extracellular space;GO:0005622//intracellular;GO:0044421//extracellular region part;GO:0044464//cell part;GO:0005575//cellular_component	GO:0003674//molecular_function	GO:0019538//protein metabolic process;GO:0071704//organic substance metabolic process;GO:0007154//cell communication;GO:0051716//cellular response to stimulus;GO:0044260//cellular macromolecule metabolic process;GO:0051179//localization;GO:0065007//biological regulation;GO:0009987//cellular process;GO:0006928//movement of cell or subcellular component;GO:0043412//macromolecule modification;GO:003…
ENSMUSG00000026989	0	6.6	0.001	3.998	11.9651	0.00118292	0.00849774	yes	Dapl1	death associated protein-like 1 [Source:MGI Symbol;Acc:MGI:1923997]	-	-	-	-	GO:0005575//cellular_component	GO:0003674//molecular_function	GO:0016265//death;GO:0009056//catabolic process;GO:0048869//cellular developmental process;GO:0044700//single organism signaling;GO:0044767//single-organism developmental process;GO:0007165//signal transduction;GO:0065007//biological regulation;GO:0008219//cell death;GO:0006914//autophagy;GO:0007154//cell communication;GO:0051716//cellular response to stimulus;GO:0008150//biological_process;GO:00…
ENSMUSG00000116953	0	17.81	0.001	3.956	11.9498	7.38e-05	0.00076556	yes	9030025P20Rik	RIKEN cDNA 9030025P20 gene [Source:MGI Symbol;Acc:MGI:3583895]	-	-	-	-	GO:0005575//cellular_component	GO:0003674//molecular_function	GO:0008150//biological_process
ENSMUSG00000041857	0	6	0.001	3.912	11.9337	0.000580305	0.00461518	yes	Oosp1	oocyte secreted protein 1 [Source:MGI Symbol;Acc:MGI:2149290]	-	-	-	-	GO:0005576//extracellular region;GO:0005575//cellular_component	GO:0003674//molecular_function	GO:0008150//biological_process
ENSMUSG00000069308	0	6.166	0.001	3.868	11.9174	0.00234979	0.0149896	yes	Hist1h2bp	histone cluster 1, H2bp [Source:MGI Symbol;Acc:MGI:2448409]	Human Diseases	Cancers;Substance dependence;Immune diseases	ko05203//Viral carcinogenesis;ko05034//Alcoholism;ko05322//Systemic lupus erythematosus	K11252	GO:0044446//intracellular organelle part;GO:0043227//membrane-bounded organelle;GO:0043229//intracellular organelle;GO:0005737//cytoplasm;GO:0044428//nuclear part;GO:0005654//nucleoplasm;GO:0043228//non-membrane-bounded organelle;GO:0005829//cytosol;GO:0043226//organelle;GO:0005575//cellular_component;GO:0043233//organelle lumen;GO:0044422//organelle part;GO:0031974//membrane-enclosed lumen;GO:00…	GO:0003674//molecular_function;GO:0097159//organic cyclic compound binding;GO:0003676//nucleic acid binding;GO:1901363//heterocyclic compound binding;GO:0003677//DNA binding;GO:0005488//binding	GO:0044085//cellular component biogenesis;GO:0043933//macromolecular complex subunit organization;GO:0071840//cellular component organization or biogenesis;GO:0006996//organelle organization;GO:0009987//cellular process;GO:0016043//cellular component organization;GO:0065003//macromolecular complex assembly;GO:0022607//cellular component assembly;GO:0008150//biological_process;GO:0051276//chromoso…
ENSMUSG00000022589	0	18.602	0.001	3.858	11.9136	0.00245527	0.0155819	yes	Cyp11b2	cytochrome P450, family 11, subfamily b, polypeptide 2 [Source:MGI Symbol;Acc:MGI:88584]	Metabolism	Global and Overview;Lipid metabolism	ko01100//Metabolic pathways;ko00140//Steroid hormone biosynthesis	K00497	GO:0043229//intracellular organelle;GO:0005739//mitochondrion;GO:0043231//intracellular membrane-bounded organelle;GO:0043227//membrane-bounded organelle;GO:0005575//cellular_component;GO:0005622//intracellular;GO:0044424//intracellular part;GO:0043226//organelle;GO:0044444//cytoplasmic part;GO:0005623//cell;GO:0005737//cytoplasm;GO:0044464//cell part	GO:0016491//oxidoreductase activity;GO:0003674//molecular_function;GO:0003824//catalytic activity;GO:0005488//binding;GO:0043167//ion binding	GO:0008150//biological_process
ENSMUSG00000037798	0	10.6	0.001	3.552	11.7944	0.00131747	0.00927542	yes	Mat1a	methionine adenosyltransferase I, alpha [Source:MGI Symbol;Acc:MGI:88017]	Metabolism	Global and Overview;Amino acid metabolism	ko01100//Metabolic pathways;ko01110//Biosynthesis of secondary metabolites;ko01230//Biosynthesis of amino acids;ko00270//Cysteine and methionine metabolism	K00789	GO:0005634//nucleus;GO:0044424//intracellular part;GO:0005737//cytoplasm;GO:0044464//cell part;GO:0005829//cytosol;GO:0043231//intracellular membrane-bounded organelle;GO:0043229//intracellular organelle;GO:0044444//cytoplasmic part;GO:0005623//cell;GO:0043227//membrane-bounded organelle;GO:0005575//cellular_component;GO:0005622//intracellular;GO:0043226//organelle	GO:0003674//molecular_function;GO:0005488//binding;GO:0043167//ion binding;GO:0016740//transferase activity;GO:0003824//catalytic activity;GO:0016765//transferase activity, transferring alkyl or aryl (other than methyl) groups	GO:0009987//cellular process;GO:0009056//catabolic process;GO:0051186//cofactor metabolic process;GO:0044237//cellular metabolic process;GO:0044763//single-organism cellular process;GO:0006082//organic acid metabolic process;GO:0044238//primary metabolic process;GO:0008150//biological_process;GO:0022607//cellular component assembly;GO:0006790//sulfur compound metabolic process;GO:0043436//oxoacid…
ENSMUSG00000044303	0	7.4	0.001	3.492	11.7698	0.000339232	0.00290682	yes	Cdkn2a	cyclin dependent kinase inhibitor 2A [Source:MGI Symbol;Acc:MGI:104738]	Cellular Processes;Human Diseases	Infectious diseases;Cancers;Cell growth and death	ko05200//Pathways in cancer;ko05166//HTLV-I infection;ko05203//Viral carcinogenesis;ko05206//MicroRNAs in cancer;ko04110//Cell cycle;ko05220//Chronic myeloid leukemia;ko05218//Melanoma;ko04115//p53 signaling pathway;ko05212//Pancreatic cancer;ko05214//Glioma;ko05223//Non-small cell lung cancer;ko05219//Bladder cancer	K06621	GO:0043229//intracellular organelle;GO:0005634//nucleus;GO:0070013//intracellular organelle lumen;GO:0044424//intracellular part;GO:0005575//cellular_component;GO:0044464//cell part;GO:0005623//cell;GO:0043227//membrane-bounded organelle;GO:0031974//membrane-enclosed lumen;GO:0005654//nucleoplasm;GO:0005739//mitochondrion;GO:0044422//organelle part;GO:0043226//organelle;GO:0032991//macromolecular…	GO:0097159//organic cyclic compound binding;GO:0003700//transcription factor activity, sequence-specific DNA binding;GO:0008134//transcription factor binding;GO:0019899//enzyme binding;GO:0003674//molecular_function;GO:0005488//binding;GO:0003677//DNA binding;GO:0001071//nucleic acid binding transcription factor activity;GO:1901363//heterocyclic compound binding;GO:0030234//enzyme regulator activ…	GO:0044248//cellular catabolic process;GO:0050794//regulation of cellular process;GO:1901361//organic cyclic compound catabolic process;GO:0044267//cellular protein metabolic process;GO:0008219//cell death;GO:0007155//cell adhesion;GO:0034613//cellular protein localization;GO:0044237//cellular metabolic process;GO:0051169//nuclear transport;GO:0007568//aging;GO:0034641//cellular nitrogen compound…
ENSMUSG00000026011	0	9.4	0.001	3.428	11.7432	0.000308496	0.00267322	yes	Ctla4	cytotoxic T-lymphocyte-associated protein 4 [Source:MGI Symbol;Acc:MGI:88556]	Environmental Information Processing;Organismal Systems;Human Diseases	Signaling molecules and interaction;Immune diseases;Immune system	ko04514//Cell adhesion molecules (CAMs);ko04660//T cell receptor signaling pathway;ko05323//Rheumatoid arthritis;ko05320//Autoimmune thyroid disease	K06538	GO:0005575//cellular_component	-	GO:0044699//single-organism process;GO:0007155//cell adhesion;GO:0008283//cell proliferation;GO:0002376//immune system process;GO:0022610//biological adhesion;GO:0008150//biological_process
ENSMUSG00000000889	0	21.6	0.001	3.342	11.7065	0.000291867	0.00253821	yes	Dbh	dopamine beta hydroxylase [Source:MGI Symbol;Acc:MGI:94864]	Metabolism	Amino acid metabolism;Global and Overview	ko01100//Metabolic pathways;ko00350//Tyrosine metabolism	K00503	GO:0031410//cytoplasmic vesicle;GO:0012505//endomembrane system;GO:0044464//cell part;GO:0043232//intracellular non-membrane-bounded organelle;GO:0005622//intracellular;GO:0005623//cell;GO:0043226//organelle;GO:0043228//non-membrane-bounded organelle;GO:0044446//intracellular organelle part;GO:0005575//cellular_component;GO:0031982//vesicle;GO:0044424//intracellular part;GO:0043229//intracellular…	GO:0043167//ion binding;GO:0003674//molecular_function;GO:0003824//catalytic activity;GO:0005488//binding;GO:0016491//oxidoreductase activity	GO:0042592//homeostatic process;GO:0044700//single organism signaling;GO:0016265//death;GO:0051674//localization of cell;GO:0003013//circulatory system process;GO:0065007//biological regulation;GO:0050896//response to stimulus;GO:0008283//cell proliferation;GO:0044699//single-organism process;GO:0050877//neurological system process;GO:0048870//cell motility;GO:0051716//cellular response to stimul…
ENSMUSG00000115483	0	4.032	0.001	3.298	11.6874	0.00291379	0.0179536	yes	Gm9732	predicted gene 9732 [Source:MGI Symbol;Acc:MGI:3796514]	-	-	-	-	GO:0005575//cellular_component	GO:0003674//molecular_function	GO:0008150//biological_process
ENSMUSG00000051682	0	9.6	0.001	3.226	11.6555	2.61e-06	3.78e-05	yes	Treml4	triggering receptor expressed on myeloid cells-like 4 [Source:MGI Symbol;Acc:MGI:1923239]	-	-	-	-	GO:0016020//membrane;GO:0005622//intracellular;GO:0012505//endomembrane system;GO:0071944//cell periphery;GO:0005886//plasma membrane;GO:0043227//membrane-bounded organelle;GO:0005783//endoplasmic reticulum;GO:0000323//lytic vacuole;GO:0005764//lysosome;GO:0043229//intracellular organelle;GO:0005575//cellular_component;GO:0044444//cytoplasmic part;GO:0044464//cell part;GO:0043231//intracellular m…	GO:0003674//molecular_function	GO:0051234//establishment of localization;GO:0009987//cellular process;GO:0071840//cellular component organization or biogenesis;GO:0044700//single organism signaling;GO:0016192//vesicle-mediated transport;GO:0050794//regulation of cellular process;GO:0051179//localization;GO:0050896//response to stimulus;GO:0065007//biological regulation;GO:0016043//cellular component organization;GO:0050789//re…
ENSMUSG00000062694	0	5	0.001	2.86	11.4818	0.00189367	0.0125346	yes	Cav3	caveolin 3 [Source:MGI Symbol;Acc:MGI:107570]	Cellular Processes;Human Diseases	Infectious diseases;Cellular commiunity;Transport and catabolism;Cancers	ko04144//Endocytosis;ko04510//Focal adhesion;ko05205//Proteoglycans in cancer;ko05100//Bacterial invasion of epithelial cells	K12959	GO:0005783//endoplasmic reticulum;GO:0043227//membrane-bounded organelle;GO:0005575//cellular_component;GO:0016020//membrane;GO:0005737//cytoplasm;GO:0071944//cell periphery;GO:0012505//endomembrane system;GO:0043226//organelle;GO:0005622//intracellular;GO:0043229//intracellular organelle;GO:0005794//Golgi apparatus;GO:0005886//plasma membrane;GO:0044424//intracellular part;GO:0032991//macromolec…	GO:0008092//cytoskeletal protein binding;GO:0005515//protein binding;GO:0005488//binding;GO:0003674//molecular_function;GO:0019899//enzyme binding;GO:0005198//structural molecule activity	GO:0071840//cellular component organization or biogenesis;GO:1902578//single-organism localization;GO:0065008//regulation of biological quality;GO:0007154//cell communication;GO:0010256//endomembrane system organization;GO:0055085//transmembrane transport;GO:0044085//cellular component biogenesis;GO:0019538//protein metabolic process;GO:0061024//membrane organization;GO:0036211//protein modificat…
ENSMUSG00000020639	0	3	0.001	2.824	11.4635	0.00936799	0.0465861	yes	Pfn4	profilin family, member 4 [Source:MGI Symbol;Acc:MGI:1920121]	Cellular Processes;Environmental Information Processing;Human Diseases	Cell motility;Infectious diseases;Signal transduction	ko04810//Regulation of actin cytoskeleton;ko04015//Rap1 signaling pathway;ko05132//Salmonella infection	K05759	GO:0043226//organelle;GO:0043232//intracellular non-membrane-bounded organelle;GO:0005622//intracellular;GO:0044464//cell part;GO:0044424//intracellular part;GO:0043228//non-membrane-bounded organelle;GO:0005623//cell;GO:0005856//cytoskeleton;GO:0043229//intracellular organelle;GO:0005575//cellular_component;GO:0005737//cytoplasm	GO:0008092//cytoskeletal protein binding;GO:0005488//binding;GO:0008289//lipid binding;GO:0003674//molecular_function;GO:0005515//protein binding	GO:0071840//cellular component organization or biogenesis;GO:0007010//cytoskeleton organization;GO:0044085//cellular component biogenesis;GO:0009987//cellular process;GO:0016043//cellular component organization;GO:0022607//cellular component assembly;GO:0043933//macromolecular complex subunit organization;GO:0008150//biological_process;GO:0006996//organelle organization;GO:0065003//macromolecular…
ENSMUSG00000034266	0	4.2	0.001	2.808	11.4553	0.00617799	0.0333458	yes	Batf	basic leucine zipper transcription factor, ATF-like [Source:MGI Symbol;Acc:MGI:1859147]	-	-	-	-	GO:0044422//organelle part;GO:0044428//nuclear part;GO:0005737//cytoplasm;GO:0031974//membrane-enclosed lumen;GO:0070013//intracellular organelle lumen;GO:0043233//organelle lumen;GO:0005634//nucleus;GO:0005623//cell;GO:0044446//intracellular organelle part;GO:0043229//intracellular organelle;GO:0043226//organelle;GO:0005622//intracellular;GO:0044424//intracellular part;GO:0043227//membrane-bound…	GO:0001071//nucleic acid binding transcription factor activity;GO:1901363//heterocyclic compound binding;GO:0003676//nucleic acid binding;GO:0097159//organic cyclic compound binding;GO:0003674//molecular_function;GO:0003677//DNA binding;GO:0005488//binding;GO:0003700//transcription factor activity, sequence-specific DNA binding	GO:0007165//signal transduction;GO:0044260//cellular macromolecule metabolic process;GO:0048856//anatomical structure development;GO:0006950//response to stress;GO:0090304//nucleic acid metabolic process;GO:0065007//biological regulation;GO:1901360//organic cyclic compound metabolic process;GO:0044238//primary metabolic process;GO:0044699//single-organism process;GO:0050789//regulation of biologi…
ENSMUSG00000029875	0	6.4	0.001	2.798	11.4502	0.000251621	0.0022213	yes	Ccdc184	coiled-coil domain containing 184 [Source:MGI Symbol;Acc:MGI:2146066]	-	-	-	-	GO:0005575//cellular_component;GO:0044424//intracellular part;GO:0005622//intracellular;GO:0005737//cytoplasm;GO:0044464//cell part;GO:0005623//cell	GO:0003674//molecular_function	GO:0008150//biological_process
ENSMUSG00000029075	0	9.6	0.001	2.774	11.4378	8.41e-06	0.000107939	yes	Tnfrsf4	tumor necrosis factor receptor superfamily, member 4 [Source:MGI Symbol;Acc:MGI:104512]	Environmental Information Processing	Signaling molecules and interaction	ko04060//Cytokine-cytokine receptor interaction	K05142	GO:0005623//cell;GO:0005575//cellular_component	-	GO:0002376//immune system process;GO:0008150//biological_process;GO:0008283//cell proliferation;GO:0044699//single-organism process
ENSMUSG00000062380	0	9.028	0.001	2.68	11.388	0.000871362	0.00652828	yes	Tubb3	tubulin, beta 3 class III [Source:MGI Symbol;Acc:MGI:107813]	Cellular Processes	Cellular commiunity;Transport and catabolism	ko04145//Phagosome;ko04540//Gap junction	K07375	GO:0005623//cell;GO:0043232//intracellular non-membrane-bounded organelle;GO:0043229//intracellular organelle;GO:0043226//organelle;GO:0005737//cytoplasm;GO:0044424//intracellular part;GO:0005622//intracellular;GO:0005856//cytoskeleton;GO:0043228//non-membrane-bounded organelle;GO:0005575//cellular_component;GO:0044464//cell part	GO:0016817//hydrolase activity, acting on acid anhydrides;GO:0016787//hydrolase activity;GO:0017111//nucleoside-triphosphatase activity;GO:0005488//binding;GO:0043167//ion binding;GO:0005198//structural molecule activity;GO:0003824//catalytic activity;GO:0016818//hydrolase activity, acting on acid anhydrides, in phosphorus-containing anhydrides;GO:0003924//GTPase activity;GO:0003674//molecular_fu…	GO:0032502//developmental process;GO:0048869//cellular developmental process;GO:0048856//anatomical structure development;GO:0000902//cell morphogenesis;GO:0000278//mitotic cell cycle;GO:0044763//single-organism cellular process;GO:0071840//cellular component organization or biogenesis;GO:0044699//single-organism process;GO:0044767//single-organism developmental process;GO:0007049//cell cycle;GO:…
ENSMUSG00000027377	0	5.2	0.001	2.574	11.3298	0.00254426	0.0160445	yes	Mall	mal, T cell differentiation protein-like [Source:MGI Symbol;Acc:MGI:2385152]	-	-	-	-	GO:0031982//vesicle;GO:0016020//membrane;GO:0071944//cell periphery;GO:0005575//cellular_component;GO:0031410//cytoplasmic vesicle;GO:0043229//intracellular organelle;GO:0005622//intracellular;GO:0043226//organelle;GO:0044444//cytoplasmic part;GO:0043231//intracellular membrane-bounded organelle;GO:0012505//endomembrane system;GO:0005623//cell;GO:0005737//cytoplasm;GO:0044464//cell part;GO:000579…	GO:0005198//structural molecule activity;GO:0003674//molecular_function	GO:0008150//biological_process;GO:0048856//anatomical structure development;GO:0032502//developmental process
ENSMUSG00000026166	0	3.2	0.001	2.546	11.314	0.00340201	0.0203616	yes	Ccl20	chemokine (C-C motif) ligand 20 [Source:MGI Symbol;Acc:MGI:1329031]	Human Diseases;Organismal Systems;Environmental Information Processing	Immune system;Signal transduction;Signaling molecules and interaction;Immune diseases	ko04060//Cytokine-cytokine receptor interaction;ko04062//Chemokine signaling pathway;ko04668//TNF signaling pathway;ko05323//Rheumatoid arthritis	K14625	GO:0005622//intracellular;GO:0044464//cell part;GO:0005623//cell;GO:0005615//extracellular space;GO:0005576//extracellular region;GO:0005575//cellular_component;GO:0044421//extracellular region part	GO:0003674//molecular_function	GO:0048870//cell motility;GO:0044700//single organism signaling;GO:0006950//response to stress;GO:0006464//cellular protein modification process;GO:0036211//protein modification process;GO:0065007//biological regulation;GO:0071704//organic substance metabolic process;GO:0009058//biosynthetic process;GO:0051179//localization;GO:0002376//immune system process;GO:0044238//primary metabolic process;G…
ENSMUSG00000022025	0	9.2	0.001	2.34	11.1923	8.11e-05	0.000832603	yes	Cnmd	chondromodulin [Source:MGI Symbol;Acc:MGI:1341171]	-	-	-	-	GO:0005623//cell;GO:0005575//cellular_component;GO:0005576//extracellular region	-	GO:0000902//cell morphogenesis;GO:0044699//single-organism process;GO:0016043//cellular component organization;GO:0065007//biological regulation;GO:0044763//single-organism cellular process;GO:0030154//cell differentiation;GO:0009653//anatomical structure morphogenesis;GO:0032502//developmental process;GO:0048646//anatomical structure formation involved in morphogenesis;GO:0044700//single organis…
ENSMUSG00000030742	0	7.2	0.001	2.272	11.1497	0.00209756	0.0136129	yes	Lat	linker for activation of T cells [Source:MGI Symbol;Acc:MGI:1342293]	Organismal Systems;Environmental Information Processing	Signal transduction;Immune system	ko04014//Ras signaling pathway;ko04015//Rap1 signaling pathway;ko04650//Natural killer cell mediated cytotoxicity;ko04660//T cell receptor signaling pathway;ko04064//NF-kappa B signaling pathway;ko04666//Fc gamma R-mediated phagocytosis;ko04664//Fc epsilon RI signaling pathway	K07362	GO:0005622//intracellular;GO:0012505//endomembrane system;GO:0005623//cell;GO:0044424//intracellular part;GO:0043226//organelle;GO:0032991//macromolecular complex;GO:0005794//Golgi apparatus;GO:0005773//vacuole;GO:0005737//cytoplasm;GO:0005764//lysosome;GO:0043231//intracellular membrane-bounded organelle;GO:0044444//cytoplasmic part;GO:0044464//cell part;GO:0000323//lytic vacuole;GO:0005886//pla…	GO:0060090//binding, bridging;GO:0003674//molecular_function;GO:0005488//binding;GO:0030674//protein binding, bridging;GO:0019899//enzyme binding;GO:0005515//protein binding	GO:0051179//localization;GO:0044267//cellular protein metabolic process;GO:0016192//vesicle-mediated transport;GO:0044237//cellular metabolic process;GO:0006950//response to stress;GO:0019538//protein metabolic process;GO:0071704//organic substance metabolic process;GO:0008152//metabolic process;GO:0065008//regulation of biological quality;GO:0007155//cell adhesion;GO:0044699//single-organism pro…
ENSMUSG00000031933	0	4.8	0.001	2.164	11.0795	0.00283161	0.0175557	yes	Izumo1r	IZUMO1 receptor, JUNO [Source:MGI Symbol;Acc:MGI:1929185]	Cellular Processes	Transport and catabolism	ko04144//Endocytosis	K13649	GO:0016020//membrane;GO:0071944//cell periphery;GO:0005886//plasma membrane;GO:0005623//cell;GO:0044464//cell part;GO:0005575//cellular_component	GO:0003674//molecular_function	GO:0008150//biological_process;GO:0071840//cellular component organization or biogenesis;GO:0044699//single-organism process;GO:0007165//signal transduction;GO:0007155//cell adhesion;GO:0016043//cellular component organization;GO:0023052//signaling;GO:0022610//biological adhesion;GO:0000003//reproduction;GO:0044700//single organism signaling;GO:0007154//cell communication;GO:0050896//response to …
ENSMUSG00000066363	0	10.852	0.001	2.16	11.0768	1.22e-07	2.29e-06	yes	Serpina3f	serine (or cysteine) peptidase inhibitor, clade A, member 3F [Source:MGI Symbol;Acc:MGI:2182838]	-	-	-	-	GO:0005575//cellular_component;GO:0005615//extracellular space;GO:0005576//extracellular region;GO:0044421//extracellular region part	GO:0098772//molecular function regulator;GO:0003674//molecular_function;GO:0030234//enzyme regulator activity	GO:0008150//biological_process
ENSMUSG00000074342	0	4	0.001	2.034	10.9901	0.00661142	0.0352027	yes	I830077J02Rik	RIKEN cDNA I830077J02 gene [Source:MGI Symbol;Acc:MGI:3588284]	-	-	-	-	GO:0005575//cellular_component	GO:0003674//molecular_function	GO:0008150//biological_process
ENSMUSG00000050921	0	8.396	0.001	2.026	10.9844	7.49e-06	9.73e-05	yes	P2ry10	purinergic receptor P2Y, G-protein coupled 10 [Source:MGI Symbol;Acc:MGI:1926076]	Environmental Information Processing	Signaling molecules and interaction	ko04080//Neuroactive ligand-receptor interaction	K04274	GO:0044464//cell part;GO:0005623//cell;GO:0005886//plasma membrane;GO:0005575//cellular_component;GO:0016020//membrane;GO:0071944//cell periphery	GO:0003674//molecular_function	GO:0050896//response to stimulus;GO:0051716//cellular response to stimulus;GO:0050789//regulation of biological process;GO:0008150//biological_process;GO:0050794//regulation of cellular process;GO:0009987//cellular process;GO:0065007//biological regulation;GO:0044700//single organism signaling;GO:0007165//signal transduction;GO:0007154//cell communication;GO:0065008//regulation of biological qual…
ENSMUSG00000024680	0	4.6	0.001	1.976	10.9484	0.00387781	0.0226021	yes	Ms4a2	membrane-spanning 4-domains, subfamily A, member 2 [Source:MGI Symbol;Acc:MGI:95495]	Environmental Information Processing;Human Diseases;Organismal Systems	Immune system;Signal transduction;Immune diseases	ko04072//Phospholipase D signaling pathway;ko04071//Sphingolipid signaling pathway;ko04664//Fc epsilon RI signaling pathway;ko05310//Asthma	K08090	GO:0016020//membrane;GO:0005622//intracellular;GO:0043229//intracellular organelle;GO:0044444//cytoplasmic part;GO:0071944//cell periphery;GO:0031982//vesicle;GO:0043227//membrane-bounded organelle;GO:0005886//plasma membrane;GO:0012505//endomembrane system;GO:0044464//cell part;GO:0005768//endosome;GO:0043231//intracellular membrane-bounded organelle;GO:0005575//cellular_component;GO:0005737//cy…	GO:0019899//enzyme binding;GO:0003674//molecular_function;GO:0005488//binding;GO:0005515//protein binding	GO:0050896//response to stimulus;GO:0051716//cellular response to stimulus;GO:0044699//single-organism process;GO:0050794//regulation of cellular process;GO:0065008//regulation of biological quality;GO:1902578//single-organism localization;GO:0008150//biological_process;GO:0007165//signal transduction;GO:0044765//single-organism transport;GO:0007154//cell communication;GO:0023052//signaling;GO:00…
ENSMUSG00000040899	0	9.4	0.001	1.962	10.9381	5.93e-05	0.000629463	yes	Ccr6	chemokine (C-C motif) receptor 6 [Source:MGI Symbol;Acc:MGI:1333797]	Organismal Systems;Environmental Information Processing	Signaling molecules and interaction;Immune system	ko04060//Cytokine-cytokine receptor interaction;ko04062//Chemokine signaling pathway	K04181	GO:0071944//cell periphery;GO:0005929//cilium;GO:0005886//plasma membrane;GO:0005622//intracellular;GO:0005623//cell;GO:0044464//cell part;GO:0042995//cell projection;GO:0043226//organelle;GO:0016020//membrane;GO:0005575//cellular_component	GO:0003674//molecular_function	GO:0006950//response to stress;GO:0009987//cellular process;GO:0021700//developmental maturation;GO:0044763//single-organism cellular process;GO:0044700//single organism signaling;GO:0007165//signal transduction;GO:0051716//cellular response to stimulus;GO:0048856//anatomical structure development;GO:0008152//metabolic process;GO:0008150//biological_process;GO:0032502//developmental process;GO:00…
ENSMUSG00000047898	0	3.6	0.001	1.958	10.9352	0.00314936	0.0191679	yes	Ccr4	chemokine (C-C motif) receptor 4 [Source:MGI Symbol;Acc:MGI:107824]	Human Diseases;Organismal Systems;Environmental Information Processing	Cancers;Immune system;Signaling molecules and interaction	ko04060//Cytokine-cytokine receptor interaction;ko05203//Viral carcinogenesis;ko04062//Chemokine signaling pathway	K04179	GO:0005575//cellular_component;GO:0005886//plasma membrane;GO:0005623//cell;GO:0005622//intracellular;GO:0016020//membrane;GO:0071944//cell periphery;GO:0044464//cell part	GO:0003674//molecular_function	GO:0044767//single-organism developmental process;GO:0048870//cell motility;GO:0009987//cellular process;GO:0050896//response to stimulus;GO:0030154//cell differentiation;GO:0042592//homeostatic process;GO:0040011//locomotion;GO:0007165//signal transduction;GO:0006950//response to stress;GO:0050794//regulation of cellular process;GO:0044700//single organism signaling;GO:0051674//localization of c…
ENSMUSG00000050875	0	4	0.001	1.93	10.9144	0.00343447	0.0205268	yes	A730017C20Rik	RIKEN cDNA A730017C20 gene [Source:MGI Symbol;Acc:MGI:2442934]	-	-	-	-	GO:0005575//cellular_component	-	-
ENSMUSG00000002068	0	8	0.001	1.876	10.8734	0.000195972	0.00179034	yes	Ccne1	cyclin E1 [Source:MGI Symbol;Acc:MGI:88316]	Cellular Processes;Environmental Information Processing;Human Diseases	Infectious diseases;Signal transduction;Cell growth and death;Cancers	ko05200//Pathways in cancer;ko04151//PI3K-Akt signaling pathway;ko05203//Viral carcinogenesis;ko05161//Hepatitis B;ko05206//MicroRNAs in cancer;ko05162//Measles;ko04110//Cell cycle;ko04114//Oocyte meiosis;ko05215//Prostate cancer;ko05222//Small cell lung cancer;ko04115//p53 signaling pathway	K06626	GO:0043228//non-membrane-bounded organelle;GO:0005654//nucleoplasm;GO:0044422//organelle part;GO:0005634//nucleus;GO:0044424//intracellular part;GO:0032991//macromolecular complex;GO:0031974//membrane-enclosed lumen;GO:0043229//intracellular organelle;GO:0043226//organelle;GO:0005737//cytoplasm;GO:0005623//cell;GO:0044428//nuclear part;GO:0005622//intracellular;GO:0070013//intracellular organelle…	GO:0098772//molecular function regulator;GO:0019899//enzyme binding;GO:0016301//kinase activity;GO:0016740//transferase activity;GO:0003674//molecular_function;GO:0003824//catalytic activity;GO:0005488//binding;GO:0030234//enzyme regulator activity;GO:0016772//transferase activity, transferring phosphorus-containing groups;GO:0005515//protein binding	GO:0007059//chromosome segregation;GO:0006464//cellular protein modification process;GO:0007267//cell-cell signaling;GO:0032502//developmental process;GO:0046483//heterocycle metabolic process;GO:0023052//signaling;GO:0006996//organelle organization;GO:0044763//single-organism cellular process;GO:0030154//cell differentiation;GO:0008150//biological_process;GO:0009058//biosynthetic process;GO:0065…
ENSMUSG00000073125	0	5.138	0.001	1.874	10.8719	0.0037067	0.0218454	yes	Xlr3b	X-linked lymphocyte-regulated 3B [Source:MGI Symbol;Acc:MGI:109505]	-	-	-	-	GO:0043233//organelle lumen;GO:0005622//intracellular;GO:0043228//non-membrane-bounded organelle;GO:0044446//intracellular organelle part;GO:0005634//nucleus;GO:0031974//membrane-enclosed lumen;GO:0005575//cellular_component;GO:0043227//membrane-bounded organelle;GO:0044428//nuclear part;GO:0043226//organelle;GO:0043229//intracellular organelle;GO:0043231//intracellular membrane-bounded organelle…	GO:0003674//molecular_function	GO:0030154//cell differentiation;GO:0044085//cellular component biogenesis;GO:0000003//reproduction;GO:0044699//single-organism process;GO:0071840//cellular component organization or biogenesis;GO:0044763//single-organism cellular process;GO:0048856//anatomical structure development;GO:0000902//cell morphogenesis;GO:0032989//cellular component morphogenesis;GO:0009987//cellular process;GO:0008150…
ENSMUSG00000035365	0	5.6	0.001	1.864	10.8642	0.00207566	0.0135121	yes	Parpbp	PARP1 binding protein [Source:MGI Symbol;Acc:MGI:1922567]	-	-	-	-	GO:0005654//nucleoplasm;GO:0043229//intracellular organelle;GO:0044464//cell part;GO:0005634//nucleus;GO:0044428//nuclear part;GO:0005575//cellular_component;GO:0044424//intracellular part;GO:0043227//membrane-bounded organelle;GO:0005622//intracellular;GO:0043231//intracellular membrane-bounded organelle;GO:0031981//nuclear lumen;GO:0043233//organelle lumen;GO:0070013//intracellular organelle lu…	-	GO:0008152//metabolic process;GO:0050896//response to stimulus;GO:0043170//macromolecule metabolic process;GO:0006807//nitrogen compound metabolic process;GO:0006139//nucleobase-containing compound metabolic process;GO:0006950//response to stress;GO:0034641//cellular nitrogen compound metabolic process;GO:0008150//biological_process;GO:0046483//heterocycle metabolic process;GO:0009987//cellular p…
ENSMUSG00000068129	0	3.8	0.001	1.858	10.8595	0.00958883	0.0474454	yes	Cst7	cystatin F (leukocystatin) [Source:MGI Symbol;Acc:MGI:1298217]	-	-	-	-	GO:0005575//cellular_component;GO:0005576//extracellular region	GO:0030234//enzyme regulator activity;GO:0003674//molecular_function;GO:0098772//molecular function regulator	GO:0008150//biological_process
ENSMUSG00000114943	0	7.2	0.001	1.856	10.858	0.000617378	0.00487113	yes	Gm8947	predicted gene 8947 [Source:MGI Symbol;Acc:MGI:3648958]	-	-	-	-	GO:0005575//cellular_component	GO:0003674//molecular_function	GO:0008150//biological_process
ENSMUSG00000025746	0	4	0.001	1.742	10.7665	0.00315096	0.0191707	yes	Il6	interleukin 6 [Source:MGI Symbol;Acc:MGI:96559]	Human Diseases;Organismal Systems;Environmental Information Processing	Neurodegenerative diseases;Infectious diseases;Cancers;Immune system;Cardiovascular diseases;Immune diseases;Signaling molecules and interaction;Signal transduction;Endocrine and metabolic diseases	ko05200//Pathways in cancer;ko04151//PI3K-Akt signaling pathway;ko05166//HTLV-I infection;ko04060//Cytokine-cytokine receptor interaction;ko05168//Herpes simplex infection;ko05152//Tuberculosis;ko05202//Transcriptional misregulation in cancers;ko05164//Influenza A;ko04630//Jak-STAT signaling pathway;ko04932//Non-alcoholic fatty liver disease (NAFLD);ko05161//Hepatitis B;ko05162//Measles;ko04068//…	K05405	GO:0044464//cell part;GO:0005576//extracellular region;GO:0032991//macromolecular complex;GO:0016020//membrane;GO:0071944//cell periphery;GO:0005622//intracellular;GO:0044424//intracellular part;GO:0005615//extracellular space;GO:0005575//cellular_component;GO:0044421//extracellular region part;GO:0005623//cell;GO:0005737//cytoplasm;GO:0005886//plasma membrane	GO:0003674//molecular_function	GO:0051716//cellular response to stimulus;GO:1902582//single-organism intracellular transport;GO:0051649//establishment of localization in cell;GO:0044765//single-organism transport;GO:0043604//amide biosynthetic process;GO:0006886//intracellular protein transport;GO:0000902//cell morphogenesis;GO:0043603//cellular amide metabolic process;GO:0005975//carbohydrate metabolic process;GO:0009058//bio…
ENSMUSG00000021210	0	4.182	0.001	1.74	10.7649	0.00515571	0.028603	yes	Akr1c6	aldo-keto reductase family 1, member C6 [Source:MGI Symbol;Acc:MGI:1933427]	-	-	-	-	GO:0044464//cell part;GO:0043227//membrane-bounded organelle;GO:0005634//nucleus;GO:0043231//intracellular membrane-bounded organelle;GO:0005623//cell;GO:0005737//cytoplasm;GO:0043226//organelle;GO:0005622//intracellular;GO:0044424//intracellular part;GO:0043229//intracellular organelle;GO:0005575//cellular_component	GO:0003824//catalytic activity;GO:0003674//molecular_function;GO:0016491//oxidoreductase activity	GO:0016071//mRNA metabolic process;GO:0051186//cofactor metabolic process;GO:0008150//biological_process;GO:0006807//nitrogen compound metabolic process;GO:0044237//cellular metabolic process;GO:0009987//cellular process;GO:0019748//secondary metabolic process;GO:0090304//nucleic acid metabolic process;GO:0044260//cellular macromolecule metabolic process;GO:0044238//primary metabolic process;GO:0…
ENSMUSG00000025789	0	5.6	0.001	1.686	10.7194	0.000905563	0.00673682	yes	St8sia2	ST8 alpha-N-acetyl-neuraminide alpha-2,8-sialyltransferase 2 [Source:MGI Symbol;Acc:MGI:106020]	-	-	-	-	GO:0044444//cytoplasmic part;GO:0043226//organelle;GO:0012505//endomembrane system;GO:0005737//cytoplasm;GO:0031410//cytoplasmic vesicle;GO:0005794//Golgi apparatus;GO:0044424//intracellular part;GO:0005575//cellular_component;GO:0005623//cell;GO:0043227//membrane-bounded organelle;GO:0005622//intracellular;GO:0031982//vesicle;GO:0005768//endosome;GO:0044464//cell part;GO:0043229//intracellular o…	GO:0003824//catalytic activity;GO:0016740//transferase activity;GO:0003674//molecular_function;GO:0016757//transferase activity, transferring glycosyl groups	GO:0071704//organic substance metabolic process;GO:0006629//lipid metabolic process;GO:0043412//macromolecule modification;GO:0008150//biological_process;GO:0009987//cellular process;GO:0044267//cellular protein metabolic process;GO:0044699//single-organism process;GO:0006807//nitrogen compound metabolic process;GO:0044237//cellular metabolic process;GO:0044238//primary metabolic process;GO:00447…
ENSMUSG00000038352	0	3.4	0.001	1.632	10.6724	0.00681209	0.0360783	yes	Arl5c	ADP-ribosylation factor-like 5C [Source:MGI Symbol;Acc:MGI:3028577]	-	-	-	-	GO:0044464//cell part;GO:0005623//cell;GO:0005622//intracellular;GO:0005575//cellular_component;GO:0043231//intracellular membrane-bounded organelle;GO:0043226//organelle;GO:0044424//intracellular part;GO:0005794//Golgi apparatus;GO:0043229//intracellular organelle;GO:0012505//endomembrane system;GO:0043227//membrane-bounded organelle;GO:0005737//cytoplasm;GO:0044444//cytoplasmic part	GO:0043167//ion binding;GO:0005488//binding;GO:0003674//molecular_function	GO:0051234//establishment of localization;GO:0016192//vesicle-mediated transport;GO:0006810//transport;GO:0051179//localization;GO:0008150//biological_process
ENSMUSG00000022780	0	14.4	0.001	1.578	10.6239	5.76e-06	7.67e-05	yes	Meltf	melanotransferrin [Source:MGI Symbol;Acc:MGI:1353421]	-	-	-	-	GO:0005575//cellular_component;GO:0071944//cell periphery;GO:0016020//membrane;GO:0005576//extracellular region;GO:0044464//cell part;GO:0005886//plasma membrane;GO:0044421//extracellular region part;GO:0005623//cell;GO:0005615//extracellular space	GO:0005488//binding;GO:0043167//ion binding;GO:0003674//molecular_function	GO:0000902//cell morphogenesis;GO:0030154//cell differentiation;GO:0007155//cell adhesion;GO:0044699//single-organism process;GO:0009653//anatomical structure morphogenesis;GO:0048856//anatomical structure development;GO:0032989//cellular component morphogenesis;GO:0022610//biological adhesion;GO:0042592//homeostatic process;GO:0051604//protein maturation;GO:0065008//regulation of biological qual…
ENSMUSG00000004359	0	4.4	0.001	1.57	10.6165	0.00453363	0.0257078	yes	Spic	Spi-C transcription factor (Spi-1/PU.1 related) [Source:MGI Symbol;Acc:MGI:1341168]	-	-	-	-	GO:0044464//cell part;GO:0005634//nucleus;GO:0005575//cellular_component;GO:0043227//membrane-bounded organelle;GO:0043231//intracellular membrane-bounded organelle;GO:0005623//cell;GO:0044424//intracellular part;GO:0005622//intracellular;GO:0043229//intracellular organelle;GO:0043226//organelle	GO:0005488//binding;GO:0003674//molecular_function;GO:0003700//transcription factor activity, sequence-specific DNA binding;GO:0001071//nucleic acid binding transcription factor activity;GO:0003677//DNA binding;GO:0097159//organic cyclic compound binding;GO:1901363//heterocyclic compound binding;GO:0003676//nucleic acid binding	GO:0044763//single-organism cellular process;GO:0044707//single-multicellular organism process;GO:0034641//cellular nitrogen compound metabolic process;GO:0009987//cellular process;GO:0032501//multicellular organismal process;GO:0006807//nitrogen compound metabolic process;GO:0044237//cellular metabolic process;GO:0032502//developmental process;GO:0009058//biosynthetic process;GO:0048869//cellula…
ENSMUSG00000022496	0	4.2	0.001	1.566	10.6129	0.00978699	0.0482426	yes	Tnfrsf17	tumor necrosis factor receptor superfamily, member 17 [Source:MGI Symbol;Acc:MGI:1343050]	Organismal Systems;Environmental Information Processing	Immune system;Signaling molecules and interaction	ko04060//Cytokine-cytokine receptor interaction;ko04672//Intestinal immune network for IgA production	K05153	GO:0005575//cellular_component	GO:0003674//molecular_function	GO:0050896//response to stimulus;GO:0008150//biological_process;GO:0044763//single-organism cellular process;GO:0009987//cellular process;GO:0065008//regulation of biological quality;GO:0044699//single-organism process;GO:0065007//biological regulation;GO:0002376//immune system process;GO:0007165//signal transduction;GO:0023052//signaling;GO:0042592//homeostatic process;GO:0050789//regulation of …
ENSMUSG00000049709	0	12.4	0.001	1.556	10.6036	1.39e-05	0.000170276	yes	Nlrp10	NLR family, pyrin domain containing 10 [Source:MGI Symbol;Acc:MGI:2444084]	-	-	-	-	GO:0071944//cell periphery;GO:0044464//cell part;GO:0005622//intracellular;GO:0044424//intracellular part;GO:0005737//cytoplasm;GO:0005886//plasma membrane;GO:0005623//cell;GO:0016020//membrane;GO:0005575//cellular_component	GO:0003924//GTPase activity;GO:0016787//hydrolase activity;GO:0016462//pyrophosphatase activity;GO:0005488//binding;GO:0003824//catalytic activity;GO:0043167//ion binding;GO:0017111//nucleoside-triphosphatase activity;GO:0016818//hydrolase activity, acting on acid anhydrides, in phosphorus-containing anhydrides;GO:0016887//ATPase activity;GO:0003674//molecular_function;GO:0016817//hydrolase activ…	GO:0006950//response to stress;GO:0051179//localization;GO:0008150//biological_process;GO:0050896//response to stimulus;GO:0002376//immune system process;GO:0051234//establishment of localization;GO:0006810//transport
ENSMUSG00000010435	0	3	0.001	1.554	10.6018	0.00733218	0.0382702	yes	Spaca7	sperm acrosome associated 7 [Source:MGI Symbol;Acc:MGI:1925884]	-	-	-	-	GO:0005576//extracellular region;GO:0044424//intracellular part;GO:0031410//cytoplasmic vesicle;GO:0044464//cell part;GO:0005773//vacuole;GO:0005764//lysosome;GO:0031982//vesicle;GO:0005623//cell;GO:0005575//cellular_component;GO:0043227//membrane-bounded organelle;GO:0043231//intracellular membrane-bounded organelle;GO:0044444//cytoplasmic part;GO:0043226//organelle;GO:0005737//cytoplasm;GO:0043…	-	GO:0022610//biological adhesion;GO:0008150//biological_process;GO:0000003//reproduction;GO:0007155//cell adhesion
ENSMUSG00000026204	0	7.8	0.001	1.488	10.5392	0.00111207	0.00805282	yes	Ptprn	protein tyrosine phosphatase, receptor type, N [Source:MGI Symbol;Acc:MGI:102765]	Human Diseases	Endocrine and metabolic diseases	ko04940//Type I diabetes mellitus	K07817	GO:0043226//organelle;GO:0005634//nucleus;GO:0005737//cytoplasm;GO:0044444//cytoplasmic part;GO:0005622//intracellular;GO:0031982//vesicle;GO:0005623//cell;GO:0043227//membrane-bounded organelle;GO:0016020//membrane;GO:0044464//cell part;GO:0005886//plasma membrane;GO:0005794//Golgi apparatus;GO:0012505//endomembrane system;GO:0071944//cell periphery;GO:0043229//intracellular organelle;GO:0043231…	GO:0008092//cytoskeletal protein binding;GO:0005488//binding;GO:0003674//molecular_function;GO:0008134//transcription factor binding;GO:0019899//enzyme binding;GO:0005515//protein binding	GO:0007267//cell-cell signaling;GO:0009058//biosynthetic process;GO:0050896//response to stimulus;GO:0006807//nitrogen compound metabolic process;GO:0008150//biological_process;GO:0007165//signal transduction;GO:0006950//response to stress;GO:0032502//developmental process;GO:0044699//single-organism process;GO:0050794//regulation of cellular process;GO:0007154//cell communication;GO:0009987//cel…
ENSMUSG00000059898	0	10.8	0.001	1.43	10.4818	0.000750941	0.00575858	yes	Dsc3	desmocollin 3 [Source:MGI Symbol;Acc:MGI:1194993]	-	-	-	-	GO:0005623//cell;GO:0005576//extracellular region;GO:0071944//cell periphery;GO:0044464//cell part;GO:0005575//cellular_component;GO:0005886//plasma membrane;GO:0005737//cytoplasm;GO:0044424//intracellular part;GO:0005622//intracellular;GO:0016020//membrane	GO:0003674//molecular_function;GO:0043167//ion binding;GO:0005488//binding	GO:0044707//single-multicellular organism process;GO:0044699//single-organism process;GO:0007275//multicellular organism development;GO:0022610//biological adhesion;GO:0032501//multicellular organismal process;GO:0044767//single-organism developmental process;GO:0008150//biological_process;GO:0048856//anatomical structure development;GO:0032502//developmental process;GO:0007155//cell adhesion;GO:…
ENSMUSG00000064246	0	4.2	0.001	1.416	10.4676	0.00184915	0.0122928	yes	Chil1	chitinase-like 1 [Source:MGI Symbol;Acc:MGI:1340899]	-	-	-	-	GO:0044464//cell part;GO:0044424//intracellular part;GO:0005622//intracellular;GO:0005783//endoplasmic reticulum;GO:0005576//extracellular region;GO:0005615//extracellular space;GO:0005623//cell;GO:0005575//cellular_component;GO:0044421//extracellular region part;GO:0043226//organelle;GO:0043231//intracellular membrane-bounded organelle;GO:0044444//cytoplasmic part;GO:0012505//endomembrane system…	GO:0003674//molecular_function	GO:0008150//biological_process;GO:0007165//signal transduction;GO:0044763//single-organism cellular process;GO:0050789//regulation of biological process;GO:0044699//single-organism process;GO:0071704//organic substance metabolic process;GO:0006810//transport;GO:0009653//anatomical structure morphogenesis;GO:0005975//carbohydrate metabolic process;GO:0006464//cellular protein modification process;…
ENSMUSG00000071716	0	6.284	0.001	1.416	10.4676	0.00203447	0.0133054	yes	Apol7e	apolipoprotein L 7e [Source:MGI Symbol;Acc:MGI:3704456]	-	-	-	-	GO:0005575//cellular_component;GO:0005576//extracellular region	GO:0005488//binding;GO:0003674//molecular_function;GO:0008289//lipid binding	GO:0051234//establishment of localization;GO:0006810//transport;GO:0008150//biological_process;GO:0051179//localization
ENSMUSG00000032181	0	4.2	0.001	1.4	10.4512	0.00281671	0.0174826	yes	Scg3	secretogranin III [Source:MGI Symbol;Acc:MGI:103032]	-	-	-	-	GO:0044424//intracellular part;GO:0043226//organelle;GO:0043229//intracellular organelle;GO:0005737//cytoplasm;GO:0044464//cell part;GO:0044444//cytoplasmic part;GO:0005623//cell;GO:0005622//intracellular;GO:0031410//cytoplasmic vesicle;GO:0005575//cellular_component;GO:0005576//extracellular region;GO:0031982//vesicle	-	-
ENSMUSG00000016498	0	3.6	0.001	1.386	10.4367	0.00472601	0.0265409	yes	Pdcd1lg2	programmed cell death 1 ligand 2 [Source:MGI Symbol;Acc:MGI:1930125]	Environmental Information Processing	Signaling molecules and interaction	ko04514//Cell adhesion molecules (CAMs)	K06708	GO:0005623//cell;GO:0005575//cellular_component;GO:0016020//membrane;GO:0044464//cell part;GO:0005886//plasma membrane;GO:0071944//cell periphery	GO:0003674//molecular_function	GO:0050789//regulation of biological process;GO:0002376//immune system process;GO:0044700//single organism signaling;GO:0007155//cell adhesion;GO:0009987//cellular process;GO:0008150//biological_process;GO:0008283//cell proliferation;GO:0007154//cell communication;GO:0023052//signaling;GO:0050896//response to stimulus;GO:0051716//cellular response to stimulus;GO:0022610//biological adhesion;GO:00…
ENSMUSG00000013367	0	5.4	0.001	1.374	10.4242	0.00207327	0.0135018	yes	Iglon5	IgLON family member 5 [Source:MGI Symbol;Acc:MGI:2686277]	-	-	-	-	GO:0005576//extracellular region;GO:0005575//cellular_component	GO:0003674//molecular_function	-
ENSMUSG00000059994	0	5	0.001	1.366	10.4157	0.00418572	0.0241392	yes	Fcrl1	Fc receptor-like 1 [Source:MGI Symbol;Acc:MGI:2442862]	-	-	-	-	GO:0005575//cellular_component	-	-
ENSMUSG00000013418	0	7.6	0.001	1.334	10.3815	0.000107129	0.00105953	yes	B4galnt2	beta-1,4-N-acetyl-galactosaminyl transferase 2 [Source:MGI Symbol;Acc:MGI:1342058]	-	-	-	-	GO:0005794//Golgi apparatus;GO:0044424//intracellular part;GO:0043229//intracellular organelle;GO:0043227//membrane-bounded organelle;GO:0005623//cell;GO:0012505//endomembrane system;GO:0005575//cellular_component;GO:0005737//cytoplasm;GO:0005622//intracellular;GO:0043231//intracellular membrane-bounded organelle;GO:0044444//cytoplasmic part;GO:0044464//cell part;GO:0043226//organelle	GO:0003674//molecular_function;GO:0016740//transferase activity;GO:0016757//transferase activity, transferring glycosyl groups;GO:0003824//catalytic activity	GO:0044281//small molecule metabolic process;GO:0007155//cell adhesion;GO:0019538//protein metabolic process;GO:0009058//biosynthetic process;GO:0044260//cellular macromolecule metabolic process;GO:0008150//biological_process;GO:0008152//metabolic process;GO:0044710//single-organism metabolic process;GO:0034641//cellular nitrogen compound metabolic process;GO:0005975//carbohydrate metabolic proce…
ENSMUSG00000042262	0	6.4	0.001	1.318	10.3641	0.00336851	0.0202	yes	Ccr8	chemokine (C-C motif) receptor 8 [Source:MGI Symbol;Acc:MGI:1201402]	Environmental Information Processing;Organismal Systems;Human Diseases	Immune system;Cancers;Signaling molecules and interaction	ko04060//Cytokine-cytokine receptor interaction;ko05203//Viral carcinogenesis;ko04062//Chemokine signaling pathway	K04183	GO:0071944//cell periphery;GO:0005575//cellular_component;GO:0044464//cell part;GO:0005886//plasma membrane;GO:0005623//cell;GO:0005622//intracellular;GO:0016020//membrane	GO:0003674//molecular_function	GO:0009987//cellular process;GO:0040011//locomotion;GO:0007165//signal transduction;GO:0050896//response to stimulus;GO:0050789//regulation of biological process;GO:0044699//single-organism process;GO:0006928//movement of cell or subcellular component;GO:0044700//single organism signaling;GO:0002376//immune system process;GO:0051179//localization;GO:0051674//localization of cell;GO:0065008//regul…
ENSMUSG00000030510	0	5.602	0.001	1.214	10.2456	0.000897021	0.00668502	yes	Cers3	ceramide synthase 3 [Source:MGI Symbol;Acc:MGI:2681008]	Metabolism;Environmental Information Processing	Lipid metabolism;Signal transduction;Global and Overview	ko01100//Metabolic pathways;ko04071//Sphingolipid signaling pathway;ko00600//Sphingolipid metabolism	K04710	GO:0044444//cytoplasmic part;GO:0005635//nuclear envelope;GO:0031975//envelope;GO:0005783//endoplasmic reticulum;GO:0031967//organelle envelope;GO:0043229//intracellular organelle;GO:0044422//organelle part;GO:0044424//intracellular part;GO:0005622//intracellular;GO:0012505//endomembrane system;GO:0044428//nuclear part;GO:0044446//intracellular organelle part;GO:0005575//cellular_component;GO:000…	GO:0016740//transferase activity;GO:0097159//organic cyclic compound binding;GO:0003674//molecular_function;GO:0003677//DNA binding;GO:0003824//catalytic activity;GO:0003676//nucleic acid binding;GO:0005488//binding;GO:0016746//transferase activity, transferring acyl groups;GO:1901363//heterocyclic compound binding	GO:0071704//organic substance metabolic process;GO:0032502//developmental process;GO:0048856//anatomical structure development;GO:0009058//biosynthetic process;GO:0044710//single-organism metabolic process;GO:0009987//cellular process;GO:0048869//cellular developmental process;GO:0006807//nitrogen compound metabolic process;GO:0044763//single-organism cellular process;GO:0008150//biological_proce…
ENSMUSG00000074968	0	10.4	0.001	1.182	10.207	3.9e-07	6.71e-06	yes	Ano3	anoctamin 3 [Source:MGI Symbol;Acc:MGI:3613666]	-	-	-	-	GO:0071944//cell periphery;GO:0044464//cell part;GO:0005623//cell;GO:0016020//membrane;GO:0005886//plasma membrane;GO:0005575//cellular_component	GO:0003674//molecular_function	GO:0007009//plasma membrane organization;GO:0006810//transport;GO:0051179//localization;GO:0061024//membrane organization;GO:0044699//single-organism process;GO:0044802//single-organism membrane organization;GO:0010256//endomembrane system organization;GO:0008150//biological_process;GO:0044763//single-organism cellular process;GO:0009987//cellular process;GO:0051234//establishment of localization…
ENSMUSG00000038379	0	7.6	0.001	1.148	10.1649	0.000385244	0.00324016	yes	Ttk	Ttk protein kinase [Source:MGI Symbol;Acc:MGI:1194921]	Cellular Processes	Cell growth and death	ko04110//Cell cycle	K08866	GO:0044464//cell part;GO:0043229//intracellular organelle;GO:0043232//intracellular non-membrane-bounded organelle;GO:0005575//cellular_component;GO:0043226//organelle;GO:0005694//chromosome;GO:0044424//intracellular part;GO:0043228//non-membrane-bounded organelle;GO:0005623//cell;GO:0005737//cytoplasm;GO:0005622//intracellular;GO:0032991//macromolecular complex	GO:0005488//binding;GO:0003824//catalytic activity;GO:0003674//molecular_function;GO:0016740//transferase activity;GO:0016772//transferase activity, transferring phosphorus-containing groups;GO:0043167//ion binding;GO:0016301//kinase activity	GO:0006996//organelle organization;GO:0009987//cellular process;GO:0008152//metabolic process;GO:0043412//macromolecule modification;GO:0044763//single-organism cellular process;GO:0006464//cellular protein modification process;GO:0044237//cellular metabolic process;GO:0036211//protein modification process;GO:0007049//cell cycle;GO:0044699//single-organism process;GO:0043170//macromolecule metabo…
ENSMUSG00000050075	0	4.4	0.001	1.106	10.1111	0.00460972	0.0260868	yes	Gpr171	G protein-coupled receptor 171 [Source:MGI Symbol;Acc:MGI:2442043]	-	-	-	-	GO:0044464//cell part;GO:0005623//cell;GO:0005575//cellular_component;GO:0016020//membrane;GO:0071944//cell periphery;GO:0005886//plasma membrane	GO:0003674//molecular_function	GO:0065007//biological regulation;GO:0044763//single-organism cellular process;GO:0044699//single-organism process;GO:0030154//cell differentiation;GO:0002376//immune system process;GO:0007165//signal transduction;GO:0050789//regulation of biological process;GO:0007154//cell communication;GO:0023052//signaling;GO:0009987//cellular process;GO:0050794//regulation of cellular process;GO:0044700//sin…
ENSMUSG00000024401	0	3.2	0.001	1.102	10.1059	0.00603065	0.0326546	yes	Tnf	tumor necrosis factor [Source:MGI Symbol;Acc:MGI:104798]	Cellular Processes;Organismal Systems;Human Diseases;Environmental Information Processing	Development;Cancers;Immune system;Endocrine system;Cardiovascular diseases;Neurodegenerative diseases;Infectious diseases;Cell growth and death;Endocrine and metabolic diseases;Signaling molecules and interaction;Immune diseases;Signal transduction	ko05166//HTLV-I infection;ko04060//Cytokine-cytokine receptor interaction;ko04010//MAPK signaling pathway;ko05205//Proteoglycans in cancer;ko05168//Herpes simplex infection;ko05152//Tuberculosis;ko05164//Influenza A;ko05010//Alzheimer's disease;ko04932//Non-alcoholic fatty liver disease (NAFLD);ko05161//Hepatitis B;ko05322//Systemic lupus erythematosus;ko05160//Hepatitis C;ko04650//Natural killer…	K03156	GO:0043229//intracellular organelle;GO:0005623//cell;GO:0071944//cell periphery;GO:0031982//vesicle;GO:0044464//cell part;GO:0031410//cytoplasmic vesicle;GO:0044421//extracellular region part;GO:0044424//intracellular part;GO:0044444//cytoplasmic part;GO:0016020//membrane;GO:0043226//organelle;GO:0005576//extracellular region;GO:0005575//cellular_component;GO:0005768//endosome;GO:0012505//endomem…	GO:0019899//enzyme binding;GO:0097159//organic cyclic compound binding;GO:0003676//nucleic acid binding;GO:0005488//binding;GO:0003674//molecular_function;GO:0003677//DNA binding;GO:0005515//protein binding;GO:1901363//heterocyclic compound binding	GO:0051234//establishment of localization;GO:0043933//macromolecular complex subunit organization;GO:0044238//primary metabolic process;GO:0034330//cell junction organization;GO:0043062//extracellular structure organization;GO:0040007//growth;GO:0006810//transport;GO:0044267//cellular protein metabolic process;GO:0043412//macromolecule modification;GO:1901576//organic substance biosynthetic proce…
ENSMUSG00000037239	0	4.8	0.001	1.102	10.1059	0.00324777	0.0196608	yes	Spred3	sprouty-related, EVH1 domain containing 3 [Source:MGI Symbol;Acc:MGI:2142186]	-	-	-	-	GO:0005575//cellular_component	-	GO:0007165//signal transduction;GO:0050789//regulation of biological process;GO:0050896//response to stimulus;GO:0044700//single organism signaling;GO:0065007//biological regulation;GO:0009987//cellular process;GO:0051716//cellular response to stimulus;GO:0050794//regulation of cellular process;GO:0032502//developmental process;GO:0008150//biological_process;GO:0023052//signaling;GO:0007154//cell…
ENSMUSG00000030346	0	3.6	0.001	1.026	10.0028	0.00426582	0.0244844	yes	Rad51ap1	RAD51 associated protein 1 [Source:MGI Symbol;Acc:MGI:1098224]	-	-	-	-	GO:0044428//nuclear part;GO:0005623//cell;GO:0044464//cell part;GO:0005575//cellular_component;GO:0000228//nuclear chromosome;GO:0032991//macromolecular complex;GO:0031981//nuclear lumen;GO:0043232//intracellular non-membrane-bounded organelle;GO:0043226//organelle;GO:0070013//intracellular organelle lumen;GO:0031974//membrane-enclosed lumen;GO:0043231//intracellular membrane-bounded organelle;GO…	GO:0097159//organic cyclic compound binding;GO:0003677//DNA binding;GO:0003723//RNA binding;GO:0003676//nucleic acid binding;GO:0003674//molecular_function;GO:1901363//heterocyclic compound binding;GO:0005488//binding	GO:0050896//response to stimulus;GO:0044260//cellular macromolecule metabolic process;GO:0009987//cellular process;GO:0044238//primary metabolic process;GO:0043170//macromolecule metabolic process;GO:0006259//DNA metabolic process;GO:0006139//nucleobase-containing compound metabolic process;GO:0046483//heterocycle metabolic process;GO:0006950//response to stress;GO:0090304//nucleic acid metabolic…
ENSMUSG00000075122	0	3.6	0.001	0.932	9.86419	0.00245128	0.0155624	yes	Cd80	CD80 antigen [Source:MGI Symbol;Acc:MGI:101775]	Environmental Information Processing;Organismal Systems;Human Diseases	Immune system;Endocrine and metabolic diseases;Cardiovascular diseases;Immune diseases;Signaling molecules and interaction	ko04514//Cell adhesion molecules (CAMs);ko05322//Systemic lupus erythematosus;ko04620//Toll-like receptor signaling pathway;ko05323//Rheumatoid arthritis;ko05416//Viral myocarditis;ko05320//Autoimmune thyroid disease;ko04940//Type I diabetes mellitus;ko05330//Allograft rejection;ko05332//Graft-versus-host disease;ko04672//Intestinal immune network for IgA production	K05412	GO:0005886//plasma membrane;GO:0032991//macromolecular complex;GO:0071944//cell periphery;GO:0044464//cell part;GO:0016020//membrane;GO:0005623//cell;GO:0005575//cellular_component	GO:0003674//molecular_function	GO:0008152//metabolic process;GO:0043170//macromolecule metabolic process;GO:0044238//primary metabolic process;GO:0022610//biological adhesion;GO:0007165//signal transduction;GO:0044763//single-organism cellular process;GO:0044700//single organism signaling;GO:0044699//single-organism process;GO:0044237//cellular metabolic process;GO:0043412//macromolecule modification;GO:0050794//regulation of …
ENSMUSG00000038077	0	5.774	0.001	0.924	9.85175	0.00162862	0.0110347	yes	Kcna6	potassium voltage-gated channel, shaker-related, subfamily, member 6 [Source:MGI Symbol;Acc:MGI:96663]	-	-	-	-	GO:0071944//cell periphery;GO:0005575//cellular_component;GO:0032991//macromolecular complex;GO:0005886//plasma membrane;GO:0016020//membrane;GO:0005623//cell;GO:0044464//cell part	GO:0003674//molecular_function;GO:0005215//transporter activity;GO:0022857//transmembrane transporter activity	GO:0044763//single-organism cellular process;GO:0044765//single-organism transport;GO:0044085//cellular component biogenesis;GO:0016043//cellular component organization;GO:0071840//cellular component organization or biogenesis;GO:0008150//biological_process;GO:0044699//single-organism process;GO:1902578//single-organism localization;GO:0051234//establishment of localization;GO:0065003//macromolec…
ENSMUSG00000021795	0	3.6	0.001	0.86	9.74819	0.00451187	0.0256015	yes	Sftpd	surfactant associated protein D [Source:MGI Symbol;Acc:MGI:109515]	Cellular Processes	Transport and catabolism	ko04145//Phagosome	K10068	GO:0044464//cell part;GO:0043231//intracellular membrane-bounded organelle;GO:0032991//macromolecular complex;GO:0005737//cytoplasm;GO:0005783//endoplasmic reticulum;GO:0005623//cell;GO:0044444//cytoplasmic part;GO:0044421//extracellular region part;GO:0043226//organelle;GO:0005622//intracellular;GO:0031012//extracellular matrix;GO:0005615//extracellular space;GO:0031410//cytoplasmic vesicle;GO:0…	GO:0008289//lipid binding;GO:0003674//molecular_function;GO:0005488//binding	GO:0022610//biological adhesion;GO:0051179//localization;GO:0016192//vesicle-mediated transport;GO:0032502//developmental process;GO:0008283//cell proliferation;GO:0042592//homeostatic process;GO:0002376//immune system process;GO:0008150//biological_process;GO:0065008//regulation of biological quality;GO:0048856//anatomical structure development;GO:0065007//biological regulation;GO:0044699//singl…
ENSMUSG00000004709	0	4	0.001	0.814	9.66888	0.00258379	0.0162333	yes	Cd244a	CD244 molecule A [Source:MGI Symbol;Acc:MGI:109294]	Organismal Systems	Immune system	ko04650//Natural killer cell mediated cytotoxicity	K06582	GO:0016020//membrane;GO:0044464//cell part;GO:0071944//cell periphery;GO:0005575//cellular_component;GO:0005886//plasma membrane;GO:0005623//cell	GO:0003674//molecular_function	GO:0051234//establishment of localization;GO:0071704//organic substance metabolic process;GO:0009058//biosynthetic process;GO:0044699//single-organism process;GO:0051179//localization;GO:0044238//primary metabolic process;GO:0009987//cellular process;GO:0050896//response to stimulus;GO:0008283//cell proliferation;GO:0044281//small molecule metabolic process;GO:0006950//response to stress;GO:00650…
ENSMUSG00000079014	0	4.158	0.001	0.808	9.65821	0.0017247	0.0115884	yes	Serpina3i	serine (or cysteine) peptidase inhibitor, clade A, member 3I [Source:MGI Symbol;Acc:MGI:2182841]	-	-	-	-	GO:0005575//cellular_component;GO:0005576//extracellular region;GO:0044421//extracellular region part;GO:0005615//extracellular space	GO:0030234//enzyme regulator activity;GO:0098772//molecular function regulator;GO:0003674//molecular_function	GO:0008150//biological_process
ENSMUSG00000072849	0	4.312	0.001	0.768	9.58496	0.00561809	0.030765	yes	Serpina1e	serine (or cysteine) peptidase inhibitor, clade A, member 1E [Source:MGI Symbol;Acc:MGI:891967]	Organismal Systems	Immune system	ko04610//Complement and coagulation cascades	K03984	GO:0012505//endomembrane system;GO:0044444//cytoplasmic part;GO:0005623//cell;GO:0044424//intracellular part;GO:0043227//membrane-bounded organelle;GO:0005575//cellular_component;GO:0005615//extracellular space;GO:0005783//endoplasmic reticulum;GO:0044421//extracellular region part;GO:0005576//extracellular region;GO:0043231//intracellular membrane-bounded organelle;GO:0044464//cell part;GO:00432…	GO:0019899//enzyme binding;GO:0098772//molecular function regulator;GO:0030234//enzyme regulator activity;GO:0005488//binding;GO:0003674//molecular_function;GO:0005515//protein binding	GO:0008150//biological_process
ENSMUSG00000030732	0	3.2	0.001	0.766	9.5812	0.00702824	0.0369935	yes	Chrdl2	-	-	-	-	-	-	-	-
ENSMUSG00000043592	0	2.8	0.001	0.748	9.54689	0.00702859	0.0369935	yes	Unc5cl	unc-5 family C-terminal like [Source:MGI Symbol;Acc:MGI:1923839]	-	-	-	-	GO:0005575//cellular_component	GO:0003674//molecular_function;GO:0003824//catalytic activity;GO:0008233//peptidase activity;GO:0016787//hydrolase activity	GO:0007165//signal transduction;GO:0044267//cellular protein metabolic process;GO:0051716//cellular response to stimulus;GO:0050789//regulation of biological process;GO:0065007//biological regulation;GO:0008152//metabolic process;GO:0044237//cellular metabolic process;GO:0023052//signaling;GO:0050896//response to stimulus;GO:0036211//protein modification process;GO:0071704//organic substance meta…
ENSMUSG00000041479	0	3.8	0.001	0.734	9.51964	0.00269972	0.0168429	yes	Syt15	synaptotagmin XV [Source:MGI Symbol;Acc:MGI:2442166]	-	-	-	-	GO:0071944//cell periphery;GO:0043226//organelle;GO:0016020//membrane;GO:0043229//intracellular organelle;GO:0044464//cell part;GO:0005575//cellular_component;GO:0031982//vesicle;GO:0005737//cytoplasm;GO:0031410//cytoplasmic vesicle;GO:0044444//cytoplasmic part;GO:0005623//cell;GO:0005886//plasma membrane;GO:0005622//intracellular;GO:0044424//intracellular part	GO:0003674//molecular_function;GO:0008289//lipid binding;GO:0043167//ion binding;GO:0005488//binding	GO:0006810//transport;GO:0051179//localization;GO:0008150//biological_process;GO:0016192//vesicle-mediated transport;GO:0051234//establishment of localization
ENSMUSG00000043843	0	3.6	0.001	0.716	9.48382	0.00248972	0.0157652	yes	Tmem145	transmembrane protein 145 [Source:MGI Symbol;Acc:MGI:3607779]	-	-	-	-	GO:0005575//cellular_component	-	GO:0050896//response to stimulus;GO:0023052//signaling;GO:0007154//cell communication;GO:0044699//single-organism process;GO:0051716//cellular response to stimulus;GO:0065007//biological regulation;GO:0050794//regulation of cellular process;GO:0007165//signal transduction;GO:0050789//regulation of biological process;GO:0044700//single organism signaling;GO:0044763//single-organism cellular proces…
ENSMUSG00000102543	0	7.89	0.001	0.702	9.45533	0.00114834	0.00829157	yes	Pcdhgc5	protocadherin gamma subfamily C, 5 [Source:MGI Symbol;Acc:MGI:1935205]	-	-	-	-	GO:0071944//cell periphery;GO:0044464//cell part;GO:0005575//cellular_component;GO:0005623//cell;GO:0016020//membrane;GO:0005886//plasma membrane	GO:0043167//ion binding;GO:0003674//molecular_function;GO:0005488//binding	GO:0008150//biological_process;GO:0022610//biological adhesion;GO:0007155//cell adhesion
ENSMUSG00000024987	0	4.2	0.001	0.652	9.34873	0.00135687	0.00950538	yes	Cyp26a1	cytochrome P450, family 26, subfamily a, polypeptide 1 [Source:MGI Symbol;Acc:MGI:1096359]	Metabolism	Metabolism of cofactors and vitamins;Global and Overview	ko01100//Metabolic pathways;ko00830//Retinol metabolism	K07437	-	GO:0043167//ion binding;GO:0003674//molecular_function;GO:0016491//oxidoreductase activity;GO:0008289//lipid binding;GO:0003824//catalytic activity;GO:0005488//binding	GO:0044699//single-organism process;GO:0008150//biological_process;GO:0006629//lipid metabolic process;GO:0044238//primary metabolic process;GO:0008152//metabolic process;GO:0071704//organic substance metabolic process;GO:0044281//small molecule metabolic process;GO:0009056//catabolic process;GO:0044710//single-organism metabolic process
ENSMUSG00000024301	0	4.936	0.001	0.648	9.33985	0.00116922	0.00842077	yes	Kifc5b	kinesin family member C5B [Source:MGI Symbol;Acc:MGI:2137414]	-	-	-	-	GO:0032991//macromolecular complex;GO:0043232//intracellular non-membrane-bounded organelle;GO:0043228//non-membrane-bounded organelle;GO:0044464//cell part;GO:0005634//nucleus;GO:0043229//intracellular organelle;GO:0043226//organelle;GO:0005575//cellular_component;GO:0044424//intracellular part;GO:0005622//intracellular;GO:0043227//membrane-bounded organelle;GO:0005856//cytoskeleton;GO:0005623//…	GO:0016818//hydrolase activity, acting on acid anhydrides, in phosphorus-containing anhydrides;GO:0003824//catalytic activity;GO:0043167//ion binding;GO:0016787//hydrolase activity;GO:0017111//nucleoside-triphosphatase activity;GO:0003674//molecular_function;GO:0008092//cytoskeletal protein binding;GO:0016887//ATPase activity;GO:0005488//binding;GO:0005515//protein binding;GO:0016462//pyrophospha…	GO:0006996//organelle organization;GO:0044763//single-organism cellular process;GO:0044085//cellular component biogenesis;GO:0007049//cell cycle;GO:0044699//single-organism process;GO:0008150//biological_process;GO:0007010//cytoskeleton organization;GO:0000278//mitotic cell cycle;GO:0009987//cellular process;GO:0071840//cellular component organization or biogenesis;GO:0022607//cellular component …
ENSMUSG00000031262	0	3.2	0.001	0.648	9.33985	0.00824643	0.0422477	yes	Cenpi	centromere protein I [Source:MGI Symbol;Acc:MGI:2147897]	-	-	-	-	GO:0043227//membrane-bounded organelle;GO:0005575//cellular_component;GO:0005622//intracellular;GO:0031981//nuclear lumen;GO:0005634//nucleus;GO:0005694//chromosome;GO:0043228//non-membrane-bounded organelle;GO:0043232//intracellular non-membrane-bounded organelle;GO:0043229//intracellular organelle;GO:0044424//intracellular part;GO:0005623//cell;GO:0044444//cytoplasmic part;GO:0044446//intracell…	GO:0003674//molecular_function	GO:0006996//organelle organization;GO:0016043//cellular component organization;GO:0022607//cellular component assembly;GO:0071840//cellular component organization or biogenesis;GO:0065003//macromolecular complex assembly;GO:0009987//cellular process;GO:0044085//cellular component biogenesis;GO:0051276//chromosome organization;GO:0008150//biological_process;GO:0043933//macromolecular complex subun…
ENSMUSG00000086564	0	7.4	0.001	0.63	9.29921	0.000143198	0.00136676	yes	Cd101	CD101 antigen [Source:MGI Symbol;Acc:MGI:2685862]	-	-	-	-	GO:0005575//cellular_component	GO:0003674//molecular_function	GO:0009987//cellular process;GO:0002376//immune system process;GO:0044767//single-organism developmental process;GO:0048869//cellular developmental process;GO:0048856//anatomical structure development;GO:0032502//developmental process;GO:0030154//cell differentiation;GO:0008150//biological_process;GO:0044699//single-organism process;GO:0044763//single-organism cellular process
ENSMUSG00000062794	0	3.694	0.001	0.586	9.19476	0.00157067	0.0107107	yes	Zfp599	zinc finger protein 599 [Source:MGI Symbol;Acc:MGI:2679006]	-	-	-	-	GO:0005575//cellular_component;GO:0005622//intracellular;GO:0044464//cell part;GO:0005623//cell	GO:0003674//molecular_function;GO:0005488//binding;GO:0043167//ion binding	GO:0044237//cellular metabolic process;GO:0006807//nitrogen compound metabolic process;GO:0009058//biosynthetic process;GO:0034641//cellular nitrogen compound metabolic process;GO:0008152//metabolic process;GO:0009987//cellular process;GO:0008150//biological_process
ENSMUSG00000042078	0	3.4	0.001	0.558	9.12412	0.00635319	0.0341282	yes	Svop	SV2 related protein [Source:MGI Symbol;Acc:MGI:1915916]	-	-	-	-	GO:0043229//intracellular organelle;GO:0005623//cell;GO:0044424//intracellular part;GO:0044444//cytoplasmic part;GO:0043226//organelle;GO:0044464//cell part;GO:0005737//cytoplasm;GO:0031410//cytoplasmic vesicle;GO:0031982//vesicle;GO:0005575//cellular_component;GO:0005622//intracellular	GO:0022857//transmembrane transporter activity;GO:0005215//transporter activity;GO:0003674//molecular_function	GO:0051179//localization;GO:0044763//single-organism cellular process;GO:0006810//transport;GO:0009987//cellular process;GO:0008150//biological_process;GO:0044699//single-organism process;GO:0044765//single-organism transport;GO:0055085//transmembrane transport;GO:1902578//single-organism localization;GO:0051234//establishment of localization
ENSMUSG00000031297	0	3.8	0.001	0.536	9.06609	0.00170331	0.0114634	yes	Slc7a3	solute carrier family 7 (cationic amino acid transporter, y+ system), member 3 [Source:MGI Symbol;Acc:MGI:1100521]	-	-	-	-	GO:0005575//cellular_component;GO:0071944//cell periphery;GO:0016020//membrane;GO:0005886//plasma membrane;GO:0044464//cell part;GO:0005623//cell	GO:0022857//transmembrane transporter activity;GO:0005215//transporter activity;GO:0003674//molecular_function	GO:0055085//transmembrane transport;GO:1902578//single-organism localization;GO:0051716//cellular response to stimulus;GO:0009987//cellular process;GO:0023052//signaling;GO:0044699//single-organism process;GO:0051234//establishment of localization;GO:0044765//single-organism transport;GO:0006810//transport;GO:0050794//regulation of cellular process;GO:0044763//single-organism cellular process;GO:…
ENSMUSG00000027737	0	3.2	0.001	0.534	9.0607	0.00392192	0.0228435	yes	Slc7a11	solute carrier family 7 (cationic amino acid transporter, y+ system), member 11 [Source:MGI Symbol;Acc:MGI:1347355]	-	-	-	-	GO:0043229//intracellular organelle;GO:0005575//cellular_component;GO:0043232//intracellular non-membrane-bounded organelle;GO:0043231//intracellular membrane-bounded organelle;GO:0005783//endoplasmic reticulum;GO:0044424//intracellular part;GO:0071944//cell periphery;GO:0005623//cell;GO:0044464//cell part;GO:0005856//cytoskeleton;GO:0043227//membrane-bounded organelle;GO:0016020//membrane;GO:000…	GO:0003674//molecular_function;GO:0005215//transporter activity;GO:0022857//transmembrane transporter activity	GO:0006950//response to stress;GO:0051234//establishment of localization;GO:0022610//biological adhesion;GO:0050896//response to stimulus;GO:0006810//transport;GO:0044767//single-organism developmental process;GO:0044765//single-organism transport;GO:0044699//single-organism process;GO:0055085//transmembrane transport;GO:0048869//cellular developmental process;GO:1902578//single-organism localiza…
ENSMUSG00000035183	0	3	0.001	0.528	9.04439	0.00818126	0.0419646	yes	Slc24a5	solute carrier family 24, member 5 [Source:MGI Symbol;Acc:MGI:2677271]	-	-	-	-	GO:0043229//intracellular organelle;GO:0005575//cellular_component;GO:0031982//vesicle;GO:0005623//cell;GO:0043226//organelle;GO:0044424//intracellular part;GO:0012505//endomembrane system;GO:0044464//cell part;GO:0044444//cytoplasmic part;GO:0031410//cytoplasmic vesicle;GO:0005794//Golgi apparatus;GO:0005737//cytoplasm;GO:0005622//intracellular;GO:0043227//membrane-bounded organelle;GO:0043231//…	GO:0005215//transporter activity;GO:0003674//molecular_function;GO:0022857//transmembrane transporter activity	GO:0006810//transport;GO:0065007//biological regulation;GO:1902578//single-organism localization;GO:0055085//transmembrane transport;GO:0019748//secondary metabolic process;GO:0051234//establishment of localization;GO:0008150//biological_process;GO:0051179//localization;GO:0009987//cellular process;GO:0042592//homeostatic process;GO:0009058//biosynthetic process;GO:0008152//metabolic process;GO:0…
ENSMUSG00000060843	0	4.6	0.001	0.528	9.04439	0.00401681	0.023308	yes	Ctnna3	catenin (cadherin associated protein), alpha 3 [Source:MGI Symbol;Acc:MGI:2661445]	Environmental Information Processing;Organismal Systems;Human Diseases;Cellular Processes	Immune system;Cancers;Cardiovascular diseases;Cellular commiunity;Infectious diseases;Signal transduction	ko05200//Pathways in cancer;ko04390//Hippo signaling pathway;ko04530//Tight junction;ko04670//Leukocyte transendothelial migration;ko05100//Bacterial invasion of epithelial cells;ko04520//Adherens junction;ko05412//Arrhythmogenic right ventricular cardiomyopathy (ARVC);ko05213//Endometrial cancer	K05691	GO:0043229//intracellular organelle;GO:0005856//cytoskeleton;GO:0044464//cell part;GO:0044424//intracellular part;GO:0043226//organelle;GO:0005575//cellular_component;GO:0005737//cytoplasm;GO:0005622//intracellular;GO:0043232//intracellular non-membrane-bounded organelle;GO:0043228//non-membrane-bounded organelle;GO:0005623//cell	GO:0005488//binding;GO:0005515//protein binding;GO:0003674//molecular_function;GO:0008092//cytoskeletal protein binding	GO:0022610//biological adhesion;GO:0007155//cell adhesion;GO:0003013//circulatory system process;GO:0008150//biological_process;GO:0032501//multicellular organismal process;GO:0003008//system process
ENSMUSG00000078616	0	3.226	0.001	0.526	9.03892	0.00566778	0.031007	yes	Trim30c	tripartite motif-containing 30C [Source:MGI Symbol;Acc:MGI:4821257]	-	-	-	-	GO:0044464//cell part;GO:0005622//intracellular;GO:0005575//cellular_component;GO:0005623//cell	GO:0005488//binding;GO:0003674//molecular_function;GO:0043167//ion binding	GO:0071704//organic substance metabolic process;GO:0006950//response to stress;GO:0006464//cellular protein modification process;GO:0019538//protein metabolic process;GO:0044237//cellular metabolic process;GO:0044238//primary metabolic process;GO:0043412//macromolecule modification;GO:0043170//macromolecule metabolic process;GO:0044267//cellular protein metabolic process;GO:0006914//autophagy;GO:…
ENSMUSG00000006435	0	3.2	0.001	0.516	9.01123	0.00460602	0.0260746	yes	Neurl1a	neuralized E3 ubiquitin protein ligase 1A [Source:MGI Symbol;Acc:MGI:1334263]	-	-	-	-	GO:0016020//membrane;GO:0044424//intracellular part;GO:0005856//cytoskeleton;GO:0043228//non-membrane-bounded organelle;GO:0005622//intracellular;GO:0005737//cytoplasm;GO:0005575//cellular_component;GO:0043232//intracellular non-membrane-bounded organelle;GO:0043229//intracellular organelle;GO:0005886//plasma membrane;GO:0071944//cell periphery;GO:0044464//cell part;GO:0043226//organelle;GO:00056…	GO:0043167//ion binding;GO:0003674//molecular_function;GO:0005488//binding	GO:1901576//organic substance biosynthetic process;GO:0044238//primary metabolic process;GO:0006807//nitrogen compound metabolic process;GO:0044085//cellular component biogenesis;GO:0050896//response to stimulus;GO:0065007//biological regulation;GO:0019538//protein metabolic process;GO:0034641//cellular nitrogen compound metabolic process;GO:0006464//cellular protein modification process;GO:00162…
ENSMUSG00000027670	0	3.2	0.001	0.514	9.00562	0.00641004	0.0343791	yes	Ocstamp	osteoclast stimulatory transmembrane protein [Source:MGI Symbol;Acc:MGI:1921864]	-	-	-	-	GO:0005575//cellular_component	GO:0003674//molecular_function	GO:0032502//developmental process;GO:0048856//anatomical structure development;GO:0044763//single-organism cellular process;GO:0030154//cell differentiation;GO:0048646//anatomical structure formation involved in morphogenesis;GO:0008150//biological_process;GO:0044767//single-organism developmental process;GO:0009653//anatomical structure morphogenesis;GO:0009987//cellular process;GO:0008283//cell…
ENSMUSG00000020891	0	3.6	0.001	0.51	8.99435	0.00248244	0.0157367	yes	Alox8	arachidonate 8-lipoxygenase [Source:MGI Symbol;Acc:MGI:1098228]	Organismal Systems;Metabolism	Nervous system;Global and Overview;Lipid metabolism	ko01100//Metabolic pathways;ko04726//Serotonergic synapse;ko00590//Arachidonic acid metabolism	K08022	GO:0043229//intracellular organelle;GO:0071944//cell periphery;GO:0005575//cellular_component;GO:0005623//cell;GO:0043228//non-membrane-bounded organelle;GO:0005737//cytoplasm;GO:0044444//cytoplasmic part;GO:0043226//organelle;GO:0016020//membrane;GO:0005622//intracellular;GO:0044464//cell part;GO:0043232//intracellular non-membrane-bounded organelle;GO:0005886//plasma membrane;GO:0005856//cytosk…	GO:0005488//binding;GO:0003824//catalytic activity;GO:0016491//oxidoreductase activity;GO:0043167//ion binding;GO:0003674//molecular_function;GO:0008289//lipid binding	GO:0044699//single-organism process;GO:0008152//metabolic process;GO:0050896//response to stimulus;GO:0044710//single-organism metabolic process;GO:0044700//single organism signaling;GO:0071704//organic substance metabolic process;GO:0030154//cell differentiation;GO:0040007//growth;GO:0006810//transport;GO:0007154//cell communication;GO:0032502//developmental process;GO:0044767//single-organism d…
ENSMUSG00000036960	0	5.4	0.001	0.496	8.9542	0.00183333	0.0121973	yes	Clca2	chloride channel accessory 2 [Source:MGI Symbol;Acc:MGI:2139758]	Organismal Systems	Digestive system;Endocrine system	ko04972//Pancreatic secretion;ko04924//Renin secretion	K05028	GO:0005634//nucleus;GO:0005575//cellular_component;GO:0016020//membrane;GO:0044424//intracellular part;GO:0005829//cytosol;GO:0043231//intracellular membrane-bounded organelle;GO:0005623//cell;GO:0043229//intracellular organelle;GO:0005737//cytoplasm;GO:0044446//intracellular organelle part;GO:0044444//cytoplasmic part;GO:0071944//cell periphery;GO:0044428//nuclear part;GO:0031967//organelle enve…	GO:0003674//molecular_function;GO:0008233//peptidase activity;GO:0022857//transmembrane transporter activity;GO:0005488//binding;GO:0043167//ion binding;GO:0003824//catalytic activity;GO:0016787//hydrolase activity;GO:0005215//transporter activity	GO:0009987//cellular process;GO:0022610//biological adhesion;GO:0007155//cell adhesion;GO:0044763//single-organism cellular process;GO:0051234//establishment of localization;GO:1902578//single-organism localization;GO:0008150//biological_process;GO:0051179//localization;GO:0044699//single-organism process;GO:0006810//transport;GO:0044765//single-organism transport;GO:0055085//transmembrane transp…
ENSMUSG00000020000	0	4	0.001	0.488	8.93074	0.0101283	0.0495354	yes	Moxd1	monooxygenase, DBH-like 1 [Source:MGI Symbol;Acc:MGI:1921582]	-	-	-	-	GO:0044444//cytoplasmic part;GO:0043227//membrane-bounded organelle;GO:0043226//organelle;GO:0012505//endomembrane system;GO:0044424//intracellular part;GO:0005622//intracellular;GO:0044464//cell part;GO:0005575//cellular_component;GO:0044421//extracellular region part;GO:0031982//vesicle;GO:0043229//intracellular organelle;GO:0005737//cytoplasm;GO:0031410//cytoplasmic vesicle;GO:0005623//cell;GO…	GO:0003824//catalytic activity;GO:0043167//ion binding;GO:0005488//binding;GO:0016491//oxidoreductase activity;GO:0003674//molecular_function	GO:0006807//nitrogen compound metabolic process;GO:0044281//small molecule metabolic process;GO:0009987//cellular process;GO:0044237//cellular metabolic process;GO:0044710//single-organism metabolic process;GO:0008152//metabolic process;GO:0008150//biological_process;GO:0044699//single-organism process;GO:0009058//biosynthetic process;GO:0009056//catabolic process;GO:0034641//cellular nitrogen co…
ENSMUSG00000085957	0	4	0.001	0.488	8.93074	0.00973741	0.0480682	yes	Syna	syncytin a [Source:MGI Symbol;Acc:MGI:2684898]	-	-	-	-	GO:0005886//plasma membrane;GO:0016020//membrane;GO:0005575//cellular_component;GO:0044464//cell part;GO:0071944//cell periphery;GO:0005623//cell	-	GO:0009653//anatomical structure morphogenesis;GO:0009790//embryo development;GO:0048646//anatomical structure formation involved in morphogenesis;GO:0044767//single-organism developmental process;GO:0007275//multicellular organism development;GO:0032502//developmental process;GO:0048856//anatomical structure development;GO:0008150//biological_process;GO:0044699//single-organism process;GO:000000…
ENSMUSG00000044177	0	3.6	0.001	0.484	8.91886	0.00569733	0.0311486	yes	Wfikkn2	WAP, follistatin/kazal, immunoglobulin, kunitz and netrin domain containing 2 [Source:MGI Symbol;Acc:MGI:2669209]	-	-	-	-	GO:0005576//extracellular region;GO:0005575//cellular_component;GO:0044421//extracellular region part;GO:0005615//extracellular space	GO:0030234//enzyme regulator activity;GO:0003674//molecular_function;GO:0098772//molecular function regulator	GO:0044763//single-organism cellular process;GO:0009987//cellular process;GO:0008150//biological_process;GO:0048869//cellular developmental process;GO:0030154//cell differentiation;GO:0050789//regulation of biological process;GO:0032502//developmental process;GO:0048856//anatomical structure development;GO:0065007//biological regulation;GO:0044767//single-organism developmental process;GO:0050896…
ENSMUSG00000022070	0	2.8	0.001	0.464	8.85798	0.00734802	0.0383213	yes	Bora	bora, aurora kinase A activator [Source:MGI Symbol;Acc:MGI:1924994]	-	-	-	-	GO:0043232//intracellular non-membrane-bounded organelle;GO:0005622//intracellular;GO:0044464//cell part;GO:0005575//cellular_component;GO:0044424//intracellular part;GO:0005623//cell;GO:0043229//intracellular organelle;GO:0043226//organelle;GO:0043228//non-membrane-bounded organelle;GO:0005856//cytoskeleton	GO:0003674//molecular_function;GO:0005515//protein binding;GO:0019899//enzyme binding;GO:0005488//binding	GO:0007049//cell cycle;GO:0007010//cytoskeleton organization;GO:0009987//cellular process;GO:0016043//cellular component organization;GO:0071840//cellular component organization or biogenesis;GO:0008150//biological_process;GO:0044699//single-organism process;GO:0000278//mitotic cell cycle;GO:0044763//single-organism cellular process;GO:0051301//cell division;GO:0006996//organelle organization
ENSMUSG00000031376	0	5.012	0.001	0.438	8.77479	0.00815279	0.0418439	yes	Atp2b3	ATPase, Ca++ transporting, plasma membrane 3 [Source:MGI Symbol;Acc:MGI:1347353]	Environmental Information Processing;Organismal Systems	Circulatory system;Signal transduction;Digestive system	ko04024//cAMP signaling pathway;ko04020//Calcium signaling pathway;ko04022//cGMP - PKG signaling pathway;ko04261//Adrenergic signaling in cardiomyocytes;ko04972//Pancreatic secretion;ko04970//Salivary secretion	K05850	GO:0005794//Golgi apparatus;GO:0043231//intracellular membrane-bounded organelle;GO:0043226//organelle;GO:0005575//cellular_component;GO:0044464//cell part;GO:0016020//membrane;GO:0005886//plasma membrane;GO:0044424//intracellular part;GO:0012505//endomembrane system;GO:0043227//membrane-bounded organelle;GO:0043229//intracellular organelle;GO:0071944//cell periphery;GO:0044444//cytoplasmic part;…	GO:0003674//molecular_function;GO:0016887//ATPase activity;GO:0016817//hydrolase activity, acting on acid anhydrides;GO:0043167//ion binding;GO:0022857//transmembrane transporter activity;GO:0016787//hydrolase activity;GO:0003824//catalytic activity;GO:0017111//nucleoside-triphosphatase activity;GO:0016462//pyrophosphatase activity;GO:0005215//transporter activity;GO:0016818//hydrolase activity, …	GO:0044699//single-organism process;GO:0044763//single-organism cellular process;GO:0051179//localization;GO:0006810//transport;GO:0065007//biological regulation;GO:0044765//single-organism transport;GO:1902578//single-organism localization;GO:0042592//homeostatic process;GO:0065008//regulation of biological quality;GO:0055085//transmembrane transport;GO:0008150//biological_process;GO:0009987//ce…
ENSMUSG00000000632	0	3.4	0.001	0.376	8.55459	0.00267894	0.0167441	yes	Sez6	seizure related gene 6 [Source:MGI Symbol;Acc:MGI:104745]	-	-	-	-	GO:0071944//cell periphery;GO:0016020//membrane;GO:0012505//endomembrane system;GO:0005575//cellular_component;GO:0005576//extracellular region;GO:0043226//organelle;GO:0044444//cytoplasmic part;GO:0044464//cell part;GO:0005623//cell;GO:0043227//membrane-bounded organelle;GO:0005737//cytoplasm;GO:0005783//endoplasmic reticulum;GO:0043231//intracellular membrane-bounded organelle;GO:0005886//plasm…	GO:0003674//molecular_function	GO:0008150//biological_process;GO:0030154//cell differentiation;GO:0044699//single-organism process;GO:0032502//developmental process;GO:0050789//regulation of biological process;GO:0009987//cellular process;GO:0050877//neurological system process;GO:0048856//anatomical structure development;GO:0021700//developmental maturation;GO:0051716//cellular response to stimulus;GO:0003008//system process;…
ENSMUSG00000024481	0	4	0.001	0.362	8.49985	0.00660325	0.0351702	yes	Lvrn	laeverin [Source:MGI Symbol;Acc:MGI:1921824]	-	-	-	-	-	GO:0016787//hydrolase activity;GO:0003824//catalytic activity;GO:0005488//binding;GO:0008233//peptidase activity;GO:0043167//ion binding;GO:0003674//molecular_function	GO:0008150//biological_process
ENSMUSG00000078942	0	6.744	0.001	0.36	8.49185	0.00125469	0.00895636	yes	Naip6	NLR family, apoptosis inhibitory protein 6 [Source:MGI Symbol;Acc:MGI:1298222]	Human Diseases;Organismal Systems	Infectious diseases;Immune system	ko04621//NOD-like receptor signaling pathway;ko05134//Legionellosis	K12807	GO:0005623//cell;GO:0044444//cytoplasmic part;GO:0032991//macromolecular complex;GO:0044464//cell part;GO:0005622//intracellular;GO:0005737//cytoplasm;GO:0044424//intracellular part;GO:0005829//cytosol;GO:0005575//cellular_component	GO:0043167//ion binding;GO:0003674//molecular_function;GO:0030234//enzyme regulator activity;GO:0098772//molecular function regulator;GO:0005488//binding	GO:0050896//response to stimulus;GO:0006950//response to stress;GO:0009987//cellular process;GO:0044699//single-organism process;GO:0008219//cell death;GO:0044763//single-organism cellular process;GO:0002376//immune system process;GO:0016265//death;GO:0008150//biological_process
ENSMUSG00000050663	0	4.2	0.001	0.304	8.24793	0.0069218	0.0365536	yes	Trhde	TRH-degrading enzyme [Source:MGI Symbol;Acc:MGI:2384311]	-	-	-	-	GO:0044464//cell part;GO:0005886//plasma membrane;GO:0005622//intracellular;GO:0005737//cytoplasm;GO:0044424//intracellular part;GO:0005575//cellular_component;GO:0016020//membrane;GO:0005623//cell;GO:0071944//cell periphery	GO:0003824//catalytic activity;GO:0005488//binding;GO:0003674//molecular_function;GO:0008233//peptidase activity;GO:0043167//ion binding;GO:0016787//hydrolase activity	GO:0034641//cellular nitrogen compound metabolic process;GO:0006807//nitrogen compound metabolic process;GO:0044237//cellular metabolic process;GO:0008152//metabolic process;GO:0009056//catabolic process;GO:0008150//biological_process;GO:0009987//cellular process
ENSMUSG00000094918	0	3.022	0.001	0.244	7.93074	0.00770577	0.039803	yes	Gm8765	predicted gene 8765 [Source:MGI Symbol;Acc:MGI:3704126]	-	-	-	-	GO:0005575//cellular_component	GO:0003674//molecular_function	GO:0008150//biological_process
ENSMUSG00000026950	0	3.4	0.001	0.228	7.83289	0.00357368	0.021224	yes	Neb	nebulin [Source:MGI Symbol;Acc:MGI:97292]	-	-	-	-	GO:0044464//cell part;GO:0005737//cytoplasm;GO:0043229//intracellular organelle;GO:0005575//cellular_component;GO:0043226//organelle;GO:0043232//intracellular non-membrane-bounded organelle;GO:0005623//cell;GO:0005622//intracellular;GO:0032991//macromolecular complex;GO:0044424//intracellular part;GO:0005856//cytoskeleton;GO:0043228//non-membrane-bounded organelle	GO:0008092//cytoskeletal protein binding;GO:0003674//molecular_function;GO:0005488//binding;GO:0005515//protein binding	GO:0022607//cellular component assembly;GO:0044699//single-organism process;GO:0048869//cellular developmental process;GO:0009987//cellular process;GO:0071840//cellular component organization or biogenesis;GO:0016043//cellular component organization;GO:0009653//anatomical structure morphogenesis;GO:0030154//cell differentiation;GO:0044763//single-organism cellular process;GO:0044767//single-organ…
ENSMUSG00000035916	0	5.2	0.001	0.21	7.71425	0.00478692	0.0268207	yes	Ptprq	protein tyrosine phosphatase, receptor type, Q [Source:MGI Symbol;Acc:MGI:1096349]	-	-	-	-	GO:0005575//cellular_component;GO:0005623//cell	GO:0016791//phosphatase activity;GO:0042578//phosphoric ester hydrolase activity;GO:0003674//molecular_function;GO:0003824//catalytic activity;GO:0016788//hydrolase activity, acting on ester bonds;GO:0016787//hydrolase activity	GO:0071704//organic substance metabolic process;GO:0032501//multicellular organismal process;GO:0044707//single-multicellular organism process;GO:0048856//anatomical structure development;GO:0044267//cellular protein metabolic process;GO:0006464//cellular protein modification process;GO:0008152//metabolic process;GO:0044260//cellular macromolecule metabolic process;GO:0043170//macromolecule metab…
ENSMUSG00000050711	0.25	82.8	0.0825	14.4	7.44746	0.00053373	0.00429757	yes	Scg2	secretogranin II [Source:MGI Symbol;Acc:MGI:103033]	-	-	-	-	GO:0005576//extracellular region;GO:0005622//intracellular;GO:0005623//cell;GO:0044421//extracellular region part;GO:0044444//cytoplasmic part;GO:0043226//organelle;GO:0005575//cellular_component;GO:0043229//intracellular organelle;GO:0044424//intracellular part;GO:0044464//cell part;GO:0005615//extracellular space;GO:0005737//cytoplasm;GO:0031410//cytoplasmic vesicle;GO:0031982//vesicle	GO:0003674//molecular_function	GO:0044763//single-organism cellular process;GO:0016265//death;GO:0043170//macromolecule metabolic process;GO:0044700//single organism signaling;GO:0019538//protein metabolic process;GO:0008150//biological_process;GO:0002376//immune system process;GO:0044267//cellular protein metabolic process;GO:0009987//cellular process;GO:0044238//primary metabolic process;GO:0044237//cellular metabolic proces…
ENSMUSG00000068748	0	3.2	0.001	0.166	7.37504	0.00827285	0.0423574	yes	Ptprz1	protein tyrosine phosphatase, receptor type Z, polypeptide 1 [Source:MGI Symbol;Acc:MGI:97816]	-	-	-	-	GO:0044421//extracellular region part;GO:0005737//cytoplasm;GO:0044424//intracellular part;GO:0005886//plasma membrane;GO:0005576//extracellular region;GO:0044464//cell part;GO:0005623//cell;GO:0016020//membrane;GO:0005622//intracellular;GO:0005575//cellular_component;GO:0071944//cell periphery;GO:0005615//extracellular space;GO:0031012//extracellular matrix;GO:0043226//organelle	GO:0043167//ion binding;GO:0042578//phosphoric ester hydrolase activity;GO:0016787//hydrolase activity;GO:0016791//phosphatase activity;GO:0003674//molecular_function;GO:0003824//catalytic activity;GO:0005488//binding;GO:0016788//hydrolase activity, acting on ester bonds;GO:0016829//lyase activity	GO:0044699//single-organism process;GO:0044237//cellular metabolic process;GO:0048856//anatomical structure development;GO:0022610//biological adhesion;GO:0030154//cell differentiation;GO:0040011//locomotion;GO:0032989//cellular component morphogenesis;GO:0006928//movement of cell or subcellular component;GO:0044238//primary metabolic process;GO:0043412//macromolecule modification;GO:0044763//sin…
ENSMUSG00000036377	0.25	18.2	0.025	3.216	7.0072	2.16e-07	3.94e-06	yes	C530008M17Rik	-	-	-	-	-	-	-	-
ENSMUSG00000027871	1.87	281.188	0.8275	77.154	6.54284	0.000726093	0.00559082	yes	Hsd3b1	hydroxy-delta-5-steroid dehydrogenase, 3 beta- and steroid delta-isomerase 1 [Source:MGI Symbol;Acc:MGI:96233]	Organismal Systems;Metabolism	Endocrine system;Global and Overview;Lipid metabolism	ko01100//Metabolic pathways;ko00140//Steroid hormone biosynthesis;ko04925//Aldosterone synthesis and secretion;ko04913//Ovarian Steroidogenesis	K00070	GO:0005575//cellular_component;GO:0043231//intracellular membrane-bounded organelle;GO:0043229//intracellular organelle;GO:0044424//intracellular part;GO:0044464//cell part;GO:0005623//cell;GO:0005737//cytoplasm;GO:0005783//endoplasmic reticulum;GO:0012505//endomembrane system;GO:0044444//cytoplasmic part;GO:0005622//intracellular;GO:0005739//mitochondrion;GO:0043227//membrane-bounded organelle;G…	GO:0003824//catalytic activity;GO:0016853//isomerase activity;GO:0016491//oxidoreductase activity;GO:0003674//molecular_function	GO:0048856//anatomical structure development;GO:0008150//biological_process;GO:0006629//lipid metabolic process;GO:0044238//primary metabolic process;GO:0044699//single-organism process;GO:0071704//organic substance metabolic process;GO:0032502//developmental process;GO:0008152//metabolic process;GO:0009058//biosynthetic process;GO:0044710//single-organism metabolic process
ENSMUSG00000102037	0.175	21.542	0.12	10.506	6.45204	1.83e-08	3.92e-07	yes	Bcl2a1a	B cell leukemia/lymphoma 2 related protein A1a [Source:MGI Symbol;Acc:MGI:102687]	Human Diseases;Environmental Information Processing	Cancers;Signal transduction	ko05202//Transcriptional misregulation in cancers;ko04064//NF-kappa B signaling pathway	K02162	GO:0043227//membrane-bounded organelle;GO:0005575//cellular_component;GO:0005739//mitochondrion;GO:0044444//cytoplasmic part;GO:0005622//intracellular;GO:0043229//intracellular organelle;GO:0005737//cytoplasm;GO:0043231//intracellular membrane-bounded organelle;GO:0043226//organelle;GO:0005623//cell;GO:0044464//cell part;GO:0044424//intracellular part	GO:0003674//molecular_function	GO:0050789//regulation of biological process;GO:0044763//single-organism cellular process;GO:0007154//cell communication;GO:0051716//cellular response to stimulus;GO:0050794//regulation of cellular process;GO:0016265//death;GO:0006950//response to stress;GO:0044700//single organism signaling;GO:0050896//response to stimulus;GO:0023052//signaling;GO:0007165//signal transduction;GO:0008150//biologi…
ENSMUSG00000027350	0.5	87.4	0.1575	13.444	6.41547	0.00365934	0.0216198	yes	Chgb	chromogranin B [Source:MGI Symbol;Acc:MGI:88395]	-	-	-	-	GO:0043229//intracellular organelle;GO:0005576//extracellular region;GO:0005615//extracellular space;GO:0044464//cell part;GO:0005623//cell;GO:0005622//intracellular;GO:0043226//organelle;GO:0005575//cellular_component;GO:0044421//extracellular region part;GO:0031982//vesicle;GO:0031410//cytoplasmic vesicle;GO:0044424//intracellular part;GO:0005737//cytoplasm;GO:0044444//cytoplasmic part	GO:0003674//molecular_function	-
ENSMUSG00000031574	0.75	136	0.5825	48.946	6.39279	0.00125898	0.00897941	yes	Star	steroidogenic acute regulatory protein [Source:MGI Symbol;Acc:MGI:102760]	Organismal Systems	Endocrine system	ko04925//Aldosterone synthesis and secretion;ko04913//Ovarian Steroidogenesis	K16931	GO:0043231//intracellular membrane-bounded organelle;GO:0043227//membrane-bounded organelle;GO:0005622//intracellular;GO:0005739//mitochondrion;GO:0043229//intracellular organelle;GO:0005737//cytoplasm;GO:0005829//cytosol;GO:0044464//cell part;GO:0005623//cell;GO:0005575//cellular_component;GO:0044444//cytoplasmic part;GO:0044424//intracellular part;GO:0043226//organelle	GO:0003674//molecular_function;GO:0005488//binding;GO:0008289//lipid binding	GO:0019748//secondary metabolic process;GO:0000003//reproduction;GO:0023052//signaling;GO:0051234//establishment of localization;GO:0032502//developmental process;GO:0009987//cellular process;GO:0044763//single-organism cellular process;GO:0008152//metabolic process;GO:0065007//biological regulation;GO:0065008//regulation of biological quality;GO:0044767//single-organism developmental process;GO:…
ENSMUSG00000060311	0.5	75.396	0.43	31.866	6.21154	1.65e-16	1e-14	yes	Mucl1	mucin-like 1 [Source:MGI Symbol;Acc:MGI:98393]	-	-	-	-	GO:0005575//cellular_component	GO:0003674//molecular_function	GO:0008150//biological_process
ENSMUSG00000021922	0.25	26	0.035	2.492	6.15381	3.94e-08	7.97e-07	yes	Itih4	inter alpha-trypsin inhibitor, heavy chain 4 [Source:MGI Symbol;Acc:MGI:109536]	-	-	-	-	GO:0005575//cellular_component;GO:0031012//extracellular matrix;GO:0005576//extracellular region;GO:0005737//cytoplasm;GO:0005622//intracellular;GO:0005623//cell;GO:0044464//cell part;GO:0016020//membrane;GO:0044424//intracellular part;GO:0071944//cell periphery;GO:0005886//plasma membrane	GO:0003674//molecular_function;GO:0030234//enzyme regulator activity;GO:0098772//molecular function regulator	GO:0044710//single-organism metabolic process;GO:0044699//single-organism process;GO:0008150//biological_process;GO:0006950//response to stress;GO:0008152//metabolic process;GO:0050896//response to stimulus;GO:0044281//small molecule metabolic process
ENSMUSG00000024365	4.75	566.4	1.7875	119.888	6.0676	0.000434092	0.00360266	yes	Cyp21a1	cytochrome P450, family 21, subfamily a, polypeptide 1 [Source:MGI Symbol;Acc:MGI:88591]	Metabolism;Organismal Systems	Endocrine system;Lipid metabolism;Global and Overview	ko01100//Metabolic pathways;ko00140//Steroid hormone biosynthesis;ko04925//Aldosterone synthesis and secretion	K00513	-	GO:0005488//binding;GO:0043167//ion binding;GO:0003674//molecular_function;GO:0003824//catalytic activity;GO:0016491//oxidoreductase activity	GO:0008150//biological_process
ENSMUSG00000075604	1.25	175.598	0.565	36.16	6	0.00303132	0.0185696	yes	Cyp11b1	cytochrome P450, family 11, subfamily b, polypeptide 1 [Source:MGI Symbol;Acc:MGI:88583]	Metabolism;Organismal Systems	Endocrine system;Global and Overview;Lipid metabolism	ko01100//Metabolic pathways;ko00140//Steroid hormone biosynthesis;ko04925//Aldosterone synthesis and secretion	K07433	GO:0044464//cell part;GO:0005623//cell;GO:0043226//organelle;GO:0005737//cytoplasm;GO:0043229//intracellular organelle;GO:0044444//cytoplasmic part;GO:0044424//intracellular part;GO:0043227//membrane-bounded organelle;GO:0005622//intracellular;GO:0005739//mitochondrion;GO:0005575//cellular_component;GO:0043231//intracellular membrane-bounded organelle	GO:0003674//molecular_function;GO:0005488//binding;GO:0016491//oxidoreductase activity;GO:0003824//catalytic activity;GO:0043167//ion binding	GO:0008152//metabolic process;GO:0032501//multicellular organismal process;GO:0003013//circulatory system process;GO:0006629//lipid metabolic process;GO:0009058//biosynthetic process;GO:0065008//regulation of biological quality;GO:0044710//single-organism metabolic process;GO:0065007//biological regulation;GO:0071704//organic substance metabolic process;GO:0042592//homeostatic process;GO:0044238/…
ENSMUSG00000021194	1	98.208	0.3925	21.722	5.79032	0.00180657	0.0120524	yes	Chga	chromogranin A [Source:MGI Symbol;Acc:MGI:88394]	-	-	-	-	GO:0005773//vacuole;GO:0005737//cytoplasm;GO:0043229//intracellular organelle;GO:0031982//vesicle;GO:0044464//cell part;GO:0043231//intracellular membrane-bounded organelle;GO:0005615//extracellular space;GO:0005575//cellular_component;GO:0043226//organelle;GO:0044421//extracellular region part;GO:0000323//lytic vacuole;GO:0044424//intracellular part;GO:0031410//cytoplasmic vesicle;GO:0005622//in…	GO:0003674//molecular_function	GO:0003013//circulatory system process;GO:0051234//establishment of localization;GO:0036211//protein modification process;GO:0008219//cell death;GO:0050896//response to stimulus;GO:0009987//cellular process;GO:0006464//cellular protein modification process;GO:0023052//signaling;GO:0019538//protein metabolic process;GO:0043412//macromolecule modification;GO:0016192//vesicle-mediated transport;GO:0…
ENSMUSG00000037161	0.25	22.4	0.1675	7.54	5.49233	0.000151665	0.00143704	yes	Mgarp	mitochondria localized glutamic acid rich protein [Source:MGI Symbol;Acc:MGI:1914999]	-	-	-	-	GO:0005575//cellular_component;GO:0044444//cytoplasmic part;GO:0005737//cytoplasm;GO:0005739//mitochondrion;GO:0043227//membrane-bounded organelle;GO:0043229//intracellular organelle;GO:0043226//organelle;GO:0005623//cell;GO:0043231//intracellular membrane-bounded organelle;GO:0044464//cell part;GO:0005622//intracellular;GO:0044424//intracellular part	GO:0003674//molecular_function	GO:0030705//cytoskeleton-dependent intracellular transport;GO:0044765//single-organism transport;GO:0071702//organic substance transport;GO:0006886//intracellular protein transport;GO:0008150//biological_process;GO:0051179//localization;GO:0008104//protein localization;GO:0071840//cellular component organization or biogenesis;GO:0045184//establishment of protein localization;GO:0051641//cellular …
ENSMUSG00000032661	0.5	26.2	0.0575	2.236	5.28121	4.64e-12	1.7e-10	yes	Oas3	2'-5' oligoadenylate synthetase 3 [Source:MGI Symbol;Acc:MGI:2180850]	Human Diseases	Infectious diseases	ko05168//Herpes simplex infection;ko05164//Influenza A;ko05162//Measles;ko05160//Hepatitis C	K14216	GO:0031974//membrane-enclosed lumen;GO:0044446//intracellular organelle part;GO:0005737//cytoplasm;GO:0043227//membrane-bounded organelle;GO:0005634//nucleus;GO:0043229//intracellular organelle;GO:0071944//cell periphery;GO:0043226//organelle;GO:0070013//intracellular organelle lumen;GO:0005654//nucleoplasm;GO:0016020//membrane;GO:0005829//cytosol;GO:0005886//plasma membrane;GO:0031981//nuclear l…	GO:0003676//nucleic acid binding;GO:0016772//transferase activity, transferring phosphorus-containing groups;GO:0097159//organic cyclic compound binding;GO:0003824//catalytic activity;GO:1901363//heterocyclic compound binding;GO:0016779//nucleotidyltransferase activity;GO:0005488//binding;GO:0003674//molecular_function;GO:0003723//RNA binding;GO:0016740//transferase activity;GO:0043167//ion bindi…	GO:0006950//response to stress;GO:0044403//symbiosis, encompassing mutualism through parasitism;GO:0051704//multi-organism process;GO:0050896//response to stimulus;GO:0006807//nitrogen compound metabolic process;GO:0044237//cellular metabolic process;GO:0008152//metabolic process;GO:0009987//cellular process;GO:0008150//biological_process;GO:0044419//interspecies interaction between organisms;GO:…
ENSMUSG00000039521	0.25	15.6	0.0725	2.734	5.23689	2.33e-06	3.41e-05	yes	Foxp3	forkhead box P3 [Source:MGI Symbol;Acc:MGI:1891436]	Human Diseases	Immune diseases	ko05321//Inflammatiory bowel disease (IBD)	K10163	GO:0005737//cytoplasm;GO:0043229//intracellular organelle;GO:0005623//cell;GO:0031974//membrane-enclosed lumen;GO:0044422//organelle part;GO:0043231//intracellular membrane-bounded organelle;GO:0005634//nucleus;GO:0043226//organelle;GO:0070013//intracellular organelle lumen;GO:0031981//nuclear lumen;GO:0005622//intracellular;GO:0043227//membrane-bounded organelle;GO:0044446//intracellular organel…	GO:0005488//binding;GO:0043167//ion binding;GO:0003674//molecular_function;GO:0001071//nucleic acid binding transcription factor activity;GO:0003676//nucleic acid binding;GO:0008134//transcription factor binding;GO:0003677//DNA binding;GO:0019899//enzyme binding;GO:0000988//transcription factor activity, protein binding;GO:0097159//organic cyclic compound binding;GO:0005515//protein binding;GO:00…	GO:0007165//signal transduction;GO:0009058//biosynthetic process;GO:0042592//homeostatic process;GO:0023052//signaling;GO:0050896//response to stimulus;GO:0006996//organelle organization;GO:0044767//single-organism developmental process;GO:0051234//establishment of localization;GO:0008152//metabolic process;GO:0019538//protein metabolic process;GO:0034641//cellular nitrogen compound metabolic pro…
ENSMUSG00000024598	1.5	107.4	0.0875	3.124	5.15797	1.34e-29	3.16e-27	yes	Fbn2	fibrillin 2 [Source:MGI Symbol;Acc:MGI:95490]	-	-	-	-	GO:0005575//cellular_component;GO:0031012//extracellular matrix;GO:0005576//extracellular region	GO:0005488//binding;GO:0005198//structural molecule activity;GO:0043167//ion binding;GO:0003674//molecular_function	GO:0048869//cellular developmental process;GO:0050794//regulation of cellular process;GO:0007275//multicellular organism development;GO:0032501//multicellular organismal process;GO:0050896//response to stimulus;GO:0008150//biological_process;GO:0030154//cell differentiation;GO:0032502//developmental process;GO:0023052//signaling;GO:0044700//single organism signaling;GO:0007154//cell communication…
ENSMUSG00000022667	0.25	12.608	0.0925	3.274	5.14546	5.23e-07	8.73e-06	yes	Cd200r1	CD200 receptor 1 [Source:MGI Symbol;Acc:MGI:1889024]	-	-	-	-	GO:0005623//cell;GO:0071944//cell periphery;GO:0044464//cell part;GO:0016020//membrane;GO:0005575//cellular_component;GO:0032991//macromolecular complex;GO:0005886//plasma membrane	GO:0003674//molecular_function	GO:0044699//single-organism process;GO:0065007//biological regulation;GO:0044763//single-organism cellular process;GO:0007165//signal transduction;GO:0044700//single organism signaling;GO:0050896//response to stimulus;GO:0050794//regulation of cellular process;GO:0007155//cell adhesion;GO:0006950//response to stress;GO:0050789//regulation of biological process;GO:0008150//biological_process;GO:00…
ENSMUSG00000047592	0.5	17.4	0.1175	4.128	5.13471	1.99e-07	3.65e-06	yes	Nxpe5	neurexophilin and PC-esterase domain family, member 5 [Source:MGI Symbol;Acc:MGI:3584036]	-	-	-	-	GO:0005575//cellular_component	GO:0003674//molecular_function	GO:0008150//biological_process
ENSMUSG00000028362	0.25	13	0.13	4.52	5.11974	3.77e-07	6.5e-06	yes	Tnfsf8	tumor necrosis factor (ligand) superfamily, member 8 [Source:MGI Symbol;Acc:MGI:88328]	Environmental Information Processing	Signaling molecules and interaction	ko04060//Cytokine-cytokine receptor interaction	K05471	GO:0005615//extracellular space;GO:0005576//extracellular region;GO:0005575//cellular_component;GO:0044421//extracellular region part	GO:0003674//molecular_function	GO:0051716//cellular response to stimulus;GO:0044767//single-organism developmental process;GO:0065007//biological regulation;GO:0002376//immune system process;GO:0048856//anatomical structure development;GO:0044763//single-organism cellular process;GO:0006950//response to stress;GO:0008152//metabolic process;GO:0048869//cellular developmental process;GO:0050789//regulation of biological process;…
ENSMUSG00000000791	0.25	11.4	0.0425	1.356	4.99575	1.55e-05	0.000187458	yes	Il12rb1	interleukin 12 receptor, beta 1 [Source:MGI Symbol;Acc:MGI:104579]	Human Diseases;Environmental Information Processing	Immune diseases;Signaling molecules and interaction;Signal transduction	ko04060//Cytokine-cytokine receptor interaction;ko04630//Jak-STAT signaling pathway;ko05321//Inflammatiory bowel disease (IBD)	K05063	GO:0071944//cell periphery;GO:0032991//macromolecular complex;GO:0016020//membrane;GO:0044464//cell part;GO:0005623//cell;GO:0005886//plasma membrane;GO:0005575//cellular_component	GO:0003674//molecular_function	GO:0007165//signal transduction;GO:0022610//biological adhesion;GO:0009987//cellular process;GO:0044700//single organism signaling;GO:0043412//macromolecule modification;GO:0065007//biological regulation;GO:0044238//primary metabolic process;GO:0008283//cell proliferation;GO:0044237//cellular metabolic process;GO:0007155//cell adhesion;GO:0002376//immune system process;GO:0044699//single-organism…
ENSMUSG00000052131	2.6775	123.788	1.265	39.356	4.95937	4.65e-05	0.000504776	yes	Akr1b7	aldo-keto reductase family 1, member B7 [Source:MGI Symbol;Acc:MGI:101918]	Metabolism	Global and Overview;Carbohydrate metabolism;Lipid metabolism	ko01100//Metabolic pathways;ko00561//Glycerolipid metabolism;ko00040//Pentose and glucuronate interconversions;ko00051//Fructose and mannose metabolism;ko00052//Galactose metabolism	K00011	GO:0044424//intracellular part;GO:0005575//cellular_component;GO:0005739//mitochondrion;GO:0005737//cytoplasm;GO:0005622//intracellular;GO:0043231//intracellular membrane-bounded organelle;GO:0043226//organelle;GO:0043229//intracellular organelle;GO:0043227//membrane-bounded organelle;GO:0005623//cell;GO:0044464//cell part;GO:0044444//cytoplasmic part	GO:0003674//molecular_function;GO:0003824//catalytic activity;GO:0016491//oxidoreductase activity	GO:0044699//single-organism process;GO:0044710//single-organism metabolic process;GO:0044238//primary metabolic process;GO:0006629//lipid metabolic process;GO:0008152//metabolic process;GO:0008150//biological_process;GO:0071704//organic substance metabolic process
ENSMUSG00000057425	3.125	167.144	0.815	24.6	4.91571	8.79e-25	1.27e-22	yes	Ugt2b37	UDP glucuronosyltransferase 2 family, polypeptide B37 [Source:MGI Symbol;Acc:MGI:2148239]	Human Diseases;Metabolism	Metabolism of cofactors and vitamins;Cancers;Lipid metabolism;Carbohydrate metabolism;Xenobiotics biodegradation and metabolism;Global and Overview	ko01100//Metabolic pathways;ko01110//Biosynthesis of secondary metabolites;ko05204//Chemical carcinogenesis;ko00830//Retinol metabolism;ko00140//Steroid hormone biosynthesis;ko00982//Drug metabolism - cytochrome P450;ko00980//Metabolism of xenobiotics by cytochrome P450;ko00500//Starch and sucrose metabolism;ko00983//Drug metabolism - other enzymes;ko00860//Porphyrin and chlorophyll metabolism;ko…	K00699	GO:0044422//organelle part;GO:0044446//intracellular organelle part;GO:0043231//intracellular membrane-bounded organelle;GO:0005575//cellular_component;GO:0012505//endomembrane system;GO:0043229//intracellular organelle;GO:0005622//intracellular;GO:0005634//nucleus;GO:0005737//cytoplasm;GO:0005623//cell;GO:0044464//cell part;GO:0005739//mitochondrion;GO:0044444//cytoplasmic part;GO:0031975//envel…	GO:0003674//molecular_function;GO:0016740//transferase activity;GO:0016757//transferase activity, transferring glycosyl groups;GO:0003824//catalytic activity	-
ENSMUSG00000031554	0.25	11.4	0.0525	1.462	4.79948	2.39e-05	0.000274979	yes	Adam5	a disintegrin and metallopeptidase domain 5 [Source:MGI Symbol;Acc:MGI:104730]	-	-	-	-	GO:0005575//cellular_component	GO:0008233//peptidase activity;GO:0003824//catalytic activity;GO:0003674//molecular_function;GO:0016787//hydrolase activity	GO:0008150//biological_process
ENSMUSG00000060548	0.25	9.4	0.0725	2.012	4.79451	0.00171371	0.0115236	yes	Tnfrsf19	tumor necrosis factor receptor superfamily, member 19 [Source:MGI Symbol;Acc:MGI:1352474]	Environmental Information Processing	Signaling molecules and interaction	ko04060//Cytokine-cytokine receptor interaction	K05155	GO:0005575//cellular_component;GO:0071944//cell periphery;GO:0005576//extracellular region;GO:0016020//membrane;GO:0005623//cell;GO:0044464//cell part;GO:0005886//plasma membrane	GO:0003674//molecular_function	GO:0044260//cellular macromolecule metabolic process;GO:0044700//single organism signaling;GO:0023052//signaling;GO:0050789//regulation of biological process;GO:0044267//cellular protein metabolic process;GO:0044238//primary metabolic process;GO:0044237//cellular metabolic process;GO:0065007//biological regulation;GO:0051716//cellular response to stimulus;GO:0032502//developmental process;GO:0008…
ENSMUSG00000056035	0.4575	22.876	0.1575	4.358	4.79024	0.00152969	0.0104593	yes	Cyp3a11	cytochrome P450, family 3, subfamily a, polypeptide 11 [Source:MGI Symbol;Acc:MGI:88609]	Metabolism;Human Diseases	Global and Overview;Lipid metabolism;Metabolism of cofactors and vitamins;Cancers	ko01100//Metabolic pathways;ko05204//Chemical carcinogenesis;ko00830//Retinol metabolism;ko00140//Steroid hormone biosynthesis;ko00591//Linoleic acid metabolism	K07424	GO:0005783//endoplasmic reticulum;GO:0005737//cytoplasm;GO:0043227//membrane-bounded organelle;GO:0043231//intracellular membrane-bounded organelle;GO:0043226//organelle;GO:0005622//intracellular;GO:0044424//intracellular part;GO:0005623//cell;GO:0044464//cell part;GO:0005575//cellular_component;GO:0044444//cytoplasmic part;GO:0043229//intracellular organelle;GO:0012505//endomembrane system	GO:0003824//catalytic activity;GO:0005488//binding;GO:0016491//oxidoreductase activity;GO:0043167//ion binding;GO:0003674//molecular_function	GO:0008150//biological_process
ENSMUSG00000030187	0.5	32.4	0.3225	8.864	4.78059	1.96e-13	8.39e-12	yes	Klra2	killer cell lectin-like receptor, subfamily A, member 2 [Source:MGI Symbol;Acc:MGI:101906]	-	-	-	-	GO:0005575//cellular_component	GO:0003674//molecular_function	-
ENSMUSG00000039462	0.25	16.8	0.07	1.91	4.77007	0.00177392	0.0118766	yes	Col10a1	collagen, type X, alpha 1 [Source:MGI Symbol;Acc:MGI:88445]	Organismal Systems	Digestive system	ko04974//Protein digestion and absorption	K19479	GO:0005575//cellular_component;GO:0044424//intracellular part;GO:0032991//macromolecular complex;GO:0031012//extracellular matrix;GO:0044464//cell part;GO:0044421//extracellular region part;GO:0005623//cell;GO:0005622//intracellular;GO:0005576//extracellular region;GO:0005615//extracellular space;GO:0005737//cytoplasm	GO:0003674//molecular_function;GO:0005198//structural molecule activity;GO:0005488//binding;GO:0043167//ion binding	GO:0071840//cellular component organization or biogenesis;GO:0043062//extracellular structure organization;GO:0048856//anatomical structure development;GO:0044763//single-organism cellular process;GO:0030198//extracellular matrix organization;GO:0008150//biological_process;GO:0009987//cellular process;GO:0016043//cellular component organization;GO:0032502//developmental process;GO:0044699//single…
ENSMUSG00000051242	0.9	43.732	0.1625	4.416	4.76423	1.06e-16	6.55e-15	yes	Pcdhb9	protocadherin beta 9 [Source:MGI Symbol;Acc:MGI:2136744]	-	-	-	-	GO:0044464//cell part;GO:0071944//cell periphery;GO:0005886//plasma membrane;GO:0005623//cell;GO:0016020//membrane;GO:0005575//cellular_component	GO:0003674//molecular_function;GO:0005488//binding;GO:0043167//ion binding	GO:0022610//biological adhesion;GO:0008150//biological_process;GO:0007155//cell adhesion
ENSMUSG00000005338	0.25	10.2	0.08	2.152	4.74953	4.26e-06	5.88e-05	yes	Cadm3	cell adhesion molecule 3 [Source:MGI Symbol;Acc:MGI:2137858]	Environmental Information Processing	Signaling molecules and interaction	ko04514//Cell adhesion molecules (CAMs)	K06780	GO:0016020//membrane;GO:0005886//plasma membrane;GO:0005575//cellular_component;GO:0044464//cell part;GO:0071944//cell periphery;GO:0005623//cell	GO:0003674//molecular_function	GO:0007155//cell adhesion;GO:0008150//biological_process;GO:0022610//biological adhesion
ENSMUSG00000025877	1.25	30.004	0.185	4.796	4.69623	3.45e-07	6.01e-06	yes	Hk3	hexokinase 3 [Source:MGI Symbol;Acc:MGI:2670962]	Environmental Information Processing;Metabolism;Organismal Systems;Human Diseases	Biosynthesis of other secondary metabolites;Endocrine and metabolic diseases;Global and Overview;Signal transduction;Carbohydrate metabolism;Cancers;Endocrine system;Digestive system	ko01100//Metabolic pathways;ko01110//Biosynthesis of secondary metabolites;ko01130//Biosynthesis of antibiotics;ko01120//Microbial metabolism in diverse environments;ko04910//Insulin signaling pathway;ko01200//Carbon metabolism;ko04066//HIF-1 signaling pathway;ko00010//Glycolysis / Gluconeogenesis;ko05230//Central carbon metabolism in cancer;ko00500//Starch and sucrose metabolism;ko04930//Type II…	K00844	GO:0043231//intracellular membrane-bounded organelle;GO:0005737//cytoplasm;GO:0043227//membrane-bounded organelle;GO:0005623//cell;GO:0043229//intracellular organelle;GO:0044464//cell part;GO:0005739//mitochondrion;GO:0005829//cytosol;GO:0032991//macromolecular complex;GO:0043226//organelle;GO:0005575//cellular_component;GO:0044444//cytoplasmic part;GO:0044424//intracellular part;GO:0005622//intr…	GO:0016772//transferase activity, transferring phosphorus-containing groups;GO:0043167//ion binding;GO:0005515//protein binding;GO:0003674//molecular_function;GO:0003824//catalytic activity;GO:0005488//binding;GO:0016301//kinase activity;GO:0016740//transferase activity;GO:0019899//enzyme binding	GO:0044763//single-organism cellular process;GO:1901361//organic cyclic compound catabolic process;GO:0071704//organic substance metabolic process;GO:0044237//cellular metabolic process;GO:0065007//biological regulation;GO:1901360//organic cyclic compound metabolic process;GO:0006091//generation of precursor metabolites and energy;GO:0065008//regulation of biological quality;GO:0006139//nucleobas…
ENSMUSG00000039252	0.5	19	0.1125	2.894	4.68507	6.32e-10	1.76e-08	yes	Lgi2	leucine-rich repeat LGI family, member 2 [Source:MGI Symbol;Acc:MGI:2180196]	-	-	-	-	GO:0005575//cellular_component;GO:0005576//extracellular region;GO:0005615//extracellular space;GO:0044421//extracellular region part	GO:0003674//molecular_function	GO:0008150//biological_process
ENSMUSG00000074505	0.5	16.8	0.015	0.374	4.64	1.28e-06	1.99e-05	yes	Fat3	FAT atypical cadherin 3 [Source:MGI Symbol;Acc:MGI:2444314]	-	-	-	-	GO:0016020//membrane;GO:0005886//plasma membrane;GO:0005623//cell;GO:0071944//cell periphery;GO:0044464//cell part;GO:0005575//cellular_component	GO:0003674//molecular_function;GO:0043167//ion binding;GO:0005488//binding	GO:0008150//biological_process;GO:0022610//biological adhesion;GO:0007155//cell adhesion
ENSMUSG00000035914	0.25	10.4	0.1475	3.666	4.63542	1.91e-05	0.000224587	yes	Cd276	CD276 antigen [Source:MGI Symbol;Acc:MGI:2183926]	Environmental Information Processing	Signaling molecules and interaction	ko04514//Cell adhesion molecules (CAMs)	K06746	GO:0071944//cell periphery;GO:0016020//membrane;GO:0005623//cell;GO:0005886//plasma membrane;GO:0005575//cellular_component;GO:0044464//cell part	GO:0003674//molecular_function	GO:0006810//transport;GO:0006950//response to stress;GO:0048869//cellular developmental process;GO:0051716//cellular response to stimulus;GO:0009058//biosynthetic process;GO:0008150//biological_process;GO:0008152//metabolic process;GO:0050794//regulation of cellular process;GO:0030154//cell differentiation;GO:0023052//signaling;GO:0050896//response to stimulus;GO:0044699//single-organism process;…
ENSMUSG00000015852	3.75	143.382	1.0625	25.65	4.59342	1.23e-43	9.44e-41	yes	Fcrls	Fc receptor-like S, scavenger receptor [Source:MGI Symbol;Acc:MGI:1933397]	-	-	-	-	GO:0005575//cellular_component	GO:0003674//molecular_function	GO:0006810//transport;GO:0016192//vesicle-mediated transport;GO:0008150//biological_process;GO:0051234//establishment of localization;GO:0051179//localization
ENSMUSG00000038555	0.25	8.2	0.1225	2.83	4.52995	0.000243405	0.00216116	yes	Reep2	receptor accessory protein 2 [Source:MGI Symbol;Acc:MGI:2385070]	-	-	-	-	GO:0005783//endoplasmic reticulum;GO:0005737//cytoplasm;GO:0043231//intracellular membrane-bounded organelle;GO:0005886//plasma membrane;GO:0043232//intracellular non-membrane-bounded organelle;GO:0005575//cellular_component;GO:0043227//membrane-bounded organelle;GO:0016020//membrane;GO:0071944//cell periphery;GO:0044464//cell part;GO:0005622//intracellular;GO:0043228//non-membrane-bounded organe…	GO:0003674//molecular_function	GO:0051234//establishment of localization;GO:0051179//localization;GO:0008150//biological_process;GO:0016043//cellular component organization;GO:0061024//membrane organization;GO:0071840//cellular component organization or biogenesis;GO:0032501//multicellular organismal process;GO:0006810//transport;GO:0009987//cellular process;GO:0050877//neurological system process;GO:0003008//system process
ENSMUSG00000026999	0.425	23.32	0.2675	6.082	4.50694	7.09e-07	1.16e-05	yes	Nup35	nucleoporin 35 [Source:MGI Symbol;Acc:MGI:1916732]	Genetic Information Processing	Translation	ko03013//RNA transport	K14313	GO:0043233//organelle lumen;GO:0005634//nucleus;GO:0005635//nuclear envelope;GO:0044424//intracellular part;GO:0044428//nuclear part;GO:0070013//intracellular organelle lumen;GO:0031981//nuclear lumen;GO:0005623//cell;GO:0031975//envelope;GO:0043226//organelle;GO:0005575//cellular_component;GO:0044464//cell part;GO:0071944//cell periphery;GO:0005654//nucleoplasm;GO:0044446//intracellular organell…	GO:0008289//lipid binding;GO:0003677//DNA binding;GO:0003674//molecular_function;GO:0005198//structural molecule activity;GO:0043167//ion binding;GO:1901363//heterocyclic compound binding;GO:0097159//organic cyclic compound binding;GO:0003676//nucleic acid binding;GO:0005488//binding	GO:0051234//establishment of localization;GO:0051169//nuclear transport;GO:0006810//transport;GO:0006913//nucleocytoplasmic transport;GO:0051641//cellular localization;GO:0051179//localization;GO:0051649//establishment of localization in cell;GO:0016482//cytoplasmic transport;GO:0046907//intracellular transport;GO:0008150//biological_process
ENSMUSG00000035964	0.25	8.4	0.0925	2.1	4.50479	8.48e-05	0.000864196	yes	Tmem59l	transmembrane protein 59-like [Source:MGI Symbol;Acc:MGI:1915187]	-	-	-	-	GO:0044444//cytoplasmic part;GO:0043231//intracellular membrane-bounded organelle;GO:0043229//intracellular organelle;GO:0005622//intracellular;GO:0005737//cytoplasm;GO:0005575//cellular_component;GO:0005623//cell;GO:0044464//cell part;GO:0044424//intracellular part;GO:0012505//endomembrane system;GO:0043226//organelle;GO:0043227//membrane-bounded organelle;GO:0005794//Golgi apparatus	GO:0003674//molecular_function	GO:0008150//biological_process
ENSMUSG00000090942	0.5	15.6	0.15	3.286	4.4533	6.36e-07	1.05e-05	yes	F830016B08Rik	RIKEN cDNA F830016B08 gene [Source:MGI Symbol;Acc:MGI:3588218]	-	-	-	-	GO:0005622//intracellular;GO:0005575//cellular_component;GO:0012505//endomembrane system;GO:0043227//membrane-bounded organelle;GO:0044444//cytoplasmic part;GO:0043229//intracellular organelle;GO:0044464//cell part;GO:0005623//cell;GO:0043231//intracellular membrane-bounded organelle;GO:0005783//endoplasmic reticulum;GO:0043226//organelle;GO:0005737//cytoplasm;GO:0044424//intracellular part	GO:0003674//molecular_function;GO:0016787//hydrolase activity;GO:0043167//ion binding;GO:0016462//pyrophosphatase activity;GO:0005488//binding;GO:0017111//nucleoside-triphosphatase activity;GO:0003824//catalytic activity;GO:0016817//hydrolase activity, acting on acid anhydrides;GO:0003924//GTPase activity;GO:0016818//hydrolase activity, acting on acid anhydrides, in phosphorus-containing anhydrid…	GO:0008150//biological_process;GO:0006950//response to stress;GO:0050896//response to stimulus
ENSMUSG00000034641	0.25	18.026	0.325	6.99	4.42678	4.48e-07	7.6e-06	yes	Cd300ld	CD300 molecule like family member d [Source:MGI Symbol;Acc:MGI:2442358]	-	-	-	-	GO:0005623//cell;GO:0005886//plasma membrane;GO:0016020//membrane;GO:0005575//cellular_component;GO:0044464//cell part;GO:0071944//cell periphery	GO:0003674//molecular_function	GO:0044403//symbiosis, encompassing mutualism through parasitism;GO:0002376//immune system process;GO:0051704//multi-organism process;GO:0008150//biological_process;GO:0044419//interspecies interaction between organisms
ENSMUSG00000079293	0.5	25.4	0.46	9.858	4.42159	2.94e-10	8.59e-09	yes	Clec7a	C-type lectin domain family 7, member a [Source:MGI Symbol;Acc:MGI:1861431]	Cellular Processes;Human Diseases	Infectious diseases;Transport and catabolism	ko05152//Tuberculosis;ko04145//Phagosome	K10074	GO:0005886//plasma membrane;GO:0071944//cell periphery;GO:0044464//cell part;GO:0005623//cell;GO:0005575//cellular_component;GO:0016020//membrane	GO:0003674//molecular_function;GO:0005488//binding;GO:0043167//ion binding	GO:0050896//response to stimulus;GO:0002376//immune system process;GO:0008150//biological_process;GO:0006950//response to stress
ENSMUSG00000072244	0.25	5	0.07	1.468	4.39035	0.00737522	0.0384119	yes	Trim6	tripartite motif-containing 6 [Source:MGI Symbol;Acc:MGI:2137352]	-	-	-	-	GO:0044444//cytoplasmic part;GO:0043227//membrane-bounded organelle;GO:0005623//cell;GO:0005737//cytoplasm;GO:0043226//organelle;GO:0043229//intracellular organelle;GO:0043231//intracellular membrane-bounded organelle;GO:0005575//cellular_component;GO:0044424//intracellular part;GO:0005634//nucleus;GO:0005622//intracellular;GO:0005829//cytosol;GO:0044464//cell part	GO:0019899//enzyme binding;GO:0030674//protein binding, bridging;GO:0008134//transcription factor binding;GO:0003674//molecular_function;GO:0043167//ion binding;GO:0005488//binding;GO:0060090//binding, bridging;GO:0005515//protein binding	GO:0044237//cellular metabolic process;GO:0050896//response to stimulus;GO:0044403//symbiosis, encompassing mutualism through parasitism;GO:0071840//cellular component organization or biogenesis;GO:0065007//biological regulation;GO:0007165//signal transduction;GO:0009987//cellular process;GO:0065008//regulation of biological quality;GO:0051179//localization;GO:0043170//macromolecule metabolic pro…
ENSMUSG00000069515	4.02	129.842	3.2525	66.38	4.35113	7.07e-26	1.2e-23	yes	Lyz1	lysozyme 1 [Source:MGI Symbol;Acc:MGI:96902]	Organismal Systems	Digestive system	ko04970//Salivary secretion	K13915	GO:0043229//intracellular organelle;GO:0043226//organelle;GO:0043231//intracellular membrane-bounded organelle;GO:0005783//endoplasmic reticulum;GO:0005622//intracellular;GO:0044464//cell part;GO:0005576//extracellular region;GO:0044421//extracellular region part;GO:0005615//extracellular space;GO:0005623//cell;GO:0043227//membrane-bounded organelle;GO:0031410//cytoplasmic vesicle;GO:0005737//cyt…	GO:0003674//molecular_function;GO:0016787//hydrolase activity;GO:0003824//catalytic activity;GO:0016798//hydrolase activity, acting on glycosyl bonds	GO:0050896//response to stimulus;GO:0008150//biological_process;GO:0006950//response to stress
ENSMUSG00000026683	0.5	17.2	0.1825	3.7	4.34156	1.71e-06	2.58e-05	yes	Nuf2	NUF2, NDC80 kinetochore complex component [Source:MGI Symbol;Acc:MGI:1914227]	-	-	-	-	GO:0005694//chromosome;GO:0070013//intracellular organelle lumen;GO:0043233//organelle lumen;GO:0005634//nucleus;GO:0044464//cell part;GO:0031981//nuclear lumen;GO:0000228//nuclear chromosome;GO:0005622//intracellular;GO:0044428//nuclear part;GO:0005575//cellular_component;GO:0043229//intracellular organelle;GO:0005623//cell;GO:0043226//organelle;GO:0043228//non-membrane-bounded organelle;GO:0031…	GO:0003674//molecular_function	GO:0044763//single-organism cellular process;GO:0000003//reproduction;GO:0007010//cytoskeleton organization;GO:0009987//cellular process;GO:0007049//cell cycle;GO:0000278//mitotic cell cycle;GO:0051276//chromosome organization;GO:0044699//single-organism process;GO:0006996//organelle organization;GO:0051301//cell division;GO:0016043//cellular component organization;GO:0008150//biological_process;…
ENSMUSG00000060093	0.99	31.084	1.135	22.556	4.31275	5.83e-09	1.38e-07	yes	Hist1h4a	histone cluster 1, H4a [Source:MGI Symbol;Acc:MGI:2448419]	Human Diseases	Immune diseases;Substance dependence;Cancers	ko05203//Viral carcinogenesis;ko05034//Alcoholism;ko05322//Systemic lupus erythematosus	K11254	GO:0043229//intracellular organelle;GO:0032991//macromolecular complex;GO:0005634//nucleus;GO:0031974//membrane-enclosed lumen;GO:0044446//intracellular organelle part;GO:0005623//cell;GO:0043228//non-membrane-bounded organelle;GO:0031981//nuclear lumen;GO:0000228//nuclear chromosome;GO:0044422//organelle part;GO:0005654//nucleoplasm;GO:0005694//chromosome;GO:0070013//intracellular organelle lume…	GO:0005488//binding;GO:0097159//organic cyclic compound binding;GO:0003674//molecular_function;GO:0003677//DNA binding;GO:1901363//heterocyclic compound binding;GO:0003676//nucleic acid binding	GO:0022607//cellular component assembly;GO:0002376//immune system process;GO:0044699//single-organism process;GO:0008152//metabolic process;GO:0044767//single-organism developmental process;GO:0065003//macromolecular complex assembly;GO:0051276//chromosome organization;GO:0048869//cellular developmental process;GO:0032502//developmental process;GO:0044085//cellular component biogenesis;GO:0043933…
ENSMUSG00000029283	0.25	7	0.06	1.178	4.29523	0.00199977	0.0131139	yes	Cdc7	cell division cycle 7 (S. cerevisiae) [Source:MGI Symbol;Acc:MGI:1309511]	Cellular Processes	Cell growth and death	ko04110//Cell cycle	K02214	GO:0043231//intracellular membrane-bounded organelle;GO:0043233//organelle lumen;GO:0031981//nuclear lumen;GO:0044422//organelle part;GO:0070013//intracellular organelle lumen;GO:0005622//intracellular;GO:0005575//cellular_component;GO:0005623//cell;GO:0005654//nucleoplasm;GO:0005856//cytoskeleton;GO:0005737//cytoplasm;GO:0005634//nucleus;GO:0043226//organelle;GO:0005576//extracellular region;GO:…	GO:0016772//transferase activity, transferring phosphorus-containing groups;GO:0003824//catalytic activity;GO:0043167//ion binding;GO:0016301//kinase activity;GO:0003674//molecular_function;GO:0016740//transferase activity;GO:0005488//binding	GO:0006139//nucleobase-containing compound metabolic process;GO:0006807//nitrogen compound metabolic process;GO:0090304//nucleic acid metabolic process;GO:0044763//single-organism cellular process;GO:0006259//DNA metabolic process;GO:0000278//mitotic cell cycle;GO:0008150//biological_process;GO:0009058//biosynthetic process;GO:0043412//macromolecule modification;GO:0008152//metabolic process;GO:0…
ENSMUSG00000068246	1.5	37.002	0.5875	11.518	4.29316	6.77e-13	2.71e-11	yes	Apol9b	apolipoprotein L 9b [Source:MGI Symbol;Acc:MGI:1919148]	-	-	-	-	GO:0005576//extracellular region;GO:0005575//cellular_component	GO:0008289//lipid binding;GO:0005488//binding;GO:0003674//molecular_function	GO:0051179//localization;GO:0006810//transport;GO:0008150//biological_process;GO:0051234//establishment of localization
ENSMUSG00000025161	1	39.4	0.4375	8.512	4.28214	1.17e-09	3.11e-08	yes	Slc16a3	solute carrier family 16 (monocarboxylic acid transporters), member 3 [Source:MGI Symbol;Acc:MGI:1933438]	Human Diseases	Cancers	ko05230//Central carbon metabolism in cancer	K08180	GO:0031967//organelle envelope;GO:0043231//intracellular membrane-bounded organelle;GO:0005635//nuclear envelope;GO:0005623//cell;GO:0043229//intracellular organelle;GO:0005575//cellular_component;GO:0012505//endomembrane system;GO:0071944//cell periphery;GO:0031975//envelope;GO:0044428//nuclear part;GO:0044464//cell part;GO:0005634//nucleus;GO:0005622//intracellular;GO:0044422//organelle part;GO…	GO:0005215//transporter activity;GO:0003674//molecular_function;GO:0022857//transmembrane transporter activity	GO:0044765//single-organism transport;GO:0055085//transmembrane transport;GO:0008150//biological_process;GO:0051179//localization;GO:0051234//establishment of localization;GO:1902578//single-organism localization;GO:0009987//cellular process;GO:0006810//transport;GO:0044763//single-organism cellular process;GO:0044699//single-organism process
ENSMUSG00000026285	0.25	7.2	0.11	1.954	4.15086	0.00484386	0.0270859	yes	Pdcd1	programmed cell death 1 [Source:MGI Symbol;Acc:MGI:104879]	Organismal Systems;Environmental Information Processing	Signaling molecules and interaction;Immune system	ko04514//Cell adhesion molecules (CAMs);ko04660//T cell receptor signaling pathway	K06744	GO:0005623//cell;GO:0005575//cellular_component;GO:0044464//cell part;GO:0016020//membrane;GO:0071944//cell periphery;GO:0005886//plasma membrane	GO:0003674//molecular_function	GO:0032502//developmental process;GO:0008150//biological_process;GO:0016265//death;GO:0008219//cell death;GO:0044699//single-organism process;GO:0048856//anatomical structure development;GO:0002376//immune system process;GO:0009987//cellular process;GO:0044763//single-organism cellular process
ENSMUSG00000038670	0.75	18.2	0.0825	1.434	4.11951	1.97e-07	3.63e-06	yes	Mybpc2	myosin binding protein C, fast-type [Source:MGI Symbol;Acc:MGI:1336170]	-	-	-	-	GO:0005622//intracellular;GO:0005737//cytoplasm;GO:0043226//organelle;GO:0044464//cell part;GO:0043228//non-membrane-bounded organelle;GO:0005856//cytoskeleton;GO:0005623//cell;GO:0032991//macromolecular complex;GO:0005575//cellular_component;GO:0043229//intracellular organelle;GO:0043232//intracellular non-membrane-bounded organelle;GO:0044424//intracellular part	GO:0005488//binding;GO:0008092//cytoskeletal protein binding;GO:0003674//molecular_function;GO:0005515//protein binding;GO:0005198//structural molecule activity	GO:0044767//single-organism developmental process;GO:0044763//single-organism cellular process;GO:0006996//organelle organization;GO:0030154//cell differentiation;GO:0009987//cellular process;GO:0071840//cellular component organization or biogenesis;GO:0043933//macromolecular complex subunit organization;GO:0044085//cellular component biogenesis;GO:0022610//biological adhesion;GO:0048869//cellula…
ENSMUSG00000074361	0.25	6.8	0.085	1.47	4.11221	0.00188146	0.0124831	yes	C5ar2	complement component 5a receptor 2 [Source:MGI Symbol;Acc:MGI:2442013]	-	-	-	-	GO:0005623//cell;GO:0005575//cellular_component;GO:0005886//plasma membrane;GO:0044464//cell part;GO:0016020//membrane;GO:0071944//cell periphery	GO:0003674//molecular_function	GO:0006464//cellular protein modification process;GO:0051234//establishment of localization;GO:0002376//immune system process;GO:0071704//organic substance metabolic process;GO:0051674//localization of cell;GO:0051179//localization;GO:0006928//movement of cell or subcellular component;GO:0007154//cell communication;GO:0006810//transport;GO:0044260//cellular macromolecule metabolic process;GO:0048…
ENSMUSG00000027811	0.25	6.6	0.2675	4.624	4.11153	0.000489554	0.00398708	yes	4930579G24Rik	RIKEN cDNA 4930579G24 gene [Source:MGI Symbol;Acc:MGI:1923189]	-	-	-	-	GO:0005622//intracellular;GO:0044424//intracellular part;GO:0044464//cell part;GO:0005575//cellular_component;GO:0005623//cell;GO:0005737//cytoplasm	GO:0003674//molecular_function	GO:0008150//biological_process
ENSMUSG00000023341	0.25	5.984	0.05	0.842	4.07382	0.00128973	0.00912946	yes	Mx2	MX dynamin-like GTPase 2 [Source:MGI Symbol;Acc:MGI:97244]	Human Diseases	Infectious diseases	ko05164//Influenza A;ko05162//Measles	K14754	GO:0043229//intracellular organelle;GO:0005622//intracellular;GO:0044424//intracellular part;GO:0043231//intracellular membrane-bounded organelle;GO:0044444//cytoplasmic part;GO:0005739//mitochondrion;GO:0005575//cellular_component;GO:0005737//cytoplasm;GO:0043226//organelle;GO:0043227//membrane-bounded organelle;GO:0005634//nucleus;GO:0044464//cell part;GO:0005623//cell	GO:0005488//binding;GO:0003924//GTPase activity;GO:0016818//hydrolase activity, acting on acid anhydrides, in phosphorus-containing anhydrides;GO:0016787//hydrolase activity;GO:0016462//pyrophosphatase activity;GO:0016817//hydrolase activity, acting on acid anhydrides;GO:0003674//molecular_function;GO:0008092//cytoskeletal protein binding;GO:0043167//ion binding;GO:0003824//catalytic activity;GO:…	GO:0050896//response to stimulus;GO:0044403//symbiosis, encompassing mutualism through parasitism;GO:0006950//response to stress;GO:0006996//organelle organization;GO:0007005//mitochondrion organization;GO:0043933//macromolecular complex subunit organization;GO:0065003//macromolecular complex assembly;GO:0016043//cellular component organization;GO:0008150//biological_process;GO:0002376//immune sy…
ENSMUSG00000006457	0.25	5.812	0.035	0.582	4.05559	0.00350177	0.0208774	yes	Actn3	actinin alpha 3 [Source:MGI Symbol;Acc:MGI:99678]	Cellular Processes;Organismal Systems;Human Diseases	Cell motility;Infectious diseases;Cellular commiunity;Immune diseases;Cardiovascular diseases;Cancers;Immune system	ko05203//Viral carcinogenesis;ko04810//Regulation of actin cytoskeleton;ko04510//Focal adhesion;ko04530//Tight junction;ko05322//Systemic lupus erythematosus;ko04670//Leukocyte transendothelial migration;ko05146//Amoebiasis;ko04520//Adherens junction;ko05412//Arrhythmogenic right ventricular cardiomyopathy (ARVC)	K05699	GO:0043226//organelle;GO:0005622//intracellular;GO:0044424//intracellular part;GO:0005856//cytoskeleton;GO:0043229//intracellular organelle;GO:0044464//cell part;GO:0005737//cytoplasm;GO:0005623//cell;GO:0043232//intracellular non-membrane-bounded organelle;GO:0005575//cellular_component;GO:0043228//non-membrane-bounded organelle	GO:0005488//binding;GO:0030674//protein binding, bridging;GO:0005515//protein binding;GO:0008092//cytoskeletal protein binding;GO:0043167//ion binding;GO:0003674//molecular_function;GO:0060090//binding, bridging	GO:1901360//organic cyclic compound metabolic process;GO:0006139//nucleobase-containing compound metabolic process;GO:0009987//cellular process;GO:0006091//generation of precursor metabolites and energy;GO:0044270//cellular nitrogen compound catabolic process;GO:1901361//organic cyclic compound catabolic process;GO:0044237//cellular metabolic process;GO:0044767//single-organism developmental proc…
ENSMUSG00000069267	2.38	55.578	2.0375	33.192	4.02596	5.25e-16	2.99e-14	yes	Hist1h3b	histone cluster 1, H3b [Source:MGI Symbol;Acc:MGI:2448319]	Human Diseases	Immune diseases;Cancers;Substance dependence	ko05034//Alcoholism;ko05202//Transcriptional misregulation in cancers;ko05322//Systemic lupus erythematosus	K11253	GO:0005623//cell;GO:0070013//intracellular organelle lumen;GO:0044422//organelle part;GO:0005634//nucleus;GO:0043228//non-membrane-bounded organelle;GO:0032991//macromolecular complex;GO:0031981//nuclear lumen;GO:0043233//organelle lumen;GO:0044464//cell part;GO:0043232//intracellular non-membrane-bounded organelle;GO:0005575//cellular_component;GO:0000228//nuclear chromosome;GO:0005622//intracel…	GO:0005488//binding;GO:0097159//organic cyclic compound binding;GO:0003674//molecular_function;GO:0003676//nucleic acid binding;GO:1901363//heterocyclic compound binding;GO:0003677//DNA binding	GO:0044237//cellular metabolic process;GO:0008150//biological_process;GO:0009058//biosynthetic process;GO:0044085//cellular component biogenesis;GO:0034641//cellular nitrogen compound metabolic process;GO:0071840//cellular component organization or biogenesis;GO:0043933//macromolecular complex subunit organization;GO:0016043//cellular component organization;GO:0022607//cellular component assembly…
ENSMUSG00000040522	1.5	53	0.2975	4.832	4.02166	1.32e-15	7.12e-14	yes	Tlr8	toll-like receptor 8 [Source:MGI Symbol;Acc:MGI:2176887]	Organismal Systems	Immune system	ko04620//Toll-like receptor signaling pathway	K10170	GO:0044464//cell part;GO:0005886//plasma membrane;GO:0005575//cellular_component;GO:0016020//membrane;GO:0005622//intracellular;GO:0005623//cell;GO:0071944//cell periphery	GO:0097159//organic cyclic compound binding;GO:0003723//RNA binding;GO:0003676//nucleic acid binding;GO:0005488//binding;GO:0003677//DNA binding;GO:0003674//molecular_function;GO:1901363//heterocyclic compound binding	GO:0008150//biological_process;GO:0044267//cellular protein metabolic process;GO:0044260//cellular macromolecule metabolic process;GO:0006810//transport;GO:0006950//response to stress;GO:0044763//single-organism cellular process;GO:0009058//biosynthetic process;GO:0043412//macromolecule modification;GO:0044237//cellular metabolic process;GO:0044699//single-organism process;GO:0050794//regulation …
ENSMUSG00000046245	1	31.18	0.5175	8.398	4.02042	2.65e-10	7.81e-09	yes	Pilra	paired immunoglobin-like type 2 receptor alpha [Source:MGI Symbol;Acc:MGI:2450529]	Human Diseases	Infectious diseases	ko05168//Herpes simplex infection	K15411	GO:0005575//cellular_component	GO:0003674//molecular_function	GO:0051716//cellular response to stimulus;GO:0009987//cellular process;GO:0050794//regulation of cellular process;GO:0065007//biological regulation;GO:0023052//signaling;GO:0044763//single-organism cellular process;GO:0044699//single-organism process;GO:0007165//signal transduction;GO:0050789//regulation of biological process;GO:0044700//single organism signaling;GO:0007154//cell communication;GO…
ENSMUSG00000001131	7	206.2	4.9375	79.818	4.01486	2.8e-42	1.69e-39	yes	Timp1	tissue inhibitor of metalloproteinase 1 [Source:MGI Symbol;Acc:MGI:98752]	Environmental Information Processing	Signal transduction	ko04066//HIF-1 signaling pathway	K16451	GO:0005615//extracellular space;GO:0044421//extracellular region part;GO:0005575//cellular_component;GO:0031012//extracellular matrix;GO:0005576//extracellular region	GO:0003674//molecular_function;GO:0005515//protein binding;GO:0043167//ion binding;GO:0019899//enzyme binding;GO:0098772//molecular function regulator;GO:0005488//binding;GO:0030234//enzyme regulator activity	GO:0009056//catabolic process;GO:0051674//localization of cell;GO:0051179//localization;GO:0048870//cell motility;GO:0065007//biological regulation;GO:0050896//response to stimulus;GO:0009987//cellular process;GO:0008283//cell proliferation;GO:0044763//single-organism cellular process;GO:0016265//death;GO:0008219//cell death;GO:0007165//signal transduction;GO:0006950//response to stress;GO:000000…
ENSMUSG00000027322	14.25	448.4	1.9775	31.902	4.0119	5.46e-50	5.78e-47	yes	Siglec1	sialic acid binding Ig-like lectin 1, sialoadhesin [Source:MGI Symbol;Acc:MGI:99668]	Environmental Information Processing	Signaling molecules and interaction	ko04514//Cell adhesion molecules (CAMs)	K06548	GO:0005575//cellular_component	GO:0003674//molecular_function	-
ENSMUSG00000041954	0.5	20.4	0.43	6.884	4.00084	4.23e-08	8.52e-07	yes	Tnfrsf18	tumor necrosis factor receptor superfamily, member 18 [Source:MGI Symbol;Acc:MGI:894675]	Environmental Information Processing	Signaling molecules and interaction	ko04060//Cytokine-cytokine receptor interaction	K05154	GO:0005575//cellular_component;GO:0044464//cell part;GO:0005623//cell;GO:0005886//plasma membrane;GO:0071944//cell periphery;GO:0005576//extracellular region;GO:0016020//membrane	GO:0003674//molecular_function	GO:0036211//protein modification process;GO:0044700//single organism signaling;GO:0002376//immune system process;GO:0050789//regulation of biological process;GO:0044237//cellular metabolic process;GO:0065007//biological regulation;GO:0043412//macromolecule modification;GO:0051674//localization of cell;GO:0040011//locomotion;GO:0008219//cell death;GO:0051716//cellular response to stimulus;GO:00511…
ENSMUSG00000026196	0.25	5.6	0.0425	0.668	3.97431	0.00212987	0.0137961	yes	Bard1	BRCA1 associated RING domain 1 [Source:MGI Symbol;Acc:MGI:1328361]	-	-	-	-	GO:0005622//intracellular;GO:0044464//cell part;GO:0005575//cellular_component;GO:0043231//intracellular membrane-bounded organelle;GO:0044428//nuclear part;GO:0043227//membrane-bounded organelle;GO:0043226//organelle;GO:0070013//intracellular organelle lumen;GO:0044422//organelle part;GO:0032991//macromolecular complex;GO:0043233//organelle lumen;GO:0031974//membrane-enclosed lumen;GO:0043229//i…	GO:0003723//RNA binding;GO:0003676//nucleic acid binding;GO:0097159//organic cyclic compound binding;GO:1901363//heterocyclic compound binding;GO:0003674//molecular_function;GO:0043167//ion binding;GO:0005488//binding	GO:0043170//macromolecule metabolic process;GO:0006139//nucleobase-containing compound metabolic process;GO:0006810//transport;GO:0043412//macromolecule modification;GO:0008152//metabolic process;GO:0050896//response to stimulus;GO:1901360//organic cyclic compound metabolic process;GO:0044260//cellular macromolecule metabolic process;GO:0006807//nitrogen compound metabolic process;GO:0008150//bio…
ENSMUSG00000061808	407.75	12581.8	429.99	6706.75	3.96324	2.62e-76	7.38e-73	yes	Ttr	transthyretin [Source:MGI Symbol;Acc:MGI:98865]	-	-	-	-	GO:0032991//macromolecular complex;GO:0005575//cellular_component;GO:0005615//extracellular space;GO:0005576//extracellular region;GO:0044421//extracellular region part	GO:0003674//molecular_function	GO:0006629//lipid metabolic process;GO:0006810//transport;GO:0008152//metabolic process;GO:0044763//single-organism cellular process;GO:0050789//regulation of biological process;GO:0050896//response to stimulus;GO:0051234//establishment of localization;GO:0044281//small molecule metabolic process;GO:0071704//organic substance metabolic process;GO:0065007//biological regulation;GO:0007165//signal …
ENSMUSG00000022876	1	27	0.3775	5.882	3.96176	2.74e-10	8.04e-09	yes	Samsn1	SAM domain, SH3 domain and nuclear localization signals, 1 [Source:MGI Symbol;Acc:MGI:1914992]	-	-	-	-	GO:0043229//intracellular organelle;GO:0005634//nucleus;GO:0043226//organelle;GO:0005575//cellular_component;GO:0071944//cell periphery;GO:0044464//cell part;GO:0043231//intracellular membrane-bounded organelle;GO:0005623//cell;GO:0005829//cytosol;GO:0005737//cytoplasm;GO:0044444//cytoplasmic part;GO:0005886//plasma membrane;GO:0016020//membrane;GO:0043227//membrane-bounded organelle;GO:0005622//…	GO:0003674//molecular_function	GO:0019538//protein metabolic process;GO:0071704//organic substance metabolic process;GO:0006464//cellular protein modification process;GO:0043170//macromolecule metabolic process;GO:0044237//cellular metabolic process;GO:0008152//metabolic process;GO:0044238//primary metabolic process;GO:0044267//cellular protein metabolic process;GO:0002376//immune system process;GO:0043412//macromolecule modif…
ENSMUSG00000066861	1	22.926	0.345	5.316	3.94567	6.91e-06	9.02e-05	yes	Oas1g	2'-5' oligoadenylate synthetase 1G [Source:MGI Symbol;Acc:MGI:97429]	Human Diseases	Infectious diseases	ko05168//Herpes simplex infection;ko05164//Influenza A;ko05162//Measles;ko05160//Hepatitis C	K14216	GO:0044446//intracellular organelle part;GO:0043233//organelle lumen;GO:0043227//membrane-bounded organelle;GO:0005575//cellular_component;GO:0005634//nucleus;GO:0031981//nuclear lumen;GO:0005737//cytoplasm;GO:0044424//intracellular part;GO:0044428//nuclear part;GO:0044444//cytoplasmic part;GO:0005622//intracellular;GO:0005654//nucleoplasm;GO:0005829//cytosol;GO:0044464//cell part;GO:0005623//cel…	GO:0016772//transferase activity, transferring phosphorus-containing groups;GO:0043167//ion binding;GO:0003824//catalytic activity;GO:1901363//heterocyclic compound binding;GO:0016779//nucleotidyltransferase activity;GO:0016740//transferase activity;GO:0097159//organic cyclic compound binding;GO:0003676//nucleic acid binding;GO:0003723//RNA binding;GO:0003674//molecular_function;GO:0005488//bindi…	GO:0051704//multi-organism process;GO:0050896//response to stimulus;GO:0008150//biological_process;GO:0034641//cellular nitrogen compound metabolic process;GO:0008152//metabolic process;GO:0006807//nitrogen compound metabolic process;GO:0002376//immune system process;GO:0044237//cellular metabolic process;GO:0006950//response to stress;GO:0044403//symbiosis, encompassing mutualism through parasit…
ENSMUSG00000019027	0.25	6.2	0.0075	0.114	3.926	0.0052523	0.0290532	yes	Dnah1	dynein, axonemal, heavy chain 1 [Source:MGI Symbol;Acc:MGI:107721]	Human Diseases	Neurodegenerative diseases	ko05016//Huntington's disease	K10408	GO:0043232//intracellular non-membrane-bounded organelle;GO:0043228//non-membrane-bounded organelle;GO:0005622//intracellular;GO:0044464//cell part;GO:0005856//cytoskeleton;GO:0043226//organelle;GO:0043229//intracellular organelle;GO:0032991//macromolecular complex;GO:0042995//cell projection;GO:0044424//intracellular part;GO:0005929//cilium;GO:0005575//cellular_component;GO:0005623//cell;GO:0005…	GO:0005488//binding;GO:0017111//nucleoside-triphosphatase activity;GO:0043167//ion binding;GO:0003824//catalytic activity;GO:0016787//hydrolase activity;GO:0016818//hydrolase activity, acting on acid anhydrides, in phosphorus-containing anhydrides;GO:0016817//hydrolase activity, acting on acid anhydrides;GO:0003674//molecular_function;GO:0016887//ATPase activity;GO:0016462//pyrophosphatase activi…	GO:0030154//cell differentiation;GO:0044767//single-organism developmental process;GO:0006928//movement of cell or subcellular component;GO:0051674//localization of cell;GO:0043933//macromolecular complex subunit organization;GO:0009987//cellular process;GO:0044763//single-organism cellular process;GO:0051179//localization;GO:0007010//cytoskeleton organization;GO:0040011//locomotion;GO:0071840//c…
ENSMUSG00000030162	0.25	15	0.445	6.74	3.92087	3.32e-07	5.82e-06	yes	Olr1	oxidized low density lipoprotein (lectin-like) receptor 1 [Source:MGI Symbol;Acc:MGI:1261434]	Cellular Processes;Organismal Systems	Endocrine system;Transport and catabolism	ko04145//Phagosome;ko03320//PPAR signaling pathway	K08763	GO:0043231//intracellular membrane-bounded organelle;GO:0031981//nuclear lumen;GO:0044422//organelle part;GO:0043226//organelle;GO:0016020//membrane;GO:0005622//intracellular;GO:0005575//cellular_component;GO:0005623//cell;GO:0070013//intracellular organelle lumen;GO:0032991//macromolecular complex;GO:0044464//cell part;GO:0044424//intracellular part;GO:0005654//nucleoplasm;GO:0043227//membrane-b…	GO:0003674//molecular_function	GO:0002376//immune system process;GO:0006950//response to stress;GO:0007155//cell adhesion;GO:0051179//localization;GO:0050896//response to stimulus;GO:0016265//death;GO:0008219//cell death;GO:0006810//transport;GO:0051234//establishment of localization;GO:0016192//vesicle-mediated transport;GO:0044763//single-organism cellular process;GO:0022610//biological adhesion;GO:0009987//cellular process;…
ENSMUSG00000032243	1.75	48	0.215	3.256	3.92069	2.52e-11	8.45e-10	yes	Itga11	integrin alpha 11 [Source:MGI Symbol;Acc:MGI:2442114]	Environmental Information Processing;Human Diseases;Cellular Processes	Signaling molecules and interaction;Cellular commiunity;Cell motility;Signal transduction;Cardiovascular diseases	ko04151//PI3K-Akt signaling pathway;ko04810//Regulation of actin cytoskeleton;ko04510//Focal adhesion;ko05414//Dilated cardiomyopathy (DCM);ko05410//Hypertrophic cardiomyopathy (HCM);ko04512//ECM-receptor interaction;ko05412//Arrhythmogenic right ventricular cardiomyopathy (ARVC)	K06587	GO:0032991//macromolecular complex;GO:0044464//cell part;GO:0016020//membrane;GO:0005623//cell;GO:0071944//cell periphery;GO:0005575//cellular_component;GO:0005886//plasma membrane	GO:0003674//molecular_function	GO:0022610//biological adhesion;GO:0009987//cellular process;GO:0008150//biological_process;GO:0040011//locomotion;GO:0007155//cell adhesion;GO:0023052//signaling;GO:0050789//regulation of biological process;GO:0044700//single organism signaling;GO:0044763//single-organism cellular process;GO:0048870//cell motility;GO:0007165//signal transduction;GO:0050794//regulation of cellular process;GO:0050…
ENSMUSG00000051498	0.75	17.438	0.115	1.73	3.91107	1.1e-06	1.73e-05	yes	Tlr6	toll-like receptor 6 [Source:MGI Symbol;Acc:MGI:1341296]	Cellular Processes;Human Diseases;Organismal Systems	Infectious diseases;Immune system;Transport and catabolism	ko05152//Tuberculosis;ko04145//Phagosome;ko05142//Chagas disease (American trypanosomiasis);ko04620//Toll-like receptor signaling pathway	K10169	GO:0044424//intracellular part;GO:0044464//cell part;GO:0005794//Golgi apparatus;GO:0005622//intracellular;GO:0005737//cytoplasm;GO:0043229//intracellular organelle;GO:0005575//cellular_component;GO:0044444//cytoplasmic part;GO:0012505//endomembrane system;GO:0043227//membrane-bounded organelle;GO:0043226//organelle;GO:0005623//cell;GO:0043231//intracellular membrane-bounded organelle;GO:0032991/…	GO:0005488//binding;GO:0008289//lipid binding;GO:0003674//molecular_function	GO:0051234//establishment of localization;GO:0044763//single-organism cellular process;GO:0044237//cellular metabolic process;GO:0006950//response to stress;GO:0006807//nitrogen compound metabolic process;GO:0044260//cellular macromolecule metabolic process;GO:0002376//immune system process;GO:0006464//cellular protein modification process;GO:0007165//signal transduction;GO:0009987//cellular proc…
ENSMUSG00000031934	0.75	12	0.455	6.806	3.90287	0.000856891	0.0064398	yes	Panx1	pannexin 1 [Source:MGI Symbol;Acc:MGI:1860055]	-	-	-	-	GO:0005623//cell;GO:0012505//endomembrane system;GO:0005783//endoplasmic reticulum;GO:0005886//plasma membrane;GO:0043231//intracellular membrane-bounded organelle;GO:0071944//cell periphery;GO:0032991//macromolecular complex;GO:0005622//intracellular;GO:0005737//cytoplasm;GO:0043229//intracellular organelle;GO:0044444//cytoplasmic part;GO:0016020//membrane;GO:0044424//intracellular part;GO:00444…	GO:0008092//cytoskeletal protein binding;GO:0019899//enzyme binding;GO:0022857//transmembrane transporter activity;GO:0005215//transporter activity;GO:0003674//molecular_function;GO:0005515//protein binding;GO:0005488//binding	GO:0051234//establishment of localization;GO:0008150//biological_process;GO:0065003//macromolecular complex assembly;GO:0044765//single-organism transport;GO:0006950//response to stress;GO:0044763//single-organism cellular process;GO:0007267//cell-cell signaling;GO:0022607//cellular component assembly;GO:0050896//response to stimulus;GO:0055085//transmembrane transport;GO:0071840//cellular compon…
ENSMUSG00000069309	0.4875	23.55	1.0425	15.528	3.89675	3.09e-07	5.44e-06	yes	Hist1h2an	histone cluster 1, H2an [Source:MGI Symbol;Acc:MGI:2448300]	Human Diseases	Substance dependence;Immune diseases	ko05034//Alcoholism;ko05322//Systemic lupus erythematosus	K11251	GO:0043227//membrane-bounded organelle;GO:0070013//intracellular organelle lumen;GO:0043232//intracellular non-membrane-bounded organelle;GO:0044446//intracellular organelle part;GO:0005575//cellular_component;GO:0043231//intracellular membrane-bounded organelle;GO:0031974//membrane-enclosed lumen;GO:0044422//organelle part;GO:0032991//macromolecular complex;GO:0043228//non-membrane-bounded organ…	GO:0019899//enzyme binding;GO:0003677//DNA binding;GO:0005515//protein binding;GO:0097159//organic cyclic compound binding;GO:0005488//binding;GO:0003676//nucleic acid binding;GO:1901363//heterocyclic compound binding;GO:0003674//molecular_function	GO:0071840//cellular component organization or biogenesis;GO:0016043//cellular component organization;GO:0006996//organelle organization;GO:0008283//cell proliferation;GO:0009987//cellular process;GO:0044699//single-organism process;GO:0051276//chromosome organization;GO:0008150//biological_process
ENSMUSG00000052760	0.25	6	0.13	1.922	3.88602	0.00980288	0.0482788	yes	A630001G21Rik	RIKEN cDNA A630001G21 gene [Source:MGI Symbol;Acc:MGI:2443131]	-	-	-	-	GO:0043231//intracellular membrane-bounded organelle;GO:0044464//cell part;GO:0044424//intracellular part;GO:0005623//cell;GO:0043229//intracellular organelle;GO:0005634//nucleus;GO:0005575//cellular_component;GO:0043226//organelle;GO:0043227//membrane-bounded organelle;GO:0005622//intracellular	GO:0003674//molecular_function	GO:0008150//biological_process
ENSMUSG00000017146	1.25	17	0.0975	1.436	3.88051	1.06e-05	0.000133097	yes	Brca1	breast cancer 1, early onset [Source:MGI Symbol;Acc:MGI:104537]	Human Diseases;Environmental Information Processing;Genetic Information Processing	Signal transduction;Folding, sorting and degradation;Replication and repair;Cancers	ko04151//PI3K-Akt signaling pathway;ko05206//MicroRNAs in cancer;ko04120//Ubiquitin mediated proteolysis;ko03460//Fanconi anemia pathway	K10605	GO:0043229//intracellular organelle;GO:0000228//nuclear chromosome;GO:0005694//chromosome;GO:0031981//nuclear lumen;GO:0044430//cytoskeletal part;GO:0044422//organelle part;GO:0005575//cellular_component;GO:0071944//cell periphery;GO:0031974//membrane-enclosed lumen;GO:0044424//intracellular part;GO:0044464//cell part;GO:0043228//non-membrane-bounded organelle;GO:0005622//intracellular;GO:0005634…	GO:0005515//protein binding;GO:0005488//binding;GO:0000988//transcription factor activity, protein binding;GO:0003676//nucleic acid binding;GO:0003723//RNA binding;GO:0003677//DNA binding;GO:0043167//ion binding;GO:0003674//molecular_function;GO:0097159//organic cyclic compound binding;GO:1901363//heterocyclic compound binding;GO:0019899//enzyme binding	GO:0032502//developmental process;GO:1901360//organic cyclic compound metabolic process;GO:0015031//protein transport;GO:0006259//DNA metabolic process;GO:0023052//signaling;GO:0034641//cellular nitrogen compound metabolic process;GO:0007165//signal transduction;GO:0044767//single-organism developmental process;GO:0051179//localization;GO:0019538//protein metabolic process;GO:0044699//single-orga…
ENSMUSG00000099583	1.195	36.834	1.57	23.042	3.87543	8.41e-09	1.93e-07	yes	Hist1h3d	histone cluster 1, H3d [Source:MGI Symbol;Acc:MGI:2448322]	Human Diseases	Substance dependence;Cancers;Immune diseases	ko05034//Alcoholism;ko05202//Transcriptional misregulation in cancers;ko05322//Systemic lupus erythematosus	K11253	GO:0044446//intracellular organelle part;GO:0043226//organelle;GO:0043229//intracellular organelle;GO:0005634//nucleus;GO:0005622//intracellular;GO:0031974//membrane-enclosed lumen;GO:0043232//intracellular non-membrane-bounded organelle;GO:0044428//nuclear part;GO:0005575//cellular_component;GO:0031981//nuclear lumen;GO:0043227//membrane-bounded organelle;GO:0032991//macromolecular complex;GO:00…	GO:0003676//nucleic acid binding;GO:0003674//molecular_function;GO:0097159//organic cyclic compound binding;GO:1901363//heterocyclic compound binding;GO:0003677//DNA binding;GO:0005488//binding	GO:0009058//biosynthetic process;GO:0065003//macromolecular complex assembly;GO:0022607//cellular component assembly;GO:0044237//cellular metabolic process;GO:0051276//chromosome organization;GO:0009987//cellular process;GO:0034641//cellular nitrogen compound metabolic process;GO:0008150//biological_process;GO:0016043//cellular component organization;GO:0006807//nitrogen compound metabolic proces…
ENSMUSG00000025475	0.5	13	0.1375	2.012	3.87113	1.89e-06	2.83e-05	yes	Adgra1	adhesion G protein-coupled receptor A1 [Source:MGI Symbol;Acc:MGI:1277167]	-	-	-	-	GO:0005575//cellular_component	GO:0003674//molecular_function	GO:0044700//single organism signaling;GO:0044763//single-organism cellular process;GO:0050789//regulation of biological process;GO:0051716//cellular response to stimulus;GO:0065007//biological regulation;GO:0007165//signal transduction;GO:0007154//cell communication;GO:0044699//single-organism process;GO:0050794//regulation of cellular process;GO:0008150//biological_process;GO:0023052//signaling;…
ENSMUSG00000029380	0.25	4.8	0.295	4.262	3.85274	0.00758418	0.0393068	yes	Cxcl1	chemokine (C-X-C motif) ligand 1 [Source:MGI Symbol;Acc:MGI:108068]	Environmental Information Processing;Human Diseases;Organismal Systems	Immune system;Signal transduction;Infectious diseases;Signaling molecules and interaction	ko04060//Cytokine-cytokine receptor interaction;ko04062//Chemokine signaling pathway;ko04668//TNF signaling pathway;ko05132//Salmonella infection;ko04621//NOD-like receptor signaling pathway;ko05134//Legionellosis	K05505	GO:0044421//extracellular region part;GO:0005575//cellular_component;GO:0005615//extracellular space;GO:0005623//cell;GO:0005576//extracellular region	GO:0003674//molecular_function	GO:0042592//homeostatic process;GO:0051234//establishment of localization;GO:0009987//cellular process;GO:0051179//localization;GO:0048870//cell motility;GO:0044403//symbiosis, encompassing mutualism through parasitism;GO:0002376//immune system process;GO:0044419//interspecies interaction between organisms;GO:0032502//developmental process;GO:0006950//response to stress;GO:0008150//biological_pro…
ENSMUSG00000026822	35	965.2	24.65	356.014	3.85227	3.08e-43	2.27e-40	yes	Lcn2	lipocalin 2 [Source:MGI Symbol;Acc:MGI:96757]	-	-	-	-	GO:0005829//cytosol;GO:0005615//extracellular space;GO:0044464//cell part;GO:0005576//extracellular region;GO:0005575//cellular_component;GO:0005622//intracellular;GO:0044421//extracellular region part;GO:0005737//cytoplasm;GO:0005623//cell;GO:0044424//intracellular part;GO:0044444//cytoplasmic part	GO:0005515//protein binding;GO:0019899//enzyme binding;GO:0003674//molecular_function;GO:0043167//ion binding;GO:0005488//binding	GO:0008150//biological_process;GO:0007165//signal transduction;GO:0008219//cell death;GO:0050794//regulation of cellular process;GO:0002376//immune system process;GO:0023052//signaling;GO:0050789//regulation of biological process;GO:0043933//macromolecular complex subunit organization;GO:0016043//cellular component organization;GO:0044700//single organism signaling;GO:0065007//biological regulati…
ENSMUSG00000032323	1	90.4	1.285	18.448	3.84362	0.00379746	0.0222691	yes	Cyp11a1	cytochrome P450, family 11, subfamily a, polypeptide 1 [Source:MGI Symbol;Acc:MGI:88582]	Metabolism;Organismal Systems	Endocrine system;Lipid metabolism;Global and Overview	ko01100//Metabolic pathways;ko00140//Steroid hormone biosynthesis;ko04925//Aldosterone synthesis and secretion;ko04913//Ovarian Steroidogenesis	K00498	GO:0005575//cellular_component;GO:0043231//intracellular membrane-bounded organelle;GO:0005622//intracellular;GO:0005739//mitochondrion;GO:0043227//membrane-bounded organelle;GO:0005737//cytoplasm;GO:0043229//intracellular organelle;GO:0044464//cell part;GO:0044444//cytoplasmic part;GO:0005623//cell;GO:0044424//intracellular part;GO:0043226//organelle	GO:0016491//oxidoreductase activity;GO:0005488//binding;GO:0003674//molecular_function;GO:0043167//ion binding;GO:0003824//catalytic activity;GO:0008289//lipid binding	GO:0000003//reproduction;GO:0044238//primary metabolic process;GO:0009058//biosynthetic process;GO:0071704//organic substance metabolic process;GO:0044699//single-organism process;GO:0008152//metabolic process;GO:0008150//biological_process;GO:0044710//single-organism metabolic process;GO:0044281//small molecule metabolic process;GO:0006950//response to stress;GO:0006629//lipid metabolic process;…
ENSMUSG00000027966	0.25	10.8	0.0425	0.604	3.82901	0.00017256	0.00160803	yes	Col11a1	collagen, type XI, alpha 1 [Source:MGI Symbol;Acc:MGI:88446]	Organismal Systems	Digestive system	ko04974//Protein digestion and absorption	K19721	GO:0005615//extracellular space;GO:0005575//cellular_component;GO:0032991//macromolecular complex;GO:0044421//extracellular region part;GO:0031012//extracellular matrix;GO:0005576//extracellular region	GO:0005198//structural molecule activity;GO:0043167//ion binding;GO:0005488//binding;GO:0003674//molecular_function	GO:0032502//developmental process;GO:0016043//cellular component organization;GO:0030198//extracellular matrix organization;GO:0071840//cellular component organization or biogenesis;GO:0044763//single-organism cellular process;GO:0032501//multicellular organismal process;GO:0048869//cellular developmental process;GO:0044707//single-multicellular organism process;GO:0009653//anatomical structure m…
ENSMUSG00000045498	0.25	12.942	0.095	1.346	3.82461	1.09e-05	0.000136329	yes	Pcdhb3	protocadherin beta 3 [Source:MGI Symbol;Acc:MGI:2136737]	-	-	-	-	GO:0071944//cell periphery;GO:0005623//cell;GO:0005575//cellular_component;GO:0016020//membrane;GO:0005886//plasma membrane;GO:0044464//cell part	GO:0005488//binding;GO:0003674//molecular_function;GO:0043167//ion binding	GO:0007155//cell adhesion;GO:0022610//biological adhesion;GO:0008150//biological_process
ENSMUSG00000039699	0.25	5	0.11	1.556	3.82227	0.0095722	0.0474185	yes	Batf2	basic leucine zipper transcription factor, ATF-like 2 [Source:MGI Symbol;Acc:MGI:1921731]	-	-	-	-	GO:0043226//organelle;GO:0005623//cell;GO:0044464//cell part;GO:0043229//intracellular organelle;GO:0005575//cellular_component;GO:0005622//intracellular;GO:0043227//membrane-bounded organelle;GO:0043231//intracellular membrane-bounded organelle;GO:0005634//nucleus;GO:0044424//intracellular part	GO:0003700//transcription factor activity, sequence-specific DNA binding;GO:0005488//binding;GO:0003676//nucleic acid binding;GO:0001071//nucleic acid binding transcription factor activity;GO:0003674//molecular_function;GO:0097159//organic cyclic compound binding;GO:1901363//heterocyclic compound binding;GO:0003677//DNA binding	GO:0009058//biosynthetic process;GO:0002376//immune system process;GO:0044237//cellular metabolic process;GO:0044763//single-organism cellular process;GO:0006807//nitrogen compound metabolic process;GO:0050896//response to stimulus;GO:0048869//cellular developmental process;GO:0048856//anatomical structure development;GO:0032502//developmental process;GO:0044767//single-organism developmental pro…
ENSMUSG00000009185	5.25	133.4	7.48	105.696	3.82074	2.05e-25	3.19e-23	yes	Ccl8	chemokine (C-C motif) ligand 8 [Source:MGI Symbol;Acc:MGI:101878]	Environmental Information Processing;Organismal Systems	Immune system;Signaling molecules and interaction	ko04060//Cytokine-cytokine receptor interaction;ko04062//Chemokine signaling pathway	K16596	GO:0005615//extracellular space;GO:0005575//cellular_component;GO:0044421//extracellular region part;GO:0005576//extracellular region	GO:0003674//molecular_function;GO:0005488//binding;GO:0043167//ion binding	GO:0044237//cellular metabolic process;GO:0006928//movement of cell or subcellular component;GO:0044767//single-organism developmental process;GO:0048646//anatomical structure formation involved in morphogenesis;GO:0040011//locomotion;GO:0048870//cell motility;GO:0044267//cellular protein metabolic process;GO:0008152//metabolic process;GO:0044700//single organism signaling;GO:0050794//regulation …
ENSMUSG00000048458	0.5	16.2	0.31	4.356	3.81266	2.16e-06	3.19e-05	yes	Inka2	inka box actin regulator 2 [Source:MGI Symbol;Acc:MGI:1923497]	-	-	-	-	GO:0044464//cell part;GO:0005575//cellular_component;GO:0043229//intracellular organelle;GO:0043231//intracellular membrane-bounded organelle;GO:0005634//nucleus;GO:0005622//intracellular;GO:0005623//cell;GO:0043227//membrane-bounded organelle;GO:0044424//intracellular part;GO:0043226//organelle	GO:0019899//enzyme binding;GO:0098772//molecular function regulator;GO:0030234//enzyme regulator activity;GO:0005488//binding;GO:0005515//protein binding;GO:0003674//molecular_function	GO:0008150//biological_process;GO:0009987//cellular process;GO:0006464//cellular protein modification process;GO:0044260//cellular macromolecule metabolic process;GO:0044267//cellular protein metabolic process;GO:0008152//metabolic process;GO:0043170//macromolecule metabolic process;GO:0036211//protein modification process;GO:0044237//cellular metabolic process;GO:0071704//organic substance metab…
ENSMUSG00000031264	0.5	20.4	0.195	2.738	3.81158	8.09e-09	1.87e-07	yes	Btk	Bruton agammaglobulinemia tyrosine kinase [Source:MGI Symbol;Acc:MGI:88216]	Organismal Systems;Human Diseases;Environmental Information Processing	Signal transduction;Immune diseases;Immune system;Development	ko04380//Osteoclast differentiation;ko04611//Platelet activation;ko04064//NF-kappa B signaling pathway;ko04662//B cell receptor signaling pathway;ko04664//Fc epsilon RI signaling pathway;ko05340//Primary immunodeficiency	K07370	GO:0031982//vesicle;GO:0005886//plasma membrane;GO:0044444//cytoplasmic part;GO:0005737//cytoplasm;GO:0005773//vacuole;GO:0043229//intracellular organelle;GO:0044424//intracellular part;GO:0005829//cytosol;GO:0043227//membrane-bounded organelle;GO:0031410//cytoplasmic vesicle;GO:0000323//lytic vacuole;GO:0043226//organelle;GO:0005623//cell;GO:0005622//intracellular;GO:0071944//cell periphery;GO:0…	GO:0008289//lipid binding;GO:0043167//ion binding;GO:0003824//catalytic activity;GO:0016301//kinase activity;GO:0016772//transferase activity, transferring phosphorus-containing groups;GO:0003674//molecular_function;GO:0005488//binding;GO:0016740//transferase activity	GO:0032502//developmental process;GO:0044763//single-organism cellular process;GO:0044237//cellular metabolic process;GO:0043412//macromolecule modification;GO:0065007//biological regulation;GO:0008283//cell proliferation;GO:0021700//developmental maturation;GO:0048856//anatomical structure development;GO:0006464//cellular protein modification process;GO:0008152//metabolic process;GO:0009987//cel…
ENSMUSG00000017740	0.25	4.6	0.0275	0.386	3.8111	0.00906163	0.0453637	yes	Slc12a5	solute carrier family 12, member 5 [Source:MGI Symbol;Acc:MGI:1862037]	Organismal Systems	Nervous system	ko04727//GABAergic synapse	K14427	GO:0005623//cell;GO:0044464//cell part;GO:0005886//plasma membrane;GO:0071944//cell periphery;GO:0005575//cellular_component;GO:0016020//membrane	GO:0019899//enzyme binding;GO:0005488//binding;GO:0005515//protein binding;GO:0005215//transporter activity;GO:0003674//molecular_function;GO:0022857//transmembrane transporter activity	GO:0007267//cell-cell signaling;GO:0007154//cell communication;GO:0040007//growth;GO:0044763//single-organism cellular process;GO:0009987//cellular process;GO:0006810//transport;GO:0044699//single-organism process;GO:0003008//system process;GO:0050896//response to stimulus;GO:0032501//multicellular organismal process;GO:0042592//homeostatic process;GO:0051179//localization;GO:0050877//neurologica…
ENSMUSG00000026475	0.75	18.2	0.53	7.42	3.80735	3.79e-07	6.52e-06	yes	Rgs16	regulator of G-protein signaling 16 [Source:MGI Symbol;Acc:MGI:108407]	-	-	-	-	GO:0005622//intracellular;GO:0005737//cytoplasm;GO:0044464//cell part;GO:0005623//cell;GO:0044424//intracellular part;GO:0005575//cellular_component	GO:0003674//molecular_function;GO:0098772//molecular function regulator;GO:0030234//enzyme regulator activity	GO:0050789//regulation of biological process;GO:0050896//response to stimulus;GO:0051716//cellular response to stimulus;GO:0044700//single organism signaling;GO:0023052//signaling;GO:0007154//cell communication;GO:0044763//single-organism cellular process;GO:0044699//single-organism process;GO:0009987//cellular process;GO:0007165//signal transduction;GO:0050794//regulation of cellular process;GO:…
ENSMUSG00000032332	72.25	2580.2	5.3425	73.77	3.78745	7.8e-46	6.6e-43	yes	Col12a1	collagen, type XII, alpha 1 [Source:MGI Symbol;Acc:MGI:88448]	Organismal Systems	Digestive system	ko04974//Protein digestion and absorption	K08132	GO:0031012//extracellular matrix;GO:0005575//cellular_component;GO:0005615//extracellular space;GO:0032991//macromolecular complex;GO:0044421//extracellular region part;GO:0005576//extracellular region	GO:0005198//structural molecule activity;GO:0003674//molecular_function	GO:0000902//cell morphogenesis;GO:0044699//single-organism process;GO:0048646//anatomical structure formation involved in morphogenesis;GO:0044707//single-multicellular organism process;GO:0030198//extracellular matrix organization;GO:0040007//growth;GO:0032502//developmental process;GO:0022610//biological adhesion;GO:0016043//cellular component organization;GO:0009987//cellular process;GO:000727…
ENSMUSG00000043705	0.25	8	0.0725	0.994	3.77719	0.000360884	0.00305983	yes	Capn13	calpain 13 [Source:MGI Symbol;Acc:MGI:2685789]	-	-	-	-	GO:0005622//intracellular;GO:0005575//cellular_component;GO:0005737//cytoplasm;GO:0044424//intracellular part;GO:0005623//cell;GO:0044464//cell part	GO:0008233//peptidase activity;GO:0043167//ion binding;GO:0003824//catalytic activity;GO:0003674//molecular_function;GO:0005488//binding;GO:0016787//hydrolase activity	GO:0008150//biological_process
ENSMUSG00000074934	1	20.8	0.6525	8.84	3.76	7.75e-06	0.00010041	yes	Grem1	gremlin 1, DAN family BMP antagonist [Source:MGI Symbol;Acc:MGI:1344337]	-	-	-	-	GO:0044464//cell part;GO:0005622//intracellular;GO:0044421//extracellular region part;GO:0005576//extracellular region;GO:0005623//cell;GO:0005615//extracellular space;GO:0005575//cellular_component	GO:0030234//enzyme regulator activity;GO:0098772//molecular function regulator;GO:0003674//molecular_function;GO:0043167//ion binding;GO:0005488//binding	GO:0009653//anatomical structure morphogenesis;GO:0090304//nucleic acid metabolic process;GO:0040007//growth;GO:0023052//signaling;GO:0044237//cellular metabolic process;GO:0044707//single-multicellular organism process;GO:0008150//biological_process;GO:0044260//cellular macromolecule metabolic process;GO:0006464//cellular protein modification process;GO:0051234//establishment of localization;GO:…
ENSMUSG00000034394	0.5	11.2	0.3775	5.066	3.7463	0.000872802	0.00653617	yes	Lif	leukemia inhibitory factor [Source:MGI Symbol;Acc:MGI:96787]	Cellular Processes;Environmental Information Processing	Cellular commiunity;Signal transduction;Signaling molecules and interaction	ko04060//Cytokine-cytokine receptor interaction;ko04630//Jak-STAT signaling pathway;ko04550//Signaling pathways regulating pluripotency of stem cells;ko04668//TNF signaling pathway	K05419	GO:0005737//cytoplasm;GO:0005615//extracellular space;GO:0044424//intracellular part;GO:0044421//extracellular region part;GO:0044444//cytoplasmic part;GO:0005622//intracellular;GO:0005575//cellular_component;GO:0005576//extracellular region;GO:0005623//cell;GO:0005829//cytosol;GO:0044464//cell part	GO:0003674//molecular_function	GO:0043170//macromolecule metabolic process;GO:0007154//cell communication;GO:0016043//cellular component organization;GO:0032501//multicellular organismal process;GO:0044699//single-organism process;GO:0044700//single organism signaling;GO:0044763//single-organism cellular process;GO:0043412//macromolecule modification;GO:0051234//establishment of localization;GO:0048856//anatomical structure de…
ENSMUSG00000078771	1.5	39.4	1.8325	24.588	3.74607	4.65e-12	1.7e-10	yes	Evi2a	ecotropic viral integration site 2a [Source:MGI Symbol;Acc:MGI:95458]	-	-	-	-	GO:0005575//cellular_component	-	-
ENSMUSG00000028212	0.25	5	0.075	1	3.73697	0.00735929	0.0383467	yes	Ccne2	cyclin E2 [Source:MGI Symbol;Acc:MGI:1329034]	Cellular Processes;Environmental Information Processing;Human Diseases	Cancers;Cell growth and death;Signal transduction;Infectious diseases	ko05200//Pathways in cancer;ko04151//PI3K-Akt signaling pathway;ko05203//Viral carcinogenesis;ko05161//Hepatitis B;ko05206//MicroRNAs in cancer;ko05162//Measles;ko04110//Cell cycle;ko04114//Oocyte meiosis;ko05215//Prostate cancer;ko05222//Small cell lung cancer;ko04115//p53 signaling pathway	K06626	GO:0044424//intracellular part;GO:0043231//intracellular membrane-bounded organelle;GO:0005737//cytoplasm;GO:0044464//cell part;GO:0043232//intracellular non-membrane-bounded organelle;GO:0043229//intracellular organelle;GO:0043226//organelle;GO:0005634//nucleus;GO:0015630//microtubule cytoskeleton;GO:0005815//microtubule organizing center;GO:0044446//intracellular organelle part;GO:0044430//cyto…	GO:0030234//enzyme regulator activity;GO:0019899//enzyme binding;GO:0005488//binding;GO:0003674//molecular_function;GO:0005515//protein binding;GO:0098772//molecular function regulator	GO:0051301//cell division;GO:0006464//cellular protein modification process;GO:0006807//nitrogen compound metabolic process;GO:0006725//cellular aromatic compound metabolic process;GO:1901360//organic cyclic compound metabolic process;GO:0019538//protein metabolic process;GO:0071840//cellular component organization or biogenesis;GO:0071704//organic substance metabolic process;GO:0000278//mitotic …
ENSMUSG00000003484	2.1	63.51	0.8725	11.608	3.73382	6.16e-15	3.08e-13	yes	Cyp4f18	cytochrome P450, family 4, subfamily f, polypeptide 18 [Source:MGI Symbol;Acc:MGI:1919304]	Metabolism	Global and Overview;Lipid metabolism	ko01100//Metabolic pathways;ko00590//Arachidonic acid metabolism	K17726	GO:0005575//cellular_component;GO:0043226//organelle;GO:0012505//endomembrane system;GO:0043227//membrane-bounded organelle;GO:0044424//intracellular part;GO:0071944//cell periphery;GO:0016020//membrane;GO:0005737//cytoplasm;GO:0005622//intracellular;GO:0044464//cell part;GO:0005623//cell;GO:0005886//plasma membrane;GO:0043231//intracellular membrane-bounded organelle;GO:0043229//intracellular or…	GO:0016491//oxidoreductase activity;GO:0005488//binding;GO:0003824//catalytic activity;GO:0043167//ion binding;GO:0003674//molecular_function	GO:0044699//single-organism process;GO:0008152//metabolic process;GO:0032501//multicellular organismal process;GO:0009987//cellular process;GO:0044281//small molecule metabolic process;GO:0044710//single-organism metabolic process;GO:0003008//system process;GO:0051234//establishment of localization;GO:0009056//catabolic process;GO:0006810//transport;GO:0044238//primary metabolic process;GO:000815…
ENSMUSG00000040405	18.5	427.534	10.24	134.46	3.71489	5.12e-28	1.05e-25	yes	Havcr1	hepatitis A virus cellular receptor 1 [Source:MGI Symbol;Acc:MGI:2159680]	-	-	-	-	GO:0005575//cellular_component	-	-
ENSMUSG00000052353	1.5	38.2	0.185	2.424	3.71179	3.95e-14	1.83e-12	yes	Cemip	cell migration inducing protein, hyaluronan binding [Source:MGI Symbol;Acc:MGI:2443629]	-	-	-	-	GO:0005634//nucleus;GO:0012505//endomembrane system;GO:0044424//intracellular part;GO:0043231//intracellular membrane-bounded organelle;GO:0044444//cytoplasmic part;GO:0005622//intracellular;GO:0016020//membrane;GO:0005623//cell;GO:0044464//cell part;GO:0005886//plasma membrane;GO:0031410//cytoplasmic vesicle;GO:0005783//endoplasmic reticulum;GO:0043227//membrane-bounded organelle;GO:0043229//int…	GO:0003674//molecular_function;GO:0016787//hydrolase activity;GO:0005488//binding;GO:0003824//catalytic activity;GO:0043167//ion binding;GO:0016798//hydrolase activity, acting on glycosyl bonds	GO:0006605//protein targeting;GO:0046907//intracellular transport;GO:0009987//cellular process;GO:0044281//small molecule metabolic process;GO:0065007//biological regulation;GO:0044699//single-organism process;GO:0034613//cellular protein localization;GO:0040011//locomotion;GO:0051674//localization of cell;GO:0032501//multicellular organismal process;GO:0044237//cellular metabolic process;GO:0042…
ENSMUSG00000026417	189.5	4846.2	38.96	509.06	3.70777	3.11e-79	1.32e-75	yes	Pigr	polymeric immunoglobulin receptor [Source:MGI Symbol;Acc:MGI:103080]	Organismal Systems	Immune system	ko04672//Intestinal immune network for IgA production	K13073	GO:0044424//intracellular part;GO:0071944//cell periphery;GO:0043229//intracellular organelle;GO:0005575//cellular_component;GO:0043226//organelle;GO:0005623//cell;GO:0044421//extracellular region part;GO:0005737//cytoplasm;GO:0005615//extracellular space;GO:0005768//endosome;GO:0031410//cytoplasmic vesicle;GO:0016020//membrane;GO:0005886//plasma membrane;GO:0031982//vesicle;GO:0005622//intracell…	GO:0003674//molecular_function	GO:0044700//single organism signaling;GO:0007154//cell communication;GO:0003008//system process;GO:0065007//biological regulation;GO:0007165//signal transduction;GO:0050896//response to stimulus;GO:0009987//cellular process;GO:0008150//biological_process;GO:0051234//establishment of localization;GO:0002376//immune system process;GO:0044763//single-organism cellular process;GO:0050789//regulation …
ENSMUSG00000072980	0.25	5.4	0.13	1.68	3.69188	0.00901891	0.0452067	yes	Oip5	Opa interacting protein 5 [Source:MGI Symbol;Acc:MGI:1917895]	-	-	-	-	GO:0005829//cytosol;GO:0005737//cytoplasm;GO:0044424//intracellular part;GO:0043226//organelle;GO:0044446//intracellular organelle part;GO:0005694//chromosome;GO:0043231//intracellular membrane-bounded organelle;GO:0005654//nucleoplasm;GO:0044428//nuclear part;GO:0031981//nuclear lumen;GO:0043232//intracellular non-membrane-bounded organelle;GO:0031974//membrane-enclosed lumen;GO:0044444//cytopla…	GO:0005488//binding;GO:0003674//molecular_function;GO:0043167//ion binding	GO:0008150//biological_process;GO:0016043//cellular component organization;GO:0051301//cell division;GO:0051276//chromosome organization;GO:0071840//cellular component organization or biogenesis;GO:0006996//organelle organization;GO:0009987//cellular process;GO:0007059//chromosome segregation;GO:0044763//single-organism cellular process;GO:0022607//cellular component assembly;GO:0007049//cell cyc…
ENSMUSG00000024730	0.25	6.8	0.16	2.062	3.6879	0.000338506	0.00290354	yes	Ms4a8a	membrane-spanning 4-domains, subfamily A, member 8A [Source:MGI Symbol;Acc:MGI:1927657]	-	-	-	-	GO:0005575//cellular_component	-	-
ENSMUSG00000094262	1.21	23.386	1.4525	18.37	3.66074	6.07e-06	8.03e-05	yes	Igkv4-62	immunoglobulin kappa variable 4-62 [Source:MGI Symbol;Acc:MGI:3643587]	-	-	-	-	GO:0005615//extracellular space;GO:0044421//extracellular region part;GO:0005575//cellular_component;GO:0005576//extracellular region	-	GO:0002376//immune system process;GO:0008150//biological_process
ENSMUSG00000026039	0.25	6.8	0.04	0.502	3.64962	0.000987505	0.00728242	yes	Sgo2a	shugoshin 2A [Source:MGI Symbol;Acc:MGI:1098767]	-	-	-	-	GO:0005654//nucleoplasm;GO:0005575//cellular_component;GO:0031981//nuclear lumen;GO:0000228//nuclear chromosome;GO:0043233//organelle lumen;GO:0005623//cell;GO:0044424//intracellular part;GO:0043226//organelle;GO:0044446//intracellular organelle part;GO:0044422//organelle part;GO:0005694//chromosome;GO:0043229//intracellular organelle;GO:0044428//nuclear part;GO:0043228//non-membrane-bounded orga…	GO:0003674//molecular_function	GO:0007049//cell cycle;GO:0006996//organelle organization;GO:0000003//reproduction;GO:0016043//cellular component organization;GO:0044763//single-organism cellular process;GO:0044699//single-organism process;GO:0008150//biological_process;GO:0051276//chromosome organization;GO:0007059//chromosome segregation;GO:0051301//cell division;GO:0071840//cellular component organization or biogenesis;GO:00…
ENSMUSG00000026414	0.5	9.4	0.3	3.75	3.64386	0.000170133	0.00159066	yes	Tnnt2	troponin T2, cardiac [Source:MGI Symbol;Acc:MGI:104597]	Organismal Systems;Human Diseases	Circulatory system;Cardiovascular diseases	ko04261//Adrenergic signaling in cardiomyocytes;ko05414//Dilated cardiomyopathy (DCM);ko05410//Hypertrophic cardiomyopathy (HCM);ko04260//Cardiac muscle contraction	K12045	GO:0005856//cytoskeleton;GO:0043228//non-membrane-bounded organelle;GO:0044424//intracellular part;GO:0043226//organelle;GO:0005623//cell;GO:0044464//cell part;GO:0005622//intracellular;GO:0032991//macromolecular complex;GO:0043229//intracellular organelle;GO:0043232//intracellular non-membrane-bounded organelle;GO:0005575//cellular_component;GO:0005737//cytoplasm	GO:0043167//ion binding;GO:0016818//hydrolase activity, acting on acid anhydrides, in phosphorus-containing anhydrides;GO:0005488//binding;GO:0060090//binding, bridging;GO:0016462//pyrophosphatase activity;GO:0003824//catalytic activity;GO:0016887//ATPase activity;GO:0003674//molecular_function;GO:0005198//structural molecule activity;GO:0030674//protein binding, bridging;GO:0008092//cytoskeletal…	GO:0048856//anatomical structure development;GO:0044763//single-organism cellular process;GO:0006810//transport;GO:0009987//cellular process;GO:0009653//anatomical structure morphogenesis;GO:0006996//organelle organization;GO:0022607//cellular component assembly;GO:0044767//single-organism developmental process;GO:0051179//localization;GO:0032502//developmental process;GO:0008150//biological_proc…
ENSMUSG00000046908	0.25	12.2	0.2075	2.546	3.61705	0.000176373	0.00163955	yes	Ltb4r1	leukotriene B4 receptor 1 [Source:MGI Symbol;Acc:MGI:1309472]	Environmental Information Processing	Signaling molecules and interaction	ko04080//Neuroactive ligand-receptor interaction	K04296	GO:0071944//cell periphery;GO:0044464//cell part;GO:0005575//cellular_component;GO:0005886//plasma membrane;GO:0005623//cell;GO:0016020//membrane	GO:0003674//molecular_function	GO:0050794//regulation of cellular process;GO:0006950//response to stress;GO:0050896//response to stimulus;GO:0051716//cellular response to stimulus;GO:0044763//single-organism cellular process;GO:0007154//cell communication;GO:0050789//regulation of biological process;GO:0065007//biological regulation;GO:0008150//biological_process;GO:0044699//single-organism process;GO:0007165//signal transduct…
ENSMUSG00000073555	1.2075	38.95	0.625	7.634	3.61051	4.21e-10	1.2e-08	yes	Gm4951	predicted gene 4951 [Source:MGI Symbol;Acc:MGI:3644953]	-	-	-	-	GO:0043231//intracellular membrane-bounded organelle;GO:0043226//organelle;GO:0005783//endoplasmic reticulum;GO:0044424//intracellular part;GO:0005575//cellular_component;GO:0043229//intracellular organelle;GO:0005623//cell;GO:0044444//cytoplasmic part;GO:0044464//cell part;GO:0012505//endomembrane system;GO:0043227//membrane-bounded organelle;GO:0005737//cytoplasm;GO:0005622//intracellular	GO:0017111//nucleoside-triphosphatase activity;GO:0005488//binding;GO:0043167//ion binding;GO:0003674//molecular_function;GO:0016818//hydrolase activity, acting on acid anhydrides, in phosphorus-containing anhydrides;GO:0016817//hydrolase activity, acting on acid anhydrides;GO:0016787//hydrolase activity;GO:0003824//catalytic activity;GO:0016462//pyrophosphatase activity;GO:0003924//GTPase activi…	GO:0050896//response to stimulus;GO:0008150//biological_process;GO:0006950//response to stress
ENSMUSG00000094319	7.43	171.358	13.0525	159.104	3.60757	2.51e-05	0.000287008	yes	Igkv4-54	immunoglobulin kappa chain variable 4-54 [Source:MGI Symbol;Acc:MGI:5009821]	-	-	-	-	GO:0005576//extracellular region;GO:0005615//extracellular space;GO:0044421//extracellular region part;GO:0005575//cellular_component	-	GO:0008150//biological_process;GO:0002376//immune system process
ENSMUSG00000030589	0.25	7.4	0.11	1.336	3.60234	0.000420482	0.00349774	yes	Rasgrp4	RAS guanyl releasing protein 4 [Source:MGI Symbol;Acc:MGI:2386851]	Human Diseases;Environmental Information Processing	Cancers;Signal transduction	ko05200//Pathways in cancer;ko04010//MAPK signaling pathway;ko04014//Ras signaling pathway	K12363	GO:0044464//cell part;GO:0005622//intracellular;GO:0071944//cell periphery;GO:0005575//cellular_component;GO:0044424//intracellular part;GO:0005623//cell;GO:0016020//membrane;GO:0005737//cytoplasm;GO:0005886//plasma membrane	GO:0019899//enzyme binding;GO:0043167//ion binding;GO:0003674//molecular_function;GO:0005488//binding;GO:0005515//protein binding	GO:0050896//response to stimulus;GO:0044767//single-organism developmental process;GO:0044700//single organism signaling;GO:0009987//cellular process;GO:0050794//regulation of cellular process;GO:0023052//signaling;GO:0048869//cellular developmental process;GO:0051716//cellular response to stimulus;GO:0050789//regulation of biological process;GO:0044699//single-organism process;GO:0008150//biolog…
ENSMUSG00000029373	1.75	38.4	2.33	28.14	3.59422	1.89e-08	4.04e-07	yes	Pf4	platelet factor 4 [Source:MGI Symbol;Acc:MGI:1888711]	Environmental Information Processing;Organismal Systems	Signaling molecules and interaction;Immune system	ko04060//Cytokine-cytokine receptor interaction;ko04062//Chemokine signaling pathway	K05407	GO:0044444//cytoplasmic part;GO:0005576//extracellular region;GO:0005575//cellular_component;GO:0032991//macromolecular complex;GO:0044464//cell part;GO:0031410//cytoplasmic vesicle;GO:0005615//extracellular space;GO:0044424//intracellular part;GO:0005622//intracellular;GO:0044421//extracellular region part;GO:0043229//intracellular organelle;GO:0005623//cell;GO:0005737//cytoplasm;GO:0043226//org…	GO:0003674//molecular_function;GO:0043167//ion binding;GO:0005488//binding	GO:0044767//single-organism developmental process;GO:0032502//developmental process;GO:0008150//biological_process;GO:0009987//cellular process;GO:0044700//single organism signaling;GO:0006928//movement of cell or subcellular component;GO:0044237//cellular metabolic process;GO:0051716//cellular response to stimulus;GO:0044085//cellular component biogenesis;GO:0016043//cellular component organizat…
ENSMUSG00000024673	0.75	23.202	0.4575	5.5	3.58759	0.00128577	0.00911284	yes	Ms4a1	membrane-spanning 4-domains, subfamily A, member 1 [Source:MGI Symbol;Acc:MGI:88321]	Organismal Systems	Immune system	ko04640//Hematopoietic cell lineage	K06466	GO:0071944//cell periphery;GO:0005634//nucleus;GO:0043227//membrane-bounded organelle;GO:0043231//intracellular membrane-bounded organelle;GO:0005575//cellular_component;GO:0005886//plasma membrane;GO:0005623//cell;GO:0044464//cell part;GO:0016020//membrane;GO:0043229//intracellular organelle;GO:0043226//organelle;GO:0044424//intracellular part;GO:0005622//intracellular	GO:0003674//molecular_function	GO:0008150//biological_process;GO:0002376//immune system process
ENSMUSG00000069607	6.74	147	4.3225	51.92	3.58635	1.4e-17	9.56e-16	yes	Cd300ld3	CD300 molecule like family member D3 [Source:MGI Symbol;Acc:MGI:2687214]	-	-	-	-	GO:0005768//endosome;GO:0031410//cytoplasmic vesicle;GO:0031982//vesicle;GO:0000323//lytic vacuole;GO:0043226//organelle;GO:0005886//plasma membrane;GO:0071944//cell periphery;GO:0005623//cell;GO:0005575//cellular_component;GO:0005764//lysosome;GO:0044424//intracellular part;GO:0016020//membrane;GO:0044464//cell part;GO:0043231//intracellular membrane-bounded organelle;GO:0005773//vacuole;GO:0044…	GO:0003674//molecular_function	GO:0009987//cellular process;GO:0006464//cellular protein modification process;GO:0008152//metabolic process;GO:0044238//primary metabolic process;GO:0050896//response to stimulus;GO:0044763//single-organism cellular process;GO:0008150//biological_process;GO:0044260//cellular macromolecule metabolic process;GO:0044237//cellular metabolic process;GO:0044267//cellular protein metabolic process;GO:0…
ENSMUSG00000056130	0.25	6.2	0.1975	2.336	3.56412	0.00122751	0.00878561	yes	Ticam2	toll-like receptor adaptor molecule 2 [Source:MGI Symbol;Acc:MGI:3040056]	Human Diseases;Organismal Systems;Environmental Information Processing	Immune system;Infectious diseases;Signal transduction	ko05161//Hepatitis B;ko04620//Toll-like receptor signaling pathway;ko04064//NF-kappa B signaling pathway;ko05133//Pertussis	K05409	GO:0005575//cellular_component;GO:0043227//membrane-bounded organelle;GO:0005623//cell;GO:0044444//cytoplasmic part;GO:0043229//intracellular organelle;GO:0071944//cell periphery;GO:0005737//cytoplasm;GO:0005783//endoplasmic reticulum;GO:0012505//endomembrane system;GO:0005768//endosome;GO:0005622//intracellular;GO:0043231//intracellular membrane-bounded organelle;GO:0032991//macromolecular compl…	GO:0043167//ion binding;GO:0008289//lipid binding;GO:0003674//molecular_function;GO:0005488//binding	GO:0007154//cell communication;GO:0051179//localization;GO:0065007//biological regulation;GO:0007165//signal transduction;GO:0050794//regulation of cellular process;GO:0008150//biological_process;GO:0044763//single-organism cellular process;GO:0016192//vesicle-mediated transport;GO:0009987//cellular process;GO:0044699//single-organism process;GO:0023052//signaling;GO:0051234//establishment of loc…
ENSMUSG00000040907	1.5	31.206	0.2275	2.678	3.55722	4.41e-09	1.06e-07	yes	Atp1a3	ATPase, Na+/K+ transporting, alpha 3 polypeptide [Source:MGI Symbol;Acc:MGI:88107]	Environmental Information Processing;Organismal Systems	Endocrine system;Circulatory system;Signal transduction;Digestive system;Excretory system	ko04024//cAMP signaling pathway;ko04022//cGMP - PKG signaling pathway;ko04261//Adrenergic signaling in cardiomyocytes;ko04919//Thyroid hormone signaling pathway;ko04972//Pancreatic secretion;ko04974//Protein digestion and absorption;ko04911//Insulin secretion;ko04260//Cardiac muscle contraction;ko04970//Salivary secretion;ko04971//Gastric acid secretion;ko04976//Bile secretion;ko04918//Thyroid ho…	K01539	GO:0005634//nucleus;GO:0012505//endomembrane system;GO:0005783//endoplasmic reticulum;GO:0044464//cell part;GO:0032991//macromolecular complex;GO:0005794//Golgi apparatus;GO:0043231//intracellular membrane-bounded organelle;GO:0005737//cytoplasm;GO:0005622//intracellular;GO:0043229//intracellular organelle;GO:0043226//organelle;GO:0044424//intracellular part;GO:0005575//cellular_component;GO:0043…	GO:0005488//binding;GO:0003674//molecular_function;GO:0017111//nucleoside-triphosphatase activity;GO:0016818//hydrolase activity, acting on acid anhydrides, in phosphorus-containing anhydrides;GO:0016787//hydrolase activity;GO:0016817//hydrolase activity, acting on acid anhydrides;GO:0022857//transmembrane transporter activity;GO:0016462//pyrophosphatase activity;GO:0043167//ion binding;GO:000521…	GO:0051234//establishment of localization;GO:0006810//transport;GO:0044763//single-organism cellular process;GO:1902578//single-organism localization;GO:0050789//regulation of biological process;GO:0044699//single-organism process;GO:0051179//localization;GO:0042592//homeostatic process;GO:0065008//regulation of biological quality;GO:0008150//biological_process;GO:0007154//cell communication;GO:0…
ENSMUSG00000020251	0.5	7.8	0.22	2.584	3.55403	0.00211056	0.013692	yes	Glt8d2	glycosyltransferase 8 domain containing 2 [Source:MGI Symbol;Acc:MGI:1922032]	-	-	-	-	-	GO:0016740//transferase activity;GO:0003824//catalytic activity;GO:0003674//molecular_function;GO:0016757//transferase activity, transferring glycosyl groups	-
ENSMUSG00000036596	2	36.8	0.41	4.81	3.55234	3.48e-13	1.45e-11	yes	Cpz	carboxypeptidase Z [Source:MGI Symbol;Acc:MGI:88487]	-	-	-	-	GO:0044421//extracellular region part;GO:0005576//extracellular region;GO:0005615//extracellular space;GO:0031012//extracellular matrix;GO:0005575//cellular_component	GO:0003824//catalytic activity;GO:0016787//hydrolase activity;GO:0005488//binding;GO:0003674//molecular_function;GO:0043167//ion binding;GO:0008233//peptidase activity	GO:0044699//single-organism process;GO:0065007//biological regulation;GO:0007165//signal transduction;GO:0007154//cell communication;GO:0023052//signaling;GO:0051604//protein maturation;GO:0051716//cellular response to stimulus;GO:0043170//macromolecule metabolic process;GO:0008152//metabolic process;GO:0044238//primary metabolic process;GO:0044700//single organism signaling;GO:0019538//protein m…
ENSMUSG00000025473	3	55.2	0.485	5.684	3.55085	2.24e-15	1.17e-13	yes	Adam8	a disintegrin and metallopeptidase domain 8 [Source:MGI Symbol;Acc:MGI:107825]	-	-	-	-	GO:0043227//membrane-bounded organelle;GO:0071944//cell periphery;GO:0043229//intracellular organelle;GO:0044464//cell part;GO:0016020//membrane;GO:0005737//cytoplasm;GO:0005773//vacuole;GO:0043232//intracellular non-membrane-bounded organelle;GO:0044424//intracellular part;GO:0000323//lytic vacuole;GO:0005856//cytoskeleton;GO:0005764//lysosome;GO:0031982//vesicle;GO:0044444//cytoplasmic part;GO:…	GO:0008233//peptidase activity;GO:0005488//binding;GO:0003824//catalytic activity;GO:0016787//hydrolase activity;GO:0043167//ion binding;GO:0003674//molecular_function	GO:0048646//anatomical structure formation involved in morphogenesis;GO:0044763//single-organism cellular process;GO:0043412//macromolecule modification;GO:0022610//biological adhesion;GO:0065007//biological regulation;GO:0009058//biosynthetic process;GO:0006464//cellular protein modification process;GO:0016043//cellular component organization;GO:0006807//nitrogen compound metabolic process;GO:00…
ENSMUSG00000015947	6.75	152	2.66	31.136	3.54909	4.07e-28	8.61e-26	yes	Fcgr1	Fc receptor, IgG, high affinity I [Source:MGI Symbol;Acc:MGI:95498]	Cellular Processes;Organismal Systems;Human Diseases	Immune system;Transport and catabolism;Development;Cancers;Infectious diseases;Immune diseases	ko05152//Tuberculosis;ko05202//Transcriptional misregulation in cancers;ko04145//Phagosome;ko05322//Systemic lupus erythematosus;ko04380//Osteoclast differentiation;ko04666//Fc gamma R-mediated phagocytosis;ko04640//Hematopoietic cell lineage;ko05140//Leishmaniasis;ko05150//Staphylococcus aureus infection	K06498	GO:0005575//cellular_component;GO:0016020//membrane;GO:0071944//cell periphery;GO:0005886//plasma membrane;GO:0005623//cell;GO:0044464//cell part	GO:0003674//molecular_function	GO:0009987//cellular process;GO:0050794//regulation of cellular process;GO:0065007//biological regulation;GO:0061024//membrane organization;GO:0006810//transport;GO:0007154//cell communication;GO:0023052//signaling;GO:0044763//single-organism cellular process;GO:0008150//biological_process;GO:0051234//establishment of localization;GO:0071840//cellular component organization or biogenesis;GO:00517…
ENSMUSG00000037849	1.32	28.528	0.26	3.028	3.54178	2.35e-08	4.95e-07	yes	Ifi206	interferon activated gene 206 [Source:MGI Symbol;Acc:MGI:3646410]	-	-	-	-	GO:0043228//non-membrane-bounded organelle;GO:0044424//intracellular part;GO:0044428//nuclear part;GO:0044422//organelle part;GO:0043231//intracellular membrane-bounded organelle;GO:0005622//intracellular;GO:0005634//nucleus;GO:0070013//intracellular organelle lumen;GO:0005829//cytosol;GO:0044444//cytoplasmic part;GO:0005575//cellular_component;GO:0043227//membrane-bounded organelle;GO:0031974//m…	GO:0008134//transcription factor binding;GO:0003677//DNA binding;GO:1901363//heterocyclic compound binding;GO:0005515//protein binding;GO:0097159//organic cyclic compound binding;GO:0003676//nucleic acid binding;GO:0003674//molecular_function;GO:0005488//binding;GO:0003700//transcription factor activity, sequence-specific DNA binding;GO:0001071//nucleic acid binding transcription factor activity	GO:0044237//cellular metabolic process;GO:0034641//cellular nitrogen compound metabolic process;GO:0009058//biosynthetic process;GO:0008150//biological_process;GO:0008152//metabolic process;GO:0009987//cellular process;GO:0006807//nitrogen compound metabolic process
ENSMUSG00000037944	1	25	0.44	5.124	3.5417	5.38e-07	8.95e-06	yes	Ccr7	chemokine (C-C motif) receptor 7 [Source:MGI Symbol;Acc:MGI:103011]	Environmental Information Processing;Organismal Systems;Human Diseases	Cancers;Immune system;Signaling molecules and interaction	ko04060//Cytokine-cytokine receptor interaction;ko04062//Chemokine signaling pathway;ko05202//Transcriptional misregulation in cancers	K04182	GO:0005886//plasma membrane;GO:0016020//membrane;GO:0005737//cytoplasm;GO:0005739//mitochondrion;GO:0005575//cellular_component;GO:0044444//cytoplasmic part;GO:0043226//organelle;GO:0043227//membrane-bounded organelle;GO:0043229//intracellular organelle;GO:0005622//intracellular;GO:0005623//cell;GO:0044464//cell part;GO:0071944//cell periphery;GO:0043231//intracellular membrane-bounded organelle;…	GO:0003674//molecular_function	GO:0065008//regulation of biological quality;GO:0007010//cytoskeleton organization;GO:0007165//signal transduction;GO:0006810//transport;GO:0051674//localization of cell;GO:0048870//cell motility;GO:0016192//vesicle-mediated transport;GO:0009058//biosynthetic process;GO:0009987//cellular process;GO:0022610//biological adhesion;GO:0006928//movement of cell or subcellular component;GO:0044700//sing…
ENSMUSG00000053044	0.5	8.4	0.285	3.236	3.50518	0.000138457	0.00132599	yes	Cd8b1	CD8 antigen, beta chain 1 [Source:MGI Symbol;Acc:MGI:88347]	Organismal Systems;Human Diseases;Environmental Information Processing	Immune system;Immune diseases;Signaling molecules and interaction	ko04514//Cell adhesion molecules (CAMs);ko04660//T cell receptor signaling pathway;ko04640//Hematopoietic cell lineage;ko04612//Antigen processing and presentation;ko05340//Primary immunodeficiency	K06459	GO:0071944//cell periphery;GO:0044464//cell part;GO:0005623//cell;GO:0005575//cellular_component;GO:0005886//plasma membrane;GO:0016020//membrane	GO:0003674//molecular_function	GO:0008150//biological_process;GO:0002376//immune system process
ENSMUSG00000058773	2.7875	57.378	1.8425	20.666	3.48752	1.73e-14	8.27e-13	yes	Hist1h1b	histone cluster 1, H1b [Source:MGI Symbol;Acc:MGI:1861461]	-	-	-	-	GO:0044422//organelle part;GO:0000228//nuclear chromosome;GO:0005575//cellular_component;GO:0043232//intracellular non-membrane-bounded organelle;GO:0043229//intracellular organelle;GO:0031981//nuclear lumen;GO:0044424//intracellular part;GO:0044428//nuclear part;GO:0043226//organelle;GO:0031974//membrane-enclosed lumen;GO:0070013//intracellular organelle lumen;GO:0044446//intracellular organelle…	GO:0005488//binding;GO:0003676//nucleic acid binding;GO:0019899//enzyme binding;GO:0097159//organic cyclic compound binding;GO:1901363//heterocyclic compound binding;GO:0003674//molecular_function;GO:0005515//protein binding;GO:0003677//DNA binding	GO:0008150//biological_process;GO:0034641//cellular nitrogen compound metabolic process;GO:0044260//cellular macromolecule metabolic process;GO:0043933//macromolecular complex subunit organization;GO:0022607//cellular component assembly;GO:0048856//anatomical structure development;GO:0008152//metabolic process;GO:0006139//nucleobase-containing compound metabolic process;GO:0016043//cellular compo…
ENSMUSG00000024056	1	18.6	0.2275	2.532	3.47634	2.63e-06	3.8e-05	yes	Ndc80	NDC80 kinetochore complex component [Source:MGI Symbol;Acc:MGI:1914302]	-	-	-	-	GO:0044424//intracellular part;GO:0043231//intracellular membrane-bounded organelle;GO:0044446//intracellular organelle part;GO:0005622//intracellular;GO:0032991//macromolecular complex;GO:0005575//cellular_component;GO:0005654//nucleoplasm;GO:0070013//intracellular organelle lumen;GO:0043229//intracellular organelle;GO:0043232//intracellular non-membrane-bounded organelle;GO:0043226//organelle;G…	GO:0003674//molecular_function	GO:0044699//single-organism process;GO:0008150//biological_process;GO:0071840//cellular component organization or biogenesis;GO:0051301//cell division;GO:0007049//cell cycle;GO:0051276//chromosome organization;GO:0009987//cellular process;GO:0044763//single-organism cellular process;GO:0016043//cellular component organization;GO:0007059//chromosome segregation;GO:0007010//cytoskeleton organizatio…
ENSMUSG00000032094	1.5	35.2	1.46	16.088	3.46194	7.28e-12	2.6e-10	yes	Cd3d	CD3 antigen, delta polypeptide [Source:MGI Symbol;Acc:MGI:88331]	Organismal Systems;Human Diseases	Immune system;Immune diseases;Infectious diseases	ko05166//HTLV-I infection;ko05162//Measles;ko04660//T cell receptor signaling pathway;ko05142//Chagas disease (American trypanosomiasis);ko04640//Hematopoietic cell lineage;ko05340//Primary immunodeficiency	K06450	GO:0005886//plasma membrane;GO:0044464//cell part;GO:0016020//membrane;GO:0032991//macromolecular complex;GO:0005623//cell;GO:0005575//cellular_component;GO:0071944//cell periphery	GO:0000988//transcription factor activity, protein binding;GO:0003674//molecular_function	GO:0065007//biological regulation;GO:0007154//cell communication;GO:0034641//cellular nitrogen compound metabolic process;GO:0044237//cellular metabolic process;GO:0008152//metabolic process;GO:0044699//single-organism process;GO:0044085//cellular component biogenesis;GO:0023052//signaling;GO:0050794//regulation of cellular process;GO:0009058//biosynthetic process;GO:0051716//cellular response to…
ENSMUSG00000023885	64	1425.7	9.2125	101.47	3.46132	1.9e-60	3.22e-57	yes	Thbs2	thrombospondin 2 [Source:MGI Symbol;Acc:MGI:98738]	Cellular Processes;Human Diseases;Environmental Information Processing	Signaling molecules and interaction;Cellular commiunity;Infectious diseases;Signal transduction;Transport and catabolism	ko04151//PI3K-Akt signaling pathway;ko04510//Focal adhesion;ko04145//Phagosome;ko04512//ECM-receptor interaction;ko05144//Malaria	K04659	GO:0005622//intracellular;GO:0005623//cell;GO:0044421//extracellular region part;GO:0031012//extracellular matrix;GO:0031982//vesicle;GO:0044424//intracellular part;GO:0043229//intracellular organelle;GO:0044464//cell part;GO:0031410//cytoplasmic vesicle;GO:0043226//organelle;GO:0005576//extracellular region;GO:0005615//extracellular space;GO:0005575//cellular_component;GO:0044444//cytoplasmic pa…	GO:0005488//binding;GO:0043167//ion binding;GO:0003674//molecular_function	GO:0032502//developmental process;GO:0008150//biological_process;GO:0007155//cell adhesion;GO:0048856//anatomical structure development;GO:0016043//cellular component organization;GO:0009653//anatomical structure morphogenesis;GO:0022610//biological adhesion;GO:0048646//anatomical structure formation involved in morphogenesis;GO:0022607//cellular component assembly;GO:0071840//cellular component …
ENSMUSG00000036854	0.75	15.8	0.74	8.15	3.4612	6.67e-07	1.09e-05	yes	Hspb6	heat shock protein, alpha-crystallin-related, B6 [Source:MGI Symbol;Acc:MGI:2685325]	-	-	-	-	GO:0043231//intracellular membrane-bounded organelle;GO:0005622//intracellular;GO:0044464//cell part;GO:0005737//cytoplasm;GO:0005576//extracellular region;GO:0005575//cellular_component;GO:0005623//cell;GO:0005634//nucleus;GO:0043229//intracellular organelle;GO:0043226//organelle;GO:0043227//membrane-bounded organelle;GO:0044424//intracellular part	GO:0005488//binding;GO:0003674//molecular_function;GO:0005198//structural molecule activity;GO:0005515//protein binding;GO:0051082//unfolded protein binding	GO:0006457//protein folding;GO:0009653//anatomical structure morphogenesis;GO:0044763//single-organism cellular process;GO:0008150//biological_process;GO:0048646//anatomical structure formation involved in morphogenesis;GO:0044699//single-organism process;GO:0008219//cell death;GO:0048856//anatomical structure development;GO:0016265//death;GO:0009987//cellular process;GO:0032502//developmental pr…
ENSMUSG00000023349	2	44.046	1.9425	21.384	3.46055	2.81e-12	1.05e-10	yes	Clec4n	C-type lectin domain family 4, member n [Source:MGI Symbol;Acc:MGI:1861231]	-	-	-	-	GO:0044464//cell part;GO:0005886//plasma membrane;GO:0005575//cellular_component;GO:0071944//cell periphery;GO:0016020//membrane;GO:0005623//cell	GO:0005488//binding;GO:0043167//ion binding;GO:0003674//molecular_function	GO:0051234//establishment of localization;GO:0044699//single-organism process;GO:0065007//biological regulation;GO:0023052//signaling;GO:0006810//transport;GO:0044763//single-organism cellular process;GO:0006950//response to stress;GO:0050789//regulation of biological process;GO:0008150//biological_process;GO:0050794//regulation of cellular process;GO:0007154//cell communication;GO:0002376//immun…
ENSMUSG00000022868	0.75	15.4	0.41	4.492	3.45366	0.00922083	0.0460281	yes	Ahsg	alpha-2-HS-glycoprotein [Source:MGI Symbol;Acc:MGI:107189]	-	-	-	-	GO:0005576//extracellular region;GO:0005794//Golgi apparatus;GO:0005575//cellular_component;GO:0005737//cytoplasm;GO:0044464//cell part;GO:0005623//cell;GO:0012505//endomembrane system;GO:0044424//intracellular part;GO:0032991//macromolecular complex;GO:0043231//intracellular membrane-bounded organelle;GO:0043226//organelle;GO:0044421//extracellular region part;GO:0044444//cytoplasmic part;GO:004…	GO:0098772//molecular function regulator;GO:0003674//molecular_function;GO:0030234//enzyme regulator activity	GO:0050794//regulation of cellular process;GO:0044763//single-organism cellular process;GO:0000003//reproduction;GO:0065008//regulation of biological quality;GO:0050896//response to stimulus;GO:0044260//cellular macromolecule metabolic process;GO:0065003//macromolecular complex assembly;GO:0051179//localization;GO:0044238//primary metabolic process;GO:0042592//homeostatic process;GO:0008152//meta…
ENSMUSG00000060487	0.75	13.6	0.61	6.628	3.44169	4.4e-06	6.04e-05	yes	Samd5	-	-	-	-	-	-	-	-
ENSMUSG00000031780	0.5	10.4	0.7125	7.734	3.44025	0.000944438	0.00699835	yes	Ccl17	chemokine (C-C motif) ligand 17 [Source:MGI Symbol;Acc:MGI:1329039]	Organismal Systems;Environmental Information Processing	Signaling molecules and interaction;Immune system	ko04060//Cytokine-cytokine receptor interaction;ko04062//Chemokine signaling pathway	K05514	GO:0005575//cellular_component;GO:0005615//extracellular space;GO:0044421//extracellular region part;GO:0005576//extracellular region	GO:0003674//molecular_function	GO:0023052//signaling;GO:0006464//cellular protein modification process;GO:0006928//movement of cell or subcellular component;GO:0032502//developmental process;GO:0050896//response to stimulus;GO:0006950//response to stress;GO:0044700//single organism signaling;GO:0050789//regulation of biological process;GO:0044267//cellular protein metabolic process;GO:0065007//biological regulation;GO:0044238/…
ENSMUSG00000030786	13.6625	267.448	1.85	19.976	3.43267	5.32e-34	1.7e-31	yes	Itgam	integrin alpha M [Source:MGI Symbol;Acc:MGI:96607]	Cellular Processes;Human Diseases;Organismal Systems;Environmental Information Processing	Cell motility;Infectious diseases;Signal transduction;Signaling molecules and interaction;Immune system;Cancers;Transport and catabolism	ko04810//Regulation of actin cytoskeleton;ko04015//Rap1 signaling pathway;ko05152//Tuberculosis;ko05202//Transcriptional misregulation in cancers;ko04145//Phagosome;ko04514//Cell adhesion molecules (CAMs);ko04670//Leukocyte transendothelial migration;ko05146//Amoebiasis;ko04640//Hematopoietic cell lineage;ko05133//Pertussis;ko05140//Leishmaniasis;ko05134//Legionellosis;ko05150//Staphylococcus aur…	K06461	GO:0005575//cellular_component;GO:0005623//cell;GO:0016020//membrane;GO:0032991//macromolecular complex;GO:0071944//cell periphery;GO:0005886//plasma membrane;GO:0044464//cell part	-	GO:0007154//cell communication;GO:0007155//cell adhesion;GO:0050896//response to stimulus;GO:0044763//single-organism cellular process;GO:0044699//single-organism process;GO:0008150//biological_process;GO:0009987//cellular process;GO:0050794//regulation of cellular process;GO:0023052//signaling;GO:0050789//regulation of biological process;GO:0065007//biological regulation;GO:0022610//biological a…
ENSMUSG00000031740	47.25	962	12.27	132.11	3.42853	7.35e-85	6.22e-81	yes	Mmp2	matrix metallopeptidase 2 [Source:MGI Symbol;Acc:MGI:97009]	Human Diseases;Organismal Systems	Cancers;Immune system;Endocrine system;Endocrine and metabolic diseases	ko05200//Pathways in cancer;ko05205//Proteoglycans in cancer;ko04670//Leukocyte transendothelial migration;ko04933//AGE-RAGE signaling pathway in diabetic complications;ko04915//Estrogen signaling pathway;ko04912//GnRH signaling pathway;ko05219//Bladder cancer	K01398	GO:0044421//extracellular region part;GO:0005576//extracellular region;GO:0005623//cell;GO:0043226//organelle;GO:0043227//membrane-bounded organelle;GO:0005886//plasma membrane;GO:0005739//mitochondrion;GO:0044444//cytoplasmic part;GO:0044464//cell part;GO:0043231//intracellular membrane-bounded organelle;GO:0005622//intracellular;GO:0005615//extracellular space;GO:0071944//cell periphery;GO:0005…	GO:0016787//hydrolase activity;GO:0005488//binding;GO:0043167//ion binding;GO:0008233//peptidase activity;GO:0003824//catalytic activity;GO:0003674//molecular_function	GO:0048869//cellular developmental process;GO:0021700//developmental maturation;GO:0007568//aging;GO:0009790//embryo development;GO:0051674//localization of cell;GO:0003008//system process;GO:0044763//single-organism cellular process;GO:0008219//cell death;GO:0009056//catabolic process;GO:0051179//localization;GO:0032501//multicellular organismal process;GO:0009987//cellular process;GO:0032502//d…
ENSMUSG00000031669	0.25	7.4	0.3125	3.34	3.41792	0.000992551	0.00731008	yes	Gins3	GINS complex subunit 3 (Psf3 homolog) [Source:MGI Symbol;Acc:MGI:1926083]	-	-	-	-	GO:0043233//organelle lumen;GO:0044446//intracellular organelle part;GO:0044464//cell part;GO:0043226//organelle;GO:0031974//membrane-enclosed lumen;GO:0044422//organelle part;GO:0043229//intracellular organelle;GO:0005623//cell;GO:0005634//nucleus;GO:0005654//nucleoplasm;GO:0005622//intracellular;GO:0044424//intracellular part;GO:0043227//membrane-bounded organelle;GO:0031981//nuclear lumen;GO:0…	GO:0003674//molecular_function	GO:0044237//cellular metabolic process;GO:0046483//heterocycle metabolic process;GO:0008150//biological_process;GO:0034641//cellular nitrogen compound metabolic process;GO:0009987//cellular process;GO:0009058//biosynthetic process;GO:0006259//DNA metabolic process;GO:0044238//primary metabolic process;GO:0006139//nucleobase-containing compound metabolic process;GO:0006725//cellular aromatic compo…
ENSMUSG00000017607	0.5	7.6	0.09	0.958	3.41203	0.00165644	0.0111919	yes	Tns4	tensin 4 [Source:MGI Symbol;Acc:MGI:2144377]	-	-	-	-	GO:0043226//organelle;GO:0044464//cell part;GO:0005575//cellular_component;GO:0043232//intracellular non-membrane-bounded organelle;GO:0005737//cytoplasm;GO:0044424//intracellular part;GO:0043229//intracellular organelle;GO:0005622//intracellular;GO:0005856//cytoskeleton;GO:0005623//cell;GO:0043228//non-membrane-bounded organelle	GO:0008092//cytoskeletal protein binding;GO:0005488//binding;GO:0005515//protein binding;GO:0003674//molecular_function	GO:0008219//cell death;GO:0016265//death;GO:0044763//single-organism cellular process;GO:0008150//biological_process;GO:0009987//cellular process;GO:0044699//single-organism process
ENSMUSG00000041481	1.4075	41.19	1.5175	16.088	3.40622	2.78e-13	1.18e-11	yes	Serpina3g	serine (or cysteine) peptidase inhibitor, clade A, member 3G [Source:MGI Symbol;Acc:MGI:105046]	-	-	-	-	GO:0005575//cellular_component;GO:0044421//extracellular region part;GO:0005615//extracellular space;GO:0005576//extracellular region	-	-
ENSMUSG00000023078	2	54.4	3.3475	34.972	3.38504	6.85e-09	1.6e-07	yes	Cxcl13	chemokine (C-X-C motif) ligand 13 [Source:MGI Symbol;Acc:MGI:1888499]	Environmental Information Processing;Organismal Systems	Signaling molecules and interaction;Immune system	ko04060//Cytokine-cytokine receptor interaction;ko04062//Chemokine signaling pathway	K10032	GO:0005623//cell;GO:0005576//extracellular region;GO:0005615//extracellular space;GO:0005575//cellular_component;GO:0044421//extracellular region part	GO:0003674//molecular_function;GO:0005488//binding;GO:0043167//ion binding	GO:0040011//locomotion;GO:0044085//cellular component biogenesis;GO:0042592//homeostatic process;GO:0023052//signaling;GO:0022607//cellular component assembly;GO:0048870//cell motility;GO:0002376//immune system process;GO:0050896//response to stimulus;GO:0065007//biological regulation;GO:0051716//cellular response to stimulus;GO:0008150//biological_process;GO:0007154//cell communication;GO:007184…
ENSMUSG00000034652	2.85	59.288	1.48	15.4	3.37926	9.99e-16	5.51e-14	yes	Cd300a	CD300A molecule [Source:MGI Symbol;Acc:MGI:2443411]	-	-	-	-	GO:0005764//lysosome;GO:0043231//intracellular membrane-bounded organelle;GO:0016020//membrane;GO:0043229//intracellular organelle;GO:0005575//cellular_component;GO:0005773//vacuole;GO:0043226//organelle;GO:0044464//cell part;GO:0005737//cytoplasm;GO:0044444//cytoplasmic part;GO:0043227//membrane-bounded organelle;GO:0005886//plasma membrane;GO:0044424//intracellular part;GO:0000323//lytic vacuol…	GO:0043167//ion binding;GO:0005488//binding;GO:0003674//molecular_function;GO:0008289//lipid binding	GO:0048870//cell motility;GO:0044260//cellular macromolecule metabolic process;GO:0002376//immune system process;GO:0006810//transport;GO:0023052//signaling;GO:0006950//response to stress;GO:0043412//macromolecule modification;GO:0007165//signal transduction;GO:0061024//membrane organization;GO:0065007//biological regulation;GO:0044763//single-organism cellular process;GO:0050794//regulation of c…
ENSMUSG00000047534	0.25	4.6	0.0475	0.494	3.37851	0.00927682	0.0462394	yes	Mis18bp1	MIS18 binding protein 1 [Source:MGI Symbol;Acc:MGI:2145099]	-	-	-	-	GO:0043227//membrane-bounded organelle;GO:0005694//chromosome;GO:0043228//non-membrane-bounded organelle;GO:0043233//organelle lumen;GO:0005634//nucleus;GO:0044428//nuclear part;GO:0031974//membrane-enclosed lumen;GO:0044424//intracellular part;GO:0031981//nuclear lumen;GO:0043229//intracellular organelle;GO:0044446//intracellular organelle part;GO:0044422//organelle part;GO:0070013//intracellula…	GO:0005488//binding;GO:0003676//nucleic acid binding;GO:0003677//DNA binding;GO:0097159//organic cyclic compound binding;GO:0003674//molecular_function;GO:1901363//heterocyclic compound binding	GO:0007049//cell cycle;GO:0051301//cell division;GO:0009987//cellular process;GO:0008150//biological_process;GO:0044699//single-organism process;GO:0044763//single-organism cellular process
ENSMUSG00000030577	3.25	55.4	0.995	10.322	3.37488	1.35e-08	2.96e-07	yes	Cd22	CD22 antigen [Source:MGI Symbol;Acc:MGI:88322]	Organismal Systems;Environmental Information Processing	Immune system;Signaling molecules and interaction	ko04514//Cell adhesion molecules (CAMs);ko04640//Hematopoietic cell lineage;ko04662//B cell receptor signaling pathway	K06467	GO:0005575//cellular_component;GO:0043227//membrane-bounded organelle;GO:0044464//cell part;GO:0005737//cytoplasm;GO:0031982//vesicle;GO:0044424//intracellular part;GO:0044444//cytoplasmic part;GO:0005622//intracellular;GO:0005623//cell;GO:0043229//intracellular organelle;GO:0012505//endomembrane system;GO:0043231//intracellular membrane-bounded organelle;GO:0043226//organelle;GO:0031410//cytopla…	-	GO:0008150//biological_process;GO:0016192//vesicle-mediated transport;GO:0006810//transport;GO:0051179//localization;GO:0051234//establishment of localization
ENSMUSG00000054146	2.25	45.606	0.695	7.2	3.37291	9.39e-06	0.000119155	yes	Krt15	keratin 15 [Source:MGI Symbol;Acc:MGI:96689]	-	-	-	-	GO:0044424//intracellular part;GO:0005622//intracellular;GO:0043226//organelle;GO:0005623//cell;GO:0005575//cellular_component;GO:0043232//intracellular non-membrane-bounded organelle;GO:0044464//cell part;GO:0043228//non-membrane-bounded organelle;GO:0043229//intracellular organelle;GO:0005856//cytoskeleton	GO:0003674//molecular_function;GO:0005198//structural molecule activity	-
ENSMUSG00000079419	5.0125	101.662	3.61	37.056	3.35964	1.67e-22	1.91e-20	yes	Ms4a6c	membrane-spanning 4-domains, subfamily A, member 6C [Source:MGI Symbol;Acc:MGI:2385644]	-	-	-	-	GO:0005575//cellular_component	-	-
ENSMUSG00000068699	4.26	91.812	0.28	2.874	3.35956	4.42e-25	6.51e-23	yes	Flnc	filamin C, gamma [Source:MGI Symbol;Acc:MGI:95557]	Environmental Information Processing;Human Diseases;Cellular Processes	Infectious diseases;Cellular commiunity;Signal transduction;Cancers	ko04010//MAPK signaling pathway;ko04510//Focal adhesion;ko05205//Proteoglycans in cancer;ko05132//Salmonella infection	K04437	GO:0005856//cytoskeleton;GO:0005737//cytoplasm;GO:0005575//cellular_component;GO:0043226//organelle;GO:0005623//cell;GO:0005886//plasma membrane;GO:0044464//cell part;GO:0043229//intracellular organelle;GO:0043232//intracellular non-membrane-bounded organelle;GO:0071944//cell periphery;GO:0005829//cytosol;GO:0044424//intracellular part;GO:0005622//intracellular;GO:0044444//cytoplasmic part;GO:004…	GO:0008092//cytoskeletal protein binding;GO:0005515//protein binding;GO:0003674//molecular_function;GO:0005488//binding	GO:0044767//single-organism developmental process;GO:0009987//cellular process;GO:0032502//developmental process;GO:0048869//cellular developmental process;GO:0044699//single-organism process;GO:0048856//anatomical structure development;GO:0044763//single-organism cellular process;GO:0030154//cell differentiation;GO:0008150//biological_process
ENSMUSG00000035373	0.75	11.4	0.9075	9.236	3.3473	0.000175726	0.00163483	yes	Ccl7	chemokine (C-C motif) ligand 7 [Source:MGI Symbol;Acc:MGI:99512]	Environmental Information Processing;Organismal Systems	Signaling molecules and interaction;Immune system	ko04060//Cytokine-cytokine receptor interaction;ko04062//Chemokine signaling pathway	K05509	GO:0005575//cellular_component;GO:0044421//extracellular region part;GO:0005615//extracellular space;GO:0005576//extracellular region	GO:0005488//binding;GO:0043167//ion binding;GO:0003674//molecular_function	GO:0065007//biological regulation;GO:0008152//metabolic process;GO:0032502//developmental process;GO:0044699//single-organism process;GO:0048869//cellular developmental process;GO:0040011//locomotion;GO:0071704//organic substance metabolic process;GO:0006928//movement of cell or subcellular component;GO:0006996//organelle organization;GO:0051179//localization;GO:0071840//cellular component organi…
ENSMUSG00000019102	2.25	18.824	0.63	6.394	3.3433	0.0059119	0.0321452	yes	Aldh3a1	aldehyde dehydrogenase family 3, subfamily A1 [Source:MGI Symbol;Acc:MGI:1353451]	Human Diseases;Metabolism	Global and Overview;Amino acid metabolism;Carbohydrate metabolism;Xenobiotics biodegradation and metabolism;Cancers;Metabolism of other amino acids	ko01100//Metabolic pathways;ko01110//Biosynthesis of secondary metabolites;ko01120//Microbial metabolism in diverse environments;ko05204//Chemical carcinogenesis;ko00982//Drug metabolism - cytochrome P450;ko00010//Glycolysis / Gluconeogenesis;ko00980//Metabolism of xenobiotics by cytochrome P450;ko00350//Tyrosine metabolism;ko00410//beta-Alanine metabolism;ko00340//Histidine metabolism;ko00360//P…	K00129	GO:0012505//endomembrane system;GO:0005575//cellular_component;GO:0043229//intracellular organelle;GO:0043231//intracellular membrane-bounded organelle;GO:0005737//cytoplasm;GO:0005622//intracellular;GO:0044444//cytoplasmic part;GO:0043226//organelle;GO:0005623//cell;GO:0044424//intracellular part;GO:0044464//cell part;GO:0005829//cytosol;GO:0005783//endoplasmic reticulum;GO:0016020//membrane;GO:…	GO:0003824//catalytic activity;GO:0003674//molecular_function;GO:0016491//oxidoreductase activity	GO:0050896//response to stimulus;GO:0032502//developmental process;GO:0006950//response to stress;GO:0007568//aging;GO:0008283//cell proliferation;GO:0044767//single-organism developmental process;GO:0044699//single-organism process;GO:0008150//biological_process
ENSMUSG00000078139	2.1	32.054	1.96	19.582	3.3206	2.65e-06	3.82e-05	yes	AK157302	cDNA sequence AK157302 [Source:MGI Symbol;Acc:MGI:3574096]	-	-	-	-	GO:0044464//cell part;GO:0044424//intracellular part;GO:0005622//intracellular;GO:0043229//intracellular organelle;GO:0005739//mitochondrion;GO:0043227//membrane-bounded organelle;GO:0043226//organelle;GO:0044444//cytoplasmic part;GO:0005623//cell;GO:0043231//intracellular membrane-bounded organelle;GO:0005575//cellular_component;GO:0005737//cytoplasm	GO:0005198//structural molecule activity;GO:0003674//molecular_function	GO:0071704//organic substance metabolic process;GO:0044238//primary metabolic process;GO:0009987//cellular process;GO:0071840//cellular component organization or biogenesis;GO:0044237//cellular metabolic process;GO:0016043//cellular component organization;GO:0022607//cellular component assembly;GO:0051604//protein maturation;GO:0008152//metabolic process;GO:0006790//sulfur compound metabolic proc…
ENSMUSG00000069268	1.6775	30.086	1.8175	18.088	3.31501	2.28e-06	3.34e-05	yes	Hist1h2bf	histone cluster 1, H2bf [Source:MGI Symbol;Acc:MGI:2448383]	Human Diseases	Substance dependence;Cancers;Immune diseases	ko05203//Viral carcinogenesis;ko05034//Alcoholism;ko05322//Systemic lupus erythematosus	K11252	GO:0005654//nucleoplasm;GO:0005623//cell;GO:0005829//cytosol;GO:0044444//cytoplasmic part;GO:0043231//intracellular membrane-bounded organelle;GO:0032991//macromolecular complex;GO:0044464//cell part;GO:0005694//chromosome;GO:0005737//cytoplasm;GO:0005615//extracellular space;GO:0070013//intracellular organelle lumen;GO:0043232//intracellular non-membrane-bounded organelle;GO:0044428//nuclear par…	GO:0005488//binding;GO:0097159//organic cyclic compound binding;GO:0003674//molecular_function;GO:1901363//heterocyclic compound binding;GO:0003676//nucleic acid binding;GO:0003677//DNA binding	GO:0006996//organelle organization;GO:0071840//cellular component organization or biogenesis;GO:0006950//response to stress;GO:0008150//biological_process;GO:0009987//cellular process;GO:0065003//macromolecular complex assembly;GO:0002376//immune system process;GO:0022607//cellular component assembly;GO:0050896//response to stimulus;GO:0044085//cellular component biogenesis;GO:0016043//cellular c…
ENSMUSG00000032291	1	13.8	0.965	9.524	3.30297	0.000550089	0.00440801	yes	Crabp1	cellular retinoic acid binding protein I [Source:MGI Symbol;Acc:MGI:88490]	-	-	-	-	GO:0005829//cytosol;GO:0044464//cell part;GO:0005622//intracellular;GO:0044424//intracellular part;GO:0044444//cytoplasmic part;GO:0005575//cellular_component;GO:0005623//cell;GO:0005737//cytoplasm	GO:0005488//binding;GO:0008289//lipid binding;GO:0003674//molecular_function;GO:0043167//ion binding	GO:0044699//single-organism process;GO:0044710//single-organism metabolic process;GO:0071704//organic substance metabolic process;GO:0044281//small molecule metabolic process;GO:0008150//biological_process;GO:0009056//catabolic process;GO:0044238//primary metabolic process;GO:0006629//lipid metabolic process;GO:0008152//metabolic process
ENSMUSG00000022941	0.5	6.6	0.385	3.762	3.28857	0.00266464	0.0166732	yes	Ripply3	ripply transcriptional repressor 3 [Source:MGI Symbol;Acc:MGI:2181192]	-	-	-	-	GO:0043226//organelle;GO:0005622//intracellular;GO:0005575//cellular_component;GO:0044464//cell part;GO:0044424//intracellular part;GO:0005623//cell;GO:0043227//membrane-bounded organelle;GO:0005634//nucleus;GO:0043229//intracellular organelle;GO:0043231//intracellular membrane-bounded organelle	GO:0003674//molecular_function	GO:0008150//biological_process;GO:0032502//developmental process;GO:0044699//single-organism process;GO:0009790//embryo development;GO:0044707//single-multicellular organism process;GO:0008152//metabolic process;GO:0032501//multicellular organismal process;GO:0009058//biosynthetic process;GO:0034641//cellular nitrogen compound metabolic process;GO:0008283//cell proliferation;GO:0009987//cellular …
ENSMUSG00000058099	2	35.2	1.1375	11.11	3.28792	2.98e-09	7.41e-08	yes	Nfam1	Nfat activating molecule with ITAM motif 1 [Source:MGI Symbol;Acc:MGI:1921289]	-	-	-	-	GO:0044464//cell part;GO:0005622//intracellular;GO:0016020//membrane;GO:0005886//plasma membrane;GO:0071944//cell periphery;GO:0005623//cell;GO:0005575//cellular_component	GO:0003674//molecular_function	GO:0002376//immune system process;GO:0048869//cellular developmental process;GO:0044237//cellular metabolic process;GO:0032502//developmental process;GO:0023052//signaling;GO:0044700//single organism signaling;GO:0008152//metabolic process;GO:0044767//single-organism developmental process;GO:0048856//anatomical structure development;GO:0044699//single-organism process;GO:0034641//cellular nitroge…
ENSMUSG00000061100	32.4825	625.394	37.255	362.45	3.28228	1.82e-46	1.71e-43	yes	Retnla	resistin like alpha [Source:MGI Symbol;Acc:MGI:1888504]	-	-	-	-	GO:0005575//cellular_component;GO:0005576//extracellular region	GO:0003674//molecular_function	GO:0051716//cellular response to stimulus;GO:0050896//response to stimulus;GO:0044763//single-organism cellular process;GO:0050789//regulation of biological process;GO:0044700//single organism signaling;GO:0008150//biological_process;GO:0007165//signal transduction;GO:0007154//cell communication;GO:0023052//signaling;GO:0050794//regulation of cellular process;GO:0009987//cellular process;GO:00446…
ENSMUSG00000067714	0.25	6.8	0.1875	1.824	3.28214	0.00076512	0.00584612	yes	Lpar5	lysophosphatidic acid receptor 5 [Source:MGI Symbol;Acc:MGI:2685918]	Human Diseases;Environmental Information Processing	Cancers;Signal transduction	ko05200//Pathways in cancer;ko04151//PI3K-Akt signaling pathway;ko04015//Rap1 signaling pathway;ko04072//Phospholipase D signaling pathway	K08390	GO:0005575//cellular_component	GO:0003674//molecular_function	GO:0008150//biological_process;GO:0007165//signal transduction;GO:0050896//response to stimulus;GO:0051716//cellular response to stimulus;GO:0065007//biological regulation;GO:0007154//cell communication;GO:0050789//regulation of biological process;GO:0023052//signaling;GO:0009987//cellular process;GO:0050794//regulation of cellular process;GO:0044700//single organism signaling;GO:0044699//single-…
ENSMUSG00000072596	5.25	109.11	5.62	54.502	3.27767	6.64e-22	7.31e-20	yes	Ear2	eosinophil-associated, ribonuclease A family, member 2 [Source:MGI Symbol;Acc:MGI:108020]	-	-	-	-	GO:0005575//cellular_component	GO:0016787//hydrolase activity;GO:0016788//hydrolase activity, acting on ester bonds;GO:0004518//nuclease activity;GO:0003674//molecular_function;GO:0003824//catalytic activity	GO:0008150//biological_process;GO:0009987//cellular process;GO:0008152//metabolic process;GO:0044237//cellular metabolic process;GO:0034641//cellular nitrogen compound metabolic process;GO:0006807//nitrogen compound metabolic process;GO:0040011//locomotion
ENSMUSG00000079227	10.6925	173.146	4.18	38.868	3.21701	1.05e-16	6.54e-15	yes	Ccr5	chemokine (C-C motif) receptor 5 [Source:MGI Symbol;Acc:MGI:107182]	Organismal Systems;Human Diseases;Environmental Information Processing;Cellular Processes	Cancers;Immune system;Transport and catabolism;Signaling molecules and interaction;Infectious diseases	ko04144//Endocytosis;ko04060//Cytokine-cytokine receptor interaction;ko05203//Viral carcinogenesis;ko04062//Chemokine signaling pathway;ko05145//Toxoplasmosis	K04180	GO:0005768//endosome;GO:0043229//intracellular organelle;GO:0031982//vesicle;GO:0044464//cell part;GO:0031410//cytoplasmic vesicle;GO:0005737//cytoplasm;GO:0005575//cellular_component;GO:0044444//cytoplasmic part;GO:0012505//endomembrane system;GO:0016020//membrane;GO:0005622//intracellular;GO:0043227//membrane-bounded organelle;GO:0005623//cell;GO:0043231//intracellular membrane-bounded organell…	GO:0005515//protein binding;GO:0005488//binding;GO:0003674//molecular_function;GO:0008092//cytoskeletal protein binding;GO:0019899//enzyme binding	GO:0042592//homeostatic process;GO:0006928//movement of cell or subcellular component;GO:0050794//regulation of cellular process;GO:0065008//regulation of biological quality;GO:0006950//response to stress;GO:0048870//cell motility;GO:0071704//organic substance metabolic process;GO:0044419//interspecies interaction between organisms;GO:0051179//localization;GO:0000902//cell morphogenesis;GO:004000…
ENSMUSG00000044199	0.5	7.4	0.165	1.528	3.21111	0.0015494	0.0105826	yes	S1pr4	sphingosine-1-phosphate receptor 4 [Source:MGI Symbol;Acc:MGI:1333809]	Environmental Information Processing	Signal transduction;Signaling molecules and interaction	ko04080//Neuroactive ligand-receptor interaction;ko04068//FoxO signaling pathway;ko04071//Sphingolipid signaling pathway	K04293	GO:0005737//cytoplasm;GO:0044464//cell part;GO:0043226//organelle;GO:0044424//intracellular part;GO:0043229//intracellular organelle;GO:0071944//cell periphery;GO:0005575//cellular_component;GO:0043227//membrane-bounded organelle;GO:0005739//mitochondrion;GO:0005622//intracellular;GO:0044444//cytoplasmic part;GO:0005886//plasma membrane;GO:0043231//intracellular membrane-bounded organelle;GO:0016…	GO:0003674//molecular_function	GO:0044763//single-organism cellular process;GO:0050896//response to stimulus;GO:0023052//signaling;GO:0050789//regulation of biological process;GO:0051716//cellular response to stimulus;GO:0050794//regulation of cellular process;GO:0007165//signal transduction;GO:0007154//cell communication;GO:0044700//single organism signaling;GO:0065007//biological regulation;GO:0009987//cellular process;GO:00…
ENSMUSG00000101389	0.75	16.8	0.6325	5.748	3.18392	1.76e-05	0.000209428	yes	Ms4a4a	membrane-spanning 4-domains, subfamily A, member 4A [Source:MGI Symbol;Acc:MGI:3643932]	-	-	-	-	GO:0005575//cellular_component	GO:0003674//molecular_function	GO:0008150//biological_process
ENSMUSG00000053007	1.5	19.2	0.665	6.022	3.17882	4.68e-05	0.000506647	yes	Creb5	cAMP responsive element binding protein 5 [Source:MGI Symbol;Acc:MGI:2443973]	Environmental Information Processing;Organismal Systems;Human Diseases	Aging;Endocrine and metabolic diseases;Nervous system;Signal transduction;Excretory system;Substance dependence;Cancers;Circulatory system;Endocrine system;Neurodegenerative diseases;Infectious diseases	ko04151//PI3K-Akt signaling pathway;ko05203//Viral carcinogenesis;ko04024//cAMP signaling pathway;ko05034//Alcoholism;ko05016//Huntington's disease;ko04022//cGMP - PKG signaling pathway;ko04261//Adrenergic signaling in cardiomyocytes;ko05161//Hepatitis B;ko04728//Dopaminergic synapse;ko04152//AMPK signaling pathway;ko04725//Cholinergic synapse;ko04668//TNF signaling pathway;ko04931//Insulin resis…	K09047	-	GO:0003700//transcription factor activity, sequence-specific DNA binding;GO:0001071//nucleic acid binding transcription factor activity;GO:0003674//molecular_function	GO:0009987//cellular process;GO:0008152//metabolic process;GO:0008150//biological_process;GO:0006807//nitrogen compound metabolic process;GO:0034641//cellular nitrogen compound metabolic process;GO:0009058//biosynthetic process;GO:0044237//cellular metabolic process
ENSMUSG00000069310	10.32	163.238	10.605	95.286	3.16752	1.86e-29	4.25e-27	yes	Hist1h3c	histone cluster 1, H3c [Source:MGI Symbol;Acc:MGI:2448320]	Human Diseases	Immune diseases;Substance dependence;Cancers	ko05034//Alcoholism;ko05202//Transcriptional misregulation in cancers;ko05322//Systemic lupus erythematosus	K11253	GO:0005575//cellular_component;GO:0032991//macromolecular complex;GO:0044446//intracellular organelle part;GO:0005622//intracellular;GO:0043226//organelle;GO:0070013//intracellular organelle lumen;GO:0005654//nucleoplasm;GO:0000228//nuclear chromosome;GO:0044424//intracellular part;GO:0043233//organelle lumen;GO:0044464//cell part;GO:0005623//cell;GO:0043228//non-membrane-bounded organelle;GO:003…	GO:0005488//binding;GO:0097159//organic cyclic compound binding;GO:0003676//nucleic acid binding;GO:0003677//DNA binding;GO:0003674//molecular_function;GO:1901363//heterocyclic compound binding	GO:0065003//macromolecular complex assembly;GO:0044085//cellular component biogenesis;GO:0043933//macromolecular complex subunit organization;GO:0022607//cellular component assembly;GO:0008152//metabolic process;GO:0006996//organelle organization;GO:0016043//cellular component organization;GO:0034641//cellular nitrogen compound metabolic process;GO:0006807//nitrogen compound metabolic process;GO:…
ENSMUSG00000046056	1.5	18.2	0.7	6.198	3.14638	0.00220659	0.0142061	yes	Sbsn	-	-	-	-	-	-	-	-
ENSMUSG00000055809	0.5	10.6	0.1775	1.568	3.14303	0.000970013	0.00716591	yes	Dnaaf3	dynein, axonemal assembly factor 3 [Source:MGI Symbol;Acc:MGI:3588207]	-	-	-	-	GO:0005622//intracellular;GO:0005623//cell;GO:0044424//intracellular part;GO:0044464//cell part;GO:0005737//cytoplasm;GO:0005575//cellular_component	GO:0003674//molecular_function	GO:0048856//anatomical structure development;GO:0043933//macromolecular complex subunit organization;GO:0022607//cellular component assembly;GO:0065003//macromolecular complex assembly;GO:0007010//cytoskeleton organization;GO:0044085//cellular component biogenesis;GO:0006996//organelle organization;GO:0008150//biological_process;GO:0032502//developmental process;GO:0071840//cellular component org…
ENSMUSG00000036334	13.75	160	0.925	8.17	3.14281	1.08e-21	1.16e-19	yes	Igsf10	immunoglobulin superfamily, member 10 [Source:MGI Symbol;Acc:MGI:1923481]	-	-	-	-	GO:0005575//cellular_component;GO:0005576//extracellular region	GO:0003674//molecular_function	GO:0008150//biological_process;GO:0044699//single-organism process;GO:0051674//localization of cell;GO:0030154//cell differentiation;GO:0048856//anatomical structure development;GO:0048869//cellular developmental process;GO:0044763//single-organism cellular process;GO:0040011//locomotion;GO:0044767//single-organism developmental process;GO:0048870//cell motility;GO:0040007//growth;GO:0051179//loc…
ENSMUSG00000034161	0.5	7.4	0.295	2.598	3.13861	0.0066698	0.0355024	yes	Scx	scleraxis [Source:MGI Symbol;Acc:MGI:102934]	-	-	-	-	GO:0044424//intracellular part;GO:0032991//macromolecular complex;GO:0005623//cell;GO:0043226//organelle;GO:0005622//intracellular;GO:0043231//intracellular membrane-bounded organelle;GO:0043227//membrane-bounded organelle;GO:0043229//intracellular organelle;GO:0044464//cell part;GO:0005575//cellular_component;GO:0005634//nucleus	GO:0003674//molecular_function;GO:1901363//heterocyclic compound binding;GO:0003676//nucleic acid binding;GO:0005515//protein binding;GO:0005488//binding;GO:0003700//transcription factor activity, sequence-specific DNA binding;GO:0097159//organic cyclic compound binding;GO:0001071//nucleic acid binding transcription factor activity;GO:0003677//DNA binding;GO:0008134//transcription factor binding	GO:0044707//single-multicellular organism process;GO:0048856//anatomical structure development;GO:0007275//multicellular organism development;GO:0071840//cellular component organization or biogenesis;GO:0007165//signal transduction;GO:0048646//anatomical structure formation involved in morphogenesis;GO:0009790//embryo development;GO:0043062//extracellular structure organization;GO:0048869//cellul…
ENSMUSG00000026981	0.25	8.8	0.52	4.526	3.12165	0.000854112	0.00642462	yes	Il1rn	interleukin 1 receptor antagonist [Source:MGI Symbol;Acc:MGI:96547]	-	-	-	-	GO:0005623//cell;GO:0043226//organelle;GO:0005737//cytoplasm;GO:0044421//extracellular region part;GO:0044424//intracellular part;GO:0005622//intracellular;GO:0005576//extracellular region;GO:0005575//cellular_component;GO:0005615//extracellular space;GO:0044464//cell part	GO:0003674//molecular_function	GO:0016265//death;GO:0048870//cell motility;GO:0040011//locomotion;GO:0023052//signaling;GO:0036211//protein modification process;GO:0043170//macromolecule metabolic process;GO:0008219//cell death;GO:0007165//signal transduction;GO:0044707//single-multicellular organism process;GO:0051234//establishment of localization;GO:0006629//lipid metabolic process;GO:0065008//regulation of biological quali…
ENSMUSG00000040229	0.75	14.2	0.365	3.176	3.12124	1.38e-05	0.000168618	yes	Gpr34	G protein-coupled receptor 34 [Source:MGI Symbol;Acc:MGI:1346334]	-	-	-	-	GO:0071944//cell periphery;GO:0016020//membrane;GO:0044464//cell part;GO:0005575//cellular_component;GO:0005623//cell;GO:0005886//plasma membrane	GO:0003674//molecular_function	GO:0007154//cell communication;GO:0044763//single-organism cellular process;GO:0044700//single organism signaling;GO:0023052//signaling;GO:0065007//biological regulation;GO:0044699//single-organism process;GO:0008150//biological_process;GO:0007165//signal transduction;GO:0050789//regulation of biological process;GO:0050896//response to stimulus;GO:0051716//cellular response to stimulus;GO:0009987…
ENSMUSG00000074480	0.5	6	0.1175	1.02	3.11784	0.00432755	0.024738	yes	Mex3a	mex3 RNA binding family member A [Source:MGI Symbol;Acc:MGI:1919890]	-	-	-	-	GO:0005829//cytosol;GO:0044444//cytoplasmic part;GO:0044464//cell part;GO:0005622//intracellular;GO:0005575//cellular_component;GO:0044424//intracellular part;GO:0005737//cytoplasm;GO:0005623//cell	GO:0003723//RNA binding;GO:0005488//binding;GO:0003676//nucleic acid binding;GO:1901363//heterocyclic compound binding;GO:0097159//organic cyclic compound binding;GO:0003674//molecular_function	GO:0008150//biological_process
ENSMUSG00000001506	259.32	4505.58	29.2525	253.782	3.11696	6.3e-69	1.53e-65	yes	Col1a1	collagen, type I, alpha 1 [Source:MGI Symbol;Acc:MGI:88467]	Cellular Processes;Environmental Information Processing;Human Diseases;Organismal Systems	Signal transduction;Signaling molecules and interaction;Endocrine and metabolic diseases;Digestive system;Cellular commiunity;Infectious diseases;Immune system;Cancers	ko04151//PI3K-Akt signaling pathway;ko04510//Focal adhesion;ko05205//Proteoglycans in cancer;ko04611//Platelet activation;ko05146//Amoebiasis;ko04933//AGE-RAGE signaling pathway in diabetic complications;ko04974//Protein digestion and absorption;ko04512//ECM-receptor interaction	K06236	GO:0044444//cytoplasmic part;GO:0043229//intracellular organelle;GO:0044464//cell part;GO:0005622//intracellular;GO:0043231//intracellular membrane-bounded organelle;GO:0005794//Golgi apparatus;GO:0031012//extracellular matrix;GO:0044424//intracellular part;GO:0031982//vesicle;GO:0005783//endoplasmic reticulum;GO:0005623//cell;GO:0043227//membrane-bounded organelle;GO:0012505//endomembrane system…	GO:0005515//protein binding;GO:0005488//binding;GO:0003674//molecular_function;GO:0005198//structural molecule activity;GO:0043167//ion binding;GO:0019899//enzyme binding	GO:0034641//cellular nitrogen compound metabolic process;GO:0048856//anatomical structure development;GO:0032502//developmental process;GO:0007267//cell-cell signaling;GO:0022607//cellular component assembly;GO:0003008//system process;GO:0050896//response to stimulus;GO:0040011//locomotion;GO:0050877//neurological system process;GO:0006928//movement of cell or subcellular component;GO:0030154//ce…
ENSMUSG00000044827	1	18.162	0.22	1.904	3.11346	1.34e-05	0.000164121	yes	Tlr1	toll-like receptor 1 [Source:MGI Symbol;Acc:MGI:1341295]	Human Diseases;Organismal Systems	Immune system;Infectious diseases	ko05152//Tuberculosis;ko04620//Toll-like receptor signaling pathway	K05398	GO:0005794//Golgi apparatus;GO:0043229//intracellular organelle;GO:0044444//cytoplasmic part;GO:0043231//intracellular membrane-bounded organelle;GO:0005737//cytoplasm;GO:0031410//cytoplasmic vesicle;GO:0043226//organelle;GO:0032991//macromolecular complex;GO:0044424//intracellular part;GO:0005622//intracellular;GO:0071944//cell periphery;GO:0012505//endomembrane system;GO:0005623//cell;GO:004446…	GO:0005488//binding;GO:0003674//molecular_function;GO:0008289//lipid binding	GO:0044763//single-organism cellular process;GO:0051716//cellular response to stimulus;GO:0044699//single-organism process;GO:0019538//protein metabolic process;GO:0044237//cellular metabolic process;GO:0071704//organic substance metabolic process;GO:0051234//establishment of localization;GO:0023052//signaling;GO:0007154//cell communication;GO:0044267//cellular protein metabolic process;GO:005117…
ENSMUSG00000022758	0.25	5	0.13	1.124	3.11206	0.00621198	0.0334866	yes	P2rx6	purinergic receptor P2X, ligand-gated ion channel, 6 [Source:MGI Symbol;Acc:MGI:1337113]	Environmental Information Processing	Signal transduction;Signaling molecules and interaction	ko04080//Neuroactive ligand-receptor interaction;ko04020//Calcium signaling pathway	K05221	GO:0031975//envelope;GO:0005575//cellular_component;GO:0005856//cytoskeleton;GO:0012505//endomembrane system;GO:0071944//cell periphery;GO:0005737//cytoplasm;GO:0043231//intracellular membrane-bounded organelle;GO:0005635//nuclear envelope;GO:0005622//intracellular;GO:0031967//organelle envelope;GO:0044446//intracellular organelle part;GO:0044464//cell part;GO:0043226//organelle;GO:0005886//plasm…	GO:0022857//transmembrane transporter activity;GO:0005215//transporter activity;GO:0003674//molecular_function;GO:0005488//binding;GO:0043167//ion binding	GO:0044085//cellular component biogenesis;GO:0044765//single-organism transport;GO:0050789//regulation of biological process;GO:0008150//biological_process;GO:0009987//cellular process;GO:0003008//system process;GO:0065003//macromolecular complex assembly;GO:0043933//macromolecular complex subunit organization;GO:0022607//cellular component assembly;GO:0051179//localization;GO:0006810//transport;…
ENSMUSG00000027306	1.25	20.8	0.5	4.32	3.11103	8.51e-08	1.64e-06	yes	Nusap1	nucleolar and spindle associated protein 1 [Source:MGI Symbol;Acc:MGI:2675669]	-	-	-	-	GO:0043226//organelle;GO:0043227//membrane-bounded organelle;GO:0044446//intracellular organelle part;GO:0005622//intracellular;GO:0031981//nuclear lumen;GO:0044422//organelle part;GO:0044428//nuclear part;GO:0043233//organelle lumen;GO:0043228//non-membrane-bounded organelle;GO:0031974//membrane-enclosed lumen;GO:0005694//chromosome;GO:0005575//cellular_component;GO:0043231//intracellular membra…	GO:0008092//cytoskeletal protein binding;GO:0003674//molecular_function;GO:0005488//binding;GO:0005515//protein binding;GO:0003677//DNA binding;GO:0003676//nucleic acid binding;GO:1901363//heterocyclic compound binding;GO:0097159//organic cyclic compound binding	GO:0007059//chromosome segregation;GO:0051301//cell division;GO:0007010//cytoskeleton organization;GO:0006996//organelle organization;GO:0009987//cellular process;GO:0008150//biological_process;GO:0044699//single-organism process;GO:0007049//cell cycle;GO:0016043//cellular component organization;GO:0044763//single-organism cellular process;GO:0071840//cellular component organization or biogenesis…
ENSMUSG00000041592	2.5	56.8	0.2475	2.138	3.11076	8.95e-14	3.98e-12	yes	Sdk2	sidekick cell adhesion molecule 2 [Source:MGI Symbol;Acc:MGI:2443847]	-	-	-	-	GO:0005575//cellular_component;GO:0005886//plasma membrane;GO:0005623//cell;GO:0044464//cell part;GO:0016020//membrane;GO:0071944//cell periphery	GO:0003674//molecular_function	GO:0016043//cellular component organization;GO:0008150//biological_process;GO:0048856//anatomical structure development;GO:0009653//anatomical structure morphogenesis;GO:0044767//single-organism developmental process;GO:0032502//developmental process;GO:0044699//single-organism process;GO:0048646//anatomical structure formation involved in morphogenesis;GO:0044085//cellular component biogenesis;G…
ENSMUSG00000022584	5.1825	79.796	5.5025	47.488	3.1094	4.06e-09	9.84e-08	yes	Ly6c2	lymphocyte antigen 6 complex, locus C2 [Source:MGI Symbol;Acc:MGI:3712069]	-	-	-	-	GO:0005575//cellular_component;GO:0005886//plasma membrane;GO:0071944//cell periphery;GO:0044464//cell part;GO:0016020//membrane;GO:0005623//cell	-	-
ENSMUSG00000027469	1.75	27.2	0.3775	3.244	3.10323	7.43e-08	1.45e-06	yes	Tpx2	TPX2, microtubule-associated [Source:MGI Symbol;Acc:MGI:1919369]	-	-	-	-	GO:0005654//nucleoplasm;GO:0043231//intracellular membrane-bounded organelle;GO:0043226//organelle;GO:0005623//cell;GO:0005622//intracellular;GO:0005815//microtubule organizing center;GO:0044464//cell part;GO:0043232//intracellular non-membrane-bounded organelle;GO:0044424//intracellular part;GO:0015630//microtubule cytoskeleton;GO:0070013//intracellular organelle lumen;GO:0043228//non-membrane-b…	GO:0005515//protein binding;GO:0005488//binding;GO:0019899//enzyme binding;GO:0003674//molecular_function	GO:0044237//cellular metabolic process;GO:0044085//cellular component biogenesis;GO:0022607//cellular component assembly;GO:0009987//cellular process;GO:0036211//protein modification process;GO:0044267//cellular protein metabolic process;GO:0016265//death;GO:0016043//cellular component organization;GO:0071840//cellular component organization or biogenesis;GO:0044763//single-organism cellular proc…
ENSMUSG00000040204	0.75	9	0.79	6.774	3.10008	0.00139057	0.00970136	yes	Pclaf	PCNA clamp associated factor [Source:MGI Symbol;Acc:MGI:1915276]	-	-	-	-	GO:0043227//membrane-bounded organelle;GO:0044424//intracellular part;GO:0043228//non-membrane-bounded organelle;GO:0044430//cytoskeletal part;GO:0044422//organelle part;GO:0005815//microtubule organizing center;GO:0005737//cytoplasm;GO:0005622//intracellular;GO:0005575//cellular_component;GO:0043231//intracellular membrane-bounded organelle;GO:0044446//intracellular organelle part;GO:0015630//mi…	GO:0003674//molecular_function	GO:0044238//primary metabolic process;GO:0007049//cell cycle;GO:0044699//single-organism process;GO:0090304//nucleic acid metabolic process;GO:0044237//cellular metabolic process;GO:0009987//cellular process;GO:0044763//single-organism cellular process;GO:0006807//nitrogen compound metabolic process;GO:0008152//metabolic process;GO:0016043//cellular component organization;GO:0034641//cellular nit…
ENSMUSG00000069516	182.73	3174.36	196.46	1683.68	3.09931	4.86e-82	2.75e-78	yes	Lyz2	lysozyme 2 [Source:MGI Symbol;Acc:MGI:96897]	Organismal Systems	Digestive system	ko04970//Salivary secretion	K13915	GO:0044464//cell part;GO:0005622//intracellular;GO:0012505//endomembrane system;GO:0043227//membrane-bounded organelle;GO:0031410//cytoplasmic vesicle;GO:0005575//cellular_component;GO:0005623//cell;GO:0005783//endoplasmic reticulum;GO:0044444//cytoplasmic part;GO:0043226//organelle;GO:0031982//vesicle;GO:0005576//extracellular region;GO:0043229//intracellular organelle;GO:0043231//intracellular …	GO:0016787//hydrolase activity;GO:0016798//hydrolase activity, acting on glycosyl bonds;GO:0003674//molecular_function;GO:0003824//catalytic activity	GO:0006950//response to stress;GO:0050896//response to stimulus;GO:0008150//biological_process
ENSMUSG00000054342	4.75	78.374	1.77	15.166	3.09902	7.97e-20	6.92e-18	yes	Kcnn4	potassium intermediate/small conductance calcium-activated channel, subfamily N, member 4 [Source:MGI Symbol;Acc:MGI:1277957]	Organismal Systems	Endocrine system;Digestive system	ko04974//Protein digestion and absorption;ko04911//Insulin secretion;ko04970//Salivary secretion	K04945	GO:0043226//organelle;GO:0044464//cell part;GO:0005575//cellular_component;GO:0016020//membrane;GO:0071944//cell periphery;GO:0005623//cell;GO:0005886//plasma membrane	GO:0005215//transporter activity;GO:0022857//transmembrane transporter activity;GO:0005515//protein binding;GO:0003674//molecular_function;GO:0005488//binding;GO:0019899//enzyme binding	GO:0006810//transport;GO:0044699//single-organism process;GO:0051234//establishment of localization;GO:0050789//regulation of biological process;GO:0042592//homeostatic process;GO:1902578//single-organism localization;GO:0061024//membrane organization;GO:0023052//signaling;GO:0016043//cellular component organization;GO:0050896//response to stimulus;GO:0007154//cell communication;GO:0051716//cellu…
ENSMUSG00000071984	14.25	216.6	1.3625	11.596	3.0893	1.41e-19	1.16e-17	yes	Fndc1	fibronectin type III domain containing 1 [Source:MGI Symbol;Acc:MGI:1915905]	-	-	-	-	GO:0044446//intracellular organelle part;GO:0043231//intracellular membrane-bounded organelle;GO:0005634//nucleus;GO:0005623//cell;GO:0044464//cell part;GO:0043227//membrane-bounded organelle;GO:0031981//nuclear lumen;GO:0005886//plasma membrane;GO:0043229//intracellular organelle;GO:0044444//cytoplasmic part;GO:0005575//cellular_component;GO:0005739//mitochondrion;GO:0044424//intracellular part;…	GO:0003674//molecular_function	GO:0044260//cellular macromolecule metabolic process;GO:0071704//organic substance metabolic process;GO:0008150//biological_process;GO:0044267//cellular protein metabolic process;GO:0019538//protein metabolic process;GO:0006950//response to stress;GO:0044238//primary metabolic process;GO:0051179//localization;GO:0016265//death;GO:0036211//protein modification process;GO:0044763//single-organism c…
ENSMUSG00000002020	10	487	4.29	36.404	3.08505	2.09e-27	4.03e-25	yes	Ltbp2	latent transforming growth factor beta binding protein 2 [Source:MGI Symbol;Acc:MGI:99502]	-	-	-	-	-	GO:0043167//ion binding;GO:0005488//binding;GO:0003674//molecular_function	GO:0008150//biological_process
ENSMUSG00000026070	1.5	18.4	0.38	3.222	3.08389	5.04e-06	6.81e-05	yes	Il18r1	interleukin 18 receptor 1 [Source:MGI Symbol;Acc:MGI:105383]	Human Diseases;Environmental Information Processing	Signaling molecules and interaction;Immune diseases;Signal transduction	ko04060//Cytokine-cytokine receptor interaction;ko04668//TNF signaling pathway;ko05321//Inflammatiory bowel disease (IBD)	K05173	GO:0005575//cellular_component	GO:0003674//molecular_function	GO:0044763//single-organism cellular process;GO:0050896//response to stimulus;GO:0007165//signal transduction;GO:0065007//biological regulation;GO:0048869//cellular developmental process;GO:0008150//biological_process;GO:0023052//signaling;GO:0008152//metabolic process;GO:0044700//single organism signaling;GO:0006950//response to stress;GO:0007154//cell communication;GO:0065008//regulation of bio…
ENSMUSG00000041498	0.5	6	0.05	0.422	3.07724	0.00790238	0.0407191	yes	Kif14	kinesin family member 14 [Source:MGI Symbol;Acc:MGI:1098226]	-	-	-	-	GO:0005634//nucleus;GO:0005575//cellular_component;GO:0005622//intracellular;GO:0005623//cell;GO:0043226//organelle;GO:0044464//cell part;GO:0016020//membrane;GO:0044424//intracellular part;GO:0043229//intracellular organelle;GO:0043232//intracellular non-membrane-bounded organelle;GO:0005886//plasma membrane;GO:0005829//cytosol;GO:0043228//non-membrane-bounded organelle;GO:0044444//cytoplasmic p…	GO:0005515//protein binding;GO:0008092//cytoskeletal protein binding;GO:0016462//pyrophosphatase activity;GO:0016817//hydrolase activity, acting on acid anhydrides;GO:0016818//hydrolase activity, acting on acid anhydrides, in phosphorus-containing anhydrides;GO:0003824//catalytic activity;GO:0043167//ion binding;GO:0016887//ATPase activity;GO:0019899//enzyme binding;GO:0003674//molecular_function…	GO:0048870//cell motility;GO:0019538//protein metabolic process;GO:0016265//death;GO:0071704//organic substance metabolic process;GO:0050794//regulation of cellular process;GO:0036211//protein modification process;GO:0044700//single organism signaling;GO:0022610//biological adhesion;GO:0023052//signaling;GO:0006996//organelle organization;GO:0009653//anatomical structure morphogenesis;GO:0008283/…
ENSMUSG00000070354	1.005	20.716	0.4325	3.63	3.0692	6.31e-06	8.28e-05	yes	Evi2	ecotropic viral integration site 2 [Source:MGI Symbol;Acc:MGI:5439444]	-	-	-	-	GO:0005575//cellular_component	GO:0003674//molecular_function	GO:0044767//single-organism developmental process;GO:0016265//death;GO:0032502//developmental process;GO:0051301//cell division;GO:0044763//single-organism cellular process;GO:0009987//cellular process;GO:0007049//cell cycle;GO:0048869//cellular developmental process;GO:0002376//immune system process;GO:0044699//single-organism process;GO:0008219//cell death;GO:0008150//biological_process;GO:0030…
ENSMUSG00000093938	1.005	20.716	0.4325	3.63	3.0692	6.3e-06	8.28e-05	yes	Evi2b	ecotropic viral integration site 2b [Source:MGI Symbol;Acc:MGI:1890682]	-	-	-	-	GO:0005575//cellular_component	GO:0003674//molecular_function	GO:0044699//single-organism process;GO:0030154//cell differentiation;GO:0051301//cell division;GO:0007049//cell cycle;GO:0044763//single-organism cellular process;GO:0048869//cellular developmental process;GO:0008219//cell death;GO:0048856//anatomical structure development;GO:0002376//immune system process;GO:0032502//developmental process;GO:0044767//single-organism developmental process;GO:0008…
ENSMUSG00000066677	1.7525	25.054	0.4425	3.698	3.063	1.06e-08	2.36e-07	yes	Ifi208	interferon activated gene 208 [Source:MGI Symbol;Acc:MGI:2442822]	-	-	-	-	GO:0043231//intracellular membrane-bounded organelle;GO:0043227//membrane-bounded organelle;GO:0070013//intracellular organelle lumen;GO:0044464//cell part;GO:0043232//intracellular non-membrane-bounded organelle;GO:0043233//organelle lumen;GO:0044446//intracellular organelle part;GO:0044444//cytoplasmic part;GO:0005829//cytosol;GO:0005623//cell;GO:0005622//intracellular;GO:0043226//organelle;GO:…	GO:0003700//transcription factor activity, sequence-specific DNA binding;GO:0097159//organic cyclic compound binding;GO:0003676//nucleic acid binding;GO:0003677//DNA binding;GO:1901363//heterocyclic compound binding;GO:0005515//protein binding;GO:0005488//binding;GO:0001071//nucleic acid binding transcription factor activity;GO:0003674//molecular_function;GO:0008134//transcription factor binding	GO:0034641//cellular nitrogen compound metabolic process;GO:0006807//nitrogen compound metabolic process;GO:0008150//biological_process;GO:0008152//metabolic process;GO:0044237//cellular metabolic process;GO:0009987//cellular process;GO:0009058//biosynthetic process
ENSMUSG00000030156	0.75	10.4	0.5375	4.482	3.05981	0.000114896	0.00112387	yes	Cd69	CD69 antigen [Source:MGI Symbol;Acc:MGI:88343]	-	-	-	-	GO:0071944//cell periphery;GO:0016020//membrane;GO:0005623//cell;GO:0005575//cellular_component;GO:0044464//cell part;GO:0005886//plasma membrane;GO:0032991//macromolecular complex	GO:0043167//ion binding;GO:0005488//binding;GO:0003674//molecular_function	GO:0008150//biological_process
ENSMUSG00000026442	1.5	28.4	0.2825	2.352	3.05757	5.84e-09	1.38e-07	yes	Nfasc	neurofascin [Source:MGI Symbol;Acc:MGI:104753]	Environmental Information Processing	Signaling molecules and interaction	ko04514//Cell adhesion molecules (CAMs)	K06757	GO:0044464//cell part;GO:0005623//cell;GO:0071944//cell periphery;GO:0016020//membrane;GO:0005886//plasma membrane;GO:0005575//cellular_component;GO:0005622//intracellular	GO:0003674//molecular_function	GO:0032501//multicellular organismal process;GO:0000902//cell morphogenesis;GO:0021700//developmental maturation;GO:0007009//plasma membrane organization;GO:0048856//anatomical structure development;GO:0044802//single-organism membrane organization;GO:0022607//cellular component assembly;GO:0034330//cell junction organization;GO:0071840//cellular component organization or biogenesis;GO:0048869//c…
ENSMUSG00000074676	2	23.2	0.7575	6.282	3.05191	5.84e-07	9.63e-06	yes	Foxs1	forkhead box S1 [Source:MGI Symbol;Acc:MGI:95546]	-	-	-	-	GO:0005622//intracellular;GO:0044464//cell part;GO:0043227//membrane-bounded organelle;GO:0005623//cell;GO:0005575//cellular_component;GO:0043226//organelle;GO:0044424//intracellular part;GO:0043229//intracellular organelle;GO:0005634//nucleus;GO:0043231//intracellular membrane-bounded organelle	GO:0003677//DNA binding;GO:0001071//nucleic acid binding transcription factor activity;GO:0003674//molecular_function;GO:0003700//transcription factor activity, sequence-specific DNA binding;GO:0097159//organic cyclic compound binding;GO:0005488//binding;GO:1901363//heterocyclic compound binding;GO:0003676//nucleic acid binding	GO:0003008//system process;GO:0044767//single-organism developmental process;GO:0048869//cellular developmental process;GO:0048856//anatomical structure development;GO:0044763//single-organism cellular process;GO:0044699//single-organism process;GO:0009058//biosynthetic process;GO:0009987//cellular process;GO:0034641//cellular nitrogen compound metabolic process;GO:0050877//neurological system pr…
ENSMUSG00000028838	0.5	5.4	0.0925	0.764	3.04605	0.0100613	0.0493075	yes	Extl1	exostoses (multiple)-like 1 [Source:MGI Symbol;Acc:MGI:1888742]	Metabolism	Global and Overview;Glycan biosynthesis and metabolism	ko01100//Metabolic pathways;ko00534//Glycosaminoglycan biosynthesis - heparan sulfate / heparin	K02368	GO:0044424//intracellular part;GO:0005737//cytoplasm;GO:0043227//membrane-bounded organelle;GO:0043231//intracellular membrane-bounded organelle;GO:0005623//cell;GO:0005622//intracellular;GO:0005783//endoplasmic reticulum;GO:0012505//endomembrane system;GO:0043229//intracellular organelle;GO:0044444//cytoplasmic part;GO:0005575//cellular_component;GO:0044464//cell part;GO:0043226//organelle	GO:0003824//catalytic activity;GO:0003674//molecular_function;GO:0016740//transferase activity;GO:0016757//transferase activity, transferring glycosyl groups	GO:0008152//metabolic process;GO:0043170//macromolecule metabolic process;GO:0044267//cellular protein metabolic process;GO:0036211//protein modification process;GO:0009058//biosynthetic process;GO:0019538//protein metabolic process;GO:0006464//cellular protein modification process;GO:0043412//macromolecule modification;GO:0008150//biological_process;GO:0044260//cellular macromolecule metabolic p…
ENSMUSG00000037411	12.25	248.4	6.13	50.594	3.04501	5.12e-14	2.34e-12	yes	Serpine1	serine (or cysteine) peptidase inhibitor, clade E, member 1 [Source:MGI Symbol;Acc:MGI:97608]	Cellular Processes;Human Diseases;Organismal Systems;Environmental Information Processing	Endocrine and metabolic diseases;Cell growth and death;Immune system;Infectious diseases;Signal transduction	ko04390//Hippo signaling pathway;ko04066//HIF-1 signaling pathway;ko05142//Chagas disease (American trypanosomiasis);ko04933//AGE-RAGE signaling pathway in diabetic complications;ko04610//Complement and coagulation cascades;ko04115//p53 signaling pathway	K03982	GO:0005576//extracellular region;GO:0031012//extracellular matrix;GO:0005575//cellular_component;GO:0044421//extracellular region part;GO:0005615//extracellular space;GO:0043226//organelle	GO:0030234//enzyme regulator activity;GO:0005515//protein binding;GO:0098772//molecular function regulator;GO:0003674//molecular_function;GO:0019899//enzyme binding;GO:0005488//binding	GO:0016265//death;GO:0009987//cellular process;GO:0006810//transport;GO:0051234//establishment of localization;GO:0002376//immune system process;GO:0050896//response to stimulus;GO:0048869//cellular developmental process;GO:0050794//regulation of cellular process;GO:0040011//locomotion;GO:0007568//aging;GO:0023052//signaling;GO:0007154//cell communication;GO:0051179//localization;GO:0007155//cell…
ENSMUSG00000033634	13.7275	227.192	9.1825	75.694	3.04322	7.33e-23	8.68e-21	yes	Nat8f2	N-acetyltransferase 8 (GCN5-related) family member 2 [Source:MGI Symbol;Acc:MGI:2136446]	-	-	-	-	GO:0005737//cytoplasm;GO:0005794//Golgi apparatus;GO:0005575//cellular_component;GO:0005783//endoplasmic reticulum;GO:0043231//intracellular membrane-bounded organelle;GO:0044424//intracellular part;GO:0044444//cytoplasmic part;GO:0043227//membrane-bounded organelle;GO:0043229//intracellular organelle;GO:0044464//cell part;GO:0005622//intracellular;GO:0043226//organelle;GO:0012505//endomembrane s…	GO:0003824//catalytic activity;GO:0016740//transferase activity;GO:0003674//molecular_function;GO:0016746//transferase activity, transferring acyl groups	GO:0044707//single-multicellular organism process;GO:0008150//biological_process;GO:0032501//multicellular organismal process;GO:0022610//biological adhesion;GO:0009790//embryo development;GO:0007155//cell adhesion;GO:0032502//developmental process;GO:0048856//anatomical structure development;GO:0044767//single-organism developmental process;GO:0007275//multicellular organism development;GO:00446…
ENSMUSG00000024529	10.5	192.904	4.7225	38.738	3.03613	4.94e-19	3.79e-17	yes	Lox	lysyl oxidase [Source:MGI Symbol;Acc:MGI:96817]	-	-	-	-	GO:0044421//extracellular region part;GO:0005622//intracellular;GO:0005575//cellular_component;GO:0043226//organelle;GO:0043227//membrane-bounded organelle;GO:0044464//cell part;GO:0032991//macromolecular complex;GO:0044424//intracellular part;GO:0005623//cell;GO:0031012//extracellular matrix;GO:0043231//intracellular membrane-bounded organelle;GO:0005576//extracellular region;GO:0043229//intrace…	GO:0003824//catalytic activity;GO:0043167//ion binding;GO:0003674//molecular_function;GO:0005488//binding;GO:0016491//oxidoreductase activity	GO:0006950//response to stress;GO:0022607//cellular component assembly;GO:0036211//protein modification process;GO:0008152//metabolic process;GO:0044699//single-organism process;GO:0030198//extracellular matrix organization;GO:0044260//cellular macromolecule metabolic process;GO:0044085//cellular component biogenesis;GO:0009987//cellular process;GO:0071704//organic substance metabolic process;GO:…
ENSMUSG00000037725	1.25	20.4	0.3075	2.522	3.03591	4.54e-06	6.19e-05	yes	Ckap2	cytoskeleton associated protein 2 [Source:MGI Symbol;Acc:MGI:1931797]	-	-	-	-	GO:0005737//cytoplasm;GO:0044430//cytoskeletal part;GO:0044422//organelle part;GO:0005829//cytosol;GO:0005623//cell;GO:0044424//intracellular part;GO:0044464//cell part;GO:0043232//intracellular non-membrane-bounded organelle;GO:0043226//organelle;GO:0005575//cellular_component;GO:0044446//intracellular organelle part;GO:0015630//microtubule cytoskeleton;GO:0005815//microtubule organizing center;…	GO:0003674//molecular_function	GO:0006807//nitrogen compound metabolic process;GO:0006996//organelle organization;GO:0008219//cell death;GO:0051301//cell division;GO:0007049//cell cycle;GO:0009987//cellular process;GO:0016265//death;GO:0044237//cellular metabolic process;GO:0008150//biological_process;GO:0034641//cellular nitrogen compound metabolic process;GO:0008152//metabolic process;GO:0016043//cellular component organizat…
ENSMUSG00000051037	0.75	8.898	0.235	1.9	3.01527	0.00199842	0.0131101	yes	Zfp455	zinc finger protein 455 [Source:MGI Symbol;Acc:MGI:3040708]	-	-	-	-	GO:0005622//intracellular;GO:0005623//cell;GO:0044464//cell part;GO:0005575//cellular_component	GO:0005488//binding;GO:0003674//molecular_function;GO:0043167//ion binding	GO:0008150//biological_process;GO:0034641//cellular nitrogen compound metabolic process;GO:0008152//metabolic process;GO:0044237//cellular metabolic process;GO:0006807//nitrogen compound metabolic process;GO:0009987//cellular process;GO:0009058//biosynthetic process
ENSMUSG00000058163	0.7375	12.188	0.1675	1.336	2.99569	0.0017933	0.0119733	yes	Gm5431	predicted gene 5431 [Source:MGI Symbol;Acc:MGI:3645205]	Environmental Information Processing	Signal transduction	ko04668//TNF signaling pathway	K17072	GO:0005623//cell;GO:0043227//membrane-bounded organelle;GO:0012505//endomembrane system;GO:0044444//cytoplasmic part;GO:0005622//intracellular;GO:0044464//cell part;GO:0043229//intracellular organelle;GO:0005783//endoplasmic reticulum;GO:0005575//cellular_component;GO:0005737//cytoplasm;GO:0043231//intracellular membrane-bounded organelle;GO:0043226//organelle;GO:0044424//intracellular part	GO:0003674//molecular_function;GO:0016818//hydrolase activity, acting on acid anhydrides, in phosphorus-containing anhydrides;GO:0016787//hydrolase activity;GO:0016817//hydrolase activity, acting on acid anhydrides;GO:0017111//nucleoside-triphosphatase activity;GO:0003824//catalytic activity;GO:0005488//binding;GO:0043167//ion binding;GO:0003924//GTPase activity;GO:0016462//pyrophosphatase activi…	GO:0050896//response to stimulus;GO:0008150//biological_process;GO:0006950//response to stress
ENSMUSG00000010830	3.5	45	2.2475	17.846	2.98921	1.9e-12	7.24e-11	yes	Kdelr3	KDEL (Lys-Asp-Glu-Leu) endoplasmic reticulum protein retention receptor 3 [Source:MGI Symbol;Acc:MGI:2145953]	-	-	-	-	GO:0043227//membrane-bounded organelle;GO:0005737//cytoplasm;GO:0005794//Golgi apparatus;GO:0043229//intracellular organelle;GO:0005623//cell;GO:0044424//intracellular part;GO:0043231//intracellular membrane-bounded organelle;GO:0005783//endoplasmic reticulum;GO:0005575//cellular_component;GO:0044464//cell part;GO:0044444//cytoplasmic part;GO:0012505//endomembrane system;GO:0005622//intracellular…	GO:0003674//molecular_function	GO:0008150//biological_process;GO:0051179//localization;GO:0016192//vesicle-mediated transport;GO:0051234//establishment of localization;GO:0006810//transport
ENSMUSG00000017344	1.25	24.4	0.5375	4.248	2.98245	2.33e-05	0.000267721	yes	Vtn	vitronectin [Source:MGI Symbol;Acc:MGI:98940]	Cellular Processes;Human Diseases;Environmental Information Processing	Cellular commiunity;Signal transduction;Signaling molecules and interaction;Cancers	ko04151//PI3K-Akt signaling pathway;ko04510//Focal adhesion;ko05205//Proteoglycans in cancer;ko04512//ECM-receptor interaction	K06251	GO:0044444//cytoplasmic part;GO:0005576//extracellular region;GO:0044424//intracellular part;GO:0005737//cytoplasm;GO:0031012//extracellular matrix;GO:0005623//cell;GO:0005622//intracellular;GO:0005783//endoplasmic reticulum;GO:0044421//extracellular region part;GO:0044464//cell part;GO:0043226//organelle;GO:0005615//extracellular space;GO:0005575//cellular_component;GO:0043231//intracellular mem…	GO:0005488//binding;GO:0043167//ion binding;GO:0005198//structural molecule activity;GO:0003674//molecular_function	GO:0044237//cellular metabolic process;GO:0043933//macromolecular complex subunit organization;GO:0016192//vesicle-mediated transport;GO:0044767//single-organism developmental process;GO:0006464//cellular protein modification process;GO:0030154//cell differentiation;GO:0043170//macromolecule metabolic process;GO:0008152//metabolic process;GO:0006928//movement of cell or subcellular component;GO:0…
ENSMUSG00000043263	3.5	49.918	1.2525	9.874	2.97882	7.19e-11	2.29e-09	yes	Ifi209	interferon activated gene 209 [Source:MGI Symbol;Acc:MGI:2138243]	-	-	-	-	GO:0070013//intracellular organelle lumen;GO:0043226//organelle;GO:0043231//intracellular membrane-bounded organelle;GO:0005634//nucleus;GO:0005622//intracellular;GO:0031974//membrane-enclosed lumen;GO:0044422//organelle part;GO:0005737//cytoplasm;GO:0031981//nuclear lumen;GO:0043228//non-membrane-bounded organelle;GO:0044428//nuclear part;GO:0043233//organelle lumen;GO:0005623//cell;GO:0005730//…	GO:0001071//nucleic acid binding transcription factor activity;GO:0003700//transcription factor activity, sequence-specific DNA binding;GO:1901363//heterocyclic compound binding;GO:0008134//transcription factor binding;GO:0097159//organic cyclic compound binding;GO:0003676//nucleic acid binding;GO:0005515//protein binding;GO:0003677//DNA binding;GO:0003674//molecular_function;GO:0005488//binding	GO:0034641//cellular nitrogen compound metabolic process;GO:0009987//cellular process;GO:0006807//nitrogen compound metabolic process;GO:0044237//cellular metabolic process;GO:0008152//metabolic process;GO:0008150//biological_process;GO:0009058//biosynthetic process
ENSMUSG00000042436	10.75	163.2	6.6025	51.834	2.97281	5.23e-34	1.7e-31	yes	Mfap4	microfibrillar-associated protein 4 [Source:MGI Symbol;Acc:MGI:1342276]	-	-	-	-	GO:0005615//extracellular space;GO:0005575//cellular_component;GO:0031012//extracellular matrix;GO:0005576//extracellular region;GO:0044421//extracellular region part	GO:0005198//structural molecule activity;GO:0003674//molecular_function	GO:0044085//cellular component biogenesis;GO:0071840//cellular component organization or biogenesis;GO:0022607//cellular component assembly;GO:0009987//cellular process;GO:0043062//extracellular structure organization;GO:0008150//biological_process;GO:0022610//biological adhesion;GO:0044763//single-organism cellular process;GO:0030198//extracellular matrix organization;GO:0007155//cell adhesion;G…
ENSMUSG00000043613	7.25	121.418	2.67	20.942	2.97149	3.21e-20	2.96e-18	yes	Mmp3	matrix metallopeptidase 3 [Source:MGI Symbol;Acc:MGI:97010]	Environmental Information Processing;Human Diseases	Signal transduction;Immune diseases;Cancers	ko05202//Transcriptional misregulation in cancers;ko04668//TNF signaling pathway;ko05323//Rheumatoid arthritis	K01394	GO:0005575//cellular_component;GO:0031012//extracellular matrix;GO:0005576//extracellular region	GO:0003824//catalytic activity;GO:0043167//ion binding;GO:0003674//molecular_function;GO:0016787//hydrolase activity;GO:0005488//binding;GO:0008233//peptidase activity	GO:0065003//macromolecular complex assembly;GO:0043933//macromolecular complex subunit organization;GO:0009987//cellular process;GO:0008150//biological_process;GO:0022607//cellular component assembly;GO:0044237//cellular metabolic process;GO:0044085//cellular component biogenesis;GO:0051186//cofactor metabolic process;GO:0071840//cellular component organization or biogenesis;GO:0008152//metabolic…
ENSMUSG00000005470	0.75	8.6	0.46	3.596	2.96669	0.0036709	0.0216721	yes	Asf1b	anti-silencing function 1B histone chaperone [Source:MGI Symbol;Acc:MGI:1914179]	-	-	-	-	GO:0005634//nucleus;GO:0005694//chromosome;GO:0005575//cellular_component;GO:0043227//membrane-bounded organelle;GO:0043228//non-membrane-bounded organelle;GO:0043231//intracellular membrane-bounded organelle;GO:0043233//organelle lumen;GO:0044464//cell part;GO:0044428//nuclear part;GO:0043232//intracellular non-membrane-bounded organelle;GO:0044422//organelle part;GO:0005623//cell;GO:0043226//or…	GO:0003674//molecular_function;GO:0042393//histone binding;GO:0005515//protein binding;GO:0005488//binding	GO:0071840//cellular component organization or biogenesis;GO:0044085//cellular component biogenesis;GO:0065003//macromolecular complex assembly;GO:0022607//cellular component assembly;GO:0016043//cellular component organization;GO:0006996//organelle organization;GO:0051276//chromosome organization;GO:0009987//cellular process;GO:0043933//macromolecular complex subunit organization;GO:0008150//bio…
ENSMUSG00000070858	0.75	8	0.96	7.492	2.96424	0.00935162	0.0465437	yes	Gm1673	predicted gene 1673 [Source:MGI Symbol;Acc:MGI:2686519]	-	-	-	-	GO:0005576//extracellular region;GO:0005575//cellular_component	GO:0003674//molecular_function	GO:0008150//biological_process
ENSMUSG00000052013	0.75	10.8	0.3525	2.74	2.95848	0.000279717	0.00244511	yes	Btla	B and T lymphocyte associated [Source:MGI Symbol;Acc:MGI:2658978]	-	-	-	-	GO:0071944//cell periphery;GO:0005886//plasma membrane;GO:0005575//cellular_component;GO:0016020//membrane;GO:0044464//cell part;GO:0005623//cell	GO:0003674//molecular_function	GO:0050896//response to stimulus;GO:0050789//regulation of biological process;GO:0007165//signal transduction;GO:0044763//single-organism cellular process;GO:0023052//signaling;GO:0044699//single-organism process;GO:0065007//biological regulation;GO:0002376//immune system process;GO:0008150//biological_process;GO:0007154//cell communication;GO:0051716//cellular response to stimulus;GO:0044700//si…
ENSMUSG00000053063	8.5	119.6	4.685	36.246	2.9517	1.28e-19	1.07e-17	yes	Clec12a	C-type lectin domain family 12, member a [Source:MGI Symbol;Acc:MGI:3040968]	-	-	-	-	GO:0005575//cellular_component	GO:0003674//molecular_function	-
ENSMUSG00000032011	7.5	95.6	7.66	59.254	2.9515	5.55e-13	2.26e-11	yes	Thy1	thymus cell antigen 1, theta [Source:MGI Symbol;Acc:MGI:98747]	Organismal Systems	Immune system	ko04670//Leukocyte transendothelial migration	K06514	GO:0071944//cell periphery;GO:0044424//intracellular part;GO:0005886//plasma membrane;GO:0043229//intracellular organelle;GO:0005737//cytoplasm;GO:0005622//intracellular;GO:0005829//cytosol;GO:0043231//intracellular membrane-bounded organelle;GO:0005575//cellular_component;GO:0012505//endomembrane system;GO:0044464//cell part;GO:0005623//cell;GO:0043227//membrane-bounded organelle;GO:0043226//org…	GO:0043167//ion binding;GO:0019899//enzyme binding;GO:0005488//binding;GO:0030234//enzyme regulator activity;GO:0098772//molecular function regulator;GO:0005515//protein binding;GO:0003674//molecular_function;GO:0008289//lipid binding	GO:0048869//cellular developmental process;GO:0071840//cellular component organization or biogenesis;GO:0007267//cell-cell signaling;GO:0036211//protein modification process;GO:1902578//single-organism localization;GO:0022607//cellular component assembly;GO:0050789//regulation of biological process;GO:0071704//organic substance metabolic process;GO:0008152//metabolic process;GO:0007155//cell adhe…
ENSMUSG00000032491	1.25	19	1.29	9.964	2.94935	4.5e-07	7.62e-06	yes	Nradd	neurotrophin receptor associated death domain [Source:MGI Symbol;Acc:MGI:1914419]	-	-	-	-	GO:0005635//nuclear envelope;GO:0005886//plasma membrane;GO:0043226//organelle;GO:0005623//cell;GO:0016020//membrane;GO:0044446//intracellular organelle part;GO:0043227//membrane-bounded organelle;GO:0031975//envelope;GO:0044422//organelle part;GO:0005622//intracellular;GO:0012505//endomembrane system;GO:0005575//cellular_component;GO:0044424//intracellular part;GO:0043231//intracellular membrane…	GO:0003674//molecular_function	GO:0008219//cell death;GO:0016265//death;GO:0044707//single-multicellular organism process;GO:0007154//cell communication;GO:0065007//biological regulation;GO:0007275//multicellular organism development;GO:0044767//single-organism developmental process;GO:0008150//biological_process;GO:0044700//single organism signaling;GO:0048856//anatomical structure development;GO:0044763//single-organism cell…
ENSMUSG00000026786	5.875	89.6	1.4425	11.136	2.94859	1.5e-15	8.05e-14	yes	Apbb1ip	amyloid beta (A4) precursor protein-binding, family B, member 1 interacting protein [Source:MGI Symbol;Acc:MGI:1861354]	Organismal Systems;Environmental Information Processing	Immune system;Signal transduction	ko04015//Rap1 signaling pathway;ko04611//Platelet activation	K17704	GO:0043228//non-membrane-bounded organelle;GO:0044424//intracellular part;GO:0016020//membrane;GO:0005829//cytosol;GO:0043232//intracellular non-membrane-bounded organelle;GO:0005575//cellular_component;GO:0005737//cytoplasm;GO:0071944//cell periphery;GO:0043229//intracellular organelle;GO:0044464//cell part;GO:0043226//organelle;GO:0005623//cell;GO:0005622//intracellular;GO:0005856//cytoskeleton…	GO:0003674//molecular_function	GO:0008150//biological_process;GO:0065007//biological regulation;GO:0002376//immune system process;GO:0051716//cellular response to stimulus;GO:0050896//response to stimulus;GO:0007155//cell adhesion;GO:0022610//biological adhesion;GO:0044763//single-organism cellular process;GO:0023052//signaling;GO:0044700//single organism signaling;GO:0050789//regulation of biological process;GO:0009987//cellu…
ENSMUSG00000026770	1	12.4	0.4675	3.602	2.94576	0.00366016	0.0216198	yes	Il2ra	interleukin 2 receptor, alpha chain [Source:MGI Symbol;Acc:MGI:96549]	Organismal Systems;Human Diseases;Environmental Information Processing;Cellular Processes	Immune system;Transport and catabolism;Signaling molecules and interaction;Signal transduction;Infectious diseases	ko04151//PI3K-Akt signaling pathway;ko04144//Endocytosis;ko05166//HTLV-I infection;ko04060//Cytokine-cytokine receptor interaction;ko04630//Jak-STAT signaling pathway;ko05162//Measles;ko04640//Hematopoietic cell lineage	K05068	GO:0016020//membrane;GO:0071944//cell periphery;GO:0005575//cellular_component;GO:0005886//plasma membrane;GO:0005623//cell;GO:0044464//cell part	GO:0003674//molecular_function	GO:0016265//death;GO:0050896//response to stimulus;GO:0044700//single organism signaling;GO:0050794//regulation of cellular process;GO:0002376//immune system process;GO:0008150//biological_process;GO:0051716//cellular response to stimulus;GO:0022610//biological adhesion;GO:0008219//cell death;GO:0009987//cellular process;GO:0008283//cell proliferation;GO:0065008//regulation of biological quality;…
ENSMUSG00000093701	2.9375	45.716	1.585	12.198	2.94409	0.00647628	0.0346465	yes	Gm21970	predicted gene 21970 [Source:MGI Symbol;Acc:MGI:5439439]	-	-	-	-	GO:0005623//cell;GO:0071944//cell periphery;GO:0005886//plasma membrane;GO:0044464//cell part;GO:0005575//cellular_component;GO:0016020//membrane	GO:0003674//molecular_function	GO:0007165//signal transduction;GO:0008150//biological_process;GO:0023052//signaling;GO:0051716//cellular response to stimulus;GO:0044763//single-organism cellular process;GO:0065007//biological regulation;GO:0050789//regulation of biological process;GO:0044699//single-organism process;GO:0007154//cell communication;GO:0050794//regulation of cellular process;GO:0044700//single organism signaling;…
ENSMUSG00000069305	19.215	225.5	22.2075	169.562	2.93269	5.67e-11	1.83e-09	yes	Hist1h4n	histone cluster 1, H4n [Source:MGI Symbol;Acc:MGI:4843992]	Human Diseases	Immune diseases;Substance dependence;Cancers	ko05203//Viral carcinogenesis;ko05034//Alcoholism;ko05322//Systemic lupus erythematosus	K11254	GO:0000228//nuclear chromosome;GO:0043228//non-membrane-bounded organelle;GO:0043232//intracellular non-membrane-bounded organelle;GO:0070013//intracellular organelle lumen;GO:0044424//intracellular part;GO:0005622//intracellular;GO:0005654//nucleoplasm;GO:0005634//nucleus;GO:0031974//membrane-enclosed lumen;GO:0005575//cellular_component;GO:0044428//nuclear part;GO:0044464//cell part;GO:0044446/…	GO:0097159//organic cyclic compound binding;GO:0003676//nucleic acid binding;GO:0003674//molecular_function;GO:0005488//binding;GO:1901363//heterocyclic compound binding;GO:0003677//DNA binding	GO:0065003//macromolecular complex assembly;GO:0071840//cellular component organization or biogenesis;GO:0044699//single-organism process;GO:0034641//cellular nitrogen compound metabolic process;GO:0008150//biological_process;GO:0030154//cell differentiation;GO:0016043//cellular component organization;GO:0044237//cellular metabolic process;GO:0006996//organelle organization;GO:0048856//anatomical…
ENSMUSG00000068606	0.5	9.8	0.25	1.9	2.926	0.00146326	0.0101003	yes	Gm4841	predicted gene 4841 [Source:MGI Symbol;Acc:MGI:3643814]	-	-	-	-	GO:0044444//cytoplasmic part;GO:0043227//membrane-bounded organelle;GO:0044424//intracellular part;GO:0012505//endomembrane system;GO:0043226//organelle;GO:0005575//cellular_component;GO:0005622//intracellular;GO:0005783//endoplasmic reticulum;GO:0043231//intracellular membrane-bounded organelle;GO:0043229//intracellular organelle;GO:0005737//cytoplasm;GO:0044464//cell part;GO:0005623//cell	GO:0003924//GTPase activity;GO:0003674//molecular_function;GO:0016818//hydrolase activity, acting on acid anhydrides, in phosphorus-containing anhydrides;GO:0003824//catalytic activity;GO:0016787//hydrolase activity;GO:0016462//pyrophosphatase activity;GO:0017111//nucleoside-triphosphatase activity;GO:0016817//hydrolase activity, acting on acid anhydrides;GO:0043167//ion binding;GO:0005488//bindi…	GO:0008150//biological_process;GO:0050896//response to stimulus;GO:0006950//response to stress
ENSMUSG00000041431	1.75	31	0.8025	6.092	2.92434	8.34e-09	1.92e-07	yes	Ccnb1	cyclin B1 [Source:MGI Symbol;Acc:MGI:88302]	Cellular Processes;Organismal Systems;Environmental Information Processing	Signal transduction;Endocrine system;Cell growth and death	ko04068//FoxO signaling pathway;ko04110//Cell cycle;ko04114//Oocyte meiosis;ko04914//Progesterone-mediated oocyte maturation;ko04115//p53 signaling pathway	K05868	GO:0043231//intracellular membrane-bounded organelle;GO:0032991//macromolecular complex;GO:0005634//nucleus;GO:0044422//organelle part;GO:0005737//cytoplasm;GO:0043227//membrane-bounded organelle;GO:0043233//organelle lumen;GO:0044428//nuclear part;GO:0044464//cell part;GO:0043232//intracellular non-membrane-bounded organelle;GO:0015630//microtubule cytoskeleton;GO:0044446//intracellular organell…	GO:0030234//enzyme regulator activity;GO:0016772//transferase activity, transferring phosphorus-containing groups;GO:0016740//transferase activity;GO:0003824//catalytic activity;GO:0019899//enzyme binding;GO:0005488//binding;GO:0003674//molecular_function;GO:0005515//protein binding;GO:0098772//molecular function regulator;GO:0016301//kinase activity	GO:0048869//cellular developmental process;GO:0019538//protein metabolic process;GO:0000003//reproduction;GO:0051276//chromosome organization;GO:0044699//single-organism process;GO:0044763//single-organism cellular process;GO:0071840//cellular component organization or biogenesis;GO:0032502//developmental process;GO:0000278//mitotic cell cycle;GO:0016071//mRNA metabolic process;GO:0007059//chromo…
ENSMUSG00000031004	7.25	89.4	0.3725	2.804	2.91217	8.34e-17	5.21e-15	yes	Mki67	antigen identified by monoclonal antibody Ki 67 [Source:MGI Symbol;Acc:MGI:106035]	-	-	-	-	GO:0043226//organelle;GO:0070013//intracellular organelle lumen;GO:0044446//intracellular organelle part;GO:0043228//non-membrane-bounded organelle;GO:0043227//membrane-bounded organelle;GO:0044428//nuclear part;GO:0044464//cell part;GO:0005737//cytoplasm;GO:0031981//nuclear lumen;GO:0005730//nucleolus;GO:0005654//nucleoplasm;GO:0043231//intracellular membrane-bounded organelle;GO:0005622//intrac…	GO:0003674//molecular_function;GO:0005488//binding;GO:0097159//organic cyclic compound binding;GO:0003677//DNA binding;GO:1901363//heterocyclic compound binding;GO:0043167//ion binding;GO:0003676//nucleic acid binding	GO:0032502//developmental process;GO:0048856//anatomical structure development;GO:0071840//cellular component organization or biogenesis;GO:0000003//reproduction;GO:0000278//mitotic cell cycle;GO:0009987//cellular process;GO:0051276//chromosome organization;GO:0008150//biological_process;GO:0006996//organelle organization;GO:0016043//cellular component organization;GO:0008283//cell proliferation;…
ENSMUSG00000030865	0.5	10	0.595	4.468	2.90867	0.000341275	0.00291628	yes	Chp2	calcineurin-like EF hand protein 2 [Source:MGI Symbol;Acc:MGI:1917511]	-	-	-	-	GO:0043229//intracellular organelle;GO:0005575//cellular_component;GO:0005623//cell;GO:0044464//cell part;GO:0043231//intracellular membrane-bounded organelle;GO:0016020//membrane;GO:0005886//plasma membrane;GO:0043227//membrane-bounded organelle;GO:0043226//organelle;GO:0071944//cell periphery;GO:0005622//intracellular;GO:0005737//cytoplasm;GO:0044424//intracellular part;GO:0005634//nucleus	GO:0043167//ion binding;GO:0005488//binding;GO:0003674//molecular_function	GO:0051716//cellular response to stimulus;GO:1902582//single-organism intracellular transport;GO:0033036//macromolecule localization;GO:0034613//cellular protein localization;GO:0051234//establishment of localization;GO:0070727//cellular macromolecule localization;GO:0008152//metabolic process;GO:1902578//single-organism localization;GO:0006810//transport;GO:0008104//protein localization;GO:00230…
ENSMUSG00000066682	1	9.03	0.555	4.14	2.89907	0.00673388	0.0357229	yes	Pilrb2	paired immunoglobin-like type 2 receptor beta 2 [Source:MGI Symbol;Acc:MGI:2450535]	-	-	-	-	GO:0005575//cellular_component	GO:0003674//molecular_function	-
ENSMUSG00000032925	3.5	52.6	1.235	9.196	2.8965	2.8e-08	5.77e-07	yes	Itgbl1	integrin, beta-like 1 [Source:MGI Symbol;Acc:MGI:2443439]	-	-	-	-	GO:0005576//extracellular region;GO:0016020//membrane;GO:0005886//plasma membrane;GO:0032991//macromolecular complex;GO:0005615//extracellular space;GO:0044464//cell part;GO:0005575//cellular_component;GO:0044421//extracellular region part;GO:0005623//cell;GO:0071944//cell periphery	GO:0003674//molecular_function	GO:0022610//biological adhesion;GO:0051674//localization of cell;GO:0050896//response to stimulus;GO:0050794//regulation of cellular process;GO:0044763//single-organism cellular process;GO:0006928//movement of cell or subcellular component;GO:0051179//localization;GO:0009987//cellular process;GO:0051716//cellular response to stimulus;GO:0048870//cell motility;GO:0044700//single organism signaling…
ENSMUSG00000057948	1.25	14	0.1775	1.32	2.89465	0.00017222	0.00160574	yes	Unc13d	unc-13 homolog D [Source:MGI Symbol;Acc:MGI:1917700]	-	-	-	-	GO:0005768//endosome;GO:0031410//cytoplasmic vesicle;GO:0012505//endomembrane system;GO:0005575//cellular_component;GO:0005773//vacuole;GO:0044444//cytoplasmic part;GO:0005622//intracellular;GO:0005623//cell;GO:0000323//lytic vacuole;GO:0043227//membrane-bounded organelle;GO:0005829//cytosol;GO:0005764//lysosome;GO:0044424//intracellular part;GO:0031982//vesicle;GO:0005737//cytoplasm;GO:0044464//…	GO:0005515//protein binding;GO:0003674//molecular_function;GO:0019899//enzyme binding;GO:0005488//binding	GO:0051179//localization;GO:0006950//response to stress;GO:0044767//single-organism developmental process;GO:0071840//cellular component organization or biogenesis;GO:0016192//vesicle-mediated transport;GO:0051234//establishment of localization;GO:0048646//anatomical structure formation involved in morphogenesis;GO:0048856//anatomical structure development;GO:0030154//cell differentiation;GO:0002…
ENSMUSG00000078612	1.5	20.8	0.34	2.526	2.89325	8.56e-07	1.37e-05	yes	Fyb2	FYN binding protein 2 [Source:MGI Symbol;Acc:MGI:2685466]	-	-	-	-	GO:0005623//cell;GO:0071944//cell periphery;GO:0005886//plasma membrane;GO:0005575//cellular_component;GO:0016020//membrane;GO:0044464//cell part	GO:0003674//molecular_function	GO:0044763//single-organism cellular process;GO:0008150//biological_process;GO:0051716//cellular response to stimulus;GO:0007155//cell adhesion;GO:0007154//cell communication;GO:0050896//response to stimulus;GO:0044700//single organism signaling;GO:0044699//single-organism process;GO:0022610//biological adhesion;GO:0050789//regulation of biological process;GO:0009987//cellular process;GO:0007165/…
ENSMUSG00000035352	4	60.8	5.8925	43.648	2.88896	4.7e-11	1.54e-09	yes	Ccl12	chemokine (C-C motif) ligand 12 [Source:MGI Symbol;Acc:MGI:108224]	Human Diseases;Organismal Systems;Environmental Information Processing	Endocrine and metabolic diseases;Immune system;Infectious diseases;Signal transduction;Signaling molecules and interaction;Immune diseases	ko04060//Cytokine-cytokine receptor interaction;ko05168//Herpes simplex infection;ko04062//Chemokine signaling pathway;ko05164//Influenza A;ko04668//TNF signaling pathway;ko05142//Chagas disease (American trypanosomiasis);ko04933//AGE-RAGE signaling pathway in diabetic complications;ko05323//Rheumatoid arthritis;ko04621//NOD-like receptor signaling pathway;ko05144//Malaria	K14624	GO:0005575//cellular_component;GO:0005623//cell;GO:0005576//extracellular region;GO:0005615//extracellular space;GO:0044464//cell part;GO:0005622//intracellular;GO:0044421//extracellular region part	GO:0003824//catalytic activity;GO:0016301//kinase activity;GO:0016772//transferase activity, transferring phosphorus-containing groups;GO:0003674//molecular_function;GO:0030234//enzyme regulator activity;GO:0016740//transferase activity;GO:0098772//molecular function regulator	GO:0008150//biological_process;GO:0009987//cellular process;GO:0007010//cytoskeleton organization;GO:0044260//cellular macromolecule metabolic process;GO:0071704//organic substance metabolic process;GO:0007165//signal transduction;GO:0009653//anatomical structure morphogenesis;GO:0032989//cellular component morphogenesis;GO:0000902//cell morphogenesis;GO:0048856//anatomical structure development;…
ENSMUSG00000069300	2.6325	32.982	2.77	20.508	2.88823	1.1e-09	2.94e-08	yes	Hist1h2bj	histone cluster 1, H2bj [Source:MGI Symbol;Acc:MGI:2448388]	Human Diseases	Cancers;Substance dependence;Immune diseases	ko05203//Viral carcinogenesis;ko05034//Alcoholism;ko05322//Systemic lupus erythematosus	K11252	GO:0031974//membrane-enclosed lumen;GO:0043231//intracellular membrane-bounded organelle;GO:0005615//extracellular space;GO:0005634//nucleus;GO:0044428//nuclear part;GO:0044422//organelle part;GO:0044446//intracellular organelle part;GO:0005575//cellular_component;GO:0005576//extracellular region;GO:0043227//membrane-bounded organelle;GO:0044424//intracellular part;GO:0044421//extracellular regio…	GO:0005488//binding;GO:0003677//DNA binding;GO:0097159//organic cyclic compound binding;GO:1901363//heterocyclic compound binding;GO:0003674//molecular_function;GO:0003676//nucleic acid binding	GO:0043933//macromolecular complex subunit organization;GO:0044085//cellular component biogenesis;GO:0016043//cellular component organization;GO:0006996//organelle organization;GO:0022607//cellular component assembly;GO:0050896//response to stimulus;GO:0002376//immune system process;GO:0071840//cellular component organization or biogenesis;GO:0065003//macromolecular complex assembly;GO:0006950//r…
ENSMUSG00000079620	4.2675	60.014	0.32	2.356	2.8802	7.87e-12	2.79e-10	yes	Muc4	mucin 4 [Source:MGI Symbol;Acc:MGI:2153525]	-	-	-	-	GO:0005575//cellular_component	-	GO:0007155//cell adhesion;GO:0008150//biological_process;GO:0022610//biological adhesion
ENSMUSG00000031428	0.25	6.8	0.185	1.36	2.87801	0.00798545	0.0411096	yes	Zcchc18	zinc finger, CCHC domain containing 18 [Source:MGI Symbol;Acc:MGI:1914245]	-	-	-	-	GO:0070013//intracellular organelle lumen;GO:0044446//intracellular organelle part;GO:0044422//organelle part;GO:0005654//nucleoplasm;GO:0005623//cell;GO:0005634//nucleus;GO:0043231//intracellular membrane-bounded organelle;GO:0031981//nuclear lumen;GO:0005622//intracellular;GO:0043227//membrane-bounded organelle;GO:0043226//organelle;GO:0044424//intracellular part;GO:0031974//membrane-enclosed l…	GO:0003674//molecular_function;GO:0000988//transcription factor activity, protein binding;GO:0043167//ion binding;GO:0005488//binding	GO:0044237//cellular metabolic process;GO:0044763//single-organism cellular process;GO:0050794//regulation of cellular process;GO:0023052//signaling;GO:0007154//cell communication;GO:0051716//cellular response to stimulus;GO:0007165//signal transduction;GO:0044699//single-organism process;GO:0065007//biological regulation;GO:0044700//single organism signaling;GO:0009987//cellular process;GO:00068…
ENSMUSG00000033147	0.5	8.6	0.2025	1.484	2.8735	0.0010451	0.00763729	yes	Slc22a15	solute carrier family 22 (organic anion/cation transporter), member 15 [Source:MGI Symbol;Acc:MGI:3607704]	-	-	-	-	GO:0005575//cellular_component	GO:0022857//transmembrane transporter activity;GO:0003674//molecular_function;GO:0005215//transporter activity	GO:0055085//transmembrane transport;GO:0009987//cellular process;GO:0051234//establishment of localization;GO:0006810//transport;GO:0044765//single-organism transport;GO:0044763//single-organism cellular process;GO:0044699//single-organism process;GO:0051179//localization;GO:0008150//biological_process;GO:1902578//single-organism localization
ENSMUSG00000035004	1.25	20.2	0.945	6.924	2.87322	1.76e-06	2.66e-05	yes	Igsf6	immunoglobulin superfamily, member 6 [Source:MGI Symbol;Acc:MGI:1891393]	-	-	-	-	GO:0005575//cellular_component	GO:0003674//molecular_function	GO:0008150//biological_process
ENSMUSG00000030147	2.75	29.012	1.605	11.758	2.873	1.9e-07	3.5e-06	yes	Clec4b1	C-type lectin domain family 4, member b1 [Source:MGI Symbol;Acc:MGI:1917060]	-	-	-	-	GO:0005575//cellular_component;GO:0005623//cell	GO:0003674//molecular_function	GO:0055085//transmembrane transport;GO:0051234//establishment of localization;GO:0065007//biological regulation;GO:0065008//regulation of biological quality;GO:0009987//cellular process;GO:0042592//homeostatic process;GO:0006810//transport;GO:0044765//single-organism transport;GO:0044699//single-organism process;GO:0044763//single-organism cellular process;GO:0008150//biological_process;GO:005117…
ENSMUSG00000050069	2.5	27.6	1.7725	12.976	2.87199	8.87e-05	0.000898245	yes	Grem2	gremlin 2, DAN family BMP antagonist [Source:MGI Symbol;Acc:MGI:1344367]	-	-	-	-	GO:0005576//extracellular region;GO:0005575//cellular_component;GO:0005615//extracellular space;GO:0044421//extracellular region part	GO:0005488//binding;GO:0003674//molecular_function;GO:0043167//ion binding	GO:0044237//cellular metabolic process;GO:0006807//nitrogen compound metabolic process;GO:0048856//anatomical structure development;GO:0034641//cellular nitrogen compound metabolic process;GO:0009987//cellular process;GO:0050789//regulation of biological process;GO:0008150//biological_process;GO:0032502//developmental process;GO:0051716//cellular response to stimulus;GO:0044767//single-organism d…
ENSMUSG00000036198	1	13.4	0.3575	2.604	2.86471	5.19e-05	0.000555988	yes	Arhgap36	Rho GTPase activating protein 36 [Source:MGI Symbol;Acc:MGI:1922654]	-	-	-	-	-	GO:0030234//enzyme regulator activity;GO:0003674//molecular_function;GO:0098772//molecular function regulator	GO:0050789//regulation of biological process;GO:0023052//signaling;GO:0044699//single-organism process;GO:0007165//signal transduction;GO:0044700//single organism signaling;GO:0008150//biological_process;GO:0009987//cellular process;GO:0065007//biological regulation;GO:0051716//cellular response to stimulus;GO:0050794//regulation of cellular process;GO:0044763//single-organism cellular process;GO…
ENSMUSG00000030935	8.25	118.582	2.2	16.02	2.8643	6.26e-08	1.24e-06	yes	Acsm3	acyl-CoA synthetase medium-chain family member 3 [Source:MGI Symbol;Acc:MGI:99538]	Metabolism	Carbohydrate metabolism;Global and Overview	ko01100//Metabolic pathways;ko00650//Butanoate metabolism	K01896	GO:0005623//cell;GO:0005575//cellular_component;GO:0005739//mitochondrion;GO:0043229//intracellular organelle;GO:0005622//intracellular;GO:0043227//membrane-bounded organelle;GO:0043226//organelle;GO:0044464//cell part;GO:0044424//intracellular part;GO:0044444//cytoplasmic part;GO:0043231//intracellular membrane-bounded organelle;GO:0005737//cytoplasm	GO:0016740//transferase activity;GO:0003824//catalytic activity;GO:0003674//molecular_function;GO:0016874//ligase activity;GO:0016746//transferase activity, transferring acyl groups;GO:0005488//binding;GO:0043167//ion binding	GO:0044237//cellular metabolic process;GO:0071704//organic substance metabolic process;GO:0034641//cellular nitrogen compound metabolic process;GO:0044699//single-organism process;GO:0044281//small molecule metabolic process;GO:0006790//sulfur compound metabolic process;GO:0051186//cofactor metabolic process;GO:0008150//biological_process;GO:0009058//biosynthetic process;GO:0006629//lipid metabol…
ENSMUSG00000026938	5.75	71.2	2.5075	18.248	2.86342	1.01e-11	3.53e-10	yes	Fcna	ficolin A [Source:MGI Symbol;Acc:MGI:1340905]	-	-	-	-	GO:0005886//plasma membrane;GO:0005575//cellular_component;GO:0044464//cell part;GO:0071944//cell periphery;GO:0032991//macromolecular complex;GO:0005576//extracellular region;GO:0005623//cell;GO:0016020//membrane	GO:0043167//ion binding;GO:0005488//binding;GO:0003674//molecular_function	GO:0051716//cellular response to stimulus;GO:0051179//localization;GO:0006810//transport;GO:0065007//biological regulation;GO:0007165//signal transduction;GO:0050794//regulation of cellular process;GO:0050896//response to stimulus;GO:0051234//establishment of localization;GO:0002376//immune system process;GO:0023052//signaling;GO:0044763//single-organism cellular process;GO:0044699//single-organi…
ENSMUSG00000019122	8	102.4	9.06	65.81	2.86072	1.04e-19	8.87e-18	yes	Ccl9	chemokine (C-C motif) ligand 9 [Source:MGI Symbol;Acc:MGI:104533]	Organismal Systems;Environmental Information Processing	Immune system;Signaling molecules and interaction	ko04060//Cytokine-cytokine receptor interaction;ko04062//Chemokine signaling pathway	K05510	GO:0044421//extracellular region part;GO:0005575//cellular_component;GO:0005615//extracellular space;GO:0005576//extracellular region	GO:0003674//molecular_function	GO:0051179//localization;GO:0036211//protein modification process;GO:0019538//protein metabolic process;GO:0032502//developmental process;GO:0008150//biological_process;GO:0048870//cell motility;GO:0044267//cellular protein metabolic process;GO:0006464//cellular protein modification process;GO:0009987//cellular process;GO:0008152//metabolic process;GO:0050794//regulation of cellular process;GO:00…
ENSMUSG00000034457	2.25	33	1.2925	9.35	2.8548	1.32e-07	2.47e-06	yes	Eda2r	ectodysplasin A2 receptor [Source:MGI Symbol;Acc:MGI:2442860]	Environmental Information Processing	Signaling molecules and interaction	ko04060//Cytokine-cytokine receptor interaction	K05163	GO:0016020//membrane;GO:0005623//cell;GO:0005886//plasma membrane;GO:0005575//cellular_component;GO:0005622//intracellular;GO:0071944//cell periphery;GO:0044464//cell part	GO:0003674//molecular_function	GO:0008150//biological_process;GO:0007154//cell communication;GO:0009058//biosynthetic process;GO:0019538//protein metabolic process;GO:0043412//macromolecule modification;GO:0050896//response to stimulus;GO:0016265//death;GO:0023052//signaling;GO:0034641//cellular nitrogen compound metabolic process;GO:0043170//macromolecule metabolic process;GO:0006807//nitrogen compound metabolic process;GO:00…
ENSMUSG00000024677	8.6	118.274	5.355	38.658	2.85181	7.56e-21	7.53e-19	yes	Ms4a6b	membrane-spanning 4-domains, subfamily A, member 6B [Source:MGI Symbol;Acc:MGI:1917024]	-	-	-	-	GO:0005575//cellular_component	GO:0003674//molecular_function	GO:0008150//biological_process
ENSMUSG00000021367	1.5	18.8	0.9825	7.072	2.84759	5.41e-05	0.000578236	yes	Edn1	endothelin 1 [Source:MGI Symbol;Acc:MGI:95283]	Human Diseases;Organismal Systems;Environmental Information Processing	Circulatory system;Endocrine system;Cardiovascular diseases;Endocrine and metabolic diseases;Signal transduction	ko04270//Vascular smooth muscle contraction;ko04668//TNF signaling pathway;ko04066//HIF-1 signaling pathway;ko04933//AGE-RAGE signaling pathway in diabetic complications;ko04916//Melanogenesis;ko05410//Hypertrophic cardiomyopathy (HCM)	K16366	GO:0044464//cell part;GO:0005575//cellular_component;GO:0005737//cytoplasm;GO:0031982//vesicle;GO:0005576//extracellular region;GO:0005783//endoplasmic reticulum;GO:0044421//extracellular region part;GO:0005615//extracellular space;GO:0043227//membrane-bounded organelle;GO:0043229//intracellular organelle;GO:0044424//intracellular part;GO:0005623//cell;GO:0031410//cytoplasmic vesicle;GO:0044444//…	GO:0003674//molecular_function	GO:0048869//cellular developmental process;GO:0032501//multicellular organismal process;GO:0044707//single-multicellular organism process;GO:0007049//cell cycle;GO:0044237//cellular metabolic process;GO:0044085//cellular component biogenesis;GO:0044767//single-organism developmental process;GO:0009058//biosynthetic process;GO:0044710//single-organism metabolic process;GO:0044281//small molecule m…
ENSMUSG00000062175	0.5	9.6	0.515	3.702	2.84566	0.000464598	0.00380948	yes	Tgif2	TGFB-induced factor homeobox 2 [Source:MGI Symbol;Acc:MGI:1915299]	Environmental Information Processing	Signal transduction	ko04350//TGF-beta signaling pathway	K19553	GO:0043229//intracellular organelle;GO:0005634//nucleus;GO:0043233//organelle lumen;GO:0044446//intracellular organelle part;GO:0044428//nuclear part;GO:0005623//cell;GO:0044422//organelle part;GO:0031974//membrane-enclosed lumen;GO:0005654//nucleoplasm;GO:0043227//membrane-bounded organelle;GO:0070013//intracellular organelle lumen;GO:0005622//intracellular;GO:0044424//intracellular part;GO:0043…	GO:1901363//heterocyclic compound binding;GO:0097159//organic cyclic compound binding;GO:0003677//DNA binding;GO:0003674//molecular_function;GO:0005488//binding;GO:0003676//nucleic acid binding	GO:0044763//single-organism cellular process;GO:0030154//cell differentiation;GO:0032502//developmental process;GO:0044767//single-organism developmental process;GO:0050896//response to stimulus;GO:0050789//regulation of biological process;GO:0009987//cellular process;GO:0034641//cellular nitrogen compound metabolic process;GO:0044707//single-multicellular organism process;GO:0006807//nitrogen co…
ENSMUSG00000046186	2.75	36.8	0.31	2.228	2.84541	2.45e-08	5.13e-07	yes	Cd109	CD109 antigen [Source:MGI Symbol;Acc:MGI:2445221]	-	-	-	-	GO:0071944//cell periphery;GO:0044421//extracellular region part;GO:0016020//membrane;GO:0044464//cell part;GO:0005576//extracellular region;GO:0005623//cell;GO:0005615//extracellular space;GO:0005886//plasma membrane;GO:0005575//cellular_component	GO:0098772//molecular function regulator;GO:0030234//enzyme regulator activity;GO:0003674//molecular_function	GO:0050789//regulation of biological process;GO:0048646//anatomical structure formation involved in morphogenesis;GO:0050794//regulation of cellular process;GO:0044767//single-organism developmental process;GO:0008150//biological_process;GO:0044700//single organism signaling;GO:0051716//cellular response to stimulus;GO:0044260//cellular macromolecule metabolic process;GO:0043412//macromolecule mo…
ENSMUSG00000067608	3.295	33.474	1.58	11.328	2.8419	0.000240389	0.00213589	yes	Pcna-ps2	proliferating cell nuclear antigen pseudogene 2 [Source:MGI Symbol;Acc:MGI:97505]	-	-	-	-	GO:0005623//cell;GO:0043227//membrane-bounded organelle;GO:0044464//cell part;GO:0005634//nucleus;GO:0005622//intracellular;GO:0043226//organelle;GO:0005575//cellular_component;GO:0032991//macromolecular complex;GO:0043229//intracellular organelle;GO:0043231//intracellular membrane-bounded organelle;GO:0044424//intracellular part	GO:0003676//nucleic acid binding;GO:0003677//DNA binding;GO:0098772//molecular function regulator;GO:1901363//heterocyclic compound binding;GO:0030234//enzyme regulator activity;GO:0097159//organic cyclic compound binding;GO:0005488//binding;GO:0003674//molecular_function	GO:1901360//organic cyclic compound metabolic process;GO:0071704//organic substance metabolic process;GO:0046483//heterocycle metabolic process;GO:0006725//cellular aromatic compound metabolic process;GO:0008150//biological_process;GO:0009058//biosynthetic process;GO:0044237//cellular metabolic process;GO:0008152//metabolic process;GO:0006807//nitrogen compound metabolic process;GO:0043170//macro…
ENSMUSG00000057596	1.845	17.774	0.52	3.71	2.83484	0.000218857	0.00197007	yes	Trim30d	tripartite motif-containing 30D [Source:MGI Symbol;Acc:MGI:3035181]	-	-	-	-	GO:0005575//cellular_component;GO:0005623//cell;GO:0005622//intracellular;GO:0044464//cell part	GO:0005488//binding;GO:0043167//ion binding;GO:0003674//molecular_function	GO:0043412//macromolecule modification;GO:0044238//primary metabolic process;GO:0009987//cellular process;GO:0019538//protein metabolic process;GO:0006464//cellular protein modification process;GO:0044237//cellular metabolic process;GO:0008150//biological_process;GO:0036211//protein modification process;GO:0006950//response to stress;GO:0043170//macromolecule metabolic process;GO:0002376//immune …
ENSMUSG00000028678	1	19	0.315	2.24	2.83007	1.16e-06	1.82e-05	yes	Kif2c	kinesin family member 2C [Source:MGI Symbol;Acc:MGI:1921054]	-	-	-	-	GO:0043227//membrane-bounded organelle;GO:0044424//intracellular part;GO:0044422//organelle part;GO:0005737//cytoplasm;GO:0005815//microtubule organizing center;GO:0005623//cell;GO:0043226//organelle;GO:0043232//intracellular non-membrane-bounded organelle;GO:0005694//chromosome;GO:0043229//intracellular organelle;GO:0044430//cytoskeletal part;GO:0032991//macromolecular complex;GO:0043231//intrac…	GO:0016462//pyrophosphatase activity;GO:0043167//ion binding;GO:0005515//protein binding;GO:0017111//nucleoside-triphosphatase activity;GO:0016818//hydrolase activity, acting on acid anhydrides, in phosphorus-containing anhydrides;GO:0003674//molecular_function;GO:0005488//binding;GO:0016887//ATPase activity;GO:0016787//hydrolase activity;GO:0008092//cytoskeletal protein binding;GO:0003824//catal…	GO:0071840//cellular component organization or biogenesis;GO:0051276//chromosome organization;GO:0007049//cell cycle;GO:0007010//cytoskeleton organization;GO:0007059//chromosome segregation;GO:0016043//cellular component organization;GO:0009987//cellular process;GO:0044699//single-organism process;GO:0051301//cell division;GO:0044763//single-organism cellular process;GO:0000278//mitotic cell cycl…
ENSMUSG00000028262	6.0425	138.23	2.2125	15.624	2.82001	1.1e-19	9.33e-18	yes	Clca3a2	chloride channel accessory 3A2 [Source:MGI Symbol;Acc:MGI:1931471]	Organismal Systems	Digestive system;Endocrine system	ko04972//Pancreatic secretion;ko04924//Renin secretion	K05028	GO:0016020//membrane;GO:0071944//cell periphery;GO:0044464//cell part;GO:0005623//cell;GO:0005886//plasma membrane;GO:0005575//cellular_component	GO:0005215//transporter activity;GO:0022857//transmembrane transporter activity;GO:0003674//molecular_function	GO:0016265//death;GO:0008150//biological_process;GO:0044699//single-organism process;GO:0050794//regulation of cellular process;GO:0044765//single-organism transport;GO:0023052//signaling;GO:0044700//single organism signaling;GO:0006810//transport;GO:0055085//transmembrane transport;GO:0009987//cellular process;GO:0007154//cell communication;GO:0065007//biological regulation;GO:0008219//cell deat…
ENSMUSG00000034028	1.75	26	0.96	6.768	2.81762	3.47e-08	7.06e-07	yes	Cd226	CD226 antigen [Source:MGI Symbol;Acc:MGI:3039602]	Environmental Information Processing	Signaling molecules and interaction	ko04514//Cell adhesion molecules (CAMs)	K06567	GO:0044464//cell part;GO:0005575//cellular_component;GO:0005623//cell;GO:0005886//plasma membrane;GO:0071944//cell periphery;GO:0016020//membrane	GO:0005515//protein binding;GO:0019899//enzyme binding;GO:0003674//molecular_function;GO:0005488//binding	GO:0002376//immune system process;GO:0007165//signal transduction;GO:0065007//biological regulation;GO:0009987//cellular process;GO:0022610//biological adhesion;GO:0044700//single organism signaling;GO:0007155//cell adhesion;GO:0050789//regulation of biological process;GO:0006950//response to stress;GO:0050896//response to stimulus;GO:0044699//single-organism process;GO:0051716//cellular response…
ENSMUSG00000027715	3.25	30.4	1.145	8.042	2.81221	4.6e-07	7.78e-06	yes	Ccna2	cyclin A2 [Source:MGI Symbol;Acc:MGI:108069]	Cellular Processes;Human Diseases;Organismal Systems;Environmental Information Processing	Endocrine system;Cell growth and death;Cancers;Infectious diseases;Signal transduction	ko05203//Viral carcinogenesis;ko05169//Epstein-Barr virus infection;ko05161//Hepatitis B;ko04152//AMPK signaling pathway;ko04110//Cell cycle;ko04914//Progesterone-mediated oocyte maturation	K06627	GO:0043233//organelle lumen;GO:0005634//nucleus;GO:0070013//intracellular organelle lumen;GO:0005654//nucleoplasm;GO:0044444//cytoplasmic part;GO:0031981//nuclear lumen;GO:0005623//cell;GO:0044464//cell part;GO:0043231//intracellular membrane-bounded organelle;GO:0005737//cytoplasm;GO:0043226//organelle;GO:0043227//membrane-bounded organelle;GO:0043229//intracellular organelle;GO:0005575//cellula…	GO:0005515//protein binding;GO:0003824//catalytic activity;GO:0016301//kinase activity;GO:0016772//transferase activity, transferring phosphorus-containing groups;GO:0030234//enzyme regulator activity;GO:0019899//enzyme binding;GO:0098772//molecular function regulator;GO:0003674//molecular_function;GO:0005488//binding;GO:0016740//transferase activity	GO:0044700//single organism signaling;GO:0065007//biological regulation;GO:0050789//regulation of biological process;GO:0009058//biosynthetic process;GO:0008152//metabolic process;GO:0090304//nucleic acid metabolic process;GO:0006996//organelle organization;GO:0036211//protein modification process;GO:0023052//signaling;GO:0050794//regulation of cellular process;GO:0050896//response to stimulus;GO…
ENSMUSG00000037921	1.25	45.2	0.5325	3.74	2.81218	3.46e-15	1.78e-13	yes	Ddx60	DEAD (Asp-Glu-Ala-Asp) box polypeptide 60 [Source:MGI Symbol;Acc:MGI:2384570]	-	-	-	-	GO:0044424//intracellular part;GO:0005623//cell;GO:0043229//intracellular organelle;GO:0043228//non-membrane-bounded organelle;GO:0005737//cytoplasm;GO:0005829//cytosol;GO:0044444//cytoplasmic part;GO:0005856//cytoskeleton;GO:0044464//cell part;GO:0043232//intracellular non-membrane-bounded organelle;GO:0043226//organelle;GO:0005575//cellular_component;GO:0005622//intracellular	GO:0097159//organic cyclic compound binding;GO:0005488//binding;GO:0003676//nucleic acid binding;GO:0043167//ion binding;GO:0003674//molecular_function;GO:1901363//heterocyclic compound binding;GO:0003723//RNA binding;GO:0003677//DNA binding	GO:0044699//single-organism process;GO:0044700//single organism signaling;GO:0009987//cellular process;GO:0023052//signaling;GO:0006950//response to stress;GO:0007154//cell communication;GO:0065007//biological regulation;GO:0050896//response to stimulus;GO:0044763//single-organism cellular process;GO:0051716//cellular response to stimulus;GO:0007165//signal transduction;GO:0050789//regulation of …
ENSMUSG00000022181	3.5125	45.8	0.825	5.786	2.8101	9.09e-09	2.06e-07	yes	C6	complement component 6 [Source:MGI Symbol;Acc:MGI:88233]	Organismal Systems;Human Diseases	Immune diseases;Neurodegenerative diseases;Immune system	ko05322//Systemic lupus erythematosus;ko04610//Complement and coagulation cascades;ko05020//Prion diseases	K03995	GO:0032991//macromolecular complex;GO:0005576//extracellular region;GO:0005615//extracellular space;GO:0044464//cell part;GO:0071944//cell periphery;GO:0044421//extracellular region part;GO:0005886//plasma membrane;GO:0005623//cell;GO:0005575//cellular_component;GO:0016020//membrane	-	GO:0007275//multicellular organism development;GO:0044763//single-organism cellular process;GO:0009987//cellular process;GO:0044699//single-organism process;GO:0010467//gene expression;GO:0043170//macromolecule metabolic process;GO:0044707//single-multicellular organism process;GO:0019538//protein metabolic process;GO:0048856//anatomical structure development;GO:0044767//single-organism developme…
ENSMUSG00000090165	279.827	4384.44	103.422	723.978	2.8074	3.16e-22	3.57e-20	yes	Ugt1a10	UDP glycosyltransferase 1 family, polypeptide A10 [Source:MGI Symbol;Acc:MGI:3580642]	Human Diseases;Metabolism	Cancers;Metabolism of cofactors and vitamins;Carbohydrate metabolism;Lipid metabolism;Xenobiotics biodegradation and metabolism;Global and Overview	ko01100//Metabolic pathways;ko01110//Biosynthesis of secondary metabolites;ko05204//Chemical carcinogenesis;ko00830//Retinol metabolism;ko00140//Steroid hormone biosynthesis;ko00982//Drug metabolism - cytochrome P450;ko00980//Metabolism of xenobiotics by cytochrome P450;ko00500//Starch and sucrose metabolism;ko00983//Drug metabolism - other enzymes;ko00860//Porphyrin and chlorophyll metabolism;ko…	K00699	GO:0044464//cell part;GO:0012505//endomembrane system;GO:0044444//cytoplasmic part;GO:0043231//intracellular membrane-bounded organelle;GO:0043229//intracellular organelle;GO:0044424//intracellular part;GO:0005623//cell;GO:0005575//cellular_component;GO:0005622//intracellular;GO:0005737//cytoplasm;GO:0043227//membrane-bounded organelle;GO:0005783//endoplasmic reticulum;GO:0043226//organelle	GO:0003674//molecular_function;GO:0043167//ion binding;GO:0005515//protein binding;GO:0003824//catalytic activity;GO:0008289//lipid binding;GO:0030234//enzyme regulator activity;GO:0019899//enzyme binding;GO:0098772//molecular function regulator;GO:0005488//binding;GO:0016757//transferase activity, transferring glycosyl groups;GO:0016740//transferase activity	GO:0071704//organic substance metabolic process;GO:0008150//biological_process;GO:0044281//small molecule metabolic process;GO:0008152//metabolic process;GO:0044238//primary metabolic process;GO:0005975//carbohydrate metabolic process;GO:0044710//single-organism metabolic process;GO:0044699//single-organism process
ENSMUSG00000024672	13.75	224.2	10.5325	73.68	2.80643	1.01e-27	1.99e-25	yes	Ms4a7	membrane-spanning 4-domains, subfamily A, member 7 [Source:MGI Symbol;Acc:MGI:1918846]	-	-	-	-	GO:0005575//cellular_component	GO:0003674//molecular_function	GO:0008150//biological_process
ENSMUSG00000056755	1.25	12.6	0.1925	1.342	2.80145	0.000990798	0.00730352	yes	Grm7	glutamate receptor, metabotropic 7 [Source:MGI Symbol;Acc:MGI:1351344]	Organismal Systems;Environmental Information Processing	Signal transduction;Signaling molecules and interaction;Nervous system	ko04080//Neuroactive ligand-receptor interaction;ko04072//Phospholipase D signaling pathway;ko04724//Glutamatergic synapse	K04608	GO:0032991//macromolecular complex;GO:0005886//plasma membrane;GO:0005622//intracellular;GO:0012505//endomembrane system;GO:0005575//cellular_component;GO:0071944//cell periphery;GO:0043226//organelle;GO:0043229//intracellular organelle;GO:0044464//cell part;GO:0005794//Golgi apparatus;GO:0005783//endoplasmic reticulum;GO:0044444//cytoplasmic part;GO:0043231//intracellular membrane-bounded organe…	GO:0098772//molecular function regulator;GO:0022857//transmembrane transporter activity;GO:0003674//molecular_function;GO:0030234//enzyme regulator activity;GO:0043167//ion binding;GO:0005215//transporter activity;GO:0005488//binding	GO:0003008//system process;GO:0050896//response to stimulus;GO:0008150//biological_process;GO:0044763//single-organism cellular process;GO:0051234//establishment of localization;GO:0032501//multicellular organismal process;GO:0050789//regulation of biological process;GO:0006810//transport;GO:0023052//signaling;GO:0008219//cell death;GO:0050877//neurological system process;GO:0006950//response to …
ENSMUSG00000026051	4	50.6	3.945	27.484	2.80049	1.9e-08	4.05e-07	yes	1500015O10Rik	RIKEN cDNA 1500015O10 gene [Source:MGI Symbol;Acc:MGI:1926146]	-	-	-	-	GO:0005575//cellular_component;GO:0005623//cell;GO:0031410//cytoplasmic vesicle;GO:0031982//vesicle;GO:0005615//extracellular space;GO:0044424//intracellular part;GO:0044421//extracellular region part;GO:0005576//extracellular region;GO:0005622//intracellular;GO:0043229//intracellular organelle;GO:0043226//organelle;GO:0044464//cell part;GO:0044444//cytoplasmic part;GO:0005737//cytoplasm	GO:0003674//molecular_function	GO:0007568//aging;GO:0044699//single-organism process;GO:0044767//single-organism developmental process;GO:0008150//biological_process;GO:0008152//metabolic process;GO:0050896//response to stimulus;GO:0007049//cell cycle;GO:0009987//cellular process;GO:0006950//response to stress;GO:0009056//catabolic process;GO:0044763//single-organism cellular process;GO:0032502//developmental process
ENSMUSG00000038642	144	2035.4	69.405	483.34	2.79993	2.28e-56	2.96e-53	yes	Ctss	cathepsin S [Source:MGI Symbol;Acc:MGI:107341]	Cellular Processes;Human Diseases;Organismal Systems	Immune system;Transport and catabolism;Infectious diseases	ko05152//Tuberculosis;ko04145//Phagosome;ko04142//Lysosome;ko04612//Antigen processing and presentation	K01368	GO:0005623//cell;GO:0005768//endosome;GO:0005737//cytoplasm;GO:0044424//intracellular part;GO:0044464//cell part;GO:0043227//membrane-bounded organelle;GO:0044444//cytoplasmic part;GO:0043226//organelle;GO:0005773//vacuole;GO:0005576//extracellular region;GO:0031982//vesicle;GO:0005622//intracellular;GO:0044421//extracellular region part;GO:0043229//intracellular organelle;GO:0043231//intracellul…	GO:0003824//catalytic activity;GO:0003674//molecular_function;GO:0016787//hydrolase activity;GO:0008233//peptidase activity	GO:0006950//response to stress;GO:0010467//gene expression;GO:0008150//biological_process;GO:0044699//single-organism process;GO:0065008//regulation of biological quality;GO:0030198//extracellular matrix organization;GO:0044238//primary metabolic process;GO:0002376//immune system process;GO:0055085//transmembrane transport;GO:0051179//localization;GO:0043170//macromolecule metabolic process;GO:19…
ENSMUSG00000073028	34.6075	476.058	52.0125	361.426	2.79677	1.55e-10	4.71e-09	yes	Igkv4-71	immunoglobulin kappa chain variable 4-71 [Source:MGI Symbol;Acc:MGI:4439654]	-	-	-	-	GO:0005575//cellular_component;GO:0005615//extracellular space;GO:0005576//extracellular region;GO:0044421//extracellular region part	GO:0003674//molecular_function	GO:0008150//biological_process;GO:0002376//immune system process
ENSMUSG00000029674	2	21	0.4175	2.896	2.79421	1.36e-06	2.1e-05	yes	Limk1	LIM-domain containing, protein kinase [Source:MGI Symbol;Acc:MGI:104572]	Cellular Processes;Organismal Systems	Cell motility;Development;Immune system	ko04810//Regulation of actin cytoskeleton;ko04360//Axon guidance;ko04666//Fc gamma R-mediated phagocytosis	K05743	GO:0044444//cytoplasmic part;GO:0005654//nucleoplasm;GO:0070013//intracellular organelle lumen;GO:0005623//cell;GO:0005575//cellular_component;GO:0005737//cytoplasm;GO:0044424//intracellular part;GO:0044428//nuclear part;GO:0044446//intracellular organelle part;GO:0043233//organelle lumen;GO:0031981//nuclear lumen;GO:0043231//intracellular membrane-bounded organelle;GO:0043226//organelle;GO:00444…	GO:0003674//molecular_function;GO:0016740//transferase activity;GO:0016301//kinase activity;GO:0005488//binding;GO:0043167//ion binding;GO:0003824//catalytic activity;GO:0016772//transferase activity, transferring phosphorus-containing groups	GO:0006464//cellular protein modification process;GO:0008152//metabolic process;GO:0043412//macromolecule modification;GO:0016043//cellular component organization;GO:0040007//growth;GO:0036211//protein modification process;GO:0044267//cellular protein metabolic process;GO:0022607//cellular component assembly;GO:0071704//organic substance metabolic process;GO:0009653//anatomical structure morphoge…
ENSMUSG00000052160	27.75	389.4	9.2025	63.824	2.794	6.36e-44	5.13e-41	yes	Pld4	phospholipase D family, member 4 [Source:MGI Symbol;Acc:MGI:2144765]	Metabolism	Lipid metabolism;Global and Overview	ko01100//Metabolic pathways;ko01110//Biosynthesis of secondary metabolites;ko00564//Glycerophospholipid metabolism;ko00565//Ether lipid metabolism	K16860	GO:0005575//cellular_component;GO:0005634//nucleus;GO:0005737//cytoplasm;GO:0005623//cell;GO:0044424//intracellular part;GO:0043229//intracellular organelle;GO:0043226//organelle;GO:0012505//endomembrane system;GO:0005783//endoplasmic reticulum;GO:0043231//intracellular membrane-bounded organelle;GO:0043227//membrane-bounded organelle;GO:0031982//vesicle;GO:0005622//intracellular;GO:0044464//cell…	GO:0003674//molecular_function	GO:0048869//cellular developmental process;GO:0044710//single-organism metabolic process;GO:0044699//single-organism process;GO:0002376//immune system process;GO:0048856//anatomical structure development;GO:0016192//vesicle-mediated transport;GO:0051234//establishment of localization;GO:0008152//metabolic process;GO:0044767//single-organism developmental process;GO:0030154//cell differentiation;G…
ENSMUSG00000052776	10	139.274	4.605	31.904	2.79246	7.37e-24	9.67e-22	yes	Oas1a	2'-5' oligoadenylate synthetase 1A [Source:MGI Symbol;Acc:MGI:2180860]	Human Diseases	Infectious diseases	ko05168//Herpes simplex infection;ko05164//Influenza A;ko05162//Measles;ko05160//Hepatitis C	K14216	GO:0043226//organelle;GO:0005783//endoplasmic reticulum;GO:0005737//cytoplasm;GO:0005739//mitochondrion;GO:0043229//intracellular organelle;GO:0012505//endomembrane system;GO:0005623//cell;GO:0044464//cell part;GO:0031981//nuclear lumen;GO:0005829//cytosol;GO:0044444//cytoplasmic part;GO:0005634//nucleus;GO:0043233//organelle lumen;GO:0070013//intracellular organelle lumen;GO:0005622//intracellul…	GO:0003674//molecular_function;GO:0005488//binding;GO:0003723//RNA binding;GO:1901363//heterocyclic compound binding;GO:0016740//transferase activity;GO:0016779//nucleotidyltransferase activity;GO:0016772//transferase activity, transferring phosphorus-containing groups;GO:0003676//nucleic acid binding;GO:0043167//ion binding;GO:0097159//organic cyclic compound binding;GO:0003824//catalytic activi…	GO:0044710//single-organism metabolic process;GO:0044419//interspecies interaction between organisms;GO:0008150//biological_process;GO:0006807//nitrogen compound metabolic process;GO:0050896//response to stimulus;GO:0044281//small molecule metabolic process;GO:0002376//immune system process;GO:0044699//single-organism process;GO:0006950//response to stress;GO:0009058//biosynthetic process;GO:0034…
ENSMUSG00000040613	4	35.2	5.925	40.936	2.78848	3.82e-08	7.76e-07	yes	Apobec1	apolipoprotein B mRNA editing enzyme, catalytic polypeptide 1 [Source:MGI Symbol;Acc:MGI:103298]	-	-	-	-	GO:0005575//cellular_component;GO:0043229//intracellular organelle;GO:0043231//intracellular membrane-bounded organelle;GO:0043227//membrane-bounded organelle;GO:0044424//intracellular part;GO:0005634//nucleus;GO:0005623//cell;GO:0044464//cell part;GO:0005622//intracellular;GO:0043226//organelle;GO:0005737//cytoplasm	GO:0003824//catalytic activity;GO:0003676//nucleic acid binding;GO:0003674//molecular_function;GO:0097159//organic cyclic compound binding;GO:0003729//mRNA binding;GO:1901363//heterocyclic compound binding;GO:0098772//molecular function regulator;GO:0003723//RNA binding;GO:0016810//hydrolase activity, acting on carbon-nitrogen (but not peptide) bonds;GO:0030234//enzyme regulator activity;GO:00431…	GO:0016071//mRNA metabolic process;GO:1901575//organic substance catabolic process;GO:0006950//response to stress;GO:0044260//cellular macromolecule metabolic process;GO:0046700//heterocycle catabolic process;GO:0016043//cellular component organization;GO:0051276//chromosome organization;GO:0008283//cell proliferation;GO:0044237//cellular metabolic process;GO:0034655//nucleobase-containing compou…
ENSMUSG00000026536	8.6	127.836	3.67	25.342	2.78768	6.27e-18	4.38e-16	yes	Ifi211	interferon activated gene 211 [Source:MGI Symbol;Acc:MGI:3041120]	-	-	-	-	GO:0043227//membrane-bounded organelle;GO:0043228//non-membrane-bounded organelle;GO:0070013//intracellular organelle lumen;GO:0044422//organelle part;GO:0005829//cytosol;GO:0005654//nucleoplasm;GO:0031981//nuclear lumen;GO:0044428//nuclear part;GO:0005575//cellular_component;GO:0005634//nucleus;GO:0044446//intracellular organelle part;GO:0005737//cytoplasm;GO:0043233//organelle lumen;GO:0043229/…	GO:0003674//molecular_function;GO:0003677//DNA binding;GO:0097159//organic cyclic compound binding;GO:0005515//protein binding;GO:0003700//transcription factor activity, sequence-specific DNA binding;GO:0005488//binding;GO:1901363//heterocyclic compound binding;GO:0001071//nucleic acid binding transcription factor activity;GO:0008134//transcription factor binding;GO:0003676//nucleic acid binding	GO:0009987//cellular process;GO:0008150//biological_process;GO:0009058//biosynthetic process;GO:0044237//cellular metabolic process;GO:0006807//nitrogen compound metabolic process;GO:0034641//cellular nitrogen compound metabolic process;GO:0008152//metabolic process
ENSMUSG00000030376	0.5	7.6	0.105	0.724	2.7856	0.00378167	0.0222022	yes	Slc8a2	solute carrier family 8 (sodium/calcium exchanger), member 2 [Source:MGI Symbol;Acc:MGI:107996]	Environmental Information Processing;Organismal Systems	Sensory system;Digestive system;Signal transduction	ko04740//Olfactory transduction;ko04020//Calcium signaling pathway;ko04022//cGMP - PKG signaling pathway;ko04974//Protein digestion and absorption	K05849	GO:0043231//intracellular membrane-bounded organelle;GO:0043228//non-membrane-bounded organelle;GO:0044424//intracellular part;GO:0043232//intracellular non-membrane-bounded organelle;GO:0043227//membrane-bounded organelle;GO:0005623//cell;GO:0005575//cellular_component;GO:0016020//membrane;GO:0005886//plasma membrane;GO:0043226//organelle;GO:0071944//cell periphery;GO:0005622//intracellular;GO:0…	GO:0043167//ion binding;GO:0003674//molecular_function;GO:0005488//binding;GO:0022857//transmembrane transporter activity;GO:0005215//transporter activity	GO:0055085//transmembrane transport;GO:1902578//single-organism localization;GO:0032501//multicellular organismal process;GO:0003008//system process;GO:0050877//neurological system process;GO:0023052//signaling;GO:0007267//cell-cell signaling;GO:0009987//cellular process;GO:0006810//transport;GO:0044700//single organism signaling;GO:0065007//biological regulation;GO:0051234//establishment of loca…
ENSMUSG00000025964	1	12.4	0.1925	1.324	2.78197	0.00034137	0.00291628	yes	Adam23	a disintegrin and metallopeptidase domain 23 [Source:MGI Symbol;Acc:MGI:1345162]	-	-	-	-	GO:0005623//cell;GO:0016020//membrane;GO:0005886//plasma membrane;GO:0005575//cellular_component;GO:0044464//cell part;GO:0071944//cell periphery;GO:0005576//extracellular region	GO:0016787//hydrolase activity;GO:0003674//molecular_function;GO:0003824//catalytic activity;GO:0008233//peptidase activity	GO:0007155//cell adhesion;GO:0008150//biological_process;GO:0022610//biological adhesion
ENSMUSG00000034023	1.25	12.2	0.14	0.958	2.7746	0.00140175	0.00977126	yes	Fancd2	Fanconi anemia, complementation group D2 [Source:MGI Symbol;Acc:MGI:2448480]	Genetic Information Processing	Replication and repair	ko03460//Fanconi anemia pathway	K10891	GO:0044444//cytoplasmic part;GO:0043233//organelle lumen;GO:0005730//nucleolus;GO:0043231//intracellular membrane-bounded organelle;GO:0043228//non-membrane-bounded organelle;GO:0005634//nucleus;GO:0044424//intracellular part;GO:0005623//cell;GO:0043232//intracellular non-membrane-bounded organelle;GO:0043229//intracellular organelle;GO:0044422//organelle part;GO:0005829//cytosol;GO:0005737//cyto…	GO:0005515//protein binding;GO:0005488//binding;GO:0019899//enzyme binding;GO:0003674//molecular_function	GO:0044237//cellular metabolic process;GO:0050789//regulation of biological process;GO:0007155//cell adhesion;GO:0046483//heterocycle metabolic process;GO:0002376//immune system process;GO:0023052//signaling;GO:0016043//cellular component organization;GO:0008150//biological_process;GO:0007059//chromosome segregation;GO:0071840//cellular component organization or biogenesis;GO:0034641//cellular ni…
ENSMUSG00000024696	3.5	43	1.3675	9.35	2.77343	3.45e-11	1.14e-09	yes	Lpxn	leupaxin [Source:MGI Symbol;Acc:MGI:2147677]	-	-	-	-	GO:0044422//organelle part;GO:0005634//nucleus;GO:0031981//nuclear lumen;GO:0031974//membrane-enclosed lumen;GO:0005856//cytoskeleton;GO:0043231//intracellular membrane-bounded organelle;GO:0005623//cell;GO:0005575//cellular_component;GO:0043227//membrane-bounded organelle;GO:0071944//cell periphery;GO:0005886//plasma membrane;GO:0005622//intracellular;GO:0044444//cytoplasmic part;GO:0005829//cyt…	GO:0003674//molecular_function;GO:0043167//ion binding;GO:0000988//transcription factor activity, protein binding;GO:0005488//binding	GO:0044763//single-organism cellular process;GO:0009058//biosynthetic process;GO:0044237//cellular metabolic process;GO:0044700//single organism signaling;GO:0007165//signal transduction;GO:0007155//cell adhesion;GO:0006807//nitrogen compound metabolic process;GO:0050789//regulation of biological process;GO:0022610//biological adhesion;GO:0009987//cellular process;GO:0034641//cellular nitrogen co…
ENSMUSG00000052504	2.5	15.8	0.4575	3.122	2.77063	0.00847452	0.0431291	yes	Epha3	Eph receptor A3 [Source:MGI Symbol;Acc:MGI:99612]	Organismal Systems	Development	ko04360//Axon guidance	K05104	GO:0071944//cell periphery;GO:0016020//membrane;GO:0005768//endosome;GO:0031410//cytoplasmic vesicle;GO:0005737//cytoplasm;GO:0005622//intracellular;GO:0043226//organelle;GO:0031982//vesicle;GO:0044464//cell part;GO:0005886//plasma membrane;GO:0044444//cytoplasmic part;GO:0043227//membrane-bounded organelle;GO:0005575//cellular_component;GO:0012505//endomembrane system;GO:0005623//cell;GO:0043231…	GO:0016740//transferase activity;GO:0003824//catalytic activity;GO:0016772//transferase activity, transferring phosphorus-containing groups;GO:0005488//binding;GO:0003674//molecular_function;GO:0016301//kinase activity;GO:0043167//ion binding	GO:0023052//signaling;GO:0048856//anatomical structure development;GO:0050789//regulation of biological process;GO:0030154//cell differentiation;GO:0019538//protein metabolic process;GO:0044699//single-organism process;GO:0008150//biological_process;GO:0044763//single-organism cellular process;GO:0071704//organic substance metabolic process;GO:0044238//primary metabolic process;GO:0006996//organe…
ENSMUSG00000024164	507.5	8304.4	76.9275	524.464	2.76927	3.11e-35	1.22e-32	yes	C3	complement component 3 [Source:MGI Symbol;Acc:MGI:88227]	Cellular Processes;Organismal Systems;Human Diseases	Immune diseases;Infectious diseases;Cancers;Immune system;Transport and catabolism	ko05203//Viral carcinogenesis;ko05168//Herpes simplex infection;ko05152//Tuberculosis;ko04145//Phagosome;ko05322//Systemic lupus erythematosus;ko05142//Chagas disease (American trypanosomiasis);ko04610//Complement and coagulation cascades;ko05133//Pertussis;ko05140//Leishmaniasis;ko05134//Legionellosis;ko05150//Staphylococcus aureus infection	K03990	GO:0005615//extracellular space;GO:0044421//extracellular region part;GO:0032991//macromolecular complex;GO:0005575//cellular_component;GO:0005576//extracellular region	GO:0003674//molecular_function;GO:0005488//binding;GO:0008289//lipid binding;GO:0030234//enzyme regulator activity;GO:0098772//molecular function regulator	GO:0051716//cellular response to stimulus;GO:0044699//single-organism process;GO:0007154//cell communication;GO:0043412//macromolecule modification;GO:0044281//small molecule metabolic process;GO:0008152//metabolic process;GO:0071840//cellular component organization or biogenesis;GO:0050896//response to stimulus;GO:0048646//anatomical structure formation involved in morphogenesis;GO:0055085//tran…
ENSMUSG00000026405	1	10.8	0.3925	2.674	2.76823	0.000286634	0.00249783	yes	C4bp	complement component 4 binding protein [Source:MGI Symbol;Acc:MGI:88229]	Organismal Systems;Human Diseases	Immune system;Infectious diseases	ko04610//Complement and coagulation cascades;ko05133//Pertussis	K04002	GO:0005575//cellular_component;GO:0005576//extracellular region	GO:0003674//molecular_function	GO:0006950//response to stress;GO:0002376//immune system process;GO:0008150//biological_process;GO:0050896//response to stimulus
ENSMUSG00000026712	56.5	839.4	6.9475	47.31	2.76758	4.7e-28	9.71e-26	yes	Mrc1	mannose receptor, C type 1 [Source:MGI Symbol;Acc:MGI:97142]	Human Diseases;Cellular Processes	Transport and catabolism;Infectious diseases	ko05152//Tuberculosis;ko04145//Phagosome	K06560	GO:0043227//membrane-bounded organelle;GO:0044444//cytoplasmic part;GO:0043226//organelle;GO:0043229//intracellular organelle;GO:0005768//endosome;GO:0016020//membrane;GO:0005886//plasma membrane;GO:0031982//vesicle;GO:0005623//cell;GO:0044424//intracellular part;GO:0012505//endomembrane system;GO:0005737//cytoplasm;GO:0031410//cytoplasmic vesicle;GO:0044464//cell part;GO:0005622//intracellular;G…	GO:0003674//molecular_function	GO:0050896//response to stimulus;GO:0051234//establishment of localization;GO:0050789//regulation of biological process;GO:0016192//vesicle-mediated transport;GO:0044700//single organism signaling;GO:0051716//cellular response to stimulus;GO:0044763//single-organism cellular process;GO:0008150//biological_process;GO:0007154//cell communication;GO:0006810//transport;GO:0006950//response to stress;…
ENSMUSG00000027514	6	78	3.6325	24.686	2.76466	4.4e-16	2.58e-14	yes	Zbp1	Z-DNA binding protein 1 [Source:MGI Symbol;Acc:MGI:1927449]	Organismal Systems	Immune system	ko04623//Cytosolic DNA-sensing pathway	K12965	GO:0044464//cell part;GO:0005634//nucleus;GO:0044424//intracellular part;GO:0005829//cytosol;GO:0043226//organelle;GO:0043229//intracellular organelle;GO:0043231//intracellular membrane-bounded organelle;GO:0005622//intracellular;GO:0044444//cytoplasmic part;GO:0043227//membrane-bounded organelle;GO:0005623//cell;GO:0005575//cellular_component;GO:0005737//cytoplasm	GO:0016810//hydrolase activity, acting on carbon-nitrogen (but not peptide) bonds;GO:0003674//molecular_function;GO:0003824//catalytic activity;GO:0005488//binding;GO:0003676//nucleic acid binding;GO:0003723//RNA binding;GO:0016787//hydrolase activity;GO:1901363//heterocyclic compound binding;GO:0097159//organic cyclic compound binding;GO:0003677//DNA binding	GO:0050789//regulation of biological process;GO:0044419//interspecies interaction between organisms;GO:0050896//response to stimulus;GO:0050794//regulation of cellular process;GO:0007165//signal transduction;GO:0008150//biological_process;GO:0044763//single-organism cellular process;GO:0051716//cellular response to stimulus;GO:0051704//multi-organism process;GO:0044700//single organism signaling;…
ENSMUSG00000035042	1	12.8	1.5775	10.72	2.76459	0.000109448	0.00107805	yes	Ccl5	chemokine (C-C motif) ligand 5 [Source:MGI Symbol;Acc:MGI:98262]	Environmental Information Processing;Human Diseases;Organismal Systems	Immune system;Immune diseases;Signaling molecules and interaction;Infectious diseases;Neurodegenerative diseases;Signal transduction	ko04060//Cytokine-cytokine receptor interaction;ko05168//Herpes simplex infection;ko04062//Chemokine signaling pathway;ko05164//Influenza A;ko04668//TNF signaling pathway;ko05142//Chagas disease (American trypanosomiasis);ko04620//Toll-like receptor signaling pathway;ko05323//Rheumatoid arthritis;ko04623//Cytosolic DNA-sensing pathway;ko04621//NOD-like receptor signaling pathway;ko05020//Prion di…	K12499	GO:0005615//extracellular space;GO:0005622//intracellular;GO:0044464//cell part;GO:0005576//extracellular region;GO:0044421//extracellular region part;GO:0005623//cell;GO:0005575//cellular_component;GO:0044424//intracellular part;GO:0005737//cytoplasm	GO:0016740//transferase activity;GO:0003824//catalytic activity;GO:0043167//ion binding;GO:0030234//enzyme regulator activity;GO:0016772//transferase activity, transferring phosphorus-containing groups;GO:0016301//kinase activity;GO:0003674//molecular_function;GO:0098772//molecular function regulator;GO:0005488//binding	GO:0065007//biological regulation;GO:0040011//locomotion;GO:0051674//localization of cell;GO:0044767//single-organism developmental process;GO:0051179//localization;GO:0044260//cellular macromolecule metabolic process;GO:0048856//anatomical structure development;GO:0051716//cellular response to stimulus;GO:0016043//cellular component organization;GO:0043412//macromolecule modification;GO:0006464/…
ENSMUSG00000030148	1.75	44.462	2.0825	14.112	2.76053	1.1e-11	3.83e-10	yes	Clec4a2	C-type lectin domain family 4, member a2 [Source:MGI Symbol;Acc:MGI:1349412]	-	-	-	-	GO:0005886//plasma membrane;GO:0005623//cell;GO:0005575//cellular_component;GO:0016020//membrane;GO:0071944//cell periphery;GO:0044464//cell part	GO:0043167//ion binding;GO:0005488//binding;GO:0003674//molecular_function	GO:0006950//response to stress;GO:0002376//immune system process;GO:0050896//response to stimulus;GO:0008150//biological_process
ENSMUSG00000026580	2	29.4	0.465	3.144	2.7573	2.51e-08	5.24e-07	yes	Selp	selectin, platelet [Source:MGI Symbol;Acc:MGI:98280]	Human Diseases;Environmental Information Processing	Signaling molecules and interaction;Infectious diseases	ko04514//Cell adhesion molecules (CAMs);ko05144//Malaria;ko05150//Staphylococcus aureus infection	K06496	GO:0071944//cell periphery;GO:0031410//cytoplasmic vesicle;GO:0005623//cell;GO:0043226//organelle;GO:0044421//extracellular region part;GO:0005737//cytoplasm;GO:0005886//plasma membrane;GO:0044464//cell part;GO:0016020//membrane;GO:0005615//extracellular space;GO:0005575//cellular_component;GO:0005622//intracellular;GO:0043229//intracellular organelle;GO:0044444//cytoplasmic part;GO:0005576//extr…	GO:0003674//molecular_function;GO:0008289//lipid binding;GO:0043167//ion binding;GO:0005488//binding	GO:0006950//response to stress;GO:0009987//cellular process;GO:0008150//biological_process;GO:0044700//single organism signaling;GO:0016043//cellular component organization;GO:0022610//biological adhesion;GO:0002376//immune system process;GO:0051179//localization;GO:0051716//cellular response to stimulus;GO:0071840//cellular component organization or biogenesis;GO:0007155//cell adhesion;GO:004469…
ENSMUSG00000044703	0.9625	10.158	0.4125	2.786	2.75573	0.00919278	0.0459015	yes	Phf11a	PHD finger protein 11A [Source:MGI Symbol;Acc:MGI:1918441]	-	-	-	-	GO:0044428//nuclear part;GO:0043227//membrane-bounded organelle;GO:0044424//intracellular part;GO:0043226//organelle;GO:0031975//envelope;GO:0044422//organelle part;GO:0070013//intracellular organelle lumen;GO:0031981//nuclear lumen;GO:0005575//cellular_component;GO:0012505//endomembrane system;GO:0043229//intracellular organelle;GO:0043231//intracellular membrane-bounded organelle;GO:0005654//nu…	GO:0003674//molecular_function;GO:0005488//binding;GO:0043167//ion binding	GO:0002376//immune system process;GO:0008150//biological_process
ENSMUSG00000001128	20.25	291.2	7.4925	50.596	2.7555	4.99e-26	8.71e-24	yes	Cfp	complement factor properdin [Source:MGI Symbol;Acc:MGI:97545]	Human Diseases	Infectious diseases	ko05168//Herpes simplex infection	K15412	GO:0005576//extracellular region;GO:0005575//cellular_component	-	GO:0050896//response to stimulus;GO:0006950//response to stress;GO:0008150//biological_process;GO:0002376//immune system process
ENSMUSG00000044313	2	23.8	0.6575	4.438	2.75485	1.14e-06	1.79e-05	yes	Mab21l3	mab-21-like 3 (C. elegans) [Source:MGI Symbol;Acc:MGI:2446273]	-	-	-	-	GO:0005575//cellular_component	GO:0003674//molecular_function	GO:0008150//biological_process
ENSMUSG00000013974	0.75	8.2	0.5	3.366	2.75104	0.00320039	0.019428	yes	Mcemp1	mast cell expressed membrane protein 1 [Source:MGI Symbol;Acc:MGI:1916439]	-	-	-	-	GO:0005575//cellular_component	GO:0003674//molecular_function	GO:0008150//biological_process
ENSMUSG00000024675	3.7825	45.742	4.35	29.26	2.74984	6.79e-07	1.11e-05	yes	Ms4a4c	membrane-spanning 4-domains, subfamily A, member 4C [Source:MGI Symbol;Acc:MGI:1927656]	-	-	-	-	GO:0005575//cellular_component	GO:0003674//molecular_function	GO:0008150//biological_process
ENSMUSG00000061780	300	4010	183.605	1234.4	2.74913	2.46e-19	1.97e-17	yes	Cfd	complement factor D (adipsin) [Source:MGI Symbol;Acc:MGI:87931]	Human Diseases;Organismal Systems	Infectious diseases;Immune system	ko04610//Complement and coagulation cascades;ko05150//Staphylococcus aureus infection	K01334	GO:0005576//extracellular region;GO:0005615//extracellular space;GO:0044421//extracellular region part;GO:0005575//cellular_component	GO:0008233//peptidase activity;GO:0003674//molecular_function;GO:0016787//hydrolase activity;GO:0003824//catalytic activity	GO:0044699//single-organism process;GO:0050896//response to stimulus;GO:0023052//signaling;GO:0065007//biological regulation;GO:0050789//regulation of biological process;GO:0044763//single-organism cellular process;GO:0007154//cell communication;GO:0051716//cellular response to stimulus;GO:0006950//response to stress;GO:0007165//signal transduction;GO:0044700//single organism signaling;GO:0002376…
ENSMUSG00000061947	7.5475	92.93	2.875	19.326	2.74891	1.04e-18	7.78e-17	yes	Serpina10	serine (or cysteine) peptidase inhibitor, clade A (alpha-1 antiproteinase, antitrypsin), member 10 [Source:MGI Symbol;Acc:MGI:2667725]	-	-	-	-	GO:0005576//extracellular region;GO:0005575//cellular_component;GO:0044421//extracellular region part;GO:0005615//extracellular space	GO:0005488//binding;GO:0043167//ion binding;GO:0098772//molecular function regulator;GO:0030234//enzyme regulator activity;GO:0003674//molecular_function	GO:0050896//response to stimulus;GO:0006950//response to stress;GO:0008150//biological_process
ENSMUSG00000042351	1.5	18.2	0.675	4.526	2.74528	4.26e-06	5.88e-05	yes	Grap2	GRB2-related adaptor protein 2 [Source:MGI Symbol;Acc:MGI:1333842]	Organismal Systems	Immune system	ko04660//T cell receptor signaling pathway	K07366	GO:0043231//intracellular membrane-bounded organelle;GO:0005623//cell;GO:0044464//cell part;GO:0012505//endomembrane system;GO:0005575//cellular_component;GO:0031982//vesicle;GO:0005768//endosome;GO:0005737//cytoplasm;GO:0031410//cytoplasmic vesicle;GO:0005622//intracellular;GO:0043229//intracellular organelle;GO:0043226//organelle;GO:0043227//membrane-bounded organelle;GO:0044444//cytoplasmic pa…	GO:0003674//molecular_function	-
ENSMUSG00000033192	8	119.2	2.72	18.222	2.744	1.79e-20	1.69e-18	yes	Lpcat2	lysophosphatidylcholine acyltransferase 2 [Source:MGI Symbol;Acc:MGI:3606214]	Metabolism	Lipid metabolism;Global and Overview	ko01100//Metabolic pathways;ko00564//Glycerophospholipid metabolism;ko00565//Ether lipid metabolism	K13510	GO:0012505//endomembrane system;GO:0005737//cytoplasm;GO:0005794//Golgi apparatus;GO:0043231//intracellular membrane-bounded organelle;GO:0005783//endoplasmic reticulum;GO:0044444//cytoplasmic part;GO:0005575//cellular_component;GO:0005811//lipid particle;GO:0044424//intracellular part;GO:0005623//cell;GO:0044464//cell part;GO:0005622//intracellular;GO:0043229//intracellular organelle;GO:0043226/…	GO:0005488//binding;GO:0043167//ion binding;GO:0003824//catalytic activity;GO:0016746//transferase activity, transferring acyl groups;GO:0016740//transferase activity;GO:0003674//molecular_function	GO:0016043//cellular component organization;GO:0044699//single-organism process;GO:0008152//metabolic process;GO:0008150//biological_process;GO:0061024//membrane organization;GO:0044710//single-organism metabolic process;GO:0006629//lipid metabolic process;GO:0071704//organic substance metabolic process;GO:0009987//cellular process;GO:0044238//primary metabolic process;GO:0071840//cellular compon…
ENSMUSG00000054400	1.5	15.2	1.365	9.126	2.74108	0.00148833	0.0102191	yes	Cklf	chemokine-like factor [Source:MGI Symbol;Acc:MGI:1922708]	-	-	-	-	GO:0044421//extracellular region part;GO:0005575//cellular_component;GO:0005615//extracellular space;GO:0005576//extracellular region	GO:0003674//molecular_function	GO:0050789//regulation of biological process;GO:0007165//signal transduction;GO:0007154//cell communication;GO:0006928//movement of cell or subcellular component;GO:0008283//cell proliferation;GO:0002376//immune system process;GO:0040011//locomotion;GO:0044700//single organism signaling;GO:0009987//cellular process;GO:0044763//single-organism cellular process;GO:0051234//establishment of localiza…
ENSMUSG00000025140	0.5	5.6	0.295	1.972	2.74087	0.0098869	0.0486077	yes	Pycr1	pyrroline-5-carboxylate reductase 1 [Source:MGI Symbol;Acc:MGI:2384795]	Metabolism	Global and Overview;Amino acid metabolism	ko01100//Metabolic pathways;ko01110//Biosynthesis of secondary metabolites;ko01130//Biosynthesis of antibiotics;ko01230//Biosynthesis of amino acids;ko00330//Arginine and proline metabolism	K00286	GO:0005575//cellular_component;GO:0043227//membrane-bounded organelle;GO:0043229//intracellular organelle;GO:0043226//organelle;GO:0005623//cell;GO:0005737//cytoplasm;GO:0005622//intracellular;GO:0044464//cell part;GO:0005739//mitochondrion;GO:0044444//cytoplasmic part;GO:0043231//intracellular membrane-bounded organelle;GO:0044424//intracellular part	GO:0016491//oxidoreductase activity;GO:0003674//molecular_function;GO:0003824//catalytic activity	GO:1901564//organonitrogen compound metabolic process;GO:0019752//carboxylic acid metabolic process;GO:0008219//cell death;GO:0006082//organic acid metabolic process;GO:0044237//cellular metabolic process;GO:0006807//nitrogen compound metabolic process;GO:0043436//oxoacid metabolic process;GO:0008150//biological_process;GO:0044710//single-organism metabolic process;GO:0009058//biosynthetic proces…
ENSMUSG00000038147	4.5	56.6	2.4	15.994	2.73642	9.34e-13	3.66e-11	yes	Cd84	CD84 antigen [Source:MGI Symbol;Acc:MGI:1336885]	-	-	-	-	GO:0005575//cellular_component	GO:0003674//molecular_function	GO:0006810//transport;GO:0051234//establishment of localization;GO:0008150//biological_process;GO:0002376//immune system process;GO:0051179//localization;GO:0016192//vesicle-mediated transport
ENSMUSG00000040276	0.75	6.4	0.24	1.598	2.73516	0.00803406	0.0413222	yes	Pacsin1	protein kinase C and casein kinase substrate in neurons 1 [Source:MGI Symbol;Acc:MGI:1345181]	-	-	-	-	GO:0012505//endomembrane system;GO:0005623//cell;GO:0031410//cytoplasmic vesicle;GO:0043227//membrane-bounded organelle;GO:0043229//intracellular organelle;GO:0016020//membrane;GO:0071944//cell periphery;GO:0005622//intracellular;GO:0005856//cytoskeleton;GO:0043232//intracellular non-membrane-bounded organelle;GO:0031982//vesicle;GO:0005737//cytoplasm;GO:0044464//cell part;GO:0005575//cellular_co…	GO:0008092//cytoskeletal protein binding;GO:0008289//lipid binding;GO:0043167//ion binding;GO:0005515//protein binding;GO:0003674//molecular_function;GO:0005488//binding	GO:0065007//biological regulation;GO:0010256//endomembrane system organization;GO:0051716//cellular response to stimulus;GO:0044699//single-organism process;GO:0007165//signal transduction;GO:0007009//plasma membrane organization;GO:0032502//developmental process;GO:0006810//transport;GO:0044802//single-organism membrane organization;GO:0030154//cell differentiation;GO:0000902//cell morphogenesis…
ENSMUSG00000058715	21.5	292	38.8375	257.164	2.72717	1.27e-28	2.82e-26	yes	Fcer1g	Fc receptor, IgE, high affinity I, gamma polypeptide [Source:MGI Symbol;Acc:MGI:95496]	Environmental Information Processing;Human Diseases;Organismal Systems	Immune system;Infectious diseases;Signal transduction;Immune diseases	ko05152//Tuberculosis;ko04072//Phospholipase D signaling pathway;ko04650//Natural killer cell mediated cytotoxicity;ko04071//Sphingolipid signaling pathway;ko04611//Platelet activation;ko04664//Fc epsilon RI signaling pathway;ko05310//Asthma	K07983	GO:0044464//cell part;GO:0032991//macromolecular complex;GO:0071944//cell periphery;GO:0016020//membrane;GO:0005575//cellular_component;GO:0005886//plasma membrane;GO:0005623//cell	GO:0005488//binding;GO:0043167//ion binding;GO:0003674//molecular_function	GO:0050896//response to stimulus;GO:0030154//cell differentiation;GO:0023052//signaling;GO:0009987//cellular process;GO:0044700//single organism signaling;GO:0061024//membrane organization;GO:0050789//regulation of biological process;GO:0065003//macromolecular complex assembly;GO:0044767//single-organism developmental process;GO:0032502//developmental process;GO:0008219//cell death;GO:0044802//si…
ENSMUSG00000040552	9.25	115.4	3.065	20.274	2.72567	4.42e-18	3.17e-16	yes	C3ar1	complement component 3a receptor 1 [Source:MGI Symbol;Acc:MGI:1097680]	Human Diseases;Organismal Systems;Environmental Information Processing	Immune system;Infectious diseases;Signaling molecules and interaction	ko04080//Neuroactive ligand-receptor interaction;ko04610//Complement and coagulation cascades;ko05150//Staphylococcus aureus infection	K04009	GO:0071944//cell periphery;GO:0044464//cell part;GO:0005886//plasma membrane;GO:0016020//membrane;GO:0005575//cellular_component;GO:0005623//cell	GO:0003674//molecular_function	GO:0051674//localization of cell;GO:0044699//single-organism process;GO:0006928//movement of cell or subcellular component;GO:0046483//heterocycle metabolic process;GO:0044763//single-organism cellular process;GO:0090304//nucleic acid metabolic process;GO:0050896//response to stimulus;GO:0006259//DNA metabolic process;GO:0003008//system process;GO:0008283//cell proliferation;GO:0050789//regulatio…
ENSMUSG00000024501	18.25	277.2	6.115	40.386	2.72343	1.16e-19	9.78e-18	yes	Dpysl3	dihydropyrimidinase-like 3 [Source:MGI Symbol;Acc:MGI:1349762]	-	-	-	-	GO:0005737//cytoplasm;GO:0044424//intracellular part;GO:0031410//cytoplasmic vesicle;GO:0031982//vesicle;GO:0044464//cell part;GO:0005615//extracellular space;GO:0032991//macromolecular complex;GO:0043229//intracellular organelle;GO:0044421//extracellular region part;GO:0005829//cytosol;GO:0005623//cell;GO:0043226//organelle;GO:0005622//intracellular;GO:0005856//cytoskeleton;GO:0043228//non-membr…	GO:0005488//binding;GO:0003674//molecular_function;GO:0008092//cytoskeletal protein binding;GO:0043167//ion binding;GO:0016787//hydrolase activity;GO:0005515//protein binding;GO:0003824//catalytic activity;GO:0016810//hydrolase activity, acting on carbon-nitrogen (but not peptide) bonds	GO:0044767//single-organism developmental process;GO:0048869//cellular developmental process;GO:0044763//single-organism cellular process;GO:0071840//cellular component organization or biogenesis;GO:0016043//cellular component organization;GO:0065003//macromolecular complex assembly;GO:0006996//organelle organization;GO:0030154//cell differentiation;GO:0043933//macromolecular complex subunit orga…
ENSMUSG00000078763	1.25	13.222	0.5075	3.338	2.7175	9.84e-05	0.000984227	yes	Slfn1	schlafen 1 [Source:MGI Symbol;Acc:MGI:1313259]	-	-	-	-	GO:0005737//cytoplasm;GO:0043226//organelle;GO:0043227//membrane-bounded organelle;GO:0043229//intracellular organelle;GO:0044424//intracellular part;GO:0043231//intracellular membrane-bounded organelle;GO:0044464//cell part;GO:0005634//nucleus;GO:0005575//cellular_component;GO:0005622//intracellular;GO:0005623//cell	GO:0003674//molecular_function;GO:0043167//ion binding;GO:0005488//binding	GO:0006807//nitrogen compound metabolic process;GO:0044260//cellular macromolecule metabolic process;GO:0022610//biological adhesion;GO:0071704//organic substance metabolic process;GO:0000278//mitotic cell cycle;GO:0019538//protein metabolic process;GO:0008150//biological_process;GO:0008152//metabolic process;GO:0044699//single-organism process;GO:0034641//cellular nitrogen compound metabolic pro…
ENSMUSG00000039153	1	11.006	0.41	2.692	2.71498	0.00206848	0.0134758	yes	Runx2	runt related transcription factor 2 [Source:MGI Symbol;Acc:MGI:99829]	Human Diseases	Cancers	ko05202//Transcriptional misregulation in cancers	K09278	GO:0005654//nucleoplasm;GO:0044464//cell part;GO:0043227//membrane-bounded organelle;GO:0005737//cytoplasm;GO:0005575//cellular_component;GO:0043233//organelle lumen;GO:0044444//cytoplasmic part;GO:0043232//intracellular non-membrane-bounded organelle;GO:0043228//non-membrane-bounded organelle;GO:0005694//chromosome;GO:0000228//nuclear chromosome;GO:0005622//intracellular;GO:0032991//macromolecul…	GO:0003676//nucleic acid binding;GO:0043167//ion binding;GO:0008134//transcription factor binding;GO:0003674//molecular_function;GO:0019899//enzyme binding;GO:0097159//organic cyclic compound binding;GO:1901363//heterocyclic compound binding;GO:0001071//nucleic acid binding transcription factor activity;GO:0005488//binding;GO:0003677//DNA binding;GO:0003700//transcription factor activity, sequenc…	GO:0032501//multicellular organismal process;GO:0002376//immune system process;GO:0050794//regulation of cellular process;GO:0044707//single-multicellular organism process;GO:0008283//cell proliferation;GO:0008152//metabolic process;GO:0048856//anatomical structure development;GO:0048869//cellular developmental process;GO:0021700//developmental maturation;GO:0009790//embryo development;GO:0007154…
ENSMUSG00000043895	2.75	29.2	1.1375	7.468	2.71486	9.18e-08	1.75e-06	yes	S1pr2	sphingosine-1-phosphate receptor 2 [Source:MGI Symbol;Acc:MGI:99569]	Environmental Information Processing	Signaling molecules and interaction;Signal transduction	ko04080//Neuroactive ligand-receptor interaction;ko04071//Sphingolipid signaling pathway	K04292	GO:0005886//plasma membrane;GO:0016020//membrane;GO:0005575//cellular_component;GO:0005623//cell;GO:0044464//cell part;GO:0071944//cell periphery	GO:0003674//molecular_function	GO:0044763//single-organism cellular process;GO:0007267//cell-cell signaling;GO:0006464//cellular protein modification process;GO:0036211//protein modification process;GO:0006996//organelle organization;GO:0044699//single-organism process;GO:0050789//regulation of biological process;GO:0007010//cytoskeleton organization;GO:0050877//neurological system process;GO:0071840//cellular component organi…
ENSMUSG00000025887	5.75	88.2	2.7375	17.946	2.71273	7.28e-15	3.6e-13	yes	Casp12	caspase 12 [Source:MGI Symbol;Acc:MGI:1312922]	Genetic Information Processing;Cellular Processes;Human Diseases	Folding, sorting and degradation;Infectious diseases;Neurodegenerative diseases;Cell growth and death	ko05010//Alzheimer's disease;ko04141//Protein processing in endoplasmic reticulum;ko05161//Hepatitis B;ko04210//Apoptosis;ko05014//Amyotrophic lateral sclerosis (ALS);ko05020//Prion diseases	K04741	GO:0043227//membrane-bounded organelle;GO:0043229//intracellular organelle;GO:0005634//nucleus;GO:0005623//cell;GO:0005829//cytosol;GO:0005575//cellular_component;GO:0005622//intracellular;GO:0012505//endomembrane system;GO:0044424//intracellular part;GO:0005737//cytoplasm;GO:0043226//organelle;GO:0043231//intracellular membrane-bounded organelle;GO:0044444//cytoplasmic part;GO:0044464//cell part…	GO:0019899//enzyme binding;GO:0008233//peptidase activity;GO:0005515//protein binding;GO:0003824//catalytic activity;GO:0016787//hydrolase activity;GO:0003674//molecular_function;GO:0005488//binding	GO:0019538//protein metabolic process;GO:0044763//single-organism cellular process;GO:0010467//gene expression;GO:0044238//primary metabolic process;GO:0071704//organic substance metabolic process;GO:0023052//signaling;GO:0008219//cell death;GO:0043170//macromolecule metabolic process;GO:0050789//regulation of biological process;GO:0009987//cellular process;GO:0007165//signal transduction;GO:0051…
ENSMUSG00000034459	14.23	172.772	4.88	31.956	2.71113	6.33e-25	9.23e-23	yes	Ifit1	interferon-induced protein with tetratricopeptide repeats 1 [Source:MGI Symbol;Acc:MGI:99450]	Human Diseases	Infectious diseases	ko05168//Herpes simplex infection;ko05160//Hepatitis C	K14217	GO:0005622//intracellular;GO:0005623//cell;GO:0044464//cell part;GO:0044424//intracellular part;GO:0005737//cytoplasm;GO:0044444//cytoplasmic part;GO:0005829//cytosol;GO:0005575//cellular_component	GO:0003674//molecular_function;GO:0003723//RNA binding;GO:0005488//binding;GO:0097159//organic cyclic compound binding;GO:0003676//nucleic acid binding;GO:1901363//heterocyclic compound binding	GO:0002376//immune system process;GO:0050896//response to stimulus;GO:0006950//response to stress;GO:0008150//biological_process
ENSMUSG00000032172	2.25	27.4	0.7675	5.018	2.70887	4.6e-06	6.26e-05	yes	Olfm2	olfactomedin 2 [Source:MGI Symbol;Acc:MGI:3045350]	-	-	-	-	GO:0005737//cytoplasm;GO:0005654//nucleoplasm;GO:0043227//membrane-bounded organelle;GO:0044422//organelle part;GO:0005634//nucleus;GO:0032991//macromolecular complex;GO:0005623//cell;GO:0044464//cell part;GO:0031974//membrane-enclosed lumen;GO:0043233//organelle lumen;GO:0044424//intracellular part;GO:0031981//nuclear lumen;GO:0005576//extracellular region;GO:0005575//cellular_component;GO:00444…	GO:0003674//molecular_function	GO:0048856//anatomical structure development;GO:0051234//establishment of localization;GO:0044763//single-organism cellular process;GO:0050877//neurological system process;GO:0044699//single-organism process;GO:0044767//single-organism developmental process;GO:0003008//system process;GO:0032501//multicellular organismal process;GO:0048869//cellular developmental process;GO:0009987//cellular proce…
ENSMUSG00000005763	0.75	9	0.635	4.144	2.7062	0.000643698	0.00504821	yes	Cd247	CD247 antigen [Source:MGI Symbol;Acc:MGI:88334]	Organismal Systems;Human Diseases	Immune system;Infectious diseases	ko04650//Natural killer cell mediated cytotoxicity;ko04660//T cell receptor signaling pathway;ko05142//Chagas disease (American trypanosomiasis)	K06453	GO:0005886//plasma membrane;GO:0016020//membrane;GO:0044424//intracellular part;GO:0032991//macromolecular complex;GO:0005623//cell;GO:0044464//cell part;GO:0005737//cytoplasm;GO:0071944//cell periphery;GO:0005622//intracellular;GO:0005575//cellular_component	GO:0005515//protein binding;GO:0005488//binding;GO:0019899//enzyme binding;GO:0003674//molecular_function	GO:0044699//single-organism process;GO:0002376//immune system process;GO:0023052//signaling;GO:0007154//cell communication;GO:0044763//single-organism cellular process;GO:0044085//cellular component biogenesis;GO:0071840//cellular component organization or biogenesis;GO:0050896//response to stimulus;GO:0065003//macromolecular complex assembly;GO:0065007//biological regulation;GO:0051716//cellular…
ENSMUSG00000004707	5	70.2	1.46	9.526	2.7059	1.56e-11	5.3e-10	yes	Ly9	lymphocyte antigen 9 [Source:MGI Symbol;Acc:MGI:96885]	-	-	-	-	GO:0016020//membrane;GO:0005886//plasma membrane;GO:0044464//cell part;GO:0005575//cellular_component;GO:0005623//cell;GO:0071944//cell periphery	-	GO:0032502//developmental process;GO:0002376//immune system process;GO:0048856//anatomical structure development;GO:0030154//cell differentiation;GO:0048869//cellular developmental process;GO:0044763//single-organism cellular process;GO:0022610//biological adhesion;GO:0009987//cellular process;GO:0050896//response to stimulus;GO:0007155//cell adhesion;GO:0008150//biological_process;GO:0044767//si…
ENSMUSG00000104713	22.605	259.356	5.4825	35.666	2.70164	4.06e-26	7.31e-24	yes	Gbp6	guanylate binding protein 6 [Source:MGI Symbol;Acc:MGI:2140937]	-	-	-	-	GO:0031982//vesicle;GO:0005622//intracellular;GO:0044424//intracellular part;GO:0005737//cytoplasm;GO:0005575//cellular_component;GO:0044464//cell part;GO:0043226//organelle;GO:0044444//cytoplasmic part;GO:0031410//cytoplasmic vesicle;GO:0005576//extracellular region;GO:0005623//cell;GO:0043229//intracellular organelle	GO:0016462//pyrophosphatase activity;GO:0017111//nucleoside-triphosphatase activity;GO:0016817//hydrolase activity, acting on acid anhydrides;GO:0003674//molecular_function;GO:0005488//binding;GO:0003924//GTPase activity;GO:0016787//hydrolase activity;GO:0043167//ion binding;GO:0016818//hydrolase activity, acting on acid anhydrides, in phosphorus-containing anhydrides;GO:0003824//catalytic activi…	GO:0051704//multi-organism process;GO:0002376//immune system process;GO:0006950//response to stress;GO:0044403//symbiosis, encompassing mutualism through parasitism;GO:0008150//biological_process;GO:0044419//interspecies interaction between organisms;GO:0050896//response to stimulus
ENSMUSG00000023274	2.5	46.4	1.24	8.066	2.70151	7.02e-09	1.64e-07	yes	Cd4	CD4 antigen [Source:MGI Symbol;Acc:MGI:88335]	Organismal Systems;Human Diseases;Environmental Information Processing	Immune diseases;Signaling molecules and interaction;Immune system	ko04514//Cell adhesion molecules (CAMs);ko04660//T cell receptor signaling pathway;ko04640//Hematopoietic cell lineage;ko04612//Antigen processing and presentation;ko05340//Primary immunodeficiency	K06454	GO:0044424//intracellular part;GO:0016020//membrane;GO:0005737//cytoplasm;GO:0043227//membrane-bounded organelle;GO:0071944//cell periphery;GO:0005623//cell;GO:0043226//organelle;GO:0005622//intracellular;GO:0043231//intracellular membrane-bounded organelle;GO:0043229//intracellular organelle;GO:0005886//plasma membrane;GO:0005575//cellular_component;GO:0012505//endomembrane system;GO:0005783//en…	GO:0043167//ion binding;GO:0005515//protein binding;GO:0003674//molecular_function;GO:0005488//binding;GO:0019899//enzyme binding	GO:0006810//transport;GO:0008150//biological_process;GO:0030154//cell differentiation;GO:0044419//interspecies interaction between organisms;GO:0043412//macromolecule modification;GO:0044267//cellular protein metabolic process;GO:0051234//establishment of localization;GO:0008283//cell proliferation;GO:0048869//cellular developmental process;GO:0044238//primary metabolic process;GO:0048856//anatom…
ENSMUSG00000032322	1.25	12.4	0.4125	2.676	2.69761	0.000101168	0.00100763	yes	Pstpip1	proline-serine-threonine phosphatase-interacting protein 1 [Source:MGI Symbol;Acc:MGI:1321396]	Organismal Systems	Immune system	ko04621//NOD-like receptor signaling pathway	K12804	-	GO:0003674//molecular_function	-
ENSMUSG00000036887	80.75	1085	55.195	358.048	2.69754	8.09e-33	2.32e-30	yes	C1qa	complement component 1, q subcomponent, alpha polypeptide [Source:MGI Symbol;Acc:MGI:88223]	Human Diseases;Organismal Systems	Immune system;Neurodegenerative diseases;Infectious diseases;Immune diseases	ko05322//Systemic lupus erythematosus;ko05142//Chagas disease (American trypanosomiasis);ko04610//Complement and coagulation cascades;ko05133//Pertussis;ko05150//Staphylococcus aureus infection;ko05020//Prion diseases	K03986	GO:0005575//cellular_component;GO:0044421//extracellular region part;GO:0005576//extracellular region;GO:0032991//macromolecular complex;GO:0005615//extracellular space	GO:0003674//molecular_function	GO:0008150//biological_process;GO:0006950//response to stress;GO:0050896//response to stimulus;GO:0002376//immune system process
ENSMUSG00000033538	1.25	45	1.53	9.862	2.68835	2.71e-16	1.62e-14	yes	Casp4	caspase 4, apoptosis-related cysteine peptidase [Source:MGI Symbol;Acc:MGI:107700]	-	-	-	-	GO:0005623//cell;GO:0043231//intracellular membrane-bounded organelle;GO:0005783//endoplasmic reticulum;GO:0005622//intracellular;GO:0016020//membrane;GO:0043226//organelle;GO:0044444//cytoplasmic part;GO:0005576//extracellular region;GO:0005739//mitochondrion;GO:0071944//cell periphery;GO:0043227//membrane-bounded organelle;GO:0005575//cellular_component;GO:0005886//plasma membrane;GO:0043229//i…	GO:0008233//peptidase activity;GO:0003674//molecular_function;GO:0003824//catalytic activity;GO:0016787//hydrolase activity	GO:0048856//anatomical structure development;GO:0044700//single organism signaling;GO:0007010//cytoskeleton organization;GO:0050789//regulation of biological process;GO:0071840//cellular component organization or biogenesis;GO:0051179//localization;GO:0000003//reproduction;GO:0051234//establishment of localization;GO:0008219//cell death;GO:0050896//response to stimulus;GO:0044763//single-organism…
ENSMUSG00000016283	4.825	68.87	2.7025	17.352	2.68274	3.74e-15	1.91e-13	yes	H2-M2	histocompatibility 2, M region locus 2 [Source:MGI Symbol;Acc:MGI:95914]	Cellular Processes;Environmental Information Processing;Human Diseases;Organismal Systems	Signaling molecules and interaction;Immune diseases;Endocrine and metabolic diseases;Infectious diseases;Immune system;Transport and catabolism;Cancers;Cardiovascular diseases	ko04144//Endocytosis;ko05166//HTLV-I infection;ko05203//Viral carcinogenesis;ko05169//Epstein-Barr virus infection;ko05168//Herpes simplex infection;ko04145//Phagosome;ko04514//Cell adhesion molecules (CAMs);ko04650//Natural killer cell mediated cytotoxicity;ko04612//Antigen processing and presentation;ko05416//Viral myocarditis;ko05320//Autoimmune thyroid disease;ko04940//Type I diabetes mellitu…	K06751	GO:0005886//plasma membrane;GO:0016020//membrane;GO:0044464//cell part;GO:0005623//cell;GO:0071944//cell periphery;GO:0005575//cellular_component	GO:0003674//molecular_function	GO:0002376//immune system process;GO:0008150//biological_process
ENSMUSG00000027962	112.157	1614.33	31.7675	203.834	2.68177	8.03e-59	1.24e-55	yes	Vcam1	vascular cell adhesion molecule 1 [Source:MGI Symbol;Acc:MGI:98926]	Environmental Information Processing;Organismal Systems;Human Diseases	Signal transduction;Infectious diseases;Signaling molecules and interaction;Endocrine and metabolic diseases;Immune system	ko05166//HTLV-I infection;ko04514//Cell adhesion molecules (CAMs);ko04670//Leukocyte transendothelial migration;ko04668//TNF signaling pathway;ko04933//AGE-RAGE signaling pathway in diabetic complications;ko04064//NF-kappa B signaling pathway;ko05144//Malaria;ko05143//African trypanosomiasis	K06527	GO:0031982//vesicle;GO:0016020//membrane;GO:0044464//cell part;GO:0005623//cell;GO:0044444//cytoplasmic part;GO:0005856//cytoskeleton;GO:0043227//membrane-bounded organelle;GO:0044424//intracellular part;GO:0043229//intracellular organelle;GO:0005615//extracellular space;GO:0005737//cytoplasm;GO:0044421//extracellular region part;GO:0043231//intracellular membrane-bounded organelle;GO:0005783//en…	GO:0003824//catalytic activity;GO:0003674//molecular_function;GO:0016491//oxidoreductase activity	GO:0040011//locomotion;GO:0044763//single-organism cellular process;GO:0007155//cell adhesion;GO:0051179//localization;GO:0022610//biological adhesion;GO:0044767//single-organism developmental process;GO:0048856//anatomical structure development;GO:0007165//signal transduction;GO:0032501//multicellular organismal process;GO:0007568//aging;GO:0007275//multicellular organism development;GO:0051716/…
ENSMUSG00000029811	32.5	398.2	7.85	50.31	2.68008	8.86e-37	3.75e-34	yes	Aoc1	amine oxidase, copper-containing 1 [Source:MGI Symbol;Acc:MGI:1923757]	Metabolism	Global and Overview;Amino acid metabolism	ko01100//Metabolic pathways;ko00330//Arginine and proline metabolism;ko00380//Tryptophan metabolism;ko00340//Histidine metabolism	K11182	-	GO:0003674//molecular_function;GO:0043167//ion binding;GO:0016491//oxidoreductase activity;GO:0003824//catalytic activity;GO:0005488//binding	GO:0008150//biological_process
ENSMUSG00000033860	164	1982.4	60.52	387.36	2.67819	7.84e-32	2.21e-29	yes	Fgg	fibrinogen gamma chain [Source:MGI Symbol;Acc:MGI:95526]	Human Diseases;Organismal Systems	Infectious diseases;Immune system	ko04611//Platelet activation;ko04610//Complement and coagulation cascades;ko05150//Staphylococcus aureus infection	K03905	GO:0031012//extracellular matrix;GO:0031982//vesicle;GO:0044421//extracellular region part;GO:0044444//cytoplasmic part;GO:0005576//extracellular region;GO:0005622//intracellular;GO:0005575//cellular_component;GO:0071944//cell periphery;GO:0005886//plasma membrane;GO:0016020//membrane;GO:0044424//intracellular part;GO:0005737//cytoplasm;GO:0032991//macromolecular complex;GO:0043229//intracellular…	GO:0005198//structural molecule activity;GO:0043167//ion binding;GO:0005488//binding;GO:0003674//molecular_function	GO:0071840//cellular component organization or biogenesis;GO:0044260//cellular macromolecule metabolic process;GO:0044085//cellular component biogenesis;GO:0010467//gene expression;GO:0051716//cellular response to stimulus;GO:0002376//immune system process;GO:0019538//protein metabolic process;GO:0051234//establishment of localization;GO:0008219//cell death;GO:0006810//transport;GO:0050794//regul…
ENSMUSG00000054871	0.7525	10.004	0.4675	2.99	2.67711	0.00126176	0.00899165	yes	Tmem158	transmembrane protein 158 [Source:MGI Symbol;Acc:MGI:1919559]	-	-	-	-	GO:0005575//cellular_component	GO:0003674//molecular_function	-
ENSMUSG00000051220	1	12.2	0.1275	0.812	2.67098	0.000353087	0.00300274	yes	Ercc6l	excision repair cross-complementing rodent repair deficiency complementation group 6 like [Source:MGI Symbol;Acc:MGI:2654144]	-	-	-	-	GO:0005622//intracellular;GO:0005694//chromosome;GO:0005623//cell;GO:0044424//intracellular part;GO:0043229//intracellular organelle;GO:0044464//cell part;GO:0043228//non-membrane-bounded organelle;GO:0043226//organelle;GO:0032991//macromolecular complex;GO:0043232//intracellular non-membrane-bounded organelle;GO:0005575//cellular_component	GO:0016462//pyrophosphatase activity;GO:0004386//helicase activity;GO:0016787//hydrolase activity;GO:0016818//hydrolase activity, acting on acid anhydrides, in phosphorus-containing anhydrides;GO:0017111//nucleoside-triphosphatase activity;GO:0003677//DNA binding;GO:0016887//ATPase activity;GO:0043167//ion binding;GO:1901363//heterocyclic compound binding;GO:0097159//organic cyclic compound bindi…	GO:0008150//biological_process;GO:0007049//cell cycle;GO:0009987//cellular process;GO:0044763//single-organism cellular process;GO:0044699//single-organism process;GO:0051301//cell division
ENSMUSG00000112023	0.67	7.286	0.3875	2.466	2.6699	0.00266792	0.0166876	yes	Lilr4b	leukocyte immunoglobulin-like receptor, subfamily B, member 4B [Source:MGI Symbol;Acc:MGI:102702]	-	-	-	-	GO:0005575//cellular_component	-	-
ENSMUSG00000027204	146.25	1903.8	8.71	55.352	2.66789	3.27e-43	2.31e-40	yes	Fbn1	fibrillin 1 [Source:MGI Symbol;Acc:MGI:95489]	-	-	-	-	GO:0005576//extracellular region;GO:0044421//extracellular region part;GO:0005615//extracellular space;GO:0005575//cellular_component;GO:0031012//extracellular matrix	GO:0005198//structural molecule activity;GO:0005488//binding;GO:0003674//molecular_function;GO:0043167//ion binding	GO:0048869//cellular developmental process;GO:0048856//anatomical structure development;GO:0007165//signal transduction;GO:0032501//multicellular organismal process;GO:0002376//immune system process;GO:0009987//cellular process;GO:0032502//developmental process;GO:0007154//cell communication;GO:0044767//single-organism developmental process;GO:0050789//regulation of biological process;GO:0050794/…
ENSMUSG00000036905	102.5	1305.6	65.18	413.368	2.66493	1.14e-56	1.6e-53	yes	C1qb	complement component 1, q subcomponent, beta polypeptide [Source:MGI Symbol;Acc:MGI:88224]	Organismal Systems;Human Diseases	Neurodegenerative diseases;Infectious diseases;Immune diseases;Immune system	ko05322//Systemic lupus erythematosus;ko05142//Chagas disease (American trypanosomiasis);ko04610//Complement and coagulation cascades;ko05133//Pertussis;ko05150//Staphylococcus aureus infection;ko05020//Prion diseases	K03987	GO:0044421//extracellular region part;GO:0005615//extracellular space;GO:0032991//macromolecular complex;GO:0005575//cellular_component;GO:0005576//extracellular region	GO:0003674//molecular_function	GO:0002376//immune system process;GO:0048856//anatomical structure development;GO:0032502//developmental process;GO:0050896//response to stimulus;GO:0006950//response to stress;GO:0008150//biological_process
ENSMUSG00000062593	1.665	18.97	0.735	4.658	2.66389	0.000119383	0.00116105	yes	Gm49339	predicted gene, 49339 [Source:MGI Symbol;Acc:MGI:6121530]	-	-	-	-	GO:0005886//plasma membrane;GO:0016020//membrane;GO:0005575//cellular_component;GO:0044464//cell part;GO:0071944//cell periphery;GO:0005623//cell	-	GO:0002376//immune system process;GO:0008150//biological_process
ENSMUSG00000048327	1	9.2	0.1725	1.092	2.6623	0.000502082	0.00408125	yes	Ckap2l	cytoskeleton associated protein 2-like [Source:MGI Symbol;Acc:MGI:1917716]	-	-	-	-	GO:0005829//cytosol;GO:0044446//intracellular organelle part;GO:0005815//microtubule organizing center;GO:0043226//organelle;GO:0005622//intracellular;GO:0005737//cytoplasm;GO:0044430//cytoskeletal part;GO:0043232//intracellular non-membrane-bounded organelle;GO:0044422//organelle part;GO:0005856//cytoskeleton;GO:0005623//cell;GO:0005575//cellular_component;GO:0043228//non-membrane-bounded organe…	GO:0003674//molecular_function	GO:0008150//biological_process
ENSMUSG00000073490	4.7975	68.722	0.89	5.63	2.66126	1.86e-11	6.32e-10	yes	Ifi207	interferon activated gene 207 [Source:MGI Symbol;Acc:MGI:2138302]	-	-	-	-	GO:0005730//nucleolus;GO:0005737//cytoplasm;GO:0043228//non-membrane-bounded organelle;GO:0043232//intracellular non-membrane-bounded organelle;GO:0043233//organelle lumen;GO:0043227//membrane-bounded organelle;GO:0044446//intracellular organelle part;GO:0044464//cell part;GO:0005829//cytosol;GO:0005575//cellular_component;GO:0044422//organelle part;GO:0005622//intracellular;GO:0044444//cytoplasm…	GO:0005488//binding;GO:0003677//DNA binding;GO:0005515//protein binding;GO:0003674//molecular_function;GO:0008134//transcription factor binding;GO:1901363//heterocyclic compound binding;GO:0097159//organic cyclic compound binding;GO:0003700//transcription factor activity, sequence-specific DNA binding;GO:0001071//nucleic acid binding transcription factor activity;GO:0003676//nucleic acid binding	GO:0009058//biosynthetic process;GO:0009987//cellular process;GO:0006807//nitrogen compound metabolic process;GO:0034641//cellular nitrogen compound metabolic process;GO:0008150//biological_process;GO:0044237//cellular metabolic process;GO:0008152//metabolic process
ENSMUSG00000102692	0.5	6.4	0.025	0.158	2.65992	0.00448596	0.0255144	yes	Dchs2	dachsous cadherin related 2 [Source:MGI Symbol;Acc:MGI:2685263]	-	-	-	-	GO:0071944//cell periphery;GO:0016020//membrane;GO:0005886//plasma membrane;GO:0044464//cell part;GO:0005623//cell;GO:0005575//cellular_component	GO:0003674//molecular_function;GO:0043167//ion binding;GO:0005488//binding	GO:0032502//developmental process;GO:0022610//biological adhesion;GO:0044699//single-organism process;GO:0008283//cell proliferation;GO:0007155//cell adhesion;GO:0008150//biological_process;GO:0048856//anatomical structure development
ENSMUSG00000024803	5.25	69.2	2.87	18.1	2.65687	2.92e-14	1.36e-12	yes	Ankrd1	ankyrin repeat domain 1 (cardiac muscle) [Source:MGI Symbol;Acc:MGI:1097717]	-	-	-	-	GO:0043227//membrane-bounded organelle;GO:0005622//intracellular;GO:0031974//membrane-enclosed lumen;GO:0043226//organelle;GO:0043228//non-membrane-bounded organelle;GO:0044444//cytoplasmic part;GO:0005634//nucleus;GO:0044464//cell part;GO:0005737//cytoplasm;GO:0043231//intracellular membrane-bounded organelle;GO:0044428//nuclear part;GO:0031981//nuclear lumen;GO:0044446//intracellular organelle …	GO:0000988//transcription factor activity, protein binding;GO:0003676//nucleic acid binding;GO:1901363//heterocyclic compound binding;GO:0005515//protein binding;GO:0097159//organic cyclic compound binding;GO:0008092//cytoskeletal protein binding;GO:0005488//binding;GO:0019899//enzyme binding;GO:0003674//molecular_function;GO:0008134//transcription factor binding;GO:0003677//DNA binding	GO:0044238//primary metabolic process;GO:0009058//biosynthetic process;GO:0044699//single-organism process;GO:0032502//developmental process;GO:0006807//nitrogen compound metabolic process;GO:0044763//single-organism cellular process;GO:0034641//cellular nitrogen compound metabolic process;GO:0006725//cellular aromatic compound metabolic process;GO:0051179//localization;GO:0006950//response to st…
ENSMUSG00000045551	0.75	13.448	0.4875	3.07	2.65476	0.000790524	0.006005	yes	Fpr1	formyl peptide receptor 1 [Source:MGI Symbol;Acc:MGI:107443]	Human Diseases;Environmental Information Processing	Signaling molecules and interaction;Infectious diseases;Signal transduction	ko04080//Neuroactive ligand-receptor interaction;ko04015//Rap1 signaling pathway;ko05150//Staphylococcus aureus infection	K04172	GO:0016020//membrane;GO:0005575//cellular_component;GO:0005622//intracellular;GO:0071944//cell periphery;GO:0044464//cell part;GO:0005623//cell;GO:0005886//plasma membrane	GO:0003674//molecular_function	GO:0050794//regulation of cellular process;GO:0065007//biological regulation;GO:0044763//single-organism cellular process;GO:0051716//cellular response to stimulus;GO:0008150//biological_process;GO:0050789//regulation of biological process;GO:0042592//homeostatic process;GO:0007165//signal transduction;GO:0023052//signaling;GO:0002376//immune system process;GO:0007154//cell communication;GO:00099…
ENSMUSG00000026043	217.75	2595.6	24.6525	154.832	2.6509	3.45e-77	1.17e-73	yes	Col3a1	collagen, type III, alpha 1 [Source:MGI Symbol;Acc:MGI:88453]	Human Diseases;Organismal Systems	Digestive system;Infectious diseases;Immune system;Endocrine and metabolic diseases	ko04611//Platelet activation;ko05146//Amoebiasis;ko04933//AGE-RAGE signaling pathway in diabetic complications;ko04974//Protein digestion and absorption	K19720	GO:0005576//extracellular region;GO:0044421//extracellular region part;GO:0005615//extracellular space;GO:0032991//macromolecular complex;GO:0031012//extracellular matrix;GO:0005575//cellular_component	GO:0043167//ion binding;GO:0005198//structural molecule activity;GO:0005515//protein binding;GO:0005488//binding;GO:0003674//molecular_function;GO:0019899//enzyme binding	GO:0050896//response to stimulus;GO:0006950//response to stress;GO:0043412//macromolecule modification;GO:0008152//metabolic process;GO:0022610//biological adhesion;GO:0006464//cellular protein modification process;GO:0043062//extracellular structure organization;GO:0051716//cellular response to stimulus;GO:0051674//localization of cell;GO:0044700//single organism signaling;GO:0051179//localizati…
ENSMUSG00000040133	1.5	14.2	0.365	2.29	2.64938	6.88e-05	0.000719242	yes	Gpr176	G protein-coupled receptor 176 [Source:MGI Symbol;Acc:MGI:2685858]	-	-	-	-	GO:0044464//cell part;GO:0016020//membrane;GO:0005886//plasma membrane;GO:0071944//cell periphery;GO:0005623//cell;GO:0005575//cellular_component	GO:0003674//molecular_function	GO:0007154//cell communication;GO:0044699//single-organism process;GO:0065007//biological regulation;GO:0050789//regulation of biological process;GO:0050794//regulation of cellular process;GO:0007165//signal transduction;GO:0023052//signaling;GO:0051716//cellular response to stimulus;GO:0044763//single-organism cellular process;GO:0008150//biological_process;GO:0044700//single organism signaling;…
ENSMUSG00000031495	1	12	0.7375	4.614	2.6453	0.000515388	0.00417738	yes	Cd209d	CD209d antigen [Source:MGI Symbol;Acc:MGI:2157947]	Cellular Processes;Human Diseases	Infectious diseases;Transport and catabolism	ko05152//Tuberculosis;ko04145//Phagosome;ko05162//Measles	K06563	GO:0005575//cellular_component	GO:0005488//binding;GO:0003674//molecular_function;GO:0043167//ion binding	GO:0006810//transport;GO:0051234//establishment of localization;GO:0050896//response to stimulus;GO:0016192//vesicle-mediated transport;GO:0051179//localization;GO:0006950//response to stress;GO:0008150//biological_process
ENSMUSG00000036067	0.5	15.4	0.6525	4.08	2.64452	3.15e-07	5.53e-06	yes	Slc2a6	solute carrier family 2 (facilitated glucose transporter), member 6 [Source:MGI Symbol;Acc:MGI:2443286]	-	-	-	-	GO:0005623//cell;GO:0044464//cell part;GO:0016020//membrane;GO:0005575//cellular_component;GO:0071944//cell periphery;GO:0005886//plasma membrane	GO:0003674//molecular_function;GO:0022857//transmembrane transporter activity;GO:0005215//transporter activity	GO:0051179//localization;GO:0044699//single-organism process;GO:0055085//transmembrane transport;GO:0044763//single-organism cellular process;GO:1902578//single-organism localization;GO:0006810//transport;GO:0044765//single-organism transport;GO:0051234//establishment of localization;GO:0009987//cellular process;GO:0008150//biological_process
ENSMUSG00000056888	3.75	55	3.2575	20.278	2.63808	6.01e-08	1.2e-06	yes	Glipr1	GLI pathogenesis-related 1 (glioma) [Source:MGI Symbol;Acc:MGI:1920940]	-	-	-	-	GO:0005615//extracellular space;GO:0005576//extracellular region;GO:0044421//extracellular region part;GO:0005575//cellular_component	-	-
ENSMUSG00000055612	1.8775	17.356	0.7325	4.558	2.6375	0.000232476	0.00207501	yes	Cdca7	cell division cycle associated 7 [Source:MGI Symbol;Acc:MGI:1914203]	-	-	-	-	GO:0044464//cell part;GO:0005575//cellular_component;GO:0005634//nucleus;GO:0005654//nucleoplasm;GO:0043227//membrane-bounded organelle;GO:0044446//intracellular organelle part;GO:0044444//cytoplasmic part;GO:0070013//intracellular organelle lumen;GO:0043231//intracellular membrane-bounded organelle;GO:0031974//membrane-enclosed lumen;GO:0005622//intracellular;GO:0043226//organelle;GO:0043233//or…	GO:0003674//molecular_function	GO:0009987//cellular process;GO:0008152//metabolic process;GO:0016265//death;GO:0006807//nitrogen compound metabolic process;GO:0044763//single-organism cellular process;GO:0044699//single-organism process;GO:0034641//cellular nitrogen compound metabolic process;GO:0044237//cellular metabolic process;GO:0008150//biological_process;GO:0009058//biosynthetic process;GO:0008283//cell proliferation;GO…
ENSMUSG00000030789	22.705	287.532	3.335	20.724	2.63554	3.69e-41	1.89e-38	yes	Itgax	integrin alpha X [Source:MGI Symbol;Acc:MGI:96609]	Human Diseases;Cellular Processes	Cell motility;Infectious diseases	ko04810//Regulation of actin cytoskeleton;ko05152//Tuberculosis	K06462	GO:0044464//cell part;GO:0032991//macromolecular complex;GO:0005575//cellular_component;GO:0005623//cell;GO:0016020//membrane;GO:0071944//cell periphery;GO:0005886//plasma membrane	GO:0003674//molecular_function;GO:0005488//binding;GO:0043167//ion binding	GO:0022610//biological adhesion;GO:0002376//immune system process;GO:0051716//cellular response to stimulus;GO:0050794//regulation of cellular process;GO:0009987//cellular process;GO:0044763//single-organism cellular process;GO:0065007//biological regulation;GO:0044700//single organism signaling;GO:0023052//signaling;GO:0050896//response to stimulus;GO:0050789//regulation of biological process;GO…
ENSMUSG00000030165	0.75	8	0.6475	4	2.62705	0.00840278	0.0428155	yes	Klrd1	killer cell lectin-like receptor, subfamily D, member 1 [Source:MGI Symbol;Acc:MGI:1196275]	Human Diseases;Organismal Systems	Immune diseases;Immune system	ko04650//Natural killer cell mediated cytotoxicity;ko04612//Antigen processing and presentation;ko05332//Graft-versus-host disease	K06516	GO:0005575//cellular_component;GO:0044464//cell part;GO:0071944//cell periphery;GO:0005886//plasma membrane;GO:0032991//macromolecular complex;GO:0016020//membrane;GO:0005623//cell	GO:0003674//molecular_function	GO:0050896//response to stimulus;GO:0006950//response to stress;GO:0008150//biological_process;GO:0002376//immune system process
ENSMUSG00000020914	8.5	100	0.9125	5.6	2.61753	9.7e-13	3.79e-11	yes	Top2a	topoisomerase (DNA) II alpha [Source:MGI Symbol;Acc:MGI:98790]	-	-	-	-	GO:0005622//intracellular;GO:0043233//organelle lumen;GO:0044446//intracellular organelle part;GO:0005856//cytoskeleton;GO:0043226//organelle;GO:0005694//chromosome;GO:0005575//cellular_component;GO:0044422//organelle part;GO:0005623//cell;GO:0031974//membrane-enclosed lumen;GO:0070013//intracellular organelle lumen;GO:0044464//cell part;GO:0032991//macromolecular complex;GO:0031981//nuclear lume…	GO:0016462//pyrophosphatase activity;GO:0016887//ATPase activity;GO:0016818//hydrolase activity, acting on acid anhydrides, in phosphorus-containing anhydrides;GO:0003677//DNA binding;GO:0032182//ubiquitin-like protein binding;GO:0005488//binding;GO:0003674//molecular_function;GO:0017111//nucleoside-triphosphatase activity;GO:0005515//protein binding;GO:0016817//hydrolase activity, acting on acid…	GO:0007059//chromosome segregation;GO:0050896//response to stimulus;GO:0046483//heterocycle metabolic process;GO:0032502//developmental process;GO:0006139//nucleobase-containing compound metabolic process;GO:0006725//cellular aromatic compound metabolic process;GO:0006259//DNA metabolic process;GO:0048869//cellular developmental process;GO:0051301//cell division;GO:0071840//cellular component org…
ENSMUSG00000017754	104.5	1226	37.4125	229.306	2.61568	4.32e-56	5.23e-53	yes	Pltp	phospholipid transfer protein [Source:MGI Symbol;Acc:MGI:103151]	Organismal Systems	Endocrine system	ko03320//PPAR signaling pathway	K08761	GO:0032991//macromolecular complex;GO:0044421//extracellular region part;GO:0005615//extracellular space;GO:0005575//cellular_component;GO:0005576//extracellular region	GO:0005488//binding;GO:0008289//lipid binding;GO:0003674//molecular_function;GO:0043167//ion binding	GO:0071704//organic substance metabolic process;GO:0044281//small molecule metabolic process;GO:0009058//biosynthetic process;GO:0006928//movement of cell or subcellular component;GO:0051234//establishment of localization;GO:0009987//cellular process;GO:0051674//localization of cell;GO:0008152//metabolic process;GO:0044710//single-organism metabolic process;GO:0044699//single-organism process;GO:…
ENSMUSG00000005087	29.75	387	13.5975	83.154	2.61244	9.85e-43	6.41e-40	yes	Cd44	CD44 antigen [Source:MGI Symbol;Acc:MGI:88338]	Environmental Information Processing;Human Diseases;Organismal Systems	Immune system;Cancers;Infectious diseases;Signaling molecules and interaction	ko05169//Epstein-Barr virus infection;ko05205//Proteoglycans in cancer;ko05206//MicroRNAs in cancer;ko04640//Hematopoietic cell lineage;ko04512//ECM-receptor interaction	K06256	GO:0012505//endomembrane system;GO:0044444//cytoplasmic part;GO:0043226//organelle;GO:0016020//membrane;GO:0043229//intracellular organelle;GO:0043231//intracellular membrane-bounded organelle;GO:0044424//intracellular part;GO:0071944//cell periphery;GO:0005886//plasma membrane;GO:0005575//cellular_component;GO:0044464//cell part;GO:0005794//Golgi apparatus;GO:0005622//intracellular;GO:0032991//m…	GO:0003674//molecular_function;GO:0005488//binding;GO:0043167//ion binding	GO:0032989//cellular component morphogenesis;GO:0007155//cell adhesion;GO:0009653//anatomical structure morphogenesis;GO:0044767//single-organism developmental process;GO:0040011//locomotion;GO:0044238//primary metabolic process;GO:0006950//response to stress;GO:0022610//biological adhesion;GO:0043170//macromolecule metabolic process;GO:0007165//signal transduction;GO:0048870//cell motility;GO:00…
ENSMUSG00000039323	18.52	245.484	10.3575	63.15	2.60811	1.49e-21	1.59e-19	yes	Igfbp2	insulin-like growth factor binding protein 2 [Source:MGI Symbol;Acc:MGI:96437]	-	-	-	-	GO:0005622//intracellular;GO:0031410//cytoplasmic vesicle;GO:0044464//cell part;GO:0044421//extracellular region part;GO:0043229//intracellular organelle;GO:0044444//cytoplasmic part;GO:0071944//cell periphery;GO:0005737//cytoplasm;GO:0005623//cell;GO:0005575//cellular_component;GO:0044424//intracellular part;GO:0043226//organelle;GO:0031982//vesicle;GO:0016020//membrane;GO:0005615//extracellular…	GO:0003674//molecular_function	GO:0050794//regulation of cellular process;GO:0044700//single organism signaling;GO:0022610//biological adhesion;GO:0051716//cellular response to stimulus;GO:0000003//reproduction;GO:0040007//growth;GO:0007154//cell communication;GO:0009987//cellular process;GO:0023052//signaling;GO:0002376//immune system process;GO:0044763//single-organism cellular process;GO:0044767//single-organism development…
[truncated: 1,554 more rows]
