# Supplementary material for: The secreted micropeptide C4orf48 enhances renal fibrosis via an RNA-binding mechanism
Source: J Clin Invest. 2024 Apr 16;134(10):e178392. doi: 10.1172/JCI178392 (PMC11093611; doi:10.1172/JCI178392)
Supplement: Supplemental table 3 [file jci-134-178392-s184.xlsx]

## Sheet: Control-vs-DN.C
			Supplementary Table S3 Control (age-matched Nos3-/-) vs Nos3-/-DN gene ontology enrichment analysis (Ribo-seq): Cellular Components
GO ID	Description	GeneRatio (1915)	BgRatio (20775)	pvalue	p.adjust	geneID
GO:0005576	extracellular region	471	2314	2.93795e-69	1.73339e-67	ENSMUSG00000000632;ENSMUSG00000000693;ENSMUSG00000000753;ENSMUSG00000000889;ENSMUSG00000000901;ENSMUSG00000000957;ENSMUSG00000001025;ENSMUSG00000001119;ENSMUSG00000001123;ENSMUSG00000001128;ENSMUSG00000001131;ENSMUSG00000001435;ENSMUSG00000001506;ENSMUSG00000001741;ENSMUSG00000001870;ENSMUSG00000001930;ENSMUSG00000002058;ENSMUSG00000002274;ENSMUSG00000002289;ENSMUSG00000002602;ENSMUSG00000002603;…
GO:0005615	extracellular space	347	1518	3.38226e-62	6.65177e-61	ENSMUSG00000000693;ENSMUSG00000000753;ENSMUSG00000000889;ENSMUSG00000000957;ENSMUSG00000001119;ENSMUSG00000001131;ENSMUSG00000001435;ENSMUSG00000001506;ENSMUSG00000001741;ENSMUSG00000001870;ENSMUSG00000002274;ENSMUSG00000002289;ENSMUSG00000002602;ENSMUSG00000002603;ENSMUSG00000002808;ENSMUSG00000002985;ENSMUSG00000003206;ENSMUSG00000003617;ENSMUSG00000004098;ENSMUSG00000004473;ENSMUSG00000005124;…
GO:0044421	extracellular region part	347	1518	3.38226e-62	6.65177e-61	ENSMUSG00000000693;ENSMUSG00000000753;ENSMUSG00000000889;ENSMUSG00000000957;ENSMUSG00000001119;ENSMUSG00000001131;ENSMUSG00000001435;ENSMUSG00000001506;ENSMUSG00000001741;ENSMUSG00000001870;ENSMUSG00000002274;ENSMUSG00000002289;ENSMUSG00000002602;ENSMUSG00000002603;ENSMUSG00000002808;ENSMUSG00000002985;ENSMUSG00000003206;ENSMUSG00000003617;ENSMUSG00000004098;ENSMUSG00000004473;ENSMUSG00000005124;…
GO:0031012	extracellular matrix	159	440	2.83654e-55	4.1839e-54	ENSMUSG00000000753;ENSMUSG00000000901;ENSMUSG00000000957;ENSMUSG00000001025;ENSMUSG00000001119;ENSMUSG00000001123;ENSMUSG00000001131;ENSMUSG00000001435;ENSMUSG00000001506;ENSMUSG00000001741;ENSMUSG00000001870;ENSMUSG00000001930;ENSMUSG00000002603;ENSMUSG00000004098;ENSMUSG00000005124;ENSMUSG00000005397;ENSMUSG00000006369;ENSMUSG00000006403;ENSMUSG00000006522;ENSMUSG00000009281;ENSMUSG00000011256;…
GO:0005886	plasma membrane	723	5853	9.61843e-22	9.38964e-21	ENSMUSG00000000154;ENSMUSG00000000290;ENSMUSG00000000301;ENSMUSG00000000325;ENSMUSG00000000409;ENSMUSG00000000555;ENSMUSG00000000632;ENSMUSG00000000682;ENSMUSG00000000791;ENSMUSG00000000957;ENSMUSG00000000958;ENSMUSG00000001025;ENSMUSG00000001119;ENSMUSG00000001228;ENSMUSG00000001281;ENSMUSG00000001507;ENSMUSG00000001739;ENSMUSG00000001741;ENSMUSG00000001750;ENSMUSG00000002033;ENSMUSG00000002565;…
GO:0016020	membrane	723	5853	9.61843e-22	9.38964e-21	ENSMUSG00000000154;ENSMUSG00000000290;ENSMUSG00000000301;ENSMUSG00000000325;ENSMUSG00000000409;ENSMUSG00000000555;ENSMUSG00000000632;ENSMUSG00000000682;ENSMUSG00000000791;ENSMUSG00000000957;ENSMUSG00000000958;ENSMUSG00000001025;ENSMUSG00000001119;ENSMUSG00000001228;ENSMUSG00000001281;ENSMUSG00000001507;ENSMUSG00000001739;ENSMUSG00000001741;ENSMUSG00000001750;ENSMUSG00000002033;ENSMUSG00000002565;…
GO:0071944	cell periphery	723	5856	1.11402e-21	9.38964e-21	ENSMUSG00000000154;ENSMUSG00000000290;ENSMUSG00000000301;ENSMUSG00000000325;ENSMUSG00000000409;ENSMUSG00000000555;ENSMUSG00000000632;ENSMUSG00000000682;ENSMUSG00000000791;ENSMUSG00000000957;ENSMUSG00000000958;ENSMUSG00000001025;ENSMUSG00000001119;ENSMUSG00000001228;ENSMUSG00000001281;ENSMUSG00000001507;ENSMUSG00000001739;ENSMUSG00000001741;ENSMUSG00000001750;ENSMUSG00000002033;ENSMUSG00000002565;…
GO:0005737	cytoplasm	1097	10527	6.71624e-10	4.95323e-09	ENSMUSG00000000154;ENSMUSG00000000184;ENSMUSG00000000301;ENSMUSG00000000325;ENSMUSG00000000409;ENSMUSG00000000416;ENSMUSG00000000555;ENSMUSG00000000632;ENSMUSG00000000693;ENSMUSG00000000753;ENSMUSG00000000889;ENSMUSG00000000957;ENSMUSG00000001020;ENSMUSG00000001025;ENSMUSG00000001123;ENSMUSG00000001228;ENSMUSG00000001473;ENSMUSG00000001506;ENSMUSG00000001507;ENSMUSG00000001525;ENSMUSG00000001555;…
GO:0031410	cytoplasmic vesicle	232	1732	1.5931e-09	9.39928e-09	ENSMUSG00000000409;ENSMUSG00000000416;ENSMUSG00000000555;ENSMUSG00000000753;ENSMUSG00000000889;ENSMUSG00000000957;ENSMUSG00000001228;ENSMUSG00000001506;ENSMUSG00000001930;ENSMUSG00000002458;ENSMUSG00000002603;ENSMUSG00000002985;ENSMUSG00000003153;ENSMUSG00000003283;ENSMUSG00000003346;ENSMUSG00000003379;ENSMUSG00000004552;ENSMUSG00000005220;ENSMUSG00000006469;ENSMUSG00000010051;ENSMUSG00000010435;…
GO:0031982	vesicle	232	1732	1.5931e-09	9.39928e-09	ENSMUSG00000000409;ENSMUSG00000000416;ENSMUSG00000000555;ENSMUSG00000000753;ENSMUSG00000000889;ENSMUSG00000000957;ENSMUSG00000001228;ENSMUSG00000001506;ENSMUSG00000001930;ENSMUSG00000002458;ENSMUSG00000002603;ENSMUSG00000002985;ENSMUSG00000003153;ENSMUSG00000003283;ENSMUSG00000003346;ENSMUSG00000003379;ENSMUSG00000004552;ENSMUSG00000005220;ENSMUSG00000006469;ENSMUSG00000010051;ENSMUSG00000010435;…
GO:0012505	endomembrane system	390	3310	3.91015e-08	2.09726e-07	ENSMUSG00000000154;ENSMUSG00000000184;ENSMUSG00000000301;ENSMUSG00000000555;ENSMUSG00000000632;ENSMUSG00000000889;ENSMUSG00000000957;ENSMUSG00000001025;ENSMUSG00000001506;ENSMUSG00000001525;ENSMUSG00000001555;ENSMUSG00000001930;ENSMUSG00000002732;ENSMUSG00000002985;ENSMUSG00000003051;ENSMUSG00000003283;ENSMUSG00000003346;ENSMUSG00000003379;ENSMUSG00000003484;ENSMUSG00000003779;ENSMUSG00000004035;…
GO:0044444	cytoplasmic part	797	7541	2.63116e-07	1.29365e-06	ENSMUSG00000000184;ENSMUSG00000000301;ENSMUSG00000000409;ENSMUSG00000000416;ENSMUSG00000000555;ENSMUSG00000000632;ENSMUSG00000000753;ENSMUSG00000000889;ENSMUSG00000000957;ENSMUSG00000001025;ENSMUSG00000001123;ENSMUSG00000001228;ENSMUSG00000001506;ENSMUSG00000001525;ENSMUSG00000001555;ENSMUSG00000001741;ENSMUSG00000001750;ENSMUSG00000001870;ENSMUSG00000001930;ENSMUSG00000002325;ENSMUSG00000002458;…
GO:0005783	endoplasmic reticulum	207	1638	1.09709e-06	4.97909e-06	ENSMUSG00000000301;ENSMUSG00000000555;ENSMUSG00000000632;ENSMUSG00000000889;ENSMUSG00000001506;ENSMUSG00000001555;ENSMUSG00000001930;ENSMUSG00000002732;ENSMUSG00000002985;ENSMUSG00000003484;ENSMUSG00000004035;ENSMUSG00000004044;ENSMUSG00000005973;ENSMUSG00000006313;ENSMUSG00000006800;ENSMUSG00000007783;ENSMUSG00000009092;ENSMUSG00000010830;ENSMUSG00000012187;ENSMUSG00000015340;ENSMUSG00000015950;…
GO:0000323	lytic vacuole	57	409	0.00107374	0.00422336	ENSMUSG00000002808;ENSMUSG00000002985;ENSMUSG00000003283;ENSMUSG00000010051;ENSMUSG00000010435;ENSMUSG00000011008;ENSMUSG00000016494;ENSMUSG00000017697;ENSMUSG00000018774;ENSMUSG00000020077;ENSMUSG00000020681;ENSMUSG00000021194;ENSMUSG00000022500;ENSMUSG00000024180;ENSMUSG00000024413;ENSMUSG00000024610;ENSMUSG00000024620;ENSMUSG00000024659;ENSMUSG00000024737;ENSMUSG00000024910;ENSMUSG00000025473;…
GO:0005764	lysosome	57	409	0.00107374	0.00422336	ENSMUSG00000002808;ENSMUSG00000002985;ENSMUSG00000003283;ENSMUSG00000010051;ENSMUSG00000010435;ENSMUSG00000011008;ENSMUSG00000016494;ENSMUSG00000017697;ENSMUSG00000018774;ENSMUSG00000020077;ENSMUSG00000020681;ENSMUSG00000021194;ENSMUSG00000022500;ENSMUSG00000024180;ENSMUSG00000024413;ENSMUSG00000024610;ENSMUSG00000024620;ENSMUSG00000024659;ENSMUSG00000024737;ENSMUSG00000024910;ENSMUSG00000025473;…
GO:0005794	Golgi apparatus	157	1377	0.00273766	0.0100951	ENSMUSG00000000555;ENSMUSG00000001506;ENSMUSG00000002985;ENSMUSG00000003051;ENSMUSG00000003283;ENSMUSG00000003779;ENSMUSG00000005087;ENSMUSG00000006800;ENSMUSG00000010830;ENSMUSG00000011256;ENSMUSG00000013418;ENSMUSG00000013846;ENSMUSG00000013921;ENSMUSG00000015340;ENSMUSG00000015950;ENSMUSG00000016179;ENSMUSG00000016918;ENSMUSG00000017344;ENSMUSG00000018417;ENSMUSG00000019997;ENSMUSG00000020077;…
GO:0005768	endosome	92	762	0.00435954	0.0151302	ENSMUSG00000000957;ENSMUSG00000002985;ENSMUSG00000003346;ENSMUSG00000003379;ENSMUSG00000004552;ENSMUSG00000011008;ENSMUSG00000013611;ENSMUSG00000013921;ENSMUSG00000018417;ENSMUSG00000018774;ENSMUSG00000019843;ENSMUSG00000020388;ENSMUSG00000020681;ENSMUSG00000021070;ENSMUSG00000021596;ENSMUSG00000021795;ENSMUSG00000021950;ENSMUSG00000022303;ENSMUSG00000022372;ENSMUSG00000022500;ENSMUSG00000024013;…
GO:0005623	cell	1612	17077	0.00890544	0.0291901	ENSMUSG00000000093;ENSMUSG00000000154;ENSMUSG00000000184;ENSMUSG00000000290;ENSMUSG00000000301;ENSMUSG00000000325;ENSMUSG00000000409;ENSMUSG00000000416;ENSMUSG00000000555;ENSMUSG00000000567;ENSMUSG00000000632;ENSMUSG00000000682;ENSMUSG00000000693;ENSMUSG00000000753;ENSMUSG00000000791;ENSMUSG00000000889;ENSMUSG00000000957;ENSMUSG00000000958;ENSMUSG00000001020;ENSMUSG00000001025;ENSMUSG00000001119;…
GO:0005856	cytoskeleton	237	2272	0.0199455	0.0600353	ENSMUSG00000000409;ENSMUSG00000000889;ENSMUSG00000000957;ENSMUSG00000001349;ENSMUSG00000001473;ENSMUSG00000001525;ENSMUSG00000002055;ENSMUSG00000002058;ENSMUSG00000002068;ENSMUSG00000002565;ENSMUSG00000002983;ENSMUSG00000002985;ENSMUSG00000003283;ENSMUSG00000003346;ENSMUSG00000003779;ENSMUSG00000004040;ENSMUSG00000004187;ENSMUSG00000004665;ENSMUSG00000004891;ENSMUSG00000004951;ENSMUSG00000005220;…
GO:0005773	vacuole	61	509	0.0203509	0.0600353	ENSMUSG00000001750;ENSMUSG00000002808;ENSMUSG00000002985;ENSMUSG00000003283;ENSMUSG00000010051;ENSMUSG00000010435;ENSMUSG00000011008;ENSMUSG00000016494;ENSMUSG00000017697;ENSMUSG00000018774;ENSMUSG00000020077;ENSMUSG00000020681;ENSMUSG00000021194;ENSMUSG00000022500;ENSMUSG00000024180;ENSMUSG00000024413;ENSMUSG00000024610;ENSMUSG00000024620;ENSMUSG00000024659;ENSMUSG00000024737;ENSMUSG00000024910;…
GO:0005694	chromosome	120	1113	0.0380319	0.106851	ENSMUSG00000000184;ENSMUSG00000001228;ENSMUSG00000001288;ENSMUSG00000002055;ENSMUSG00000002111;ENSMUSG00000003824;ENSMUSG00000004040;ENSMUSG00000005470;ENSMUSG00000005583;ENSMUSG00000006585;ENSMUSG00000007080;ENSMUSG00000017146;ENSMUSG00000017716;ENSMUSG00000020427;ENSMUSG00000020897;ENSMUSG00000020914;ENSMUSG00000021255;ENSMUSG00000021356;ENSMUSG00000021701;ENSMUSG00000021958;ENSMUSG00000022034;…
GO:0005622	intracellular	1325	14025	0.0518041	0.138929	ENSMUSG00000000093;ENSMUSG00000000154;ENSMUSG00000000184;ENSMUSG00000000301;ENSMUSG00000000325;ENSMUSG00000000409;ENSMUSG00000000416;ENSMUSG00000000555;ENSMUSG00000000567;ENSMUSG00000000632;ENSMUSG00000000693;ENSMUSG00000000753;ENSMUSG00000000889;ENSMUSG00000000957;ENSMUSG00000001020;ENSMUSG00000001025;ENSMUSG00000001123;ENSMUSG00000001228;ENSMUSG00000001288;ENSMUSG00000001349;ENSMUSG00000001473;…
GO:0044424	intracellular part	1261	13349	0.0662145	0.169855	ENSMUSG00000000093;ENSMUSG00000000154;ENSMUSG00000000184;ENSMUSG00000000301;ENSMUSG00000000325;ENSMUSG00000000409;ENSMUSG00000000416;ENSMUSG00000000555;ENSMUSG00000000567;ENSMUSG00000000632;ENSMUSG00000000693;ENSMUSG00000000753;ENSMUSG00000000889;ENSMUSG00000000957;ENSMUSG00000001020;ENSMUSG00000001025;ENSMUSG00000001123;ENSMUSG00000001228;ENSMUSG00000001288;ENSMUSG00000001349;ENSMUSG00000001473;…
GO:0044464	cell part	1584	16940	0.0861434	0.211769	ENSMUSG00000000093;ENSMUSG00000000154;ENSMUSG00000000184;ENSMUSG00000000290;ENSMUSG00000000301;ENSMUSG00000000325;ENSMUSG00000000409;ENSMUSG00000000416;ENSMUSG00000000555;ENSMUSG00000000567;ENSMUSG00000000632;ENSMUSG00000000682;ENSMUSG00000000693;ENSMUSG00000000753;ENSMUSG00000000791;ENSMUSG00000000889;ENSMUSG00000000957;ENSMUSG00000000958;ENSMUSG00000001020;ENSMUSG00000001025;ENSMUSG00000001119;…
GO:0000228	nuclear chromosome	73	692	0.123168	0.290676	ENSMUSG00000001228;ENSMUSG00000001288;ENSMUSG00000002111;ENSMUSG00000003824;ENSMUSG00000004040;ENSMUSG00000005470;ENSMUSG00000005583;ENSMUSG00000007080;ENSMUSG00000017146;ENSMUSG00000017716;ENSMUSG00000020427;ENSMUSG00000020897;ENSMUSG00000020914;ENSMUSG00000021356;ENSMUSG00000021958;ENSMUSG00000022034;ENSMUSG00000022945;ENSMUSG00000024056;ENSMUSG00000024174;ENSMUSG00000024660;ENSMUSG00000026039;…
GO:0032991	macromolecular complex	491	5162	0.207293	0.470396	ENSMUSG00000000093;ENSMUSG00000000184;ENSMUSG00000000290;ENSMUSG00000000555;ENSMUSG00000000567;ENSMUSG00000000791;ENSMUSG00000001119;ENSMUSG00000001281;ENSMUSG00000001288;ENSMUSG00000001435;ENSMUSG00000001506;ENSMUSG00000001507;ENSMUSG00000001525;ENSMUSG00000001750;ENSMUSG00000001870;ENSMUSG00000002033;ENSMUSG00000002055;ENSMUSG00000002068;ENSMUSG00000002107;ENSMUSG00000002111;ENSMUSG00000002565;…
GO:0005829	cytosol	339	3563	0.259784	0.567677	ENSMUSG00000000184;ENSMUSG00000000409;ENSMUSG00000000957;ENSMUSG00000001025;ENSMUSG00000001123;ENSMUSG00000001525;ENSMUSG00000001555;ENSMUSG00000001741;ENSMUSG00000002325;ENSMUSG00000002699;ENSMUSG00000002763;ENSMUSG00000002769;ENSMUSG00000002983;ENSMUSG00000002985;ENSMUSG00000003051;ENSMUSG00000003283;ENSMUSG00000003500;ENSMUSG00000004035;ENSMUSG00000004040;ENSMUSG00000004044;ENSMUSG00000004328;…
GO:0005635	nuclear envelope	44	449	0.356779	0.69004	ENSMUSG00000000154;ENSMUSG00000000184;ENSMUSG00000001025;ENSMUSG00000001525;ENSMUSG00000002985;ENSMUSG00000005107;ENSMUSG00000005980;ENSMUSG00000015340;ENSMUSG00000019124;ENSMUSG00000020377;ENSMUSG00000020649;ENSMUSG00000020787;ENSMUSG00000022758;ENSMUSG00000023034;ENSMUSG00000024413;ENSMUSG00000025161;ENSMUSG00000026173;ENSMUSG00000026605;ENSMUSG00000026999;ENSMUSG00000027792;ENSMUSG00000029468;…
GO:0031967	organelle envelope	44	449	0.356779	0.69004	ENSMUSG00000000154;ENSMUSG00000000184;ENSMUSG00000001025;ENSMUSG00000001525;ENSMUSG00000002985;ENSMUSG00000005107;ENSMUSG00000005980;ENSMUSG00000015340;ENSMUSG00000019124;ENSMUSG00000020377;ENSMUSG00000020649;ENSMUSG00000020787;ENSMUSG00000022758;ENSMUSG00000023034;ENSMUSG00000024413;ENSMUSG00000025161;ENSMUSG00000026173;ENSMUSG00000026605;ENSMUSG00000026999;ENSMUSG00000027792;ENSMUSG00000029468;…
GO:0031975	envelope	44	449	0.356779	0.69004	ENSMUSG00000000154;ENSMUSG00000000184;ENSMUSG00000001025;ENSMUSG00000001525;ENSMUSG00000002985;ENSMUSG00000005107;ENSMUSG00000005980;ENSMUSG00000015340;ENSMUSG00000019124;ENSMUSG00000020377;ENSMUSG00000020649;ENSMUSG00000020787;ENSMUSG00000022758;ENSMUSG00000023034;ENSMUSG00000024413;ENSMUSG00000025161;ENSMUSG00000026173;ENSMUSG00000026605;ENSMUSG00000026999;ENSMUSG00000027792;ENSMUSG00000029468;…
GO:0043226	organelle	1122	12088	0.362564	0.69004	ENSMUSG00000000093;ENSMUSG00000000154;ENSMUSG00000000184;ENSMUSG00000000301;ENSMUSG00000000325;ENSMUSG00000000409;ENSMUSG00000000416;ENSMUSG00000000555;ENSMUSG00000000567;ENSMUSG00000000632;ENSMUSG00000000682;ENSMUSG00000000693;ENSMUSG00000000753;ENSMUSG00000000889;ENSMUSG00000000957;ENSMUSG00000001020;ENSMUSG00000001025;ENSMUSG00000001123;ENSMUSG00000001228;ENSMUSG00000001288;ENSMUSG00000001349;…
GO:0005811	lipid particle	8	75	0.387571	0.714584	ENSMUSG00000032231;ENSMUSG00000033192;ENSMUSG00000043421;ENSMUSG00000043931;ENSMUSG00000046402;ENSMUSG00000056220;ENSMUSG00000056973;ENSMUSG00000075296
GO:0005777	peroxisome	14	141	0.426499	0.740101	ENSMUSG00000002763;ENSMUSG00000020826;ENSMUSG00000022679;ENSMUSG00000024349;ENSMUSG00000026728;ENSMUSG00000027359;ENSMUSG00000027674;ENSMUSG00000029499;ENSMUSG00000034593;ENSMUSG00000036943;ENSMUSG00000039653;ENSMUSG00000044350;ENSMUSG00000055782;ENSMUSG00000060317
GO:0042579	microbody	14	141	0.426499	0.740101	ENSMUSG00000002763;ENSMUSG00000020826;ENSMUSG00000022679;ENSMUSG00000024349;ENSMUSG00000026728;ENSMUSG00000027359;ENSMUSG00000027674;ENSMUSG00000029499;ENSMUSG00000034593;ENSMUSG00000036943;ENSMUSG00000039653;ENSMUSG00000044350;ENSMUSG00000055782;ENSMUSG00000060317
GO:0043229	intracellular organelle	1075	11698	0.573193	0.924896	ENSMUSG00000000093;ENSMUSG00000000154;ENSMUSG00000000184;ENSMUSG00000000301;ENSMUSG00000000325;ENSMUSG00000000409;ENSMUSG00000000416;ENSMUSG00000000555;ENSMUSG00000000567;ENSMUSG00000000632;ENSMUSG00000000693;ENSMUSG00000000753;ENSMUSG00000000889;ENSMUSG00000000957;ENSMUSG00000001020;ENSMUSG00000001025;ENSMUSG00000001123;ENSMUSG00000001228;ENSMUSG00000001288;ENSMUSG00000001349;ENSMUSG00000001473;…
GO:0043228	non-membrane-bounded organelle	375	4100	0.580019	0.924896	ENSMUSG00000000184;ENSMUSG00000000409;ENSMUSG00000000889;ENSMUSG00000000957;ENSMUSG00000001228;ENSMUSG00000001288;ENSMUSG00000001349;ENSMUSG00000001473;ENSMUSG00000001525;ENSMUSG00000002055;ENSMUSG00000002058;ENSMUSG00000002068;ENSMUSG00000002111;ENSMUSG00000002565;ENSMUSG00000002983;ENSMUSG00000002985;ENSMUSG00000003283;ENSMUSG00000003346;ENSMUSG00000003779;ENSMUSG00000003824;ENSMUSG00000004040;…
GO:0043232	intracellular non-membrane-bounded organelle	375	4100	0.580019	0.924896	ENSMUSG00000000184;ENSMUSG00000000409;ENSMUSG00000000889;ENSMUSG00000000957;ENSMUSG00000001228;ENSMUSG00000001288;ENSMUSG00000001349;ENSMUSG00000001473;ENSMUSG00000001525;ENSMUSG00000002055;ENSMUSG00000002058;ENSMUSG00000002068;ENSMUSG00000002111;ENSMUSG00000002565;ENSMUSG00000002983;ENSMUSG00000002985;ENSMUSG00000003283;ENSMUSG00000003346;ENSMUSG00000003779;ENSMUSG00000003824;ENSMUSG00000004040;…
GO:0043227	membrane-bounded organelle	908	10186	0.934215	1	ENSMUSG00000000093;ENSMUSG00000000154;ENSMUSG00000000184;ENSMUSG00000000301;ENSMUSG00000000325;ENSMUSG00000000555;ENSMUSG00000000567;ENSMUSG00000000632;ENSMUSG00000000693;ENSMUSG00000000889;ENSMUSG00000000957;ENSMUSG00000001020;ENSMUSG00000001025;ENSMUSG00000001123;ENSMUSG00000001228;ENSMUSG00000001288;ENSMUSG00000001506;ENSMUSG00000001525;ENSMUSG00000001555;ENSMUSG00000001741;ENSMUSG00000001750;…
GO:0043231	intracellular membrane-bounded organelle	908	10186	0.934215	1	ENSMUSG00000000093;ENSMUSG00000000154;ENSMUSG00000000184;ENSMUSG00000000301;ENSMUSG00000000325;ENSMUSG00000000555;ENSMUSG00000000567;ENSMUSG00000000632;ENSMUSG00000000693;ENSMUSG00000000889;ENSMUSG00000000957;ENSMUSG00000001020;ENSMUSG00000001025;ENSMUSG00000001123;ENSMUSG00000001228;ENSMUSG00000001288;ENSMUSG00000001506;ENSMUSG00000001525;ENSMUSG00000001555;ENSMUSG00000001741;ENSMUSG00000001750;…
GO:0005815	microtubule organizing center	49	706	0.988328	1	ENSMUSG00000000409;ENSMUSG00000000889;ENSMUSG00000002055;ENSMUSG00000002058;ENSMUSG00000002068;ENSMUSG00000002983;ENSMUSG00000006398;ENSMUSG00000009115;ENSMUSG00000017146;ENSMUSG00000017716;ENSMUSG00000019942;ENSMUSG00000020330;ENSMUSG00000020897;ENSMUSG00000020901;ENSMUSG00000020914;ENSMUSG00000021701;ENSMUSG00000023043;ENSMUSG00000024056;ENSMUSG00000025880;ENSMUSG00000026605;ENSMUSG00000026622;…
GO:0015630	microtubule cytoskeleton	49	706	0.988328	1	ENSMUSG00000000409;ENSMUSG00000000889;ENSMUSG00000002055;ENSMUSG00000002058;ENSMUSG00000002068;ENSMUSG00000002983;ENSMUSG00000006398;ENSMUSG00000009115;ENSMUSG00000017146;ENSMUSG00000017716;ENSMUSG00000019942;ENSMUSG00000020330;ENSMUSG00000020897;ENSMUSG00000020901;ENSMUSG00000020914;ENSMUSG00000021701;ENSMUSG00000023043;ENSMUSG00000024056;ENSMUSG00000025880;ENSMUSG00000026605;ENSMUSG00000026622;…
GO:0044430	cytoskeletal part	49	706	0.988328	1	ENSMUSG00000000409;ENSMUSG00000000889;ENSMUSG00000002055;ENSMUSG00000002058;ENSMUSG00000002068;ENSMUSG00000002983;ENSMUSG00000006398;ENSMUSG00000009115;ENSMUSG00000017146;ENSMUSG00000017716;ENSMUSG00000019942;ENSMUSG00000020330;ENSMUSG00000020897;ENSMUSG00000020901;ENSMUSG00000020914;ENSMUSG00000021701;ENSMUSG00000023043;ENSMUSG00000024056;ENSMUSG00000025880;ENSMUSG00000026605;ENSMUSG00000026622;…
GO:0005654	nucleoplasm	222	2849	0.998252	1	ENSMUSG00000000184;ENSMUSG00000000567;ENSMUSG00000001228;ENSMUSG00000001288;ENSMUSG00000001741;ENSMUSG00000002068;ENSMUSG00000002111;ENSMUSG00000002983;ENSMUSG00000003051;ENSMUSG00000003283;ENSMUSG00000003779;ENSMUSG00000003824;ENSMUSG00000004040;ENSMUSG00000004328;ENSMUSG00000005220;ENSMUSG00000005410;ENSMUSG00000005470;ENSMUSG00000005583;ENSMUSG00000006378;ENSMUSG00000006398;ENSMUSG00000006403;…
GO:0044428	nuclear part	319	3978	0.998553	1	ENSMUSG00000000154;ENSMUSG00000000184;ENSMUSG00000000567;ENSMUSG00000001025;ENSMUSG00000001228;ENSMUSG00000001288;ENSMUSG00000001525;ENSMUSG00000001741;ENSMUSG00000002068;ENSMUSG00000002111;ENSMUSG00000002983;ENSMUSG00000002985;ENSMUSG00000003051;ENSMUSG00000003283;ENSMUSG00000003779;ENSMUSG00000003824;ENSMUSG00000004040;ENSMUSG00000004328;ENSMUSG00000005107;ENSMUSG00000005220;ENSMUSG00000005410;…
GO:0005739	mitochondrion	126	1745	0.999177	1	ENSMUSG00000000301;ENSMUSG00000001750;ENSMUSG00000001870;ENSMUSG00000003526;ENSMUSG00000004040;ENSMUSG00000004044;ENSMUSG00000004328;ENSMUSG00000005360;ENSMUSG00000006378;ENSMUSG00000007783;ENSMUSG00000015340;ENSMUSG00000015721;ENSMUSG00000017146;ENSMUSG00000019232;ENSMUSG00000019763;ENSMUSG00000019843;ENSMUSG00000019942;ENSMUSG00000020108;ENSMUSG00000020256;ENSMUSG00000022026;ENSMUSG00000022037;…
GO:0031974	membrane-enclosed lumen	283	3687	0.99988	1	ENSMUSG00000000184;ENSMUSG00000000567;ENSMUSG00000001228;ENSMUSG00000001288;ENSMUSG00000001741;ENSMUSG00000002068;ENSMUSG00000002111;ENSMUSG00000002983;ENSMUSG00000003051;ENSMUSG00000003283;ENSMUSG00000003779;ENSMUSG00000003824;ENSMUSG00000004040;ENSMUSG00000004328;ENSMUSG00000005220;ENSMUSG00000005410;ENSMUSG00000005470;ENSMUSG00000005583;ENSMUSG00000006219;ENSMUSG00000006378;ENSMUSG00000006398;…
GO:0031981	nuclear lumen	283	3687	0.99988	1	ENSMUSG00000000184;ENSMUSG00000000567;ENSMUSG00000001228;ENSMUSG00000001288;ENSMUSG00000001741;ENSMUSG00000002068;ENSMUSG00000002111;ENSMUSG00000002983;ENSMUSG00000003051;ENSMUSG00000003283;ENSMUSG00000003779;ENSMUSG00000003824;ENSMUSG00000004040;ENSMUSG00000004328;ENSMUSG00000005220;ENSMUSG00000005410;ENSMUSG00000005470;ENSMUSG00000005583;ENSMUSG00000006219;ENSMUSG00000006378;ENSMUSG00000006398;…
GO:0043233	organelle lumen	283	3687	0.99988	1	ENSMUSG00000000184;ENSMUSG00000000567;ENSMUSG00000001228;ENSMUSG00000001288;ENSMUSG00000001741;ENSMUSG00000002068;ENSMUSG00000002111;ENSMUSG00000002983;ENSMUSG00000003051;ENSMUSG00000003283;ENSMUSG00000003779;ENSMUSG00000003824;ENSMUSG00000004040;ENSMUSG00000004328;ENSMUSG00000005220;ENSMUSG00000005410;ENSMUSG00000005470;ENSMUSG00000005583;ENSMUSG00000006219;ENSMUSG00000006378;ENSMUSG00000006398;…
GO:0070013	intracellular organelle lumen	283	3687	0.99988	1	ENSMUSG00000000184;ENSMUSG00000000567;ENSMUSG00000001228;ENSMUSG00000001288;ENSMUSG00000001741;ENSMUSG00000002068;ENSMUSG00000002111;ENSMUSG00000002983;ENSMUSG00000003051;ENSMUSG00000003283;ENSMUSG00000003779;ENSMUSG00000003824;ENSMUSG00000004040;ENSMUSG00000004328;ENSMUSG00000005220;ENSMUSG00000005410;ENSMUSG00000005470;ENSMUSG00000005583;ENSMUSG00000006219;ENSMUSG00000006378;ENSMUSG00000006398;…
GO:0005730	nucleolus	51	887	0.999959	1	ENSMUSG00000000184;ENSMUSG00000006219;ENSMUSG00000015721;ENSMUSG00000020914;ENSMUSG00000021958;ENSMUSG00000023043;ENSMUSG00000023067;ENSMUSG00000024691;ENSMUSG00000024732;ENSMUSG00000024803;ENSMUSG00000025422;ENSMUSG00000025784;ENSMUSG00000025880;ENSMUSG00000026104;ENSMUSG00000026429;ENSMUSG00000026480;ENSMUSG00000026536;ENSMUSG00000026622;ENSMUSG00000026628;ENSMUSG00000027306;ENSMUSG00000028312;…
GO:0044422	organelle part	343	4442	0.999967	1	ENSMUSG00000000154;ENSMUSG00000000184;ENSMUSG00000000409;ENSMUSG00000000567;ENSMUSG00000000889;ENSMUSG00000001025;ENSMUSG00000001228;ENSMUSG00000001288;ENSMUSG00000001525;ENSMUSG00000001741;ENSMUSG00000002055;ENSMUSG00000002058;ENSMUSG00000002068;ENSMUSG00000002111;ENSMUSG00000002983;ENSMUSG00000002985;ENSMUSG00000003051;ENSMUSG00000003283;ENSMUSG00000003779;ENSMUSG00000003824;ENSMUSG00000004040;…
GO:0044446	intracellular organelle part	343	4442	0.999967	1	ENSMUSG00000000154;ENSMUSG00000000184;ENSMUSG00000000409;ENSMUSG00000000567;ENSMUSG00000000889;ENSMUSG00000001025;ENSMUSG00000001228;ENSMUSG00000001288;ENSMUSG00000001525;ENSMUSG00000001741;ENSMUSG00000002055;ENSMUSG00000002058;ENSMUSG00000002068;ENSMUSG00000002111;ENSMUSG00000002983;ENSMUSG00000002985;ENSMUSG00000003051;ENSMUSG00000003283;ENSMUSG00000003779;ENSMUSG00000003824;ENSMUSG00000004040;…
GO:0005634	nucleus	542	6734	0.999979	1	ENSMUSG00000000093;ENSMUSG00000000154;ENSMUSG00000000184;ENSMUSG00000000325;ENSMUSG00000000567;ENSMUSG00000000693;ENSMUSG00000000957;ENSMUSG00000001020;ENSMUSG00000001025;ENSMUSG00000001123;ENSMUSG00000001228;ENSMUSG00000001288;ENSMUSG00000001525;ENSMUSG00000001741;ENSMUSG00000002068;ENSMUSG00000002107;ENSMUSG00000002111;ENSMUSG00000002325;ENSMUSG00000002393;ENSMUSG00000002603;ENSMUSG00000002983;…
GO:0005929	cilium	26	576	0.999995	1	ENSMUSG00000000682;ENSMUSG00000002763;ENSMUSG00000019027;ENSMUSG00000020681;ENSMUSG00000020990;ENSMUSG00000022378;ENSMUSG00000024659;ENSMUSG00000026301;ENSMUSG00000026567;ENSMUSG00000026605;ENSMUSG00000026649;ENSMUSG00000027254;ENSMUSG00000027496;ENSMUSG00000028125;ENSMUSG00000030688;ENSMUSG00000034593;ENSMUSG00000035910;ENSMUSG00000037541;ENSMUSG00000040860;ENSMUSG00000040899;ENSMUSG00000047910;…
GO:0042995	cell projection	26	576	0.999995	1	ENSMUSG00000000682;ENSMUSG00000002763;ENSMUSG00000019027;ENSMUSG00000020681;ENSMUSG00000020990;ENSMUSG00000022378;ENSMUSG00000024659;ENSMUSG00000026301;ENSMUSG00000026567;ENSMUSG00000026605;ENSMUSG00000026649;ENSMUSG00000027254;ENSMUSG00000027496;ENSMUSG00000028125;ENSMUSG00000030688;ENSMUSG00000034593;ENSMUSG00000035910;ENSMUSG00000037541;ENSMUSG00000040860;ENSMUSG00000040899;ENSMUSG00000047910;…
GO:0005840	ribosome	3	254	1	1	ENSMUSG00000022548;ENSMUSG00000069917;ENSMUSG00000069919
GO:0030529	intracellular ribonucleoprotein complex	3	254	1	1	ENSMUSG00000022548;ENSMUSG00000069917;ENSMUSG00000069919
GO:1990904	ribonucleoprotein complex	3	254	1	1	ENSMUSG00000022548;ENSMUSG00000069917;ENSMUSG00000069919
GO:0005575	cellular_component	1915	20775	1	1	ENSMUSG00000000093;ENSMUSG00000000154;ENSMUSG00000000184;ENSMUSG00000000290;ENSMUSG00000000301;ENSMUSG00000000318;ENSMUSG00000000325;ENSMUSG00000000409;ENSMUSG00000000416;ENSMUSG00000000555;ENSMUSG00000000567;ENSMUSG00000000632;ENSMUSG00000000682;ENSMUSG00000000693;ENSMUSG00000000753;ENSMUSG00000000791;ENSMUSG00000000889;ENSMUSG00000000901;ENSMUSG00000000957;ENSMUSG00000000958;ENSMUSG00000001020;…
USG00000069303;ENSMUSG00000069305;ENSMUSG00000069306;ENSMUSG00000069308;ENSMUSG00000069309;ENSMUSG00000069310;ENSMUSG00000069324;ENSMUSG00000069515;ENSMUSG00000069516;ENSMUSG00000069607;ENSMUSG00000069609;ENSMUSG00000069622;ENSMUSG00000069662;ENSMUSG00000069792;ENSMUSG00000069793;ENSMUSG00000069833;ENSMUSG00000069874;ENSMUSG00000069892;ENSMUSG00000069917;ENSMUSG00000069919;ENSMUSG00000069920;ENSM…
