# Supplementary material for: The secreted micropeptide C4orf48 enhances renal fibrosis via an RNA-binding mechanism
Source: J Clin Invest. 2024 Apr 16;134(10):e178392. doi: 10.1172/JCI178392 (PMC11093611; doi:10.1172/JCI178392)
Supplement: Supplemental table 6 [file jci-134-178392-s187.xlsx]

## Sheet: summary
	Supplementary Table S6 IP/MS identified Cf48 interacting proteins
蛋白编号	蛋白名称	基因名称	蛋白分子量（KDa）	蛋白打分值	序列覆盖率（%）	特异性肽段数目	肽段数目	二级谱图数目
Accession	Protein names	Gene names	MW [kDa]	Protein score	Sequence coverage (%)	# Unique Peptides	# Peptides	# PSMs
P0DMV9	Heat shock 70 kDa protein 1B	HSPA1B	70.009	1180.19	39.94	19	21	29
Q86YZ3	Hornerin	HRNR	282.228	1039.9	18.7	13	13	21
P14625	Endoplasmin	HSP90B1	92.4113	805.072	27.15	18	19	20
P07900	Heat shock protein HSP 90-alpha	HSP90AA1	84.6067	782.529	26.37	8	16	21
P52272	Heterogeneous nuclear ribonucleoprotein M	HNRNPM	77.4643	774.975	35.07	20	20	20
P10809	60 kDa heat shock protein, mitochondrial	HSPD1	61.0164	773.702	33.33	15	15	16
P07814	Bifunctional glutamate/proline--tRNA ligase	EPRS	170.483	752.161	17.2	18	18	18
P08238	Heat shock protein HSP 90-beta	HSP90AB1	83.2121	720.855	27.35	6	15	18
P11021	Endoplasmic reticulum chaperone BiP	HSPA5	72.2884	719.186	29.36	14	16	16
P19338	Nucleolin	NCL	76.5684	714.809	21.13	12	12	15
P78527	DNA-dependent protein kinase catalytic subunit	PRKDC	468.788	706.145	5.94	21	21	21
P11142	Heat shock cognate 71 kDa protein	HSPA8	70.8542	695.212	27.4	12	15	17
P38646	Stress-70 protein, mitochondrial	HSPA9	73.6348	693.779	29.75	15	15	16
Q9NZI8	Insulin-like growth factor 2 mRNA-binding protein 1	IGF2BP1	63.4412	656.154	26.69	11	12	15
Q4VCS5	Angiomotin	AMOT	118.013	639.793	20.02	18	18	18
P23246	Splicing factor, proline- and glutamine-rich	SFPQ	76.1016	616.506	21.92	13	14	16
P25705	ATP synthase subunit alpha, mitochondrial	ATP5F1A	59.7136	598.669	30.38	14	14	16
Q08211	ATP-dependent RNA helicase A	DHX9	140.869	557.994	14.8	16	16	16
P17844	Probable ATP-dependent RNA helicase DDX5	DDX5	69.1047	549.233	28.01	10	15	16
P27824	Calnexin	CANX	67.5259	538.155	25.17	13	13	14
P09651	Heterogeneous nuclear ribonucleoprotein A1	HNRNPA1	38.7231	531.978	29.84	7	10	11
Q92841	Probable ATP-dependent RNA helicase DDX17	DDX17	80.222	517.209	20.03	8	13	13
P41252	Isoleucine--tRNA ligase, cytoplasmic	IARS	144.406	515.622	13.87	12	12	12
P61247	40S ribosomal protein S3a	RPS3A	29.9257	501.836	37.5	10	10	16
P46777	60S ribosomal protein L5	RPL5	34.3407	463.402	29.29	7	7	11
P62424	60S ribosomal protein L7a	RPL7A	29.977	456.85	28.95	11	11	12
P26599	Polypyrimidine tract-binding protein 1	PTBP1	57.1856	456.232	18.08	7	7	8
Q15233	Non-POU domain-containing octamer-binding protein	NONO	54.1973	438.409	22.51	7	8	9
P68104	Elongation factor 1-alpha 1	EEF1A1	50.1091	435.984	25.97	9	9	11
P06748	Nucleophosmin	NPM1	32.5548	429.66	27.55	6	6	9
P12532	Creatine kinase U-type, mitochondrial	CKMT1A	47.0072	421.554	35.25	10	11	11
P06733	Alpha-enolase	ENO1	47.1393	419.46	25.58	10	10	11
P06576	ATP synthase subunit beta, mitochondrial	ATP5F1B	56.5246	399.727	25.52	9	9	11
O00571	ATP-dependent RNA helicase DDX3X	DDX3X	73.198	388.594	18.73	9	10	10
Q12905	Interleukin enhancer-binding factor 2	ILF2	43.0352	378.598	21.28	6	6	8
P11586	C-1-tetrahydrofolate synthase, cytoplasmic	MTHFD1	101.495	376.765	11.44	10	10	10
P61978	Heterogeneous nuclear ribonucleoprotein K	HNRNPK	50.9444	371.943	31.75	11	11	11
P31943	Heterogeneous nuclear ribonucleoprotein H	HNRNPH1	49.1984	371.443	24.5	6	9	11
P63244	Receptor of activated protein C kinase 1	RACK1	35.0546	370.153	33.44	9	9	9
P67809	Nuclease-sensitive element-binding protein 1	YBX1	35.9027	368.21	30.25	7	7	7
P05388	60S acidic ribosomal protein P0	RPLP0	34.2518	367.333	24.29	5	5	7
P09874	Poly [ADP-ribose] polymerase 1	PARP1	113.012	358.177	13.21	10	10	10
Q8NC51	Plasminogen activator inhibitor 1 RNA-binding protein	SERBP1	44.9385	353.942	31.86	9	9	10
P14618	Pyruvate kinase PKM	PKM	57.9	353.565	18.64	8	8	9
P05387	60S acidic ribosomal protein P2	RPLP2	11.6578	351.013	39.13	3	4	6
Q04695	Keratin, type I cytoskeletal 17	KRT17	48.076	349.038	19.91	3	10	11
Q12906	Interleukin enhancer-binding factor 3	ILF3	95.2791	348.996	9.51	8	8	9
O95831	Apoptosis-inducing factor 1, mitochondrial	AIFM1	66.8589	345.824	19.58	8	8	8
Q8N684	Cleavage and polyadenylation specificity factor subunit 7	CPSF7	52.0183	342.627	15.71	7	7	8
Q96DE0	U8 snoRNA-decapping enzyme	NUDT16	21.2601	337.656	34.36	7	7	8
O43809	Cleavage and polyadenylation specificity factor subunit 5	NUDT21	26.2107	330.815	32.16	7	7	8
P62701	40S ribosomal protein S4, X isoform	RPS4X	29.5791	319.382	39.92	11	11	11
P13639	Elongation factor 2	EEF2	95.277	318.092	13.17	9	9	9
P27635	60S ribosomal protein L10	RPL10	24.5879	312.8	30.84	5	5	8
Q9Y230	RuvB-like 2	RUVBL2	51.1246	311.261	20.95	8	8	8
P49411	Elongation factor Tu, mitochondrial	TUFM	49.5102	310.847	18.81	8	8	9
P02768	Serum albumin	ALB	69.3215	309.132	10.51	7	7	9
P11940	Polyadenylate-binding protein 1	PABPC1	70.6259	308.266	18.4	7	9	10
P43490	Nicotinamide phosphoribosyltransferase	NAMPT	55.4866	296.613	22.2	8	8	8
P22626	Heterogeneous nuclear ribonucleoproteins A2/B1	HNRNPA2B1	37.4067	294.007	12.46	3	6	8
Q07065	Cytoskeleton-associated protein 4	CKAP4	65.9827	292.618	15.12	7	7	7
Q00839	Heterogeneous nuclear ribonucleoprotein U	HNRNPU	90.528	292.203	8.12	4	4	5
P36578	60S ribosomal protein L4	RPL4	47.6674	288.324	24.36	8	8	8
P30050	60S ribosomal protein L12	RPL12	17.8075	288.085	43.03	5	5	6
P07195	L-lactate dehydrogenase B chain	LDHB	36.6151	284.257	23.95	5	7	7
P52292	Importin subunit alpha-1	KPNA2	57.8259	283.347	12.29	4	4	4
Q9H7D7	WD repeat-containing protein 26	WDR26	72.0787	282.944	12.86	7	7	7
Q9Y265	RuvB-like 1	RUVBL1	50.1963	278.894	19.08	6	6	7
P04843	Dolichyl-diphosphooligosaccharide--protein glycosyltransferase subunit 1	RPN1	68.5268	278.41	14	7	7	7
O43175	D-3-phosphoglycerate dehydrogenase	PHGDH	56.6144	275.926	12.38	5	5	5
P60842	Eukaryotic initiation factor 4A-I	EIF4A1	46.1246	274.781	14.29	5	6	7
P05141	ADP/ATP translocase 2	SLC25A5	32.8312	273.383	25.5	3	7	8
Q9NR30	Nucleolar RNA helicase 2	DDX21	87.2904	273.181	14.3	9	9	9
P50990	T-complex protein 1 subunit theta	CCT8	59.5825	271.622	12.96	6	6	6
P62753	40S ribosomal protein S6	RPS6	28.663	267.507	14.06	3	3	5
P46087	Probable 28S rRNA (cytosine(4447)-C(5))-methyltransferase	NOP2	89.2471	267.346	9.61	6	6	6
P26373	60S ribosomal protein L13	RPL13	24.2465	260.392	27.49	7	7	8
O43143	Pre-mRNA-splicing factor ATP-dependent RNA helicase DHX15	DHX15	90.8752	260.097	7.8	6	6	7
P62906	60S ribosomal protein L10a	RPL10A	24.8155	257.522	22.12	4	4	7
P52597	Heterogeneous nuclear ribonucleoprotein F	HNRNPF	45.6429	254.514	11.81	1	4	7
P23396	40S ribosomal protein S3	RPS3	26.6714	251.396	30.45	8	8	8
Q13283	Ras GTPase-activating protein-binding protein 1	G3BP1	52.1321	248.921	18.45	6	6	6
P18124	60S ribosomal protein L7	RPL7	29.2072	244.885	24.19	6	6	7
Q13162	Peroxiredoxin-4	PRDX4	30.5208	244.624	27.68	5	6	7
P62241	40S ribosomal protein S8	RPS8	24.1902	244.454	30.77	5	5	6
P62913	60S ribosomal protein L11	RPL11	20.2396	240.583	20.79	4	4	5
P15924	Desmoplakin	DSP	331.569	240.141	3.07	7	7	7
P26641	Elongation factor 1-gamma	EEF1G	50.0871	234.675	16.25	6	6	6
Q07955	Serine/arginine-rich splicing factor 1	SRSF1	27.7278	234.069	25.4	6	6	7
P08195	4F2 cell-surface antigen heavy chain	SLC3A2	67.9517	232.501	8.41	4	4	4
P12268	Inosine-5'-monophosphate dehydrogenase 2	IMPDH2	55.7696	232.403	18.29	6	6	6
P08865	40S ribosomal protein SA	RPSA	32.8334	228.303	20.68	5	5	5
P42167	Lamina-associated polypeptide 2, isoforms beta/gamma	TMPO	50.6395	226.821	18.06	6	6	6
P14868	Aspartate--tRNA ligase, cytoplasmic	DARS	57.1	226.028	13.77	7	7	7
P46781	40S ribosomal protein S9	RPS9	22.5776	225.971	27.84	6	6	6
O14980	Exportin-1	XPO1	123.306	225.685	6.26	6	6	6
P32969	60S ribosomal protein L9	RPL9	21.8498	225.349	18.75	4	4	6
P54136	Arginine--tRNA ligase, cytoplasmic	RARS	75.3309	224.836	9.24	5	5	5
P61353	60S ribosomal protein L27	RPL27	15.7877	224.744	41.91	5	5	7
P55060	Exportin-2	CSE1L	110.346	224.179	5.15	5	5	5
Q99623	Prohibitin-2	PHB2	33.2759	222.516	18.39	5	5	5
P12236	ADP/ATP translocase 3	SLC25A6	32.8452	222.315	22.82	2	6	6
Q92499	ATP-dependent RNA helicase DDX1	DDX1	82.3798	221.978	10.54	6	6	6
Q15084	Protein disulfide-isomerase A6	PDIA6	48.0913	220.389	20	7	7	7
Q9BQG0	Myb-binding protein 1A	MYBBP1A	148.762	217.531	5.27	6	6	6
P12277	Creatine kinase B-type	CKB	42.6173	213.085	17.85	5	5	5
Q5BLP8	Neuropeptide-like protein C4orf48	C4orf48	10.1632	211.807	33.68	4	4	6
P07910	Heterogeneous nuclear ribonucleoproteins C1/C2	HNRNPC	33.6495	211.56	14.71	5	5	5
Q13200	26S proteasome non-ATPase regulatory subunit 2	PSMD2	100.136	210.038	8.26	5	5	5
P04075	Fructose-bisphosphate aldolase A	ALDOA	39.3953	209.283	22.53	6	6	6
Q15019	Septin-2	SEPT2	41.4613	206.426	19.39	4	4	4
P22061	Protein-L-isoaspartate(D-aspartate) O-methyltransferase	PCMT1	24.6206	205.432	19.38	3	3	4
P78371	T-complex protein 1 subunit beta	CCT2	57.4521	202.869	15.33	6	6	6
P49368	T-complex protein 1 subunit gamma	CCT3	60.4953	202.869	11.01	5	5	5
P42704	Leucine-rich PPR motif-containing protein, mitochondrial	LRPPRC	157.805	199.617	5.67	6	6	6
P50402	Emerin	EMD	28.9759	197.256	19.69	4	4	4
Q07020	60S ribosomal protein L18	RPL18	21.6211	195.434	31.38	5	5	5
P12956	X-ray repair cross-complementing protein 6	XRCC6	69.7991	195.028	11.17	5	5	5
Q9P258	Protein RCC2	RCC2	56.0492	194.245	13.22	5	5	6
Q14974	Importin subunit beta-1	KPNB1	97.108	193.605	9.25	6	6	6
P56192	Methionine--tRNA ligase, cytoplasmic	MARS	101.052	193.372	5.44	4	4	4
P61313	60S ribosomal protein L15	RPL15	24.1311	192.686	28.43	5	5	5
P62277	40S ribosomal protein S13	RPS13	17.2117	191.794	17.88	4	4	6
Q9Y5B9	FACT complex subunit SPT16	SUPT16H	119.838	191.693	6.4	5	5	5
P21796	Voltage-dependent anion-selective channel protein 1	VDAC1	30.7536	191.353	23.32	4	5	5
Q6PKG0	La-related protein 1	LARP1	123.434	190.512	4.93	4	4	4
P62249	40S ribosomal protein S16	RPS16	16.435	189.827	26.03	4	4	4
Q9NVI7	ATPase family AAA domain-containing protein 3A	ATAD3A	71.3247	188.946	10.09	7	7	7
P18621	60S ribosomal protein L17	RPL17	21.3833	188.008	36.41	6	6	6
Q14697	Neutral alpha-glucosidase AB	GANAB	106.807	187.04	7.42	6	6	6
Q92574	Hamartin	TSC1	129.685	185.596	3.52	4	4	4
Q96S59	Ran-binding protein 9	RANBP9	77.798	184.689	8.92	5	5	5
Q7Z4V5	Hepatoma-derived growth factor-related protein 2	HDGFL2	74.2722	183.396	9.24	4	4	4
P27348	14-3-3 protein theta	YWHAQ	27.7468	182.784	17.55	2	4	4
P38919	Eukaryotic initiation factor 4A-III	EIF4A3	46.8412	182.706	11.44	3	4	5
P40429	60S ribosomal protein L13a	RPL13A	23.5624	182.698	26.11	6	6	6
P62750	60S ribosomal protein L23a	RPL23A	17.6841	182.541	20.51	4	4	5
P05386	60S acidic ribosomal protein P1	RPLP1	11.5067	182.482	28.95	1	2	3
P62917	60S ribosomal protein L8	RPL8	28.0073	180.19	10.51	2	2	3
A6NHL2	Tubulin alpha chain-like 3	TUBAL3	49.8767	180.165	7.85	1	3	3
P39019	40S ribosomal protein S19	RPS19	16.0505	179.307	26.9	4	4	4
P35232	Prohibitin	PHB	29.7859	175.925	15.07	4	4	4
P62081	40S ribosomal protein S7	RPS7	22.1133	175.028	18.04	3	3	4
Q13310	Polyadenylate-binding protein 4	PABPC4	70.7381	174.61	10.56	3	5	5
P62258	14-3-3 protein epsilon	YWHAE	29.1554	173.627	20.39	3	5	5
P14923	Junction plakoglobin	JUP	81.6927	173.531	6.58	4	4	4
P50914	60S ribosomal protein L14	RPL14	23.417	172.86	21.4	4	4	4
Q9NXV2	BTB/POZ domain-containing protein KCTD5	KCTD5	26.0761	172.784	17.52	3	3	4
P46782	40S ribosomal protein S5	RPS5	22.8621	172.631	30.39	5	5	5
Q8NE71	ATP-binding cassette sub-family F member 1	ABCF1	95.8665	170.501	5.8	4	4	4
Q9Y3I0	tRNA-splicing ligase RtcB homolog	RTCB	55.1749	169.803	12.67	5	5	5
O75489	NADH dehydrogenase [ubiquinone] iron-sulfur protein 3, mitochondrial	NDUFS3	30.2227	168.571	16.29	3	3	3
O94905	Erlin-2	ERLIN2	37.8155	168.072	13.57	4	4	4
P62280	40S ribosomal protein S11	RPS11	18.419	167.778	27.22	5	5	6
P30101	Protein disulfide-isomerase A3	PDIA3	56.7468	165.867	10.3	5	5	5
Q9P2J5	Leucine--tRNA ligase, cytoplasmic	LARS	134.379	165.513	4.08	5	5	5
P51149	Ras-related protein Rab-7a	RAB7A	23.4748	162.137	13.04	2	2	3
P62820	Ras-related protein Rab-1A	RAB1A	22.6634	160.043	16.59	2	3	3
Q16181	Septin-7	SEPT7	50.648	158.684	7.32	2	3	4
P13010	X-ray repair cross-complementing protein 5	XRCC5	82.6523	158.626	8.06	4	4	4
P26368	Splicing factor U2AF 65 kDa subunit	U2AF2	53.4672	158.533	8.84	4	4	4
P62888	60S ribosomal protein L30	RPL30	12.7757	157.361	40.87	3	3	4
Q01081	Splicing factor U2AF 35 kDa subunit	U2AF1	27.8545	156.739	13.75	3	3	3
P00492	Hypoxanthine-guanine phosphoribosyltransferase	HPRT1	24.5636	155.148	16.06	3	3	3
Q96HS1	Serine/threonine-protein phosphatase PGAM5, mitochondrial	PGAM5	31.9846	154.413	17.65	5	5	5
Q9UGP4	LIM domain-containing protein 1	LIMD1	72.1439	154	8.73	4	4	4
Q3ZCQ8	Mitochondrial import inner membrane translocase subunit TIM50	TIMM50	39.6215	153.953	18.41	5	5	5
Q9Y6M1	Insulin-like growth factor 2 mRNA-binding protein 2	IGF2BP2	66.0806	153.702	6.68	2	3	3
P83731	60S ribosomal protein L24	RPL24	17.7679	153.675	19.11	3	3	4
P15880	40S ribosomal protein S2	RPS2	31.3046	150.895	14.33	4	4	4
Q9BQ67	Glutamate-rich WD repeat-containing protein 1	GRWD1	49.3882	150.055	8.97	3	3	3
P12004	Proliferating cell nuclear antigen	PCNA	28.7503	149.825	9.2	2	2	2
P04406	Glyceraldehyde-3-phosphate dehydrogenase	GAPDH	36.0304	148.736	11.04	3	3	3
O14744	Protein arginine N-methyltransferase 5	PRMT5	72.6376	148.603	5.18	3	3	3
P41091	Eukaryotic translation initiation factor 2 subunit 3	EIF2S3	51.0772	142.827	11.02	4	4	4
P60866	40S ribosomal protein S20	RPS20	13.3643	142.478	25.21	3	3	4
P38159	RNA-binding motif protein, X chromosome	RBMX	42.3063	141.996	5.37	2	2	3
Q99459	Cell division cycle 5-like protein	CDC5L	92.1937	141.385	3.62	2	2	2
P47897	Glutamine--tRNA ligase	QARS	87.7429	141.221	5.94	4	4	4
P46778	60S ribosomal protein L21	RPL21	18.5531	141.203	16.25	2	2	3
Q14103	Heterogeneous nuclear ribonucleoprotein D0	HNRNPD	38.4103	139.107	10.14	2	3	3
O95373	Importin-7	IPO7	119.44	138.435	4.82	4	4	4
P49821	NADH dehydrogenase [ubiquinone] flavoprotein 1, mitochondrial	NDUFV1	50.7848	138.397	7.11	3	3	3
P22087	rRNA 2'-O-methyltransferase fibrillarin	FBL	33.7634	138.27	17.76	4	4	4
O15479	Melanoma-associated antigen B2	MAGEB2	35.2551	137.219	10.97	3	3	3
P51991	Heterogeneous nuclear ribonucleoprotein A3	HNRNPA3	39.5706	136.212	11.64	2	3	3
O95793	Double-stranded RNA-binding protein Staufen homolog 1	STAU1	63.1428	135.023	5.72	3	3	3
Q96PK6	RNA-binding protein 14	RBM14	69.4489	134.983	5.38	2	2	2
P62851	40S ribosomal protein S25	RPS25	13.7337	134.902	24	4	4	4
Q5D862	Filaggrin-2	FLG2	247.928	134.527	3.01	3	3	3
Q9H0A0	RNA cytidine acetyltransferase	NAT10	115.657	133.895	3.8	3	3	3
Q13263	Transcription intermediary factor 1-beta	TRIM28	88.4934	133.555	5.27	4	4	4
Q9BZI7	Regulator of nonsense transcripts 3B	UPF3B	57.7271	132.73	4.97	3	3	3
Q08945	FACT complex subunit SSRP1	SSRP1	81.0244	132.484	5.78	4	4	4
O60884	DnaJ homolog subfamily A member 2	DNAJA2	45.7166	132.371	9.22	3	3	3
P00338	L-lactate dehydrogenase A chain	LDHA	36.6654	131.994	10.84	2	4	4
P30153	Serine/threonine-protein phosphatase 2A 65 kDa regulatory subunit A alpha isoform	PPP2R1A	65.2669	130.7	8.15	3	3	3
P51114	Fragile X mental retardation syndrome-related protein 1	FXR1	69.6779	130.176	4.99	2	2	2
Q9Y295	Developmentally-regulated GTP-binding protein 1	DRG1	40.5168	129.869	10.35	3	3	3
Q9NVP1	ATP-dependent RNA helicase DDX18	DDX18	75.3594	129.724	5.07	3	3	3
P53999	Activated RNA polymerase II transcriptional coactivator p15	SUB1	14.3864	129.554	28.35	3	3	3
Q9UQE7	Structural maintenance of chromosomes protein 3	SMC3	141.454	128.776	3.37	4	4	4
P51148	Ras-related protein Rab-5C	RAB5C	23.4678	128.706	16.2	3	3	3
P84098	60S ribosomal protein L19	RPL19	23.4512	128.121	12.24	2	2	2
P36542	ATP synthase subunit gamma, mitochondrial	ATP5F1C	32.9753	127.291	9.73	3	3	3
P62847	40S ribosomal protein S24	RPS24	15.4134	127.246	26.32	3	3	3
Q9H0D6	5'-3' exoribonuclease 2	XRN2	108.513	126.754	4.32	3	3	3
Q00610	Clathrin heavy chain 1	CLTC	191.493	126.543	1.91	3	3	3
P24752	Acetyl-CoA acetyltransferase, mitochondrial	ACAT1	45.1706	126.535	7.03	2	2	2
Q9NQ55	Suppressor of SWI4 1 homolog	PPAN	53.1608	124.723	5.07	2	2	2
P46779	60S ribosomal protein L28	RPL28	15.7377	123.726	25.55	4	4	4
P28331	NADH-ubiquinone oxidoreductase 75 kDa subunit, mitochondrial	NDUFS1	79.4165	123.647	7.43	4	4	4
P22314	Ubiquitin-like modifier-activating enzyme 1	UBA1	117.774	122.959	4.25	3	3	3
P62263	40S ribosomal protein S14	RPS14	16.2625	122.802	29.8	3	3	3
Q7Z417	Nuclear fragile X mental retardation-interacting protein 2	NUFIP2	76.0747	122.241	4.32	2	2	2
P07237	Protein disulfide-isomerase	P4HB	57.0807	122.024	6.3	3	3	3
Q86V81	THO complex subunit 4	ALYREF	26.8716	121.392	11.28	2	2	2
P13667	Protein disulfide-isomerase A4	PDIA4	72.887	120.512	3.72	2	2	2
P08670	Vimentin	VIM	53.6191	120.085	7.3	3	3	3
Q9P035	Very-long-chain (3R)-3-hydroxyacyl-CoA dehydratase 3	HACD3	43.1316	119.897	8.84	3	3	3
Q7L5Y9	E3 ubiquitin-protein transferase MAEA	MAEA	45.258	119.83	7.07	2	2	2
Q92945	Far upstream element-binding protein 2	KHSRP	73.07	119.373	5.91	3	3	3
Q99729	Heterogeneous nuclear ribonucleoprotein A/B	HNRNPAB	36.2024	119.009	10.54	2	3	3
P27816	Microtubule-associated protein 4	MAP4	120.93	118.891	4.25	3	3	3
P33993	DNA replication licensing factor MCM7	MCM7	81.2566	117.926	4.87	2	2	2
P62826	GTP-binding nuclear protein Ran	RAN	24.4076	117.598	16.2	3	3	3
Q13155	Aminoacyl tRNA synthase complex-interacting multifunctional protein 2	AIMP2	35.3263	117.477	16.88	3	3	3
Q15758	Neutral amino acid transporter B(0)	SLC1A5	56.5623	117.385	8.13	3	3	3
Q9Y5M8	Signal recognition particle receptor subunit beta	SRPRB	29.6838	117.312	11.81	2	2	2
P61513	60S ribosomal protein L37a	RPL37A	10.2685	117.281	28.26	2	2	2
P40926	Malate dehydrogenase, mitochondrial	MDH2	35.4807	116.27	8.88	2	2	2
P21108	Ribose-phosphate pyrophosphokinase 3	PRPS1L1	34.817	115.982	13.21	3	3	3
P39023	60S ribosomal protein L3	RPL3	46.0798	115.272	7.69	3	3	3
Q06830	Peroxiredoxin-1	PRDX1	22.0963	115.06	32.16	3	4	4
O76094	Signal recognition particle subunit SRP72	SRP72	74.56	114.202	5.37	2	2	2
Q9H0S4	Probable ATP-dependent RNA helicase DDX47	DDX47	50.6147	113.681	7.69	3	3	3
P05023	Sodium/potassium-transporting ATPase subunit alpha-1	ATP1A1	112.824	113.065	2.83	2	2	2
Q5C9Z4	Nucleolar MIF4G domain-containing protein 1	NOM1	96.1976	112.491	3.02	2	2	2
P63104	14-3-3 protein zeta/delta	YWHAZ	27.7277	112.257	12.65	1	3	3
P05455	Lupus La protein	SSB	46.8082	112.016	6.13	2	2	2
Q02413	Desmoglein-1	DSG1	113.676	111.356	4.96	3	3	3
O15042	U2 snRNP-associated SURP motif-containing protein	U2SURP	118.219	111.317	3.3	2	3	3
Q13838	Spliceosome RNA helicase DDX39B	DDX39B	48.9599	111.126	9.11	4	4	4
P62829	60S ribosomal protein L23	RPL23	14.8561	110.651	25	2	2	2
P43243	Matrin-3	MATR3	94.5648	110.581	4.25	3	3	3
P62899	60S ribosomal protein L31	RPL31	14.4539	110.086	18.4	2	2	2
O60841	Eukaryotic translation initiation factor 5B	EIF5B	138.742	110.021	2.54	2	2	2
O14654	Insulin receptor substrate 4	IRS4	133.685	109.877	3.1	3	3	3
P61204	ADP-ribosylation factor 3	ARF3	20.5877	109.425	12.71	2	2	2
O15226	NF-kappa-B-repressing factor	NKRF	77.6242	109.268	3.91	3	3	3
P46783	40S ribosomal protein S10	RPS10	18.8859	109.2	14.55	2	2	3
P62269	40S ribosomal protein S18	RPS18	17.7079	109.142	17.11	3	3	3
P46776	60S ribosomal protein L27a	RPL27A	16.551	108.863	22.3	3	3	3
P35998	26S proteasome regulatory subunit 7	PSMC2	48.6031	108.271	5.77	2	2	2
P63010	AP-2 complex subunit beta	AP2B1	104.486	108.09	4.16	3	3	3
P14866	Heterogeneous nuclear ribonucleoprotein L	HNRNPL	64.0924	108.045	7.64	3	3	3
Q02543	60S ribosomal protein L18a	RPL18A	20.7489	107.932	21.02	3	3	3
P52701	DNA mismatch repair protein Msh6	MSH6	152.689	106.605	2.35	3	3	3
P50991	T-complex protein 1 subunit delta	CCT4	57.8878	106.542	6.49	3	3	3
P16403	Histone H1.2	HIST1H1C	21.3517	106.243	10.8	2	2	2
Q9NVA2	Septin-11	SEPT11	49.3672	106.002	6.53	1	2	3
P16989	Y-box-binding protein 3	YBX3	40.066	105.925	12.1	2	2	2
P53621	Coatomer subunit alpha	COPA	138.258	105.325	2.29	3	3	3
Q15046	Lysine--tRNA ligase	KARS	68.0046	104.247	3.85	3	3	3
P61254	60S ribosomal protein L26	RPL26	17.2475	104.16	16.55	3	3	3
Q53H12	Acylglycerol kinase, mitochondrial	AGK	47.1074	103.704	9	2	2	2
Q99832	T-complex protein 1 subunit eta	CCT7	59.3289	103.563	5.52	3	3	3
Q9UHB9	Signal recognition particle subunit SRP68	SRP68	70.6856	103.156	3.51	2	2	2
P11172	Uridine 5'-monophosphate synthase	UMPS	52.1886	102.49	5.83	2	2	2
Q8N1N4	Keratin, type II cytoskeletal 78	KRT78	56.8305	102.32	5.58	2	3	3
Q9UJZ1	Stomatin-like protein 2, mitochondrial	STOML2	38.5102	102.207	8.99	2	2	2
P06493	Cyclin-dependent kinase 1	CDK1	34.0739	102.11	7.74	2	2	2
Q9H9B4	Sideroflexin-1	SFXN1	35.5963	102.106	8.39	2	2	2
P05198	Eukaryotic translation initiation factor 2 subunit 1	EIF2S1	36.0894	101.933	13.97	3	3	3
Q8TDN6	Ribosome biogenesis protein BRX1 homolog	BRIX1	41.3749	101.893	11.05	3	3	3
Q14152	Eukaryotic translation initiation factor 3 subunit A	EIF3A	166.468	101.882	2.53	3	3	3
O43324	Eukaryotic translation elongation factor 1 epsilon-1	EEF1E1	19.7983	101.859	12.07	2	2	2
Q8NCA5	Protein FAM98A	FAM98A	55.3663	101.794	7.51	2	2	2
P49327	Fatty acid synthase	FASN	273.254	101.328	0.92	2	2	2
Q9UN86	Ras GTPase-activating protein-binding protein 2	G3BP2	54.0878	100.91	5.81	2	2	2
Q9Y6E2	Basic leucine zipper and W2 domain-containing protein 2	BZW2	48.132	99.3024	5.25	3	3	3
P61106	Ras-related protein Rab-14	RAB14	23.8819	99.2405	8.84	1	2	2
Q9UQ80	Proliferation-associated protein 2G4	PA2G4	43.7592	99.2165	7.36	2	2	2
P02786	Transferrin receptor protein 1	TFRC	84.8179	99.0541	3.03	2	2	2
Q9Y277	Voltage-dependent anion-selective channel protein 3	VDAC3	30.6393	98.9185	7.42	1	2	2
P62244	40S ribosomal protein S15a	RPS15A	14.83	98.0917	16.15	2	2	2
P45880	Voltage-dependent anion-selective channel protein 2	VDAC2	31.5465	97.9213	7.48	2	2	2
P46977	Dolichyl-diphosphooligosaccharide--protein glycosyltransferase subunit STT3A	STT3A	80.4768	97.8555	3.69	3	3	3
P62857	40S ribosomal protein S28	RPS28	7.8362	97.2701	33.33	2	2	2
Q9BVP2	Guanine nucleotide-binding protein-like 3	GNL3	61.9545	96.7171	3.28	2	2	2
P62195	26S proteasome regulatory subunit 8	PSMC5	45.5971	96.29	3.2	1	1	1
P27708	CAD protein	CAD	242.829	96.0254	1.66	3	3	3
P68400	Casein kinase II subunit alpha	CSNK2A1	45.1148	95.9851	6.65	2	3	3
P42677	40S ribosomal protein S27	RPS27	9.45484	95.8635	25	2	2	2
P20042	Eukaryotic translation initiation factor 2 subunit 2	EIF2S2	38.3644	95.6919	7.51	2	2	2
Q9GZV4	Eukaryotic translation initiation factor 5A-2	EIF5A2	16.7822	95.1242	12.42	2	2	3
Q07021	Complement component 1 Q subcomponent-binding protein, mitochondrial	C1QBP	31.3426	95.0535	8.51	2	2	2
P20340	Ras-related protein Rab-6A	RAB6A	23.5779	94.4717	10.58	1	2	2
Q7L2E3	ATP-dependent RNA helicase DHX30	DHX30	133.855	94.0778	1.93	2	2	2
P18085	ADP-ribosylation factor 4	ARF4	20.4977	94.0765	10	2	2	2
Q9Y224	RNA transcription, translation and transport factor protein	RTRAF	28.0507	93.8415	9.84	2	2	2
Q7KZF4	Staphylococcal nuclease domain-containing protein 1	SND1	101.934	93.5205	3.96	3	3	3
Q14684	Ribosomal RNA processing protein 1 homolog B	RRP1B	84.3752	93.5101	3.83	2	2	2
Q92522	Histone H1x	H1FX	22.4735	93.3679	10.33	2	2	2
P57088	Transmembrane protein 33	TMEM33	27.9598	93.07	8.91	2	2	2
P48047	ATP synthase subunit O, mitochondrial	ATP5PO	23.2627	93.0503	11.74	2	2	2
O95433	Activator of 90 kDa heat shock protein ATPase homolog 1	AHSA1	38.2503	92.8797	9.47	2	2	2
P02545	Prelamin-A/C	LMNA	74.0947	92.8526	3.31	1	2	2
Q6VN20	Ran-binding protein 10	RANBP10	67.2143	92.7314	3.87	2	2	2
P19388	DNA-directed RNA polymerases I, II, and III subunit RPABC1	POLR2E	24.5357	92.71	8.1	1	1	1
A6NIZ1	Ras-related protein Rap-1b-like protein	---	20.9116	92.1391	11.96	2	2	2
O15372	Eukaryotic translation initiation factor 3 subunit H	EIF3H	39.9051	91.56	5.4	1	1	1
Q9NPD3	Exosome complex component RRP41	EXOSC4	26.3665	91.015	8.98	2	2	2
Q5SW79	Centrosomal protein of 170 kDa	CEP170	175.187	90.7586	2.15	2	2	2
Q9NW13	RNA-binding protein 28	RBM28	85.6847	90.7135	3.29	2	2	2
P31948	Stress-induced-phosphoprotein 1	STIP1	62.5994	89.7167	3.87	2	2	2
Q13428	Treacle protein	TCOF1	152.015	89.6804	2.22	2	2	2
Q9P0L0	Vesicle-associated membrane protein-associated protein A	VAPA	27.8752	89.2943	11.24	2	2	2
P55884	Eukaryotic translation initiation factor 3 subunit B	EIF3B	92.4238	89.1338	3.32	2	2	2
P40938	Replication factor C subunit 3	RFC3	40.5299	89.07	3.93	1	1	1
P17812	CTP synthase 1	CTPS1	66.648	88.9791	4.74	2	2	2
Q06787	Synaptic functional regulator FMR1	FMR1	71.1309	88.2592	3.32	2	2	2
P14678	Small nuclear ribonucleoprotein-associated proteins B and B'	SNRPB	24.5937	87.2681	6.25	2	2	2
P35268	60S ribosomal protein L22	RPL22	14.7778	86.4754	14.84	2	2	2
Q08J23	tRNA (cytosine(34)-C(5))-methyltransferase	NSUN2	86.4158	86.42	2.35	1	1	1
O43592	Exportin-T	XPOT	109.893	85.8504	2.81	2	2	2
Q9UBB4	Ataxin-10	ATXN10	53.4548	85.7531	4.42	2	2	2
Q9NX58	Cell growth-regulating nucleolar protein	LYAR	43.5879	85.5174	7.92	2	2	2
P61019	Ras-related protein Rab-2A	RAB2A	23.5308	84.63	6.6	1	1	1
P25398	40S ribosomal protein S12	RPS12	14.5055	83.9681	22.73	3	3	3
P0C0L4	Complement C4-A	C4A	192.664	83.48	0.86	1	1	1
Q99536	Synaptic vesicle membrane protein VAT-1 homolog	VAT1	41.8934	83.23	4.33	1	1	1
Q9NSD9	Phenylalanine--tRNA ligase beta subunit	FARSB	66.0735	82.915	3.74	2	2	2
Q12904	Aminoacyl tRNA synthase complex-interacting multifunctional protein 1	AIMP1	34.3311	82.6211	10.26	2	2	2
P81605	Dermcidin	DCD	11.2768	82.1986	20	2	2	2
Q7L0Y3	tRNA methyltransferase 10 homolog C	TRMT10C	47.3166	81.5628	4.47	2	2	2
P11177	Pyruvate dehydrogenase E1 component subunit beta, mitochondrial	PDHB	39.208	81.2419	7.52	2	2	2
P23284	Peptidyl-prolyl cis-trans isomerase B	PPIB	23.7275	81.0436	9.72	2	2	2
P00918	Carbonic anhydrase 2	CA2	29.2279	80.8913	9.62	2	2	2
P13489	Ribonuclease inhibitor	RNH1	49.9411	80.3422	6.51	2	2	2
Q96KK5	Histone H2A type 1-H	HIST1H2AH	13.8978	80.0701	20.31	2	2	2
P16615	Sarcoplasmic/endoplasmic reticulum calcium ATPase 2	ATP2A2	114.683	79.87	1.44	1	1	1
Q9Y3F4	Serine-threonine kinase receptor-associated protein	STRAP	38.414	79.82	3.71	1	1	1
P20645	Cation-dependent mannose-6-phosphate receptor	M6PR	30.9734	79.78	5.05	1	1	1
Q14694	Ubiquitin carboxyl-terminal hydrolase 10	USP10	87.0798	79.1371	2.76	2	2	2
P16520	Guanine nucleotide-binding protein G(I)/G(S)/G(T) subunit beta-3	GNB3	37.1969	78.68	2.94	1	1	1
Q9BV20	Methylthioribose-1-phosphate isomerase	MRI1	39.1254	77.6874	6.5	2	2	2
P24534	Elongation factor 1-beta	EEF1B2	24.7483	77.5	6.67	1	1	1
P27797	Calreticulin	CALR	48.1118	77.01	3.12	1	1	1
Q15366	Poly(rC)-binding protein 2	PCBP2	38.5556	76.7626	6.85	2	2	2
Q9BYG3	MKI67 FHA domain-interacting nucleolar phosphoprotein	NIFK	34.201	76.56	3.41	1	1	1
P55209	Nucleosome assembly protein 1-like 1	NAP1L1	45.3459	76.38	4.35	1	1	1
Q12931	Heat shock protein 75 kDa, mitochondrial	TRAP1	80.0597	76.375	3.13	2	2	2
P62841	40S ribosomal protein S15	RPS15	17.0292	76.28	6.9	1	1	1
Q9Y3B9	RRP15-like protein	RRP15	31.4645	76.27	4.61	1	1	1
Q15393	Splicing factor 3B subunit 3	SF3B3	135.492	75.8688	1.97	2	2	2
P83881	60S ribosomal protein L36a	RPL36A	12.4328	75.7891	17.92	2	2	2
P62910	60S ribosomal protein L32	RPL32	15.8498	75.1928	14.81	2	2	2
Q96SB4	SRSF protein kinase 1	SRPK1	74.2784	74.8	1.53	1	1	1
Q13724	Mannosyl-oligosaccharide glucosidase	MOGS	91.8606	74.46	1.43	1	1	1
P20700	Lamin-B1	LMNB1	66.3676	74.0341	3.41	1	2	2
Q13151	Heterogeneous nuclear ribonucleoprotein A0	HNRNPA0	30.8218	73.8379	8.85	1	2	2
O75306	NADH dehydrogenase [ubiquinone] iron-sulfur protein 2, mitochondrial	NDUFS2	52.5117	73.5222	3.67	2	2	2
Q9HCE1	Helicase MOV-10	MOV10	113.599	73.3694	2.29	2	2	2
Q13601	KRR1 small subunit processome component homolog	KRR1	43.6377	73.35	3.67	1	1	1
P31939	Bifunctional purine biosynthesis protein PURH	ATIC	64.5753	73.2249	3.72	2	2	2
Q9UHI6	Probable ATP-dependent RNA helicase DDX20	DDX20	92.1825	72.8373	4	2	2	2
Q02952	A-kinase anchor protein 12	AKAP12	191.367	72.53	0.79	1	1	1
P50454	Serpin H1	SERPINH1	46.4112	71.6749	6.22	2	2	2
P52434	DNA-directed RNA polymerases I, II, and III subunit RPABC3	POLR2H	17.1324	71.63	8.67	1	1	1
Q14683	Structural maintenance of chromosomes protein 1A	SMC1A	143.144	71.3617	1.46	1	2	2
P84103	Serine/arginine-rich splicing factor 3	SRSF3	19.3179	70.97	14.02	2	2	2
Q9Y6M9	NADH dehydrogenase [ubiquinone] 1 beta subcomplex subunit 9	NDUFB9	21.8168	70.59	7.82	1	1	1
P17980	26S proteasome regulatory subunit 6A	PSMC3	49.1725	70.5143	5.69	2	2	2
P02765	Alpha-2-HS-glycoprotein	AHSG	39.3157	70.31	3.27	1	1	1
P40939	Trifunctional enzyme subunit alpha, mitochondrial	HADHA	82.9469	70.2814	2.75	2	2	2
Q9H871	E3 ubiquitin-protein transferase RMND5A	RMND5A	43.9642	70.2445	6.39	2	2	2
P62266	40S ribosomal protein S23	RPS23	15.7977	70.19	7.69	1	1	1
Q15061	WD repeat-containing protein 43	WDR43	74.8434	69.9276	2.81	2	2	2
Q9Y5A9	YTH domain-containing family protein 2	YTHDF2	62.2957	69.8043	4.32	2	2	2
P35251	Replication factor C subunit 1	RFC1	128.175	69.7647	2	2	2	2
O43684	Mitotic checkpoint protein BUB3	BUB3	37.1312	69.69	3.96	1	1	1
Q9H7E9	UPF0488 protein C8orf33	C8orf33	24.9769	69.36	6.99	1	1	1
Q9Y262	Eukaryotic translation initiation factor 3 subunit L	EIF3L	66.6844	68.7766	3.01	2	2	2
Q99575	Ribonucleases P/MRP protein subunit POP1	POP1	114.636	68.77	1.07	1	1	1
Q9NX63	MICOS complex subunit MIC19	CHCHD3	26.1362	68.66	6.61	1	1	1
Q8IUR7	Armadillo repeat-containing protein 8	ARMC8	75.4602	68.5768	3.42	2	2	2
Q02878	60S ribosomal protein L6	RPL6	32.7076	68.3358	9.03	2	2	2
P23526	Adenosylhomocysteinase	AHCY	47.6852	68.06	2.78	1	1	1
O00487	26S proteasome non-ATPase regulatory subunit 14	PSMD14	34.5546	66.9285	6.45	2	2	2
P23528	Cofilin-1	CFL1	18.4907	66.87	6.63	1	1	1
Q9Y3Y2	Chromatin target of PRMT1 protein	CHTOP	26.3803	66.72	5.24	1	1	1
P84090	Enhancer of rudimentary homolog	ERH	12.251	66.6612	16.35	2	2	2
Q96CW5	Gamma-tubulin complex component 3	TUBGCP3	103.506	66.66	1.21	1	1	1
Q9UL63	Muskelin	MKLN1	84.7135	66.08	1.9	1	1	1
O95202	Mitochondrial proton/calcium exchanger protein	LETM1	83.302	65.61	1.62	1	1	1
P55072	Transitional endoplasmic reticulum ATPase	VCP	89.2657	65.3992	2.85	2	2	2
P49815	Tuberin	TSC2	200.481	65.14	1	1	1	1
Q14978	Nucleolar and coiled-body phosphoprotein 1	NOLC1	73.5596	65.03	2	1	1	1
A0A1B0GTU1	Zinc finger CCCH domain-containing protein 11B	ZC3H11B	88.8824	64.51	2.73	1	1	1
P67812	Signal peptidase complex catalytic subunit SEC11A	SEC11A	20.6121	64.44	4.47	1	1	1
Q96AG4	Leucine-rich repeat-containing protein 59	LRRC59	34.9089	64.3984	8.14	2	2	2
P47914	60S ribosomal protein L29	RPL29	17.7411	63.97	9.43	1	1	1
Q6UN15	Pre-mRNA 3'-end-processing factor FIP1	FIP1L1	66.4865	63.67	2.19	1	1	1
Q09028	Histone-binding protein RBBP4	RBBP4	47.6261	63.58	3.29	1	1	1
P32119	Peroxiredoxin-2	PRDX2	21.8782	63.5028	13.64	2	2	2
O75534	Cold shock domain-containing protein E1	CSDE1	88.8289	63.33	1.13	1	1	1
Q9BRJ6	Uncharacterized protein C7orf50	C7orf50	22.0698	62.77	10.82	1	1	1
Q02978	Mitochondrial 2-oxoglutarate/malate carrier protein	SLC25A11	34.0399	62.42	5.1	1	1	1
Q9BZE4	Nucleolar GTP-binding protein 1	GTPBP4	73.9178	62.37	1.58	1	1	1
Q92973	Transportin-1	TNPO1	102.289	62.1133	2	2	2	2
O43264	Centromere/kinetochore protein zw10 homolog	ZW10	88.7729	62.04	1.67	1	1	1
Q13642	Four and a half LIM domains protein 1	FHL1	36.2386	61.49	3.72	1	1	1
P01024	Complement C3	C3	187.03	61.31	1.44	1	1	1
Q9NZ01	Very-long-chain enoyl-CoA reductase	TECR	36.0108	61.07	2.92	1	1	1
Q86VP6	Cullin-associated NEDD8-dissociated protein 1	CAND1	136.289	61.02	0.98	1	1	1
Q14258	E3 ubiquitin/ISG15 ligase TRIM25	TRIM25	70.9277	60.9304	2.86	2	2	2
P22695	Cytochrome b-c1 complex subunit 2, mitochondrial	UQCRC2	48.4129	60.6	3.53	1	1	1
P60468	Protein transport protein Sec61 subunit beta	SEC61B	9.9681	60.56	15.63	1	1	1
Q7Z2W4	Zinc finger CCCH-type antiviral protein 1	ZC3HAV1	101.367	60.19	1.33	1	1	1
P13804	Electron transfer flavoprotein subunit alpha, mitochondrial	ETFA	35.0576	59.97	4.8	1	1	1
Q9BU76	Multiple myeloma tumor-associated protein 2	MMTAG2	29.3939	59.86	5.32	1	1	1
Q9Y285	Phenylalanine--tRNA ligase alpha subunit	FARSA	57.5275	58.87	2.17	1	1	1
P63173	60S ribosomal protein L38	RPL38	8.21273	58.82	17.14	1	1	1
Q9UNL2	Translocon-associated protein subunit gamma	SSR3	21.0672	58.75	7.57	1	1	1
P51665	26S proteasome non-ATPase regulatory subunit 7	PSMD7	37.0025	58.72	5.25	1	1	1
Q9Y4P3	Transducin beta-like protein 2	TBL2	49.7662	58.6	2.91	1	1	1
P40227	T-complex protein 1 subunit zeta	CCT6A	57.9876	58.59	1.88	1	1	1
O00231	26S proteasome non-ATPase regulatory subunit 11	PSMD11	47.434	58.53	3.08	1	1	1
Q16630	Cleavage and polyadenylation specificity factor subunit 6	CPSF6	59.1734	58.51	2.36	1	1	1
O43242	26S proteasome non-ATPase regulatory subunit 3	PSMD3	60.9395	58.43	2.06	1	1	1
P62333	26S proteasome regulatory subunit 10B	PSMC6	44.1451	58.13	2.31	1	1	1
P54709	Sodium/potassium-transporting ATPase subunit beta-3	ATP1B3	31.4921	58.12	5.02	1	1	1
Q9HC36	rRNA methyltransferase 3, mitochondrial	MRM3	46.9904	57.61	2.86	1	1	1
Q9HAV4	Exportin-5	XPO5	136.222	57.42	0.83	1	1	1
P48444	Coatomer subunit delta	ARCN1	57.1741	57.33	2.35	1	1	1
P62491	Ras-related protein Rab-11A	RAB11A	24.3784	56.98	4.17	1	1	1
Q13573	SNW domain-containing protein 1	SNW1	61.4565	56.88	2.8	1	1	1
P29692	Elongation factor 1-delta	EEF1D	31.1028	56.4	4.27	1	1	1
Q15365	Poly(rC)-binding protein 1	PCBP1	37.4739	56.3	2.53	1	1	1
P56182	Ribosomal RNA processing protein 1 homolog A	RRP1	52.8066	55.48	2.82	1	1	1
P60900	Proteasome subunit alpha type-6	PSMA6	27.3818	55.38	5.28	1	1	1
O75396	Vesicle-trafficking protein SEC22b	SEC22B	24.5775	55.38	5.58	1	1	1
P26196	Probable ATP-dependent RNA helicase DDX6	DDX6	54.3823	55.36	4.97	1	1	1
P10599	Thioredoxin	TXN	11.7297	55.35	12.38	1	1	1
O43670	BUB3-interacting and GLEBS motif-containing protein ZNF207	ZNF207	50.7171	55.23	2.51	1	1	1
P08559	Pyruvate dehydrogenase E1 component subunit alpha, somatic form, mitochondrial	PDHA1	43.2676	54.98	3.33	1	1	1
P07355	Annexin A2	ANXA2	38.5798	54.96	4.13	1	1	1
Q8NAB2	Kelch repeat and BTB domain-containing protein 3	KBTBD3	69.794	54.9432	1.14	1	1	2
Q14444	Caprin-1	CAPRIN1	78.318	54.91	2.68	1	1	1
P36873	Serine/threonine-protein phosphatase PP1-gamma catalytic subunit	PPP1CC	36.9597	54.87	3.41	1	1	1
P17987	T-complex protein 1 subunit alpha	TCP1	60.3056	54.76	1.98	1	1	1
O75821	Eukaryotic translation initiation factor 3 subunit G	EIF3G	35.5889	54.64	2.81	1	1	1
Q6P1J9	Parafibromin	CDC73	60.5391	54.44	1.51	1	1	1
O94826	Mitochondrial import receptor subunit TOM70	TOMM70	67.412	54.22	1.48	1	1	1
P49588	Alanine--tRNA ligase, cytoplasmic	AARS	106.743	53.77	1.14	1	1	1
Q9NZT1	Calmodulin-like protein 5	CALML5	15.8828	53.73	9.59	1	1	1
P49755	Transmembrane emp24 domain-containing protein 10	TMED10	24.96	53.54	5.48	1	1	1
P37108	Signal recognition particle 14 kDa protein	SRP14	14.5608	53.52	5.88	1	1	1
P07099	Epoxide hydrolase 1	EPHX1	52.915	53.42	4.4	1	1	1
P51571	Translocon-associated protein subunit delta	SSR4	18.9866	53.38	6.36	1	1	1
Q13148	TAR DNA-binding protein 43	TARDBP	44.7113	53.24	2.9	1	1	1
P02042	Hemoglobin subunit delta	HBD	16.0453	53.17	6.8	1	1	1
P56134	ATP synthase subunit f, mitochondrial	ATP5MF	10.9107	53.1	11.7	1	1	1
P41250	Glycine--tRNA ligase	GARS	83.1126	53.09	1.76	1	1	1
Q16576	Histone-binding protein RBBP7	RBBP7	47.7902	52.64	3.76	1	1	1
Q9BY77	Polymerase delta-interacting protein 3	POLDIP3	46.0605	52.48	3.33	1	1	1
Q2NL82	Pre-rRNA-processing protein TSR1 homolog	TSR1	91.7519	52.45	1.37	1	1	1
Q99613	Eukaryotic translation initiation factor 3 subunit C	EIF3C	105.278	52.37	1.1	1	1	1
Q13895	Bystin	BYSL	49.57	52.32	2.06	1	1	1
P28074	Proteasome subunit beta type-5	PSMB5	28.4622	52.18	4.56	1	1	1
P25205	DNA replication licensing factor MCM3	MCM3	90.924	52.06	0.99	1	1	1
O43395	U4/U6 small nuclear ribonucleoprotein Prp3	PRPF3	77.4809	52.03	1.32	1	1	1
P49006	MARCKS-related protein	MARCKSL1	19.5172	51.93	7.69	1	1	1
Q8IZL8	Proline-, glutamic acid- and leucine-rich protein 1	PELP1	119.624	51.92	0.71	1	1	1
P35613	Basigin	BSG	42.1741	51.87	2.34	1	1	1
P08579	U2 small nuclear ribonucleoprotein B''	SNRPB2	25.4701	51.86	4.89	1	1	1
O00217	NADH dehydrogenase [ubiquinone] iron-sulfur protein 8, mitochondrial	NDUFS8	23.6896	51.83	4.29	1	1	1
Q13363	C-terminal-binding protein 1	CTBP1	47.5055	51.78	2.05	1	1	1
P23588	Eukaryotic translation initiation factor 4B	EIF4B	69.1103	51.61	2.13	1	1	1
P82650	28S ribosomal protein S22, mitochondrial	MRPS22	41.2544	51.6	3.06	1	1	1
P24539	ATP synthase F(0) complex subunit B1, mitochondrial	ATP5PB	28.8903	51.51	4.69	1	1	1
P36969	Phospholipid hydroperoxide glutathione peroxidase	GPX4	22.161	51.49	7.11	1	1	1
Q6P2Q9	Pre-mRNA-processing-splicing factor 8	PRPF8	273.427	51.12	0.34	1	1	1
Q93008	Probable ubiquitin carboxyl-terminal hydrolase FAF-X	USP9X	292.094	50.94	0.43	1	1	1
P07741	Adenine phosphoribosyltransferase	APRT	19.5954	50.85	4.44	1	1	1
Q8WXE9	Stonin-2	STON2	101.102	50.3	0.99	1	1	1
P12814	Alpha-actinin-1	ACTN1	102.993	50.2	1.35	1	1	1
P60174	Triosephosphate isomerase	TPI1	30.7717	50.12	4.2	1	1	1
P04844	Dolichyl-diphosphooligosaccharide--protein glycosyltransferase subunit 2	RPN2	69.241	50.01	1.9	1	1	1
Q15397	Pumilio homolog 3	PUM3	73.5383	49.89	1.85	1	1	1
Q9NRN7	L-aminoadipate-semialdehyde dehydrogenase-phosphopantetheinyl transferase	AASDHPPT	35.7531	49.86	4.85	1	1	1
P56556	NADH dehydrogenase [ubiquinone] 1 alpha subcomplex subunit 6	NDUFA6	15.1269	49.78	6.25	1	1	1
Q9BV38	WD repeat-containing protein 18	WDR18	47.375	49.76	2.55	1	1	1
P62937	Peptidyl-prolyl cis-trans isomerase A	PPIA	18.0009	49.7	5.45	1	1	1
P53618	Coatomer subunit beta	COPB1	107.074	49.52	1.05	1	1	1
Q9Y2W1	Thyroid hormone receptor-associated protein 3	THRAP3	108.601	49.5	1.15	1	1	1
O60506	Heterogeneous nuclear ribonucleoprotein Q	SYNCRIP	69.5596	49.46	1.28	1	1	1
P60953	Cell division control protein 42 homolog	CDC42	21.245	49.43	8.9	1	1	1
Q99848	Probable rRNA-processing protein EBP2	EBNA1BP2	34.8304	48.83	3.92	1	1	1
Q04637	Eukaryotic translation initiation factor 4 gamma 1	EIF4G1	175.382	48.68	0.69	1	1	1
Q13867	Bleomycin hydrolase	BLMH	52.528	48.59	2.42	1	1	1
Q92621	Nuclear pore complex protein Nup205	NUP205	227.776	48.33	0.75	1	1	1
Q9Y2Z0	Protein SGT1 homolog	SUGT1	40.9985	48.32	3.29	1	1	1
P14174	Macrophage migration inhibitory factor	MIF	12.4682	47.76	7.83	1	1	1
P48643	T-complex protein 1 subunit epsilon	CCT5	59.6328	47.42	1.85	1	1	1
Q9BSJ2	Gamma-tubulin complex component 2	TUBGCP2	102.469	47.42	1.22	1	1	1
Q9BUJ2	Heterogeneous nuclear ribonucleoprotein U-like protein 1	HNRNPUL1	95.6793	47.22	1.52	1	1	1
Q8IUF8	Ribosomal oxygenase 2	RIOX2	52.767	47.21	3.01	1	1	1
Q13347	Eukaryotic translation initiation factor 3 subunit I	EIF3I	36.4786	47.16	3.69	1	1	1
P25789	Proteasome subunit alpha type-4	PSMA4	29.4652	47.14	3.83	1	1	1
O94763	Unconventional prefoldin RPB5 interactor 1	URI1	59.7956	47.1	1.31	1	1	1
Q6NXT2	Histone H3.3C	H3F3C	15.2044	47.06	5.19	1	1	1
Q8WU90	Zinc finger CCCH domain-containing protein 15	ZC3H15	48.5726	47	3.99	1	1	1
Q13433	Zinc transporter ZIP6	SLC39A6	84.9933	46.99	1.46	1	1	1
Q01130	Serine/arginine-rich splicing factor 2	SRSF2	25.4612	46.71	3.62	1	1	1
Q96DI7	U5 small nuclear ribonucleoprotein 40 kDa protein	SNRNP40	39.2857	46.64	2.8	1	1	1
P43487	Ran-specific GTPase-activating protein	RANBP1	23.2956	46.6	4.48	1	1	1
P61962	DDB1- and CUL4-associated factor 7	DCAF7	38.9011	46.49	3.8	1	1	1
P06312	Immunoglobulin kappa variable 4-1	IGKV4-1	13.3716	46.23	12.4	1	1	1
Q15645	Pachytene checkpoint protein 2 homolog	TRIP13	48.5205	46.19	1.85	1	1	1
P19525	Interferon-induced, double-stranded RNA-activated protein kinase	EIF2AK2	62.0556	46.13	1.45	1	1	1
P22234	Multifunctional protein ADE2	PAICS	47.0491	45.92	2.35	1	1	1
P07737	Profilin-1	PFN1	15.0446	45.91	10	1	1	1
Q07666	KH domain-containing, RNA-binding, signal transduction-associated protein 1	KHDRBS1	48.1972	45.6	2.26	1	1	1
P26038	Moesin	MSN	67.7778	45.54	1.56	1	1	1
Q9Y3U8	60S ribosomal protein L36	RPL36	12.2459	45.44	8.57	1	1	1
Q15029	116 kDa U5 small nuclear ribonucleoprotein component	EFTUD2	109.366	45.27	1.34	1	1	1
P13473	Lysosome-associated membrane glycoprotein 2	LAMP2	44.9323	45.22	1.95	1	1	1
Q13435	Splicing factor 3B subunit 2	SF3B2	100.165	44.97	1.34	1	1	1
Q9NQ50	39S ribosomal protein L40, mitochondrial	MRPL40	24.4752	44.96	7.77	1	1	1
P20930	Filaggrin	FLG	434.922	44.95	0.32	1	1	1
Q9NQC3	Reticulon-4	RTN4	129.851	44.93	1.09	1	1	1
O75475	PC4 and SFRS1-interacting protein	PSIP1	60.0667	44.9	1.7	1	1	1
Q9NTJ3	Structural maintenance of chromosomes protein 4	SMC4	147.091	44.71	0.7	1	1	1
Q96EY4	Translation machinery-associated protein 16	TMA16	23.8494	44.61	3.45	1	1	1
Q13242	Serine/arginine-rich splicing factor 9	SRSF9	25.5264	44.35	4.07	1	1	1
P61009	Signal peptidase complex subunit 3	SPCS3	20.3005	44.31	6.67	1	1	1
P57678	Gem-associated protein 4	GEMIN4	119.96	44.3	0.76	1	1	1
P48556	26S proteasome non-ATPase regulatory subunit 8	PSMD8	39.5868	44.29	2.29	1	1	1
P04196	Histidine-rich glycoprotein	HRG	59.5409	44.22	1.71	1	1	1
Q92572	AP-3 complex subunit sigma-1	AP3S1	21.7181	44.02	5.7	1	1	1
P82930	28S ribosomal protein S34, mitochondrial	MRPS34	25.6345	44	3.21	1	1	1
Q12874	Splicing factor 3A subunit 3	SF3A3	58.8123	43.87	1.8	1	1	1
Q9UN37	Vacuolar protein sorting-associated protein 4A	VPS4A	48.867	43.84	2.75	1	1	1
Q9BRS2	Serine/threonine-protein kinase RIO1	RIOK1	65.5417	43.72	1.23	1	1	1
P30048	Thioredoxin-dependent peroxide reductase, mitochondrial	PRDX3	27.6752	43.49	4.69	1	1	1
P00734	Prothrombin	F2	69.9921	43.45	1.45	1	1	1
Q8NBS9	Thioredoxin domain-containing protein 5	TXNDC5	47.5987	43.43	2.08	1	1	1
P39656	Dolichyl-diphosphooligosaccharide--protein glycosyltransferase 48 kDa subunit	DDOST	50.769	43.42	1.97	1	1	1
P35606	Coatomer subunit beta'	COPB2	102.422	43.36	0.99	1	1	1
P51572	B-cell receptor-associated protein 31	BCAP31	27.974	43.33	3.25	1	1	1
Q8IWX8	Calcium homeostasis endoplasmic reticulum protein	CHERP	103.637	43.31	1.2	1	1	1
Q96CW1	AP-2 complex subunit mu	AP2M1	49.623	43.23	1.61	1	1	1
O14818	Proteasome subunit alpha type-7	PSMA7	27.8696	43.2	4.44	1	1	1
O15234	Protein CASC3	CASC3	76.2315	43.12	1.71	1	1	1
P28066	Proteasome subunit alpha type-5	PSMA5	26.3942	43.1	7.88	1	1	1
P08237	ATP-dependent 6-phosphofructokinase, muscle type	PFKM	85.1284	43.02	1.15	1	1	1
P04181	Ornithine aminotransferase, mitochondrial	OAT	48.5042	42.91	2.51	1	1	1
P53985	Monocarboxylate transporter 1	SLC16A1	53.9089	42.81	2.4	1	1	1
Q14137	Ribosome biogenesis protein BOP1	BOP1	83.5772	42.8	1.34	1	1	1
Q9UNF1	Melanoma-associated antigen D2	MAGED2	64.9144	42.62	1.65	1	1	1
P60228	Eukaryotic translation initiation factor 3 subunit E	EIF3E	52.1874	42.31	2.02	1	1	1
P25788	Proteasome subunit alpha type-3	PSMA3	28.4151	42.11	3.92	1	1	1
Q9UBQ5	Eukaryotic translation initiation factor 3 subunit K	EIF3K	25.0434	42.04	5.05	1	1	1
Q9ULX3	RNA-binding protein NOB1	NOB1	46.6458	42	2.18	1	1	1
Q9BPX3	Condensin complex subunit 3	NCAPG	114.262	41.81	1.18	1	1	1
P62805	Histone H4	HIST1H4A	11.3604	41.78	11.65	1	1	1
Q96HC4	PDZ and LIM domain protein 5	PDLIM5	63.9045	41.75	1.51	1	1	1
Q9UQ35	Serine/arginine repetitive matrix protein 2	SRRM2	299.438	41.72	0.51	1	1	1
P54577	Tyrosine--tRNA ligase, cytoplasmic	YARS	59.1061	41.44	1.7	1	1	1
Q969P6	DNA topoisomerase I, mitochondrial	TOP1MT	69.8282	41.39	1	1	1	1
Q6NXE6	Armadillo repeat-containing protein 6	ARMC6	54.1074	41.08	2.2	1	1	1
P20618	Proteasome subunit beta type-1	PSMB1	26.4724	40.97	5.81	1	1	1
Q8IZP2	Putative protein FAM10A4	ST13P4	27.3897	40.82	2.92	1	1	1
P15531	Nucleoside diphosphate kinase A	NME1	17.1377	40.81	9.21	1	1	1
Q69YU5	Uncharacterized protein C12orf73	C12orf73	8.01724	40.03	9.86	1	1	1
P35637	RNA-binding protein FUS	FUS	53.3938	39.88	2.66	1	1	1
Q01650	Large neutral amino acids transporter small subunit 1	SLC7A5	54.9743	39.28	1.97	1	1	1
Q9H307	Pinin	PNN	81.579	39.06	1.53	1	1	1
Q99720	Sigma non-opioid intracellular receptor 1	SIGMAR1	25.1118	38.29	2.69	1	1	1
P31689	DnaJ homolog subfamily A member 1	DNAJA1	44.8395	37.4	3.27	1	1	1
P23258	Tubulin gamma-1 chain	TUBG1	51.1378	36.72	2	1	1	1
P01857	Immunoglobulin heavy constant gamma 1	IGHG1	36.0832	36.46	3.64	1	1	1
Q15459	Splicing factor 3A subunit 1	SF3A1	88.8305	36.45	0.88	1	1	1
O76021	Ribosomal L1 domain-containing protein 1	RSL1D1	54.9389	36.09	2.45	1	1	1
P00403	Cytochrome c oxidase subunit 2	MT-CO2	25.5482	33.49	4.41	1	1	1
P30041	Peroxiredoxin-6	PRDX6	25.0192	33.01	5.8	1	1	1
Q9P032	NADH dehydrogenase [ubiquinone] 1 alpha subcomplex assembly factor 4	NDUFAF4	20.2538	32.38	3.43	1	1	1
P46459	Vesicle-fusing ATPase	NSF	82.5421	32.35	0.94	1	1	1
P36957	Dihydrolipoyllysine-residue succinyltransferase component of 2-oxoglutarate dehydrogenase complex, mitochondrial	DLST	48.7245	31.74	1.77	1	1	1
O60716	Catenin delta-1	CTNND1	108.103	26.73	0.72	1	1	1
Q9Y2R4	Probable ATP-dependent RNA helicase DDX52	DDX52	67.4559	21.04	1	1	1	1
