# Supplementary material for: The secreted micropeptide C4orf48 enhances renal fibrosis via an RNA-binding mechanism
Source: J Clin Invest. 2024 Apr 16;134(10):e178392. doi: 10.1172/JCI178392 (PMC11093611; doi:10.1172/JCI178392)
Supplement: Supplemental table 7 [file jci-134-178392-s188.xlsx]

## Sheet: Sheet1
					Supplementary Table S7. Differentially expressed protein summary (Filtered with threshold value of expression fold change and two-tailed two-sample t-tests p value < 0.05)
Protein Accession	Protein descrition	Gene name	FA_KO1	FA_KO2	FA_KO3	FA_WT1	FA_WT2	FA_WT3	NC_KO1	NC_KO2	NC_KO3	WT_NC1	WT_NC2	WT_NC3	NC_KO/WT_NC Ratio	NC_KO/WT_NC P value	FA_WT/WT_NC Ratio	FA_WT/WT_NC P value	FA_KO/WT_NC Ratio	FA_KO/WT_NC P value	FA_WT/NC_KO Ratio	FA_WT/NC_KO P value	FA_KO/NC_KO Ratio	FA_KO/NC_KO P value	FA_KO/FA_WT Ratio	FA_KO/FA_WT P value
A0A0B4J1G0	Low affinity immunoglobulin gamma Fc region receptor IV OS=Mus musculus OX=10090 GN=Fcgr4 PE=1 SV=1	Fcgr4	15.77	15.4292	15.454	15.8629	15.8882	16.0104	NA	NA	NA	NA	NA	NA											0.774086	0.0617659
A0JNU3	60 kDa lysophospholipase OS=Mus musculus OX=10090 GN=Aspg PE=1 SV=1	Aspg	15.8259	15.5781	15.6342	15.9519	15.2879	14.9001	14.8221	15.0685	15.2649	16.383	16.378	16.2077	0.414359	0.00384573	0.520178	0.0869637	0.640178	0.00307387	1.25538	0.404653	1.54498	0.0209073	1.23069	0.4342
A1A535	Ventricular zone-expressed PH domain-containing protein 1 OS=Mus musculus OX=10090 GN=Veph1 PE=2 SV=2	Veph1	13.624	13.791	13.3922	NA	13.821	13.2095	14.0103	NA	NA	NA	13.5415	13.5934	1.35933		0.964467	0.892429	1.02454	0.793455	0.709515		0.753709		1.06229	0.825921
A1L314	Macrophage-expressed gene 1 protein OS=Mus musculus OX=10090 GN=Mpeg1 PE=1 SV=1	Mpeg1	17.5642	17.4969	17.6776	17.9747	17.9095	17.9594	14.4132	14.347	14.6385	15.5514	15.4205	15.1585	0.53198	0.00412922	5.94248	0.0015629	4.60379	0.000620117	11.1705	0.000373614	8.65406	4.07813e-05	0.774725	0.0117998
A1L3T7	RIPOR family member 3 OS=Mus musculus OX=10090 GN=Ripor3 PE=1 SV=1	Ripor3	NA	16.1201	16.4449	16.7465	16.4471	16.2207	NA	NA	15.0802	NA	15.4699	NA	0.763298		2.00216		1.75638		2.62304		2.30104		0.877241	0.468222
A2A432	Cullin-4B OS=Mus musculus OX=10090 GN=Cul4b PE=1 SV=1	Cul4b	15.5797	15.5194	15.5175	15.3723	15.5556	15.6361	15.1105	15.1127	15.1591	15.2532	15.3029	15.0459	0.950502	0.451697	1.24893	0.0444391	1.26422	0.0426724	1.31397	0.0327763	1.33005	0.000135643	1.01224	0.845807
A2A4P0	ATP-dependent RNA helicase DHX8 OS=Mus musculus OX=10090 GN=Dhx8 PE=2 SV=1	Dhx8	15.098	15.0803	14.7775	15.0819	15.1717	15.0496	14.554	14.3578	14.3511	14.4873	14.6397	14.9893	0.821049	0.186442	1.31553	0.109405	1.21403	0.205915	1.60226	0.00255492	1.47863	0.0148829	0.922842	0.384577
A2A559	Post-GPI attachment to proteins factor 3 OS=Mus musculus OX=10090 GN=Pgap3 PE=2 SV=1	Pgap3	16.0228	16.0358	16.1264	16.2574	16.1048	16.2848	15.7291	15.5697	15.8841	14.8074	15.3357	15.3003	1.49468	0.0564035	2.09634	0.0168446	1.88409	0.029409	1.40254	0.0155552	1.26053	0.0532972	0.898753	0.0919993
A2A5R2	Brefeldin A-inhibited guanine nucleotide-exchange protein 2 OS=Mus musculus OX=10090 GN=Arfgef2 PE=1 SV=1	Arfgef2	15.8107	15.8219	15.8516	15.7512	15.8095	15.7327	15.8249	15.7162	15.7602	15.7168	15.7401	15.5016	1.08239	0.269291	1.0804	0.276737	1.12913	0.144141	0.998154	0.949241	1.04318	0.183659	1.04511	0.0921561
A2A5Z6	E3 ubiquitin-protein ligase SMURF2 OS=Mus musculus OX=10090 GN=Smurf2 PE=1 SV=1	Smurf2	15.5964	15.9439	15.7881	NA	15.9018	15.6983	15.2706	16.104	15.5821	15.5621	15.3672	15.9475	1.01861	0.933383	1.12851	0.445694	1.10999	0.498413	1.10789	0.619527	1.0897	0.673426	0.983586	0.879343
A2A690	Protein TANC2 OS=Mus musculus OX=10090 GN=Tanc2 PE=1 SV=1	Tanc2	14.2467	13.8509	14.3725	14.4282	13.9521	14.0841	14.2329	14.0453	14.302	14.3405	14.2633	14.1717	0.955869	0.520026	0.930613	0.548741	0.931878	0.590211	0.973578	0.825812	0.974901	0.847748	1.00136	0.993067
A2A699	Protein FAM171A2 OS=Mus musculus OX=10090 GN=Fam171a2 PE=1 SV=1	Fam171a2	13.3672	13.2733	13.5681	13.8773	14.044	13.8619	NA	13.3961	13.6029	12.7362	12.2702	12.5701	1.96427	0.0108906	2.64313	0.00377142	1.83707	0.00884868	1.34561	0.0908289	0.935243	0.539537	0.695034	0.0104844
A2A6A1	G patch domain-containing protein 8 OS=Mus musculus OX=10090 GN=Gpatch8 PE=1 SV=1	Gpatch8	NA	11.4129	11.014	NA	NA	NA	NA	NA	NA	NA	NA	NA
A2A6Q5	Cell division cycle protein 27 homolog OS=Mus musculus OX=10090 GN=Cdc27 PE=1 SV=1	Cdc27	14.8253	14.8787	14.7357	14.9888	14.9446	14.7377	14.0964	14.5314	14.525	NA	NA	NA							1.4202	0.0518726	1.34624	0.0866212	0.947926	0.443412
A2A791	Zinc finger MYM-type protein 4 OS=Mus musculus OX=10090 GN=Zmym4 PE=1 SV=1	Zmym4	NA	14.5121	14.7372	14.6618	14.7817	14.4512	NA	NA	14.1363	14.3237	14.2177	14.2528	0.914813		1.28953	0.0516588	1.28337	0.172021	1.40961		1.40288		0.995224	0.966497
A2A7S8	Uncharacterized protein KIAA1522 OS=Mus musculus OX=10090 GN=Kiaa1522 PE=1 SV=1	Kiaa1522	15.4065	15.4749	15.5332	15.6801	15.512	15.7128	15.8222	15.7261	15.6491	14.9979	15.2825	15.2757	1.46112	0.0135862	1.36567	0.0212655	1.21938	0.0775483	0.934676	0.29221	0.834549	0.0163693	0.892876	0.102025
A2A863	Integrin beta-4 OS=Mus musculus OX=10090 GN=Itgb4 PE=1 SV=1	Itgb4	15.1141	15.0227	14.8814	15.5842	15.6546	15.6653	14.0778	13.1992	12.7419	NA	13.7757	13.4445	0.829051	0.576306	4.0687	0.0471499	2.63156	0.0441707	4.90767	0.00427885	3.17419	0.0474778	0.646781	0.0058038
A2A8L1	Chromodomain-helicase-DNA-binding protein 5 OS=Mus musculus OX=10090 GN=Chd5 PE=1 SV=1	Chd5	13.9927	14.9163	14.9056	15.0989	15.2154	NA	NA	13.489	NA	NA	13.7728	14.0148	0.755367		2.40055	0.0288627	1.63703	0.135313	3.178		2.1672		0.681938	0.209929
A2A8L5	Receptor-type tyrosine-protein phosphatase F OS=Mus musculus OX=10090 GN=Ptprf PE=1 SV=1	Ptprf	16.0179	16.0995	16.0943	16.1313	16.1407	16.09	15.9861	15.8553	16.0036	15.6998	15.7412	15.8577	1.13453	0.0520327	1.27843	0.0110653	1.23481	0.00989056	1.12684	0.054545	1.08839	0.103028	0.965876	0.193619
A2A8U2	Transmembrane protein 201 OS=Mus musculus OX=10090 GN=Tmem201 PE=1 SV=1	Tmem201	15.0662	15.3021	15.2879	15.0869	14.5809	15.2487	14.9649	15.1769	15.2069	15.1765	15.087	15.0623	1.0053	0.933489	0.909765	0.569248	1.07931	0.286764	0.904966	0.558295	1.07361	0.395798	1.18636	0.347401
A2A8Z1	Oxysterol-binding protein-related protein 9 OS=Mus musculus OX=10090 GN=Osbpl9 PE=1 SV=1	Osbpl9	16.1746	16.1459	16.089	16.0667	16.1533	16.1778	15.7863	15.5875	15.6852	15.7906	15.6215	15.5384	1.02539	0.720522	1.3971	0.0117568	1.4009	0.0148146	1.3625	0.00533105	1.36621	0.00745731	1.00272	0.930481
A2A974	Cytochrome P450 4A12B OS=Mus musculus OX=10090 GN=Cyp4a12b PE=1 SV=1	Cyp4a12b	15.5587	15.3187	15.4853	NA	15.0079	15.2102	NA	NA	13.657	16.149	15.9271	16.0384	0.191951		0.525172	0.0211483	0.667138	0.00376957	2.73597		3.47556		1.27032	0.108661
A2A9C3	KICSTOR complex protein SZT2 OS=Mus musculus OX=10090 GN=Szt2 PE=1 SV=1	Szt2	14.5869	14.4542	14.1243	14.4955	14.1319	14.5083	14.0315	14.0363	14.6063	14.0279	13.9341	13.8089	1.23204	0.251122	1.37073	0.0467185	1.38014	0.0593652	1.11257	0.54119	1.12021	0.528169	1.00686	0.959987
A2A9F4	Keratinocyte differentiation factor 1 OS=Mus musculus OX=10090 GN=Kdf1 PE=1 SV=1	Kdf1	14.7021	14.7308	14.2225	14.923	14.2882	14.5766	14.4657	14.4702	14.3415	14.6159	14.8499	14.3365	0.885799	0.360282	0.996683	0.984806	0.966662	0.836372	1.12518	0.453578	1.09129	0.528219	0.969879	0.866827
A2AAE1	Transmembrane protein KIAA1109 OS=Mus musculus OX=10090 GN=Kiaa1109 PE=1 SV=4	Kiaa1109	14.7433	14.7543	15.2013	14.8512	15.1175	15.0058	14.444	14.6893	14.8055	14.8226	14.9126	14.6874	0.894248	0.27961	1.13603	0.145101	1.06593	0.618093	1.27037	0.0643486	1.19198	0.249455	0.938297	0.625637
A2AAY5	SH3 and PX domain-containing protein 2B OS=Mus musculus OX=10090 GN=Sh3pxd2b PE=1 SV=1	Sh3pxd2b	14.3847	14.5152	14.568	14.9439	14.9911	15.0298	11.6295	13.1622	12.9985	12.194	12.6852	12.4427	1.11428	0.78313	5.84674	0.00242588	4.13724	0.00184718	5.2471	0.00795723	3.71292	0.0179866	0.707614	0.00468701
A2AB59	Rho GTPase-activating protein 27 OS=Mus musculus OX=10090 GN=Arhgap27 PE=1 SV=1	Arhgap27	15.3716	15.2535	15.3797	15.5711	15.6318	15.4643	15.1917	15.034	14.8989	15.1695	15.125	14.9745	0.967181	0.667637	1.38132	0.00411815	1.18531	0.032176	1.42819	0.0113113	1.22553	0.0551915	0.858097	0.027062
A2ABV5	Mediator of RNA polymerase II transcription subunit 14 OS=Mus musculus OX=10090 GN=Med14 PE=1 SV=1	Med14	15.6549	14.9539	15.1974	15.4345	15.0396	15.1322	14.9482	NA	14.4512	14.2068	14.4192	14.5048	1.25075	0.402321	1.77176	0.00648591	1.85548	0.0338623	1.41656	0.25274	1.48349	0.203138	1.04725	0.796294
A2ACJ2	Fanconi anemia core complex-associated protein 100 OS=Mus musculus OX=10090 GN=Faap100 PE=2 SV=1	Faap100	14.607	14.7112	14.2936	15.0085	14.4756	14.8732	14.8152	NA	14.7646	NA	15.2048	NA	0.750041		0.747914		0.629565		0.997164	0.982012	0.839374	0.177729	0.841761	0.292111
A2ADA5	tRNA pseudouridine synthase-like 1 OS=Mus musculus OX=10090 GN=Pusl1 PE=1 SV=1	Pusl1	15.915	15.9558	15.8426	15.9488	16.1544	15.8186	15.7857	15.7619	15.7378	15.4168	15.5405	15.6866	1.15979	0.106903	1.34348	0.0292194	1.28035	0.0300851	1.15838	0.0981438	1.10395	0.0349752	0.953009	0.558913
A2ADF7	Solute carrier family 25 member 34 OS=Mus musculus OX=10090 GN=Slc25a34 PE=1 SV=1	Slc25a34	15.2463	NA	14.8221	NA	14.73	NA	NA	15.4165	15.5138	15.4166	15.5024	NA	1.00393	0.938551	0.603121		0.74467	0.284756	0.600763		0.741758	0.278829	1.23469
A2ADY9	Protein DDI1 homolog 2 OS=Mus musculus OX=10090 GN=Ddi2 PE=1 SV=1	Ddi2	17.5196	17.5748	17.5242	17.5923	17.691	17.6383	17.5866	17.6238	17.599	17.2391	17.4085	17.2061	1.24706	0.0333685	1.27983	0.0167324	1.19329	0.046678	1.02628	0.320558	0.956889	0.0480596	0.932387	0.0498381
A2AE42	Cytochrome b561 domain-containing protein 1 OS=Mus musculus OX=10090 GN=Cyb561d1 PE=2 SV=1	Cyb561d1	14.9079	15.4461	NA	14.7081	14.8523	14.9185	14.8493	14.6915	15.1786	15.1287	14.4695	14.2767	1.21547	0.40796	1.14976	0.519982	1.46614	0.248919	0.945942	0.646796	1.20624	0.488897	1.27517	0.408844
A2AEP0	Odorant-binding protein 1b OS=Mus musculus OX=10090 GN=Obp1b PE=1 SV=1	Obp1b	13.5199	13.1507	12.5663	14.9859	14.9949	14.6825	13.2708	13.1691	13.5494	12.2291	11.8094	11.8907	2.55509	0.00148523	7.52331	8.39311e-05	2.14734	0.0405371	2.94444	0.000554077	0.840415	0.471667	0.285425	0.0140617
A2AF47	Dedicator of cytokinesis protein 11 OS=Mus musculus OX=10090 GN=Dock11 PE=1 SV=1	Dock11	14.6837	14.6878	14.3909	14.7076	14.7832	14.8462	NA	12.719	NA	NA	NA	NA							4.16973		3.65135		0.875681	0.181097
A2AG58	BCLAF1 and THRAP3 family member 3 OS=Mus musculus OX=10090 GN=Bclaf3 PE=1 SV=1	Bclaf3	15.1161	15.2394	15.5588	15.4503	15.5082	15.3087	NA	NA	15.0136	14.6804	14.0745	14.8077	1.40705		1.86803	0.0496709	1.72173	0.0529891	1.32762		1.22365		0.921687	0.47986
A2AGH6	Mediator of RNA polymerase II transcription subunit 12 OS=Mus musculus OX=10090 GN=Med12 PE=1 SV=1	Med12	14.1634	13.5995	13.8957	13.9384	13.2472	13.9974	12.828	13.7822	13.2959	12.8982	12.907	13.2567	1.21536	0.423662	1.63245	0.0804643	1.82202	0.0153866	1.34318	0.310416	1.49916	0.158394	1.11613	0.618355
A2AGT5	Cytoskeleton-associated protein 5 OS=Mus musculus OX=10090 GN=Ckap5 PE=1 SV=1	Ckap5	15.1695	15.2459	15.2848	15.3023	15.4362	15.3698	14.9653	14.9468	14.957	14.9247	15.0003	14.8089	1.03173	0.465538	1.37378	0.00374349	1.25014	0.012626	1.33153	0.000451761	1.2117	0.0012727	0.910005	0.058194
A2AH22	Activating molecule in BECN1-regulated autophagy protein 1 OS=Mus musculus OX=10090 GN=Ambra1 PE=1 SV=1	Ambra1	NA	14.2451	NA	15.6165	14.4595	14.3728	NA	15.5765	15.01	14.8964	14.4536	15.6357	1.22947	0.552929	0.883321	0.752373	0.59453		0.718456	0.402831	0.483565		0.673062
A2AHC3	Calmodulin-regulated spectrin-associated protein 1 OS=Mus musculus OX=10090 GN=Camsap1 PE=1 SV=1	Camsap1	14.0365	14.5038	13.6429	14.7021	14.8472	14.7112	NA	14.2222	13.7767	NA	13.7048	13.6213	1.26261	0.365796	2.12943	0.000560904	1.31769	0.248948	1.68653	0.169994	1.04362	0.866013	0.618801	0.103747
A2AHG0	Leucine zipper putative tumor suppressor 3 OS=Mus musculus OX=10090 GN=Lzts3 PE=1 SV=1	Lzts3	14.0269	14.4104	14.2291	NA	14.1804	13.6044	15.243	14.8144	14.622	14.3213	14.4393	14.3593	1.43377	0.100533	0.71652	0.11591	0.900527	0.304161	0.499744	0.110416	0.628082	0.0460139	1.25681	0.443912
A2AI05	NADPH-dependent diflavin oxidoreductase 1 OS=Mus musculus OX=10090 GN=Ndor1 PE=2 SV=1	Ndor1	14.1262	15.0867	13.9143	14.9197	14.4558	14.6298	NA	NA	13.7223	NA	NA	NA							1.92663		1.57285		0.816372	0.51136
A2AI08	Taperin OS=Mus musculus OX=10090 GN=Tprn PE=1 SV=1	Tprn	16.1178	16.1099	16.0133	16.1599	16.1905	16.0561	16.2563	16.274	16.3009	16.3369	16.197	16.0439	1.06029	0.379697	0.961186	0.587593	0.92514	0.316812	0.906535	0.0621618	0.872539	0.0176096	0.962499	0.356671
A2AIG8	1-aminocyclopropane-1-carboxylate synthase-like protein 1 OS=Mus musculus OX=10090 GN=Accs PE=2 SV=1	Accs	15.2327	15.2367	15.2767	15.386	15.2348	15.322	14.7553	15.0714	14.8917	15.2195	14.7977	14.6512	1.01159	0.936801	1.34238	0.122405	1.28276	0.103447	1.327	0.0299627	1.26807	0.0208338	0.955591	0.270189
A2AIL4	NADH dehydrogenase (ubiquinone) complex I, assembly factor 6 OS=Mus musculus OX=10090 GN=Ndufaf6 PE=1 SV=1	Ndufaf6	15.452	15.4563	15.2397	15.2924	15.1863	15.0582	15.1088	15.336	15.5088	15.6235	15.5698	15.7427	0.796936	0.0887849	0.723788	0.00656903	0.833556	0.045812	0.908214	0.371793	1.04595	0.663404	1.15166	0.107517
A2AIV2	Protein virilizer homolog OS=Mus musculus OX=10090 GN=Virma PE=1 SV=1	Virma	15.4696	15.4489	15.4088	15.4784	15.784	15.7921	14.4826	14.357	14.5849	14.6283	15.0746	14.7005	0.797565	0.127265	1.84506	0.0084623	1.5597	0.0100373	2.31337	0.00127977	1.95558	0.00278798	0.845339	0.139669
A2AJ15	Endoplasmic reticulum mannosyl-oligosaccharide 1,2-alpha-mannosidase OS=Mus musculus OX=10090 GN=Man1b1 PE=1 SV=1	Man1b1	15.045	15.02	15.1603	15.1758	15.3019	15.0461	14.4926	14.5394	14.7972	14.4965	14.4013	14.4713	1.11217	0.242196	1.64519	0.0050168	1.53553	0.000617028	1.47926	0.0106632	1.38065	0.0241133	0.933344	0.323584
A2AJ88	Patatin-like phospholipase domain-containing protein 7 OS=Mus musculus OX=10090 GN=Pnpla7 PE=1 SV=1	Pnpla7	14.9665	14.7309	14.712	14.4531	14.557	14.5055	15.1305	15.1007	15.0162	14.8299	14.7945	14.6671	1.24716	0.00839764	0.835869	0.0170187	1.02761	0.706553	0.670216	0.000245668	0.82396	0.0598923	1.22939	0.0542767
A2AJB2	Transmembrane protein 141 OS=Mus musculus OX=10090 GN=Tmem141 PE=3 SV=1	Tmem141	16.0581	16.1257	16.6518	16.2184	16.4359	16.3882	16.2817	15.8973	16.5953	15.9552	16.4501	16.1811	1.04436	0.813952	1.11112	0.409949	1.05928	0.743725	1.06393	0.708207	1.01429	0.944392	0.953337	0.756112
A2AJI0	MAP7 domain-containing protein 1 OS=Mus musculus OX=10090 GN=Map7d1 PE=1 SV=1	Map7d1	16.0874	15.8908	15.7923	16.0651	16.1494	15.9932	14.7321	NA	NA	NA	14.7923	NA	0.959122		2.42322		2.19041		2.52649		2.28377		0.903928	0.232682
A2AJL3	FGGY carbohydrate kinase domain-containing protein OS=Mus musculus OX=10090 GN=Fggy PE=1 SV=1	Fggy	15.6478	15.5897	15.553	15.4917	15.5678	15.3994	16.054	16.1103	15.949	15.9821	16.0171	15.9846	1.03035	0.459901	0.703046	0.00669863	0.759027	0.00167312	0.682336	0.00125135	0.736668	0.00306132	1.07963	0.137964
A2AJN7	Sodium bicarbonate transporter-like protein 11 OS=Mus musculus OX=10090 GN=Slc4a11 PE=2 SV=1	Slc4a11	11.5918	NA	NA	NA	NA	NA	NA	13.2902	NA	NA	NA	NA									0.30812
A2AJQ3	Probable C-mannosyltransferase DPY19L4 OS=Mus musculus OX=10090 GN=Dpy19l4 PE=2 SV=1	Dpy19l4	14.7042	14.4606	15.1594	14.8686	12.4367	13.8448	NA	NA	12.8128	14.1079	NA	14.242	0.388999		0.727879	0.582892	1.5155	0.0887123	1.87116		3.8959		2.08208	0.269079
A2AKG8	Focadhesin OS=Mus musculus OX=10090 GN=Focad PE=1 SV=1	Focad	15.0185	14.9643	14.484	14.8321	15.0288	14.5798	14.3939	14.7076	14.6168	14.6438	14.391	14.5044	1.04227	0.641995	1.23161	0.13284	1.23903	0.202483	1.18166	0.213638	1.18878	0.285426	1.00603	0.969737
A2AKK5	Acyl-coenzyme A amino acid N-acyltransferase 1 OS=Mus musculus OX=10090 GN=Acnat1 PE=1 SV=1	Acnat1	16.549	16.527	16.5294	16.6578	16.7064	16.5757	17.8343	17.8246	17.8258	16.8381	16.7514	16.6787	2.10255	2.04073e-05	0.92695	0.143787	0.857986	0.00902887	0.440869	6.54327e-06	0.408069	1.35251e-06	0.925601	0.0951841
A2AKQ0	UDP-glucuronic acid/UDP-N-acetylgalactosamine transporter OS=Mus musculus OX=10090 GN=Slc35d1 PE=2 SV=2	Slc35d1	NA	NA	NA	NA	NA	NA	NA	NA	12.6377	12.6705	13.8142	NA	0.65766
A2ALK8	Tyrosine-protein phosphatase non-receptor type 3 OS=Mus musculus OX=10090 GN=Ptpn3 PE=1 SV=1	Ptpn3	14.8098	NA	15.4714	15.4771	14.9267	15.0397	15.3797	15.8058	15.5773	15.0564	14.7408	15.1135	1.53409	0.0218843	1.13102	0.438658	1.12539	0.698236	0.737258	0.108393	0.733588	0.388176	0.995022	0.986738
A2ALS5	Rap1 GTPase-activating protein 1 OS=Mus musculus OX=10090 GN=Rap1gap PE=1 SV=2	Rap1gap	15.1747	15.0041	14.8968	15.2763	15.4515	15.2972	15.0501	15.2712	15.3364	15.0313	15.2436	15.302	1.01886	0.832502	1.10908	0.215892	0.890635	0.221066	1.08855	0.310009	0.874147	0.177264	0.803037	0.0382214
A2ALU4	Protein Shroom2 OS=Mus musculus OX=10090 GN=Shroom2 PE=1 SV=1	Shroom2	14.9689	14.9402	15.1179	14.9072	14.974	15.0841	15.096	15.0601	14.9763	14.7437	14.7842	15.0101	1.14719	0.125063	1.10376	0.231576	1.11958	0.18746	0.962147	0.430069	0.975933	0.624586	1.01433	0.799155
A2AMZ4	NADH dehydrogenase [ubiquinone] 1 alpha subcomplex assembly factor 8 OS=Mus musculus OX=10090 GN=Ndufaf8 PE=1 SV=1	Ndufaf8	13.3259	NA	13.7375	NA	NA	NA	14.6188	NA	NA	13.6799	NA	NA	1.91695				0.902349				0.470721
A2AN08	E3 ubiquitin-protein ligase UBR4 OS=Mus musculus OX=10090 GN=Ubr4 PE=1 SV=1	Ubr4	15.7226	15.7088	15.667	15.752	15.8265	15.7292	15.411	15.3585	15.398	15.3921	15.4054	15.4192	0.988686	0.4221	1.2867	0.00416114	1.22595	0.000732875	1.30143	0.00130383	1.23998	0.000177881	0.952782	0.125861
A2APT9	Kelch domain-containing protein 7A OS=Mus musculus OX=10090 GN=Klhdc7a PE=1 SV=3	Klhdc7a	14.9865	14.9847	15.0403	15.0744	14.9503	15.0197	15.2884	15.0034	15.3296	15.3607	15.2136	15.0929	0.989468	0.911538	0.865968	0.0985655	0.859424	0.0989539	0.875185	0.193683	0.868572	0.182704	0.992443	0.803658
A2APV2	Formin-like protein 2 OS=Mus musculus OX=10090 GN=Fmnl2 PE=1 SV=2	Fmnl2	15.8647	15.7711	15.785	16.077	16.0065	16.034	14.9189	14.8882	14.7786	14.9753	14.825	14.7799	1.00123	0.981794	2.26429	0.000975305	1.92765	0.0008424	2.2615	0.000186721	1.92527	0.000124259	0.851327	0.00413871
A2APY7	Arginine-hydroxylase NDUFAF5, mitochondrial OS=Mus musculus OX=10090 GN=Ndufaf5 PE=1 SV=1	Ndufaf5	14.4734	14.3768	14.4254	14.4369	14.4365	14.2792	14.7352	14.7777	14.8703	14.4492	14.3361	14.258	1.36287	0.00395168	1.02559	0.658232	1.05514	0.302506	0.752523	0.00426503	0.774203	0.00249411	1.02881	0.53948
A2AQ07	Tubulin beta-1 chain OS=Mus musculus OX=10090 GN=Tubb1 PE=1 SV=1	Tubb1	NA	NA	NA	NA	16.3055	15.6808	16.3718	15.7753	16.6486	15.099	NA	NA	2.24431		1.85858				0.828129	0.563015
A2AQ19	RNA polymerase-associated protein RTF1 homolog OS=Mus musculus OX=10090 GN=Rtf1 PE=1 SV=1	Rtf1	14.9195	14.3186	14.5234	15.2895	15.2377	14.9144	14.7968	14.083	13.86	14.2701	13.7866	14.3285	1.08537	0.742388	2.02624	0.010995	1.37436	0.135868	1.86686	0.069621	1.26626	0.374514	0.678282	0.0662366
A2AQ25	Sickle tail protein OS=Mus musculus OX=10090 GN=Skt PE=1 SV=1	Skt	15.6786	15.6297	15.712	15.9447	15.935	15.8926	15.1315	15.16	15.2288	14.6035	14.6625	14.7708	1.40884	0.00236438	2.3704	0.000603368	1.99237	0.000438539	1.68251	0.000142621	1.41419	0.000225008	0.840523	0.00172714
A2AQW0	Mitogen-activated protein kinase kinase kinase 15 OS=Mus musculus OX=10090 GN=Map3k15 PE=1 SV=1	Map3k15	14.1372	14.4427	14.2489	13.9757	14.3556	14.0278	14.7149	14.617	14.6434	14.5395	14.5371	14.6184	1.06691	0.0781704	0.734441	0.058248	0.818623	0.0732919	0.688379	0.0388641	0.767282	0.0396772	1.11462	0.356042
A2AR02	Peptidyl-prolyl cis-trans isomerase G OS=Mus musculus OX=10090 GN=Ppig PE=1 SV=1	Ppig	16.3614	16.1382	15.6494	17.2377	17.0577	17.0103	15.7873	15.7269	15.4134	15.766	15.7405	16.2534	0.825052	0.251859	2.26874	0.0103051	1.09406	0.655489	2.74982	0.00114416	1.32605	0.185194	0.482231	0.0280225
A2ARA8	Integrin alpha-8 OS=Mus musculus OX=10090 GN=Itga8 PE=1 SV=1	Itga8	15.4064	15.2457	15.1976	15.2821	15.5257	15.3085	14.9178	14.7716	14.4112	14.1278	13.8722	14.6485	1.39869	0.162574	2.22826	0.0269629	2.09516	0.0351071	1.59311	0.0288242	1.49795	0.0448607	0.940267	0.425137
A2ARI4	Leucine-rich repeat-containing G-protein coupled receptor 4 OS=Mus musculus OX=10090 GN=Lgr4 PE=1 SV=1	Lgr4	14.4549	14.9917	15.3401	15.8232	15.5737	15.0894	14.7832	14.5209	14.6878	15.0775	15.1911	15.2954	0.695421	0.00682462	1.2375	0.287358	0.835609	0.421799	1.77949	0.0481981	1.20159	0.414321	0.675241	0.16895
A2ARP1	Inositol hexakisphosphate and diphosphoinositol-pentakisphosphate kinase 1 OS=Mus musculus OX=10090 GN=Ppip5k1 PE=1 SV=1	Ppip5k1	15.437	15.4774	15.2458	15.3175	15.3452	15.3854	15.2087	15.5012	15.4524	15.3323	15.3029	15.2149	1.07481	0.373257	1.04682	0.19683	1.07427	0.287401	0.973963	0.717808	0.999499	0.995314	1.02622	0.658416
A2ARV4	Low-density lipoprotein receptor-related protein 2 OS=Mus musculus OX=10090 GN=Lrp2 PE=1 SV=1	Lrp2	17.4135	17.4334	17.3741	17.1678	17.1823	17.1647	18.0754	18.0515	18.0937	17.8114	17.803	17.7905	1.20744	0.000320555	0.64616	1.95047e-07	0.760678	0.000715504	0.53515	1.62186e-05	0.629993	1.68864e-05	1.17723	0.00293923
A2AS89	Agmatinase, mitochondrial OS=Mus musculus OX=10090 GN=Agmat PE=1 SV=1	Agmat	13.122	NA	11.9173	11.5721	11.5869	NA	NA	13.121	12.6418	12.8425	NA	13.0683	0.949989	0.815062	0.385315	0.0512253	0.739303	0.600059	0.405599	0.0322673	0.778223	0.657144	1.9187	0.258975
A2ASQ1	Agrin OS=Mus musculus OX=10090 GN=Agrn PE=1 SV=1	Agrn	16.0831	15.965	16.0245	16.4897	16.4131	16.4292	15.476	15.3608	15.4328	15.2542	15.2614	15.2528	1.12274	0.0077207	2.27811	9.09775e-07	1.70296	2.32743e-05	2.02907	3.94409e-05	1.51679	0.000231664	0.74753	0.00096819
A2ASS6	Titin OS=Mus musculus OX=10090 GN=Ttn PE=1 SV=1	Ttn	18.2646	18.7566	18.4858	17.0979	17.0493	17.3465	21.3904	21.1116	21.1899	20.0755	19.8868	19.6673	2.55644	0.00118291	0.152621	8.21051e-05	0.385766	0.00199302	0.0597007	5.6993e-06	0.1509	0.000315962	2.52761	0.00258952
A2ASZ8	Calcium-binding mitochondrial carrier protein SCaMC-2 OS=Mus musculus OX=10090 GN=Slc25a25 PE=1 SV=1	Slc25a25	15.2083	15.3183	15.3024	15.2732	14.8895	15.1504	15.3425	15.4536	15.5309	15.9898	15.9849	15.6629	0.738721	0.0374446	0.584448	0.00779919	0.658453	0.0224245	0.791162	0.0776327	0.891342	0.0735455	1.12662	0.264415
A2AT37	Regulator of nonsense transcripts 2 OS=Mus musculus OX=10090 GN=Upf2 PE=1 SV=1	Upf2	15.128	15.1456	15.0235	15.2659	15.2271	15.2567	14.5639	14.5701	14.4009	14.8214	14.1951	14.5927	0.982976	0.907114	1.63975	0.0176728	1.47694	0.08578	1.66815	0.00415934	1.50252	0.00160472	0.90071	0.0479901
A2ATU0	Probable 2-oxoglutarate dehydrogenase E1 component DHKTD1, mitochondrial OS=Mus musculus OX=10090 GN=Dhtkd1 PE=1 SV=1	Dhtkd1	16.151	16.0791	16.1385	15.7469	15.7413	15.7125	16.3771	16.254	16.2735	15.0918	15.0509	15.0665	2.34863	0.000369201	1.58427	2.27899e-06	2.07501	2.50516e-05	0.674552	0.00262526	0.883499	0.0238524	1.30976	0.000690836
A2AUM9	Centrosomal protein of 152 kDa OS=Mus musculus OX=10090 GN=Cep152 PE=1 SV=1	Cep152	13.4232	NA	15.0786	13.6547	13.2045	NA	13.644	15.4976	14.3308	NA	15.8167	15.3006	0.477038	0.181852	0.228609	0.0260274	0.403946	0.343108	0.479227	0.181929	0.84678	0.832311	1.76697	0.496834
A2AVA0	Sushi, von Willebrand factor type A, EGF and pentraxin domain-containing protein 1 OS=Mus musculus OX=10090 GN=Svep1 PE=1 SV=1	Svep1	15.4262	15.3914	15.3078	15.399	15.8201	15.6245	NA	13.8875	12.8305	14.5697	NA	NA	0.432046		2.06315		1.74765		4.7753	0.131512	4.04506	0.0146993	0.847079	0.180848
A2AVZ9	Solute carrier family 43 member 3 OS=Mus musculus OX=10090 GN=Slc43a3 PE=1 SV=1	Slc43a3	15.1453	15.7243	15.6857	15.658	15.0518	15.2126	15.5347	14.8127	14.8018	15.434	15.4501	15.6073	0.733357	0.201891	0.876794	0.408006	1.01487	0.921652	1.19559	0.446221	1.38386	0.205073	1.15747	0.463282
A2AWA9	Rab GTPase-activating protein 1 OS=Mus musculus OX=10090 GN=Rabgap1 PE=1 SV=1	Rabgap1	16.5167	16.3082	16.4699	16.5734	16.7486	16.6799	16.2327	16.3157	16.2554	16.015	15.9942	16.1448	1.162	0.0263403	1.53261	0.000916825	1.30162	0.0103149	1.31894	0.00660909	1.12015	0.108074	0.849285	0.0463949
A2AWL7	MAX gene-associated protein OS=Mus musculus OX=10090 GN=Mga PE=2 SV=1	Mga	14.3741	NA	NA	NA	14.5161	14.3714	NA	14.4742	13.7827	14.2655	14.2947	NA	0.900185	0.73676	1.12009	0.254462	1.06733		1.24429	0.526186	1.18568		0.9529
A2AWP8	Rho guanine nucleotide exchange factor 10-like protein OS=Mus musculus OX=10090 GN=Arhgef10l PE=1 SV=1	Arhgef10l	15.5679	15.4401	15.226	15.6657	15.8286	15.6604	15.048	15.1386	15.106	15.2005	15.3652	14.8326	0.975902	0.845009	1.50056	0.0525277	1.21302	0.221743	1.53762	0.00245193	1.24297	0.0792458	0.808376	0.07119
A2AX52	Collagen alpha-4(VI) chain OS=Mus musculus OX=10090 GN=Col6a4 PE=1 SV=2	Col6a4	13.6335	13.5455	13.5062	15.7965	15.9001	16.0132	12.8513	NA	NA	NA	NA	NA							8.29332		1.63627		0.197299	3.28303e-05
A2BDX3	Adenylyltransferase and sulfurtransferase MOCS3 OS=Mus musculus OX=10090 GN=Mocs3 PE=1 SV=1	Mocs3	15.6009	16.0554	16.0762	16.0444	16.2028	15.8225	15.6926	15.4734	15.7411	15.6727	15.51	15.9836	0.941863	0.627115	1.2321	0.168508	1.13977	0.416581	1.30816	0.0525241	1.21012	0.213831	0.925056	0.589785
A2BE28	Ribosomal biogenesis protein LAS1L OS=Mus musculus OX=10090 GN=Las1l PE=1 SV=1	Las1l	15.6653	15.8346	15.6029	15.9678	15.8098	15.922	14.8621	14.714	15.1696	14.7448	14.6337	15.1341	1.05532	0.721126	2.08829	0.0135663	1.81932	0.0165815	1.97883	0.0110699	1.72395	0.0138557	0.871198	0.0849734
A2BH40	AT-rich interactive domain-containing protein 1A OS=Mus musculus OX=10090 GN=Arid1a PE=1 SV=1	Arid1a	14.9295	15.0139	14.9794	15.2255	15.3702	15.2568	14.3154	14.4531	14.5083	14.5572	14.4368	14.6825	0.911794	0.220921	1.65325	0.00209404	1.33369	0.0190252	1.81318	0.000413384	1.46271	0.00457199	0.806709	0.00758213
A2BIM8	Major urinary protein 18 OS=Mus musculus OX=10090 GN=Mup18 PE=3 SV=1	Mup18	18.4585	18.3708	18.3539	18.5204	18.5948	18.5482	15.4462	15.2154	15.2998	16.3044	16.4251	16.2471	0.498267	0.000413227	4.68803	9.25657e-05	4.19566	2.47198e-05	9.40867	0.000133911	8.42049	4.48515e-05	0.894971	0.0194317
A2CG49	Kalirin OS=Mus musculus OX=10090 GN=Kalrn PE=1 SV=1	Kalrn	15.383	15.7095	15.1806	15.5799	15.3081	15.4175	15.0292	15.1779	14.761	14.7691	15.372	14.9434	0.973462	0.867716	1.3259	0.137397	1.316	0.170509	1.36205	0.0459121	1.35187	0.0948499	0.992529	0.954125
A2RSJ4	UHRF1-binding protein 1-like OS=Mus musculus OX=10090 GN=Uhrf1bp1l PE=1 SV=2	Uhrf1bp1l	15.5215	15.4875	15.3881	15.4376	15.2415	15.3803	15.3864	15.3538	15.3719	14.9993	15.243	15.3128	1.13734	0.123802	1.12356	0.220177	1.21479	0.0817216	0.987879	0.79235	1.06809	0.134312	1.08119	0.195096
A2RSQ0	DENN domain-containing protein 5B OS=Mus musculus OX=10090 GN=Dennd5b PE=1 SV=2	Dennd5b	14.8583	14.645	14.9889	14.8396	14.3536	14.7328	14.4765	14.6517	15.0995	14.5512	14.6457	14.509	1.12811	0.449047	1.05214	0.673292	1.19919	0.105648	0.932659	0.694103	1.06301	0.703322	1.13976	0.356868
A2RSX7	tRNA wybutosine-synthesizing protein 5 OS=Mus musculus OX=10090 GN=Tyw5 PE=2 SV=2	Tyw5	15.639	15.3903	15.3261	15.3021	15.6991	15.5456	15.4035	15.0672	14.8886	14.9763	15.1843	14.8191	1.09167	0.534167	1.4363	0.0293366	1.37418	0.0327842	1.31569	0.110488	1.25878	0.149518	0.956747	0.693037
A2RSY1	KAT8 regulatory NSL complex subunit 3 OS=Mus musculus OX=10090 GN=Kansl3 PE=1 SV=1	Kansl3	14.2405	14.6193	14.436	14.8774	14.7274	14.8528	14.1011	13.6941	14.0727	13.4743	13.4255	13.6533	1.35495	0.0590163	2.46477	0.000233473	1.88454	0.00389487	1.81909	0.0142272	1.39086	0.0513144	0.764591	0.0548265
A2RSY6	TRMT1-like protein OS=Mus musculus OX=10090 GN=Trmt1l PE=1 SV=1	Trmt1l	15.658	15.7748	15.841	15.8536	15.8745	15.6304	15.1315	15.2894	15.053	15.7383	15.5113	15.8612	0.685089	0.0154461	1.05891	0.558833	1.03837	0.670417	1.54565	0.00403418	1.51567	0.00300732	0.9806	0.782004
A2RT67	DENN domain-containing protein 3 OS=Mus musculus OX=10090 GN=Dennd3 PE=1 SV=2	Dennd3	14.3986	14.6156	14.4371	14.6185	14.4786	14.6123	14.4702	14.2893	14.5967	14.4688	14.5339	14.455	0.976854	0.745798	1.05987	0.201636	0.998546	0.978625	1.08498	0.325513	1.02221	0.791365	0.942139	0.355126
A2RTL5	Arginine/serine-rich coiled-coil protein 2 OS=Mus musculus OX=10090 GN=Rsrc2 PE=2 SV=1	Rsrc2	15.4549	15.0563	15.5487	15.9815	15.8756	15.6394	14.5428	14.5383	14.9799	14.9105	14.8349	14.7108	0.912732	0.472675	2.01868	0.00250806	1.44851	0.0565752	2.21169	0.00446312	1.587	0.0339654	0.717552	0.0664935
A2TJV2	Paralemmin-3 OS=Mus musculus OX=10090 GN=Palm3 PE=1 SV=1	Palm3	15.5843	15.6814	15.5076	15.55	15.6856	15.5653	15.7552	15.635	15.7049	15.8053	15.687	15.7525	0.966003	0.364594	0.902523	0.0571124	0.896776	0.0691546	0.934286	0.153669	0.928336	0.163046	0.993632	0.895962
A3KFM7	Chromodomain-helicase-DNA-binding protein 6 OS=Mus musculus OX=10090 GN=Chd6 PE=1 SV=1	Chd6	NA	NA	15.4952	NA	NA	14.2532	15.7906	15.2615	15.8472	15.74	15.7719	15.7607	0.917377	0.541735	0.352505		0.833712		0.384254		0.9088		2.3651
A3KGB4	TBC1 domain family member 8B OS=Mus musculus OX=10090 GN=Tbc1d8b PE=1 SV=1	Tbc1d8b	15.0263	14.9487	14.7397	14.9701	14.9519	14.7181	14.6051	14.5528	14.5892	14.7997	14.6021	14.7452	0.911718	0.144578	1.12066	0.183396	1.14017	0.151741	1.22918	0.0622428	1.25057	0.059517	1.0174	0.843201
A3KGF7	1-phosphatidylinositol 4,5-bisphosphate phosphodiesterase beta-2 OS=Mus musculus OX=10090 GN=Plcb2 PE=1 SV=1	Plcb2	15.8015	NA	NA	15.4779	14.5352	15.312	NA	NA	NA	NA	NA	NA											1.61675
A3KGS3	Ral GTPase-activating protein subunit alpha-2 OS=Mus musculus OX=10090 GN=Ralgapa2 PE=1 SV=2	Ralgapa2	15.3056	15.3072	15.3171	15.2643	15.2463	15.1668	15.3494	15.4242	15.373	15.0418	15.1392	15.0369	1.23935	0.00261954	1.11201	0.0272963	1.17883	0.00209918	0.897251	0.0162761	0.951167	0.0782986	1.06009	0.0492995
A3KMP2	Tetratricopeptide repeat protein 38 OS=Mus musculus OX=10090 GN=Ttc38 PE=1 SV=2	Ttc38	16.7988	16.7918	16.7356	16.7741	16.8511	16.8415	16.8074	16.7105	16.882	16.9516	16.888	16.8586	0.933431	0.174623	0.947928	0.103857	0.917655	0.0253786	1.01553	0.71519	0.983098	0.681184	0.968064	0.213004
A4FUP9	Glycosyltransferase 1 domain-containing protein 1 OS=Mus musculus OX=10090 GN=Glt1d1 PE=2 SV=2	Glt1d1	12.6063	NA	11.8025	NA	NA	NA	NA	NA	NA	NA	NA	NA
A6H584	Collagen alpha-5(VI) chain OS=Mus musculus OX=10090 GN=Col6a5 PE=1 SV=4	Col6a5	15.9526	15.8621	15.818	15.1689	15.1448	15.0206	15.5484	15.9022	15.8949	16.0024	15.9622	15.9318	0.880488	0.254369	0.553239	0.000708725	0.940877	0.143259	0.628332	0.0181894	1.06859	0.505375	1.70067	0.000256993
A6H5X4	PHD finger protein 11 OS=Mus musculus OX=10090 GN=Phf11 PE=2 SV=1	Phf11	14.2994	14.7919	14.8843	14.9368	15.2148	14.8682	13.7972	13.5649	13.9926	13.2702	13.311	13.6664	1.29146	0.104645	3.01201	0.00073494	2.36627	0.00690007	2.33226	0.00185012	1.83225	0.0209683	0.785611	0.190015
A6H5Y3	Methionine synthase OS=Mus musculus OX=10090 GN=Mtr PE=1 SV=1	Mtr	15.4067	15.4443	15.4528	15.5633	15.7144	15.5266	14.9182	14.8304	14.9452	15.1861	15.098	15.3077	0.812619	0.0208894	1.32334	0.00851513	1.17884	0.0532061	1.62849	0.00123155	1.45067	0.00138113	0.890809	0.0933946
A6H5Z3	Exocyst complex component 6B OS=Mus musculus OX=10090 GN=Exoc6b PE=1 SV=1	Exoc6b	15.2737	15.6944	15.6245	15.9535	15.9139	15.7419	15.082	15.1572	15.2837	15.1448	15.0978	14.9239	1.08581	0.25544	1.75841	0.000959663	1.39029	0.0477693	1.61944	0.0014203	1.28041	0.0945073	0.790648	0.10403
A6H611	Mitochondrial intermediate peptidase OS=Mus musculus OX=10090 GN=Mipep PE=1 SV=1	Mipep	16.0648	16.1615	15.979	15.8968	16.0972	16.1306	16.0406	16.0067	16.128	16.0287	16.0441	16.1623	0.986252	0.737691	0.974795	0.69004	0.993128	0.89031	0.988383	0.849604	1.00697	0.883906	1.01881	0.781569
A6H619	PHD and RING finger domain-containing protein 1 OS=Mus musculus OX=10090 GN=Phrf1 PE=1 SV=2	Phrf1	13.9203	14.0803	14.483	14.8403	14.6352	15.0781	NA	13.957	14.3381	13.0478	13.812	13.6704	1.55563	0.127211	2.53343	0.01418	1.57039	0.0939289	1.62856	0.0972846	1.00949	0.96128	0.619866	0.033814
A6H630	Damage-control phosphatase ARMT1 OS=Mus musculus OX=10090 GN=Armt1 PE=1 SV=1	Armt1	14.0551	13.9347	14.0349	14.3492	14.2662	14.5686	13.8916	13.9931	13.709	14.1178	13.9431	14.0247	0.892557	0.182015	1.2889	0.0355959	0.986033	0.763788	1.44406	0.0126118	1.10473	0.220081	0.765016	0.0357124
A6H6A9	Rab GTPase-activating protein 1-like OS=Mus musculus OX=10090 GN=Rabgap1l PE=1 SV=1	Rabgap1l	16.354	16.3524	16.3658	16.4423	16.4419	16.5094	15.9952	16.2533	16.1702	16.071	16.1312	16.1326	1.01956	0.752737	1.27716	0.000325616	1.18574	0.00514828	1.25266	0.0414452	1.163	0.0459152	0.928424	0.0371531
A6H6E2	Multimerin-2 OS=Mus musculus OX=10090 GN=Mmrn2 PE=1 SV=1	Mmrn2	15.0193	14.8785	15.122	15.4119	15.2417	15.0813	15.093	15.1073	15.1387	15.144	15.0673	15.2499	0.972181	0.526066	1.06526	0.4624	0.903035	0.176228	1.09575	0.242953	0.928875	0.268545	0.847711	0.121072
A6H8H2	DENN domain-containing protein 4C OS=Mus musculus OX=10090 GN=Dennd4c PE=1 SV=1	Dennd4c	15.0438	15.0968	15.0541	15.0049	14.8356	15.1094	14.8227	14.8431	14.8462	14.7987	14.7326	14.7674	1.0505	0.0507278	1.16234	0.105564	1.23	0.000327996	1.10646	0.142567	1.17087	0.00147984	1.05821	0.414634
A6PWY4	WD repeat-containing protein 76 OS=Mus musculus OX=10090 GN=Wdr76 PE=1 SV=1	Wdr76	15.1459	15.0053	14.6886	15.452	15.0483	14.5492	13.9372	14.6314	13.8329	12.9293	NA	13.5906	1.83255	0.162073	3.37886	0.0445946	3.21898	0.0852175	1.8438	0.0714068	1.75655	0.0630613	0.952682	0.827338
A6X8Z5	Rho GTPase-activating protein 31 OS=Mus musculus OX=10090 GN=Arhgap31 PE=1 SV=1	Arhgap31	15.0395	15.1524	15.067	15.4161	15.5031	15.313	14.8268	14.9859	14.6991	14.4088	14.6001	14.6881	1.20715	0.080892	1.79634	0.00186952	1.43459	0.0138459	1.48809	0.00686433	1.18841	0.0793837	0.798616	0.0117406
A6X919	Probable C-mannosyltransferase DPY19L1 OS=Mus musculus OX=10090 GN=Dpy19l1 PE=1 SV=1	Dpy19l1	15.1205	15.016	15.1816	15.4329	14.5611	15.4009	14.5745	13.8111	NA	14.5753	14.9101	NA	0.683061	0.365202	1.30944	0.326626	1.28641	0.255104	1.91702	0.18143	1.88329	0.0518475	0.982408	0.937183
A6X935	Inter alpha-trypsin inhibitor, heavy chain 4 OS=Mus musculus OX=10090 GN=Itih4 PE=1 SV=2	Itih4	16.6236	16.7418	16.65	16.5927	16.7188	16.5664	15.8851	15.7794	15.9553	15.8768	15.9601	15.8647	0.98127	0.67462	1.65337	0.000513286	1.70677	9.68905e-05	1.68493	0.000427019	1.73935	0.000406176	1.03229	0.484025
A8C756	Thyroid adenoma-associated protein homolog OS=Mus musculus OX=10090 GN=Thada PE=1 SV=1	Thada	14.5941	14.9886	14.7788	14.9456	14.8236	14.7763	14.1795	13.9855	14.3688	14.1392	14.1813	13.9814	1.05507	0.582121	1.67933	0.000816121	1.60942	0.0124356	1.59167	0.0140925	1.52541	0.0185688	0.95837	0.659103
A8Y5H7	SEC14-like protein 1 OS=Mus musculus OX=10090 GN=Sec14l1 PE=1 SV=1	Sec14l1	15.7504	15.7592	15.5658	15.726	16.1551	15.7331	15.3176	15.1144	15.2899	15.436	15.4018	15.5168	0.863998	0.0599379	1.33782	0.0903727	1.18121	0.0423489	1.5484	0.0312606	1.36715	0.007302	0.882939	0.337509
A9JSM3	Transmembrane protein 238 OS=Mus musculus OX=10090 GN=Tmem238 PE=2 SV=1	Tmem238	14.1458	14.1666	13.6197	NA	NA	12.9999	13.7242	13.0717	NA	13.8459	NA	12.5914	1.13232	0.830128	0.85933		1.69198	0.430002	0.758908		1.49425	0.287133	1.96895
B0V2N1	Receptor-type tyrosine-protein phosphatase S OS=Mus musculus OX=10090 GN=Ptprs PE=1 SV=1	Ptprs	12.8341	NA	12.0397	14.349	13.5081	13.1569	NA	NA	NA	NA	NA	NA											0.425004	0.122709
B1AR13	CDGSH iron-sulfur domain-containing protein 3, mitochondrial OS=Mus musculus OX=10090 GN=Cisd3 PE=1 SV=1	Cisd3	15.4221	15.4076	15.4331	15.1579	14.787	15.0526	15.4107	15.3422	15.184	15.4244	15.6676	15.1912	0.923131	0.507341	0.74302	0.0749577	0.995296	0.962977	0.804891	0.085957	1.07817	0.183115	1.33953	0.0188869
B1ATG9	Metalloprotease TIKI2 OS=Mus musculus OX=10090 GN=Trabd2b PE=2 SV=1	Trabd2b	14.7565	15.2183	14.8646	15.2561	15.2452	14.9594	14.2555	13.2523	13.9976	15.456	15.6077	15.4214	0.316468	0.0277423	0.78925	0.0510497	0.68371	0.0436659	2.49394	0.0379145	2.16044	0.0481518	0.866278	0.297292
B1AUE5	Peroxisome biogenesis factor 10 OS=Mus musculus OX=10090 GN=Pex10 PE=2 SV=1	Pex10	17.344	17.2436	17.1043	16.6944	16.8432	16.6287	16.8871	16.7297	17.0192	17.6677	17.5689	17.6121	0.599753	0.00730307	0.538076	0.00147377	0.76549	0.0191646	0.897163	0.215294	1.27634	0.0333474	1.42264	0.00580836
B1AUH1	Receptor-type tyrosine-protein phosphatase U OS=Mus musculus OX=10090 GN=Ptpru PE=1 SV=1	Ptpru	NA	13.8874	13.181	NA	NA	13.9192	14.5083	NA	NA	NA	NA	NA							0.664746		0.509064		0.765802
B1AVD1	Xaa-Pro aminopeptidase 2 OS=Mus musculus OX=10090 GN=Xpnpep2 PE=1 SV=1	Xpnpep2	15.0436	15.0805	14.8316	15.2116	15.053	15.0018	15.7934	15.6315	15.8295	15.418	15.2434	15.3786	1.32391	0.00777034	0.836346	0.0366787	0.778411	0.0230641	0.631725	0.00165538	0.587964	0.00184358	0.930729	0.361125
B1AVH7	TBC1 domain family member 2A OS=Mus musculus OX=10090 GN=Tbc1d2 PE=2 SV=1	Tbc1d2	14.5838	14.4194	14.719	14.5495	14.7445	13.5604	14.3727	14.4163	14.3887	14.188	13.9781	14.1625	1.21677	0.046039	1.12919	0.681736	1.37987	0.0150266	0.92802	0.783488	1.13404	0.106877	1.222	0.515705
B1AVY7	Kinesin-like protein KIF16B OS=Mus musculus OX=10090 GN=Kif16b PE=1 SV=1	Kif16b	14.227	14.1152	14.0906	13.8971	14.4799	14.4998	14.0372	13.9696	14.2985	14.1476	14.1167	13.8532	1.04437	0.671513	1.19177	0.334736	1.07558	0.385671	1.14114	0.454025	1.02988	0.724944	0.902503	0.534629
B1AVZ0	Uracil phosphoribosyltransferase homolog OS=Mus musculus OX=10090 GN=Uprt PE=1 SV=1	Uprt	15.287	15.2516	15.3774	15.58	15.5685	15.4504	14.2869	14.0732	14.0903	14.7656	14.7963	14.5414	0.68255	0.00688377	1.77995	0.00273804	1.52017	0.00775119	2.60779	0.000243591	2.22719	0.000564694	0.854052	0.0154583
B1AXH1	NHS-like protein 2 OS=Mus musculus OX=10090 GN=Nhsl2 PE=1 SV=2	Nhsl2	15.4876	15.6378	15.4131	15.3519	15.1707	15.3753	15.3967	15.4925	15.458	15.2406	15.316	15.2489	1.13331	0.00853428	1.02157	0.690362	1.1845	0.0526968	0.901407	0.13256	1.04518	0.446543	1.15949	0.08211
B1AXP6	Mitochondrial import receptor subunit TOM5 homolog OS=Mus musculus OX=10090 GN=Tomm5 PE=3 SV=1	Tomm5	15.2516	14.856	15.0669	15.6986	15.7716	15.5752	15.6694	15.7382	15.7633	15.486	15.2432	15.4112	1.26879	0.0283024	1.23255	0.0326026	0.799971	0.087751	0.971435	0.560414	0.630498	0.0229782	0.649038	0.0171924
B1AY10	Transcriptional repressor NF-X1 OS=Mus musculus OX=10090 GN=Nfx1 PE=1 SV=1	Nfx1	14.7298	14.8973	14.9216	14.9243	14.4601	15.1301	14.379	14.096	NA	14.6545	14.7206	NA	0.73205	0.178806	1.11005	0.527992	1.11888	0.103726	1.51636	0.0903231	1.52842	0.102847	1.00795	0.960317
B1AY13	Ubiquitin carboxyl-terminal hydrolase 24 OS=Mus musculus OX=10090 GN=Usp24 PE=1 SV=1	Usp24	15.555	15.4868	15.4915	15.6348	15.4891	15.5538	15.2866	15.3442	15.3671	15.2774	15.3469	15.2533	1.02818	0.339782	1.20304	0.00906626	1.16357	0.00430728	1.17007	0.0163432	1.13167	0.00548575	0.967184	0.385522
B1AZA5	Transmembrane protein 245 OS=Mus musculus OX=10090 GN=Tmem245 PE=1 SV=1	Tmem245	16.3053	16.2299	16.3166	16.3099	16.1784	16.0403	16.0498	15.9778	16.193	15.7941	15.9432	15.6773	1.20471	0.0564059	1.2936	0.0274428	1.3939	0.0162213	1.07378	0.365921	1.15704	0.0627904	1.07754	0.299168
B1AZI6	THO complex subunit 2 OS=Mus musculus OX=10090 GN=Thoc2 PE=1 SV=1	Thoc2	16.2312	16.052	16.124	16.321	16.3456	16.1657	15.2613	15.3128	15.587	15.3327	15.5043	15.3453	0.995124	0.954922	1.84464	0.000362215	1.67207	0.000624111	1.85368	0.00391362	1.68026	0.00719682	0.906447	0.138706
B1AZP2	Disks large-associated protein 4 OS=Mus musculus OX=10090 GN=Dlgap4 PE=1 SV=1	Dlgap4	14.541	14.4343	14.7005	15.0237	15.1761	14.7089	12.5716	14.6835	14.237	NA	NA	13.6827	1.10797		2.43986		1.8351		2.20209	0.214635	1.65627	0.323656	0.752137	0.0762055
B2RPU2	Pleckstrin homology domain-containing family D member 1 OS=Mus musculus OX=10090 GN=Plekhd1 PE=1 SV=1	Plekhd1	13.7272	14.4699	14.1938	14.0861	NA	NA	15.0425	15.2824	15.1473	14.5531	14.119	NA	1.76709	0.137447	0.840951		0.867096	0.555915	0.475895		0.49069	0.0320486	1.03109
B2RPV6	Multimerin-1 OS=Mus musculus OX=10090 GN=Mmrn1 PE=1 SV=2	Mmrn1	12.7158	NA	NA	NA	16.4009	15.8645	14.6179	14.7996	14.691	NA	NA	14.9324	0.852895		2.29793		0.215145		2.69427	0.107272	0.252252		0.0936254
B2RQC6	CAD protein OS=Mus musculus OX=10090 GN=Cad PE=1 SV=1	Cad	15.8372	15.9123	15.8951	16.2578	16.2568	16.0905	15.2404	14.9947	15.1998	15.1403	15.0769	14.994	1.05305	0.452193	2.19055	0.000134506	1.75457	0.000403449	2.08021	0.000573688	1.66619	0.00661424	0.800971	0.0175768
B2RQE8	Rho GTPase-activating protein 42 OS=Mus musculus OX=10090 GN=Arhgap42 PE=1 SV=1	Arhgap42	15.1634	14.7443	15.0868	14.8021	15.0891	14.5418	14.6583	NA	14.4458	14.7343	14.8218	14.7271	0.865098	0.281132	1.03519	0.784074	1.1786	0.202387	1.19662	0.267258	1.36239	0.0774376	1.13854	0.412537
B2RR83	3'-5' RNA helicase YTHDC2 OS=Mus musculus OX=10090 GN=Ythdc2 PE=1 SV=1	Ythdc2	15.2188	15.2651	15.223	15.3304	15.2788	15.1803	14.8056	14.4513	14.993	15.2484	15.0622	14.8393	0.812252	0.210041	1.15926	0.2058	1.13733	0.194324	1.42722	0.0746346	1.40022	0.0382284	0.981082	0.603291
B2RRD7	Peregrin OS=Mus musculus OX=10090 GN=Brpf1 PE=1 SV=1	Brpf1	14.0345	13.9458	14.649	14.4787	14.3225	14.0834	13.4428	13.1595	13.3256	NA	12.3198	13.0323	1.5511	0.314795	3.07132	0.11103	2.89538	0.0795472	1.98009	0.00318845	1.86666	0.0420882	0.942716	0.755196
B2RRE7	OTU domain-containing protein 4 OS=Mus musculus OX=10090 GN=Otud4 PE=1 SV=1	Otud4	14.7458	14.6124	14.9827	14.8623	15.0588	14.9177	14.1759	14.3528	14.4055	14.1359	14.2386	14.2939	1.06334	0.356472	1.65114	0.000811779	1.47171	0.022431	1.55279	0.00244734	1.38405	0.0287797	0.891332	0.268233
B2RSH2	Guanine nucleotide-binding protein G(i) subunit alpha-1 OS=Mus musculus OX=10090 GN=Gnai1 PE=1 SV=1	Gnai1	18.2826	18.0798	18.0571	18.029	18.1859	18.0054	17.8862	17.8931	17.9336	18.2725	18.4077	18.1366	0.774871	0.0383639	0.871237	0.115483	0.912287	0.280681	1.12436	0.0879091	1.17734	0.0759206	1.04712	0.509614
B2RUJ5	Amyloid-beta A4 precursor protein-binding family A member 1 OS=Mus musculus OX=10090 GN=Apba1 PE=1 SV=2	Apba1	NA	NA	NA	12.5499	13.5737	12.8334	NA	NA	NA	11.0277	NA	NA			3.88519
B2RUP2	Protein unc-13 homolog D OS=Mus musculus OX=10090 GN=Unc13d PE=1 SV=2	Unc13d	14.9368	14.8258	14.2	15.3639	15.2995	15.0713	NA	NA	12.6943	NA	NA	13.4458	0.593978		3.47995		2.31071		5.85873		3.89022		0.664004	0.109456
B2RUR8	OTU domain-containing protein 7B OS=Mus musculus OX=10090 GN=Otud7b PE=1 SV=1	Otud7b	15.4937	14.9019	15.4602	15.4059	15.3551	15.2267	14.9312	15.1855	15.2295	14.9786	15.1209	15.17	1.0179	0.828525	1.18053	0.0380832	1.14508	0.418562	1.15978	0.134614	1.12495	0.486	0.96997	0.843272
B2RWS6	Histone acetyltransferase p300 OS=Mus musculus OX=10090 GN=Ep300 PE=1 SV=2	Ep300	14.4152	14.6906	14.1236	14.9699	14.334	15.0781	13.6667	13.2638	13.3013	13.2574	NA	14.0285	0.851243	0.654437	2.22071	0.142939	1.70153	0.262972	2.60879	0.0124206	1.99888	0.00989495	0.76621	0.254967
B2RX12	Canalicular multispecific organic anion transporter 2 OS=Mus musculus OX=10090 GN=Abcc3 PE=1 SV=1	Abcc3	14.0644	14.3729	14.2008	15.0038	14.9681	15.0637	17.4203	17.3757	17.4515	11.0778	NA	NA	80.8977		15.2853		8.78429		0.188946	5.44755e-07	0.108585	0.000411282	0.574688	0.00763392
B2RX14	Terminal uridylyltransferase 4 OS=Mus musculus OX=10090 GN=Tut4 PE=1 SV=2	Tut4	13.203	13.8487	14.2224	15.0781	15.2356	15.0315	13.7679	13.9286	NA	NA	NA	NA							2.40621	0.00475417	0.939367	0.794368	0.390393	0.0400648
B2RXC1	Trafficking protein particle complex subunit 11 OS=Mus musculus OX=10090 GN=Trappc11 PE=1 SV=1	Trappc11	15.7533	15.7711	15.7055	15.7521	15.8893	15.8058	15.2644	15.5856	15.5547	15.627	15.7186	15.6699	0.868371	0.178639	1.10487	0.0477168	1.05078	0.101437	1.27235	0.0617334	1.21006	0.110116	0.951045	0.204799
B2RXR6	Serine/threonine-protein phosphatase 6 regulatory ankyrin repeat subunit B OS=Mus musculus OX=10090 GN=Ankrd44 PE=1 SV=1	Ankrd44	14.8105	14.7778	14.8454	14.8705	15.0404	14.876	13.8465	13.6797	13.8312	13.8136	13.7892	13.6564	1.02293	0.674336	2.25929	0.000103664	2.08223	0.000601259	2.20866	0.00012208	2.03556	0.000967304	0.92163	0.159109
B2RXS4	Plexin-B2 OS=Mus musculus OX=10090 GN=Plxnb2 PE=1 SV=1	Plxnb2	16.0315	16.1469	16.0399	16.2337	16.2041	16.1476	15.9382	15.8815	15.897	15.8359	15.8351	15.9823	1.01478	0.715348	1.24033	0.0110623	1.13946	0.0410574	1.22226	0.00127601	1.12286	0.0301057	0.918678	0.0605742
B2RXV4	Feline leukemia virus subgroup C receptor-related protein 1 OS=Mus musculus OX=10090 GN=Flvcr1 PE=2 SV=1	Flvcr1	15.2057	15.4087	15.5232	15.5817	14.7739	15.8845	16.0479	15.9558	15.9007	NA	NA	15.8045	1.12014		0.762545		0.744699		0.680762	0.172283	0.664829	0.0123198	0.976596	0.928886
B2RY04	Dedicator of cytokinesis protein 5 OS=Mus musculus OX=10090 GN=Dock5 PE=1 SV=2	Dock5	15.7659	15.5845	15.8691	15.811	15.9392	15.7011	15.4236	15.221	15.5156	15.4127	15.2781	15.481	0.997303	0.972527	1.34397	0.00987558	1.27388	0.0314172	1.3476	0.019673	1.27732	0.0427685	0.947845	0.514871
B2RY56	RNA-binding protein 25 OS=Mus musculus OX=10090 GN=Rbm25 PE=1 SV=2	Rbm25	14.9758	15.1796	14.9505	14.7775	14.6386	15.0434	14.8887	14.694	14.3745	14.6748	14.8246	14.6932	0.947053	0.659644	1.0636	0.543002	1.23491	0.0313409	1.12306	0.433046	1.30395	0.108437	1.16107	0.210813
B7ZMP1	Xaa-Pro aminopeptidase 3 OS=Mus musculus OX=10090 GN=Xpnpep3 PE=1 SV=1	Xpnpep3	15.4953	15.4688	15.3759	15.589	15.4838	15.2793	15.2064	15.258	15.2949	15.5483	15.5884	15.4485	0.826284	0.00829688	0.94757	0.497343	0.944928	0.213626	1.14678	0.153884	1.14359	0.0151064	0.997212	0.970097
B8JK39	Integrin alpha-9 OS=Mus musculus OX=10090 GN=Itga9 PE=1 SV=1	Itga9	15.2012	15.3605	15.4077	15.6876	15.847	15.3872	13.7327	13.4393	13.7566	14.1696	13.9798	13.7761	0.794269	0.095949	3.172	0.000801147	2.5455	0.00162625	3.99361	0.000434948	3.20484	0.000455289	0.802491	0.127935
B8ZXI1	Queuine tRNA-ribosyltransferase accessory subunit 2 OS=Mus musculus OX=10090 GN=Qtrt2 PE=1 SV=2	Qtrt2	15.4451	15.4616	15.2689	15.7098	15.5815	15.505	14.6753	14.9734	14.7581	14.4423	14.0707	14.8003	1.28746	0.219323	2.23618	0.024321	1.93742	0.0367054	1.7369	0.00289492	1.50484	0.00762298	0.866396	0.0736493
B9EJ57	Transcription termination factor 1b, mitochondrial OS=Mus musculus OX=10090 GN=Mterf1b PE=2 SV=1	Mterf1b	14.2885	NA	NA	14.133	15.5608	NA	NA	12.4938	NA	NA	NA	NA							5.10934		3.46957		0.679063
B9EJ80	PDZ domain-containing protein 8 OS=Mus musculus OX=10090 GN=Pdzd8 PE=1 SV=1	Pdzd8	15.0572	14.7906	14.992	15.3828	15.6605	15.6749	NA	15.1784	14.5148	14.3379	14.8627	14.8121	1.12951	0.695189	1.86839	0.0161719	1.21056	0.237545	1.65415	0.253347	1.07175	0.814574	0.647916	0.00787507
B9EJ86	Oxysterol-binding protein-related protein 8 OS=Mus musculus OX=10090 GN=Osbpl8 PE=1 SV=1	Osbpl8	17.19	17.1851	17.1638	17.0701	17.0949	16.9627	17.1694	17.0683	17.1291	17.3094	17.2602	17.3327	0.883629	0.010041	0.836139	0.0107755	0.919479	0.019312	0.946256	0.193551	1.04057	0.183697	1.09967	0.0722862
B9EJA2	Cortactin-binding protein 2 OS=Mus musculus OX=10090 GN=Cttnbp2 PE=1 SV=2	Cttnbp2	14.6595	14.4164	14.1505	14.6303	14.754	13.7844	12.1167	14.1489	14.574	13.4677	14.2303	13.7952	0.859848	0.80519	1.47277	0.21855	1.49252	0.105139	1.71282	0.420984	1.73579	0.404715	1.01341	0.958395
B9EJI9	Transmembrane protein 229A OS=Mus musculus OX=10090 GN=Tmem229a PE=2 SV=1	Tmem229a	16.6564	16.9437	16.3944	15.455	15.7114	16.1931	16.7101	16.4872	17.0195	17.5203	17.4952	17.3085	0.61455	0.0301165	0.317574	0.011097	0.583772	0.0256321	0.516759	0.0273371	0.949918	0.754502	1.83822	0.0348309
B9EJR8	Dynein assembly factor 5, axonemal OS=Mus musculus OX=10090 GN=Dnaaf5 PE=1 SV=1	Dnaaf5	14.5712	14.7477	14.6081	14.8152	14.6677	14.6566	14.2826	13.8339	14.4806	14.1978	14.3621	14.0291	1.00187	0.990746	1.43084	0.0171223	1.36228	0.0248812	1.42817	0.106477	1.35974	0.137948	0.952086	0.3938
B9EKI3	TATA element modulatory factor OS=Mus musculus OX=10090 GN=Tmf1 PE=1 SV=2	Tmf1	14.9589	14.9345	14.8531	14.9395	15.1125	15.276	14.8705	15.1532	14.9345	15.0449	15.0021	15.0211	0.97493	0.693603	1.06188	0.426469	0.928387	0.0637121	1.08919	0.39583	0.95226	0.505041	0.874282	0.175697
C0HK79	Adipocyte-related X-chromosome expressed sequence 1 OS=Mus musculus OX=10090 GN=Arxes1 PE=1 SV=1	Arxes1	15.926	16.2291	16.0601	15.8143	16.1659	15.8866	NA	NA	NA	NA	NA	NA											1.08383	0.450664
C0HKD8	Microfibrillar-associated protein 1A OS=Mus musculus OX=10090 GN=Mfap1a PE=1 SV=1	Mfap1a	16.5639	16.4505	16.47	16.5386	16.6753	16.6764	16.1231	15.9766	16.1745	15.9269	15.9002	15.8386	1.15096	0.0585735	1.67195	0.000568165	1.52231	0.000251163	1.45267	0.0025062	1.32264	0.00795602	0.910495	0.083181
C0HKG5	Ribonuclease T2-A OS=Mus musculus OX=10090 GN=Rnaset2a PE=1 SV=1	Rnaset2a	15.2664	15.2791	15.1204	15.2463	15.3652	15.0789	14.9907	14.9717	14.845	14.8058	14.7	14.7088	1.1468	0.0291305	1.40632	0.016391	1.39839	0.00241088	1.2263	0.0505842	1.21938	0.0142356	0.99436	0.938032
D0QMC3	Myeloid cell nuclear differentiation antigen-like protein OS=Mus musculus OX=10090 GN=Mndal PE=1 SV=1	Mndal	17.1191	17.055	16.8681	17.4353	17.4456	17.3748	16.0994	16.0485	16.0116	15.901	15.8691	15.6451	1.1876	0.0797648	3.05986	0.0013538	2.31172	0.000402072	2.5765	2.73508e-06	1.94654	0.00302459	0.755499	0.0253452
D3YX43	V-set and immunoglobulin domain-containing protein 10 OS=Mus musculus OX=10090 GN=Vsig10 PE=3 SV=2	Vsig10	16.8691	16.7986	16.6437	16.8643	17.0508	16.8537	16.1629	16.2746	16.1065	NA	15.6262	NA	1.46927		2.45669		2.21027		1.67205	0.00104459	1.50434	0.00279563	0.899694	0.174123
D3YXG0	Hemicentin-1 OS=Mus musculus OX=10090 GN=Hmcn1 PE=1 SV=1	Hmcn1	13.1735	13.2162	11.2274	12.9294	14.0069	13.6917	NA	NA	NA	NA	NA	NA											0.498735	0.265635
D3YXK1	Atherin OS=Mus musculus OX=10090 GN=Samd1 PE=1 SV=1	Samd1	13.8733	13.579	NA	14.4278	14.5058	15.3194	NA	NA	NA	NA	NA	NA											0.491462	0.0542744
D3YXK2	Scaffold attachment factor B1 OS=Mus musculus OX=10090 GN=Safb PE=1 SV=2	Safb	16.8737	16.6756	17.1245	16.7582	16.7316	17.2825	16.3213	16.3311	16.578	16.2111	16.5728	16.4502	0.99913	0.993068	1.42676	0.0843804	1.39466	0.0480532	1.428	0.0854637	1.39588	0.0442368	0.977506	0.890008
D3YYM4	WD repeat-containing protein 72 OS=Mus musculus OX=10090 GN=Wdr72 PE=1 SV=1	Wdr72	15.0446	15.1899	15.0641	15.0493	15.1109	15.0605	15.4054	15.3175	15.4001	15.2938	15.2555	15.1863	1.09364	0.0387492	0.887845	0.0151368	0.903955	0.0654847	0.811825	0.00169138	0.826556	0.0109064	1.01815	0.639211
D3YYU8	Obscurin-like protein 1 OS=Mus musculus OX=10090 GN=Obsl1 PE=1 SV=1	Obsl1	13.9379	13.1794	13.3844	14.6668	14.688	14.3575	NA	NA	NA	NA	10.6653	NA			14.985		7.13654						0.476247	0.0261137
D3YZG8	Probable bifunctional methylenetetrahydrofolate dehydrogenase/cyclohydrolase 2 OS=Mus musculus OX=10090 GN=Mthfd2l PE=3 SV=1	Mthfd2l	14.063	13.1658	13.5643	13.6725	14.4584	NA	NA	13.1487	13.734	NA	12.1198	NA	2.49937		3.85216		2.78545		1.54125	0.33957	1.11446	0.721726	0.723089	0.430769
D3YZP9	Coiled-coil domain-containing protein 6 OS=Mus musculus OX=10090 GN=Ccdc6 PE=1 SV=1	Ccdc6	15.8034	15.9336	15.7997	15.522	15.8785	16.0106	14.9586	15.4025	15.2775	16.1058	16.0611	15.8878	0.572241	0.0127029	0.86182	0.279322	0.887226	0.106742	1.50604	0.040412	1.55044	0.030774	1.02948	0.805559
D3Z2R5	Selenoprotein N OS=Mus musculus OX=10090 GN=Selenon PE=3 SV=2	Selenon	NA	15.1856	15.3696	15.8784	15.7838	15.543	NA	NA	NA	NA	NA	NA											0.728284	0.0481366
D3Z4S3	Putative peptidyl-tRNA hydrolase PTRHD1 OS=Mus musculus OX=10090 GN=Ptrhd1 PE=1 SV=1	Ptrhd1	16.1597	16.1514	16.222	16.3838	16.3353	16.371	15.8253	15.7292	15.6297	16.0774	15.8821	15.8353	0.868419	0.0991683	1.34884	0.0246926	1.186	0.0695352	1.55321	0.00531176	1.3657	0.00808199	0.879273	0.0038267
D3Z6Q9	Bridging integrator 2 OS=Mus musculus OX=10090 GN=Bin2 PE=1 SV=1	Bin2	14.8314	14.6912	14.3891	15.1632	14.6832	15.0532	13.2759	13.4686	13.399	13.0603	13.4643	13.2863	1.07986	0.458104	3.24042	0.000993013	2.57922	0.00152927	3.00077	0.00370723	2.38847	0.00442888	0.795953	0.16777
D3Z7P3	Glutaminase kidney isoform, mitochondrial OS=Mus musculus OX=10090 GN=Gls PE=1 SV=1	Gls	16.2907	16.2824	16.2631	16.5282	16.4947	16.4795	16.3947	16.3167	16.406	15.9695	16.0015	16.0306	1.29406	0.00087646	1.4145	3.49998e-05	1.21268	0.00102734	1.09308	0.027054	0.937114	0.0692884	0.857319	0.000674548
E0CYV9	Uncharacterized protein C4orf54 homolog OS=Mus musculus OX=10090 PE=1 SV=1	---	NA	16.9749	16.3936	NA	NA	16.5866	16.4341	16.8152	16.5314	17.2733	17.2543	17.2671	0.627922	0.00421985	0.624877		0.668644	0.0751128	0.995151		1.06485	0.810642	1.07004
E0CZ16	Kelch-like protein 3 OS=Mus musculus OX=10090 GN=Klhl3 PE=1 SV=2	Klhl3	16.3748	16.0991	15.9573	NA	NA	16.1345	16.2737	NA	16.0972	15.8022	NA	NA	1.30429		1.25903		1.26712		0.965299		0.971502	0.800377	1.00643
E1U8D0	Protein SOGA1 OS=Mus musculus OX=10090 GN=Soga1 PE=1 SV=3	Soga1	14.7338	14.6679	13.7442	15.2975	14.8165	14.8065	NA	NA	NA	NA	NA	NA											0.663636	0.198265
E2JF22	Piezo-type mechanosensitive ion channel component 1 OS=Mus musculus OX=10090 GN=Piezo1 PE=1 SV=1	Piezo1	15.2024	15.4376	15.2753	15.623	15.8036	15.5791	14.9918	14.6798	15.0051	14.6288	14.6929	14.3863	1.25082	0.0856978	2.14241	0.00102874	1.66524	0.00416793	1.7128	0.00587386	1.33132	0.0389166	0.777275	0.0204915
E9PV24	Fibrinogen alpha chain OS=Mus musculus OX=10090 GN=Fga PE=1 SV=1	Fga	16.9775	17.0512	17.0056	17.0385	16.9918	17.1401	16.2491	16.289	16.2068	16.7604	16.7516	16.6462	0.721422	0.000919738	1.26346	0.00452339	1.22437	0.00496557	1.75135	0.000436801	1.69716	1.99292e-05	0.969057	0.423092
E9PVA8	eIF-2-alpha kinase activator GCN1 OS=Mus musculus OX=10090 GN=Gcn1 PE=1 SV=1	Gcn1	16.4326	16.3192	16.3415	16.3675	16.4355	16.3383	15.949	15.9578	16.0075	16.2362	16.1844	16.197	0.850048	0.00068996	1.12864	0.0120375	1.11621	0.0291748	1.32774	0.0006867	1.31311	0.00203724	0.988987	0.74155
E9PVB5	Tetratricopeptide repeat protein 17 OS=Mus musculus OX=10090 GN=Ttc17 PE=1 SV=1	Ttc17	11.8888	11.6218	11.7117	10.6607	10.5827	12.2226	NA	NA	NA	10.9424	11.2573	12.3801			0.773096	0.619976	1.16003	0.674168					1.5005	0.33915
E9PVD3	Protocadherin-16 OS=Mus musculus OX=10090 GN=Dchs1 PE=1 SV=1	Dchs1	14.8309	14.6883	14.4565	15.0939	15.207	14.9277	13.4346	14.0175	13.9042	13.8666	14.1139	NA	0.867674	0.41517	2.12279	0.0215484	1.58923	0.0399367	2.44654	0.00886472	1.8316	0.0205766	0.748652	0.0413739
E9PXF8	Myotubularin-related protein 13 OS=Mus musculus OX=10090 GN=Sbf2 PE=1 SV=1	Sbf2	15.0891	14.6413	14.8289	15.0399	14.9452	14.7416	14.8815	14.7824	14.722	14.8394	14.5067	14.3089	1.18396	0.252222	1.28097	0.133567	1.23238	0.21208	1.08194	0.335697	1.0409	0.708296	0.962068	0.74238
E9PY46	Intraflagellar transport protein 140 homolog OS=Mus musculus OX=10090 GN=Ift140 PE=1 SV=1	Ift140	14.5154	14.176	14.3404	14.8282	14.7318	14.5179	13.839	13.5645	13.9458	13.9945	14.0841	14.0699	0.831385	0.136674	1.56169	0.0137052	1.22639	0.0855937	1.87842	0.00389654	1.47511	0.0209104	0.785292	0.0604325
E9PYH6	Histone-lysine N-methyltransferase SETD1A OS=Mus musculus OX=10090 GN=Setd1a PE=1 SV=1	Setd1a	16.224	15.9525	15.9602	16.1862	16.2017	16.0786	14.9824	15.2544	15.2363	15.0801	15.1248	15.0005	1.06381	0.42468	2.12435	3.46539e-05	1.96853	0.00343924	1.99692	0.0027519	1.85045	0.00208968	0.92665	0.348116
E9PYK3	Protein mono-ADP-ribosyltransferase PARP4 OS=Mus musculus OX=10090 GN=Parp4 PE=1 SV=1	Parp4	15.4195	15.6234	15.32	15.7846	15.6335	15.6516	14.7012	14.7845	14.6677	14.9164	14.8372	14.6578	0.942135	0.38646	1.84817	0.0013879	1.5697	0.00558873	1.96168	0.000144556	1.66611	0.00751595	0.849327	0.100871
E9PZJ8	Activating signal cointegrator 1 complex subunit 3 OS=Mus musculus OX=10090 GN=Ascc3 PE=1 SV=1	Ascc3	15.006	15.1157	15.0825	15.166	15.1234	15.0207	14.3478	14.6609	14.666	14.479	14.6169	14.4797	1.02318	0.793754	1.49298	0.000794271	1.45687	0.0010552	1.45915	0.0227189	1.42386	0.0310499	0.975815	0.551218
E9PZM4	Chromodomain-helicase-DNA-binding protein 2 OS=Mus musculus OX=10090 GN=Chd2 PE=1 SV=1	Chd2	14.3314	13.1496	14.1583	14.2677	14.1159	14.2168	14.4314	14.1467	14.2572	14.0491	13.692	13.3979	1.47985	0.0781252	1.40169	0.115604	1.12256	0.714088	0.947185	0.465246	0.758561	0.393073	0.800859	0.436723
E9PZQ0	Ryanodine receptor 1 OS=Mus musculus OX=10090 GN=Ryr1 PE=1 SV=1	Ryr1	20.074	20.1744	20.1518	19.9464	19.9529	19.8973	20.2551	20.2472	20.2217	20.0326	19.9041	20.0047	1.19822	0.0167091	0.967105	0.347402	1.11182	0.0394946	0.807116	0.000434169	0.927892	0.0589785	1.14964	0.00881437
E9Q1P8	Interferon regulatory factor 2-binding protein 2 OS=Mus musculus OX=10090 GN=Irf2bp2 PE=1 SV=1	Irf2bp2	14.9976	14.9959	15.2919	15.7349	15.6316	15.5817	14.6842	14.4498	14.3842	14.3878	14.3739	14.3613	1.09558	0.222929	2.42007	0.000945512	1.64809	0.00186826	2.20894	0.00168675	1.50431	0.0118968	0.681009	0.0169532
E9Q2M9	WD repeat- and FYVE domain-containing protein 4 OS=Mus musculus OX=10090 GN=Wdfy4 PE=1 SV=2	Wdfy4	15.1953	15.2567	15.1054	15.5713	15.6648	15.5612	12.8398	NA	NA	14.1906	13.587	14.2452	0.44511		3.01363	0.00172866	2.26299	0.0264323	6.77053		5.08412		0.750919	0.00224294
E9Q309	Centrosome-associated protein 350 OS=Mus musculus OX=10090 GN=Cep350 PE=1 SV=1	Cep350	15.2217	14.1589	NA	14.0883	14.2988	13.9809	13.3116	13.9582	NA	13.7187	NA	13.2685	1.1029	0.757755	1.54657	0.179503	2.29211	0.231937	1.40227	0.35855	2.07825	0.2573	1.48206	0.475652
E9Q394	A-kinase anchor protein 13 OS=Mus musculus OX=10090 GN=Akap13 PE=1 SV=1	Akap13	15.4239	15.1951	15.4713	15.6182	15.7337	15.4316	14.7092	14.5864	15.0288	15.0086	14.523	14.7289	1.01489	0.917316	1.7913	0.0112399	1.52618	0.0290692	1.76502	0.00958225	1.50379	0.0263437	0.851997	0.132516
E9Q3C1	C2 domain-containing protein 2 OS=Mus musculus OX=10090 GN=C2cd2 PE=1 SV=1	C2cd2	14.7666	14.7474	14.6213	14.3395	14.5488	14.3438	14.2325	14.1728	14.2673	14.8415	14.8528	14.7071	0.670705	0.00126268	0.763249	0.0128901	0.94039	0.246169	1.13798	0.0992376	1.40209	0.00188009	1.23209	0.0281013
E9Q3E1	Aldehyde dehydrogenase family 3 member B2 OS=Mus musculus OX=10090 GN=Aldh3b2 PE=1 SV=1	Aldh3b2	15.2736	15.3996	15.5284	NA	NA	NA	NA	14.4395	NA	13.45	NA	NA	1.98554				3.86523				1.94669
E9Q3L2	Phosphatidylinositol 4-kinase alpha OS=Mus musculus OX=10090 GN=Pi4ka PE=1 SV=2	Pi4ka	15.7673	15.7683	15.7004	15.9001	15.8722	15.7535	15.5643	15.531	15.6231	15.7512	15.7653	15.7328	0.884561	0.0143662	1.06597	0.172195	0.996938	0.868845	1.20508	0.0115204	1.12704	0.00859325	0.935242	0.152186
E9Q414	Apolipoprotein B-100 OS=Mus musculus OX=10090 GN=Apob PE=1 SV=1	Apob	15.5879	15.6415	15.6237	15.8464	15.941	15.8522	15.1394	15.0699	15.0979	15.5561	15.4588	15.5499	0.747835	0.000825777	1.28191	0.0012297	1.06892	0.0731777	1.71416	8.69466e-05	1.42936	5.53033e-05	0.833853	0.00476327
E9Q4N7	AT-rich interactive domain-containing protein 1B OS=Mus musculus OX=10090 GN=Arid1b PE=1 SV=1	Arid1b	15.6591	15.5606	15.5058	16.0115	16.1978	16.0232	14.9209	14.7042	14.7733	15.3174	14.9788	15.0208	0.808754	0.0833987	1.9613	0.00344503	1.38462	0.0330702	2.42509	0.00013269	1.71204	0.000978653	0.705972	0.00343463
E9Q4P1	WD repeat and FYVE domain-containing protein 1 OS=Mus musculus OX=10090 GN=Wdfy1 PE=1 SV=1	Wdfy1	15.4198	15.5403	15.4342	NA	12.6088	NA	15.5002	15.3615	15.2638	NA	NA	NA							0.146976		1.06409	0.333036	7.23987
E9Q4Z2	Acetyl-CoA carboxylase 2 OS=Mus musculus OX=10090 GN=Acacb PE=1 SV=1	Acacb	15.8574	15.671	15.5647	15.2927	15.4253	15.3582	15.5609	15.5652	15.2986	14.9413	15.0814	15.092	1.35351	0.020976	1.2488	0.00760109	1.57951	0.00569364	0.922633	0.321103	1.16697	0.144045	1.26483	0.0413628
E9Q555	E3 ubiquitin-protein ligase RNF213 OS=Mus musculus OX=10090 GN=Rnf213 PE=1 SV=2	Rnf213	15.3558	15.3546	15.288	15.6097	15.6014	15.5486	14.2341	14.159	14.2428	14.2379	14.2633	14.1253	1.00216	0.953943	2.59858	0.000145817	2.17948	0.000156835	2.59298	5.14962e-06	2.17478	7.21175e-06	0.838717	0.00111105
E9Q557	Desmoplakin OS=Mus musculus OX=10090 GN=Dsp PE=1 SV=1	Dsp	15.0184	15.0313	14.9628	15.2419	15.2275	15.3312	14.3633	14.3281	14.5446	14.3213	14.1404	14.3454	1.10419	0.199747	1.99701	0.000905848	1.66454	0.00419381	1.80858	0.00169272	1.50748	0.00786786	0.833515	0.00420987
E9Q5C9	Nucleolar and coiled-body phosphoprotein 1 OS=Mus musculus OX=10090 GN=Nolc1 PE=1 SV=1	Nolc1	19.2856	19.3986	19.1903	19.3889	19.4494	19.3827	18.9915	18.861	19.0781	18.8362	18.7798	18.8686	1.10855	0.128952	1.49358	8.63517e-05	1.37871	0.00799631	1.34733	0.0135825	1.24371	0.0226894	0.923089	0.18675
E9Q5F9	Histone-lysine N-methyltransferase SETD2 OS=Mus musculus OX=10090 GN=Setd2 PE=1 SV=1	Setd2	15.8774	16.2577	NA	16.2761	16.2307	15.8784	NA	NA	15.0963	NA	14.4153	NA	1.60316		3.27851		3.14319		2.04503		1.96062		0.958726	0.815972
E9Q5K4	Cytochrome P450 2C44 OS=Mus musculus OX=10090 GN=Cyp2c23 PE=1 SV=1	Cyp2c23	13.3666	NA	NA	NA	NA	NA	14.9548	14.8526	14.936	13.4175	NA	NA	2.82242				0.96532				0.342019
E9Q5K9	YTH domain-containing protein 1 OS=Mus musculus OX=10090 GN=Ythdc1 PE=1 SV=2	Ythdc1	15.8972	15.4305	14.5789	15.9524	15.8424	15.6811	15.2312	15.2535	15.0364	14.3455	15.3666	15.2347	1.14192	0.614039	1.79382	0.11194	1.24828	0.559471	1.57089	0.00359665	1.09315	0.772571	0.695879	0.306778
E9Q612	Receptor-type tyrosine-protein phosphatase O OS=Mus musculus OX=10090 GN=Ptpro PE=1 SV=1	Ptpro	13.4193	13.2732	13.416	13.8798	13.849	13.8139	12.7818	12.5638	12.9501	12.0534	12.0743	11.6001	1.80994	0.013546	3.83262	0.000240346	2.75158	0.00677087	2.11754	0.00897458	1.52026	0.0197782	0.717936	0.00460556
E9Q634	Unconventional myosin-Ie OS=Mus musculus OX=10090 GN=Myo1e PE=1 SV=1	Myo1e	16.2787	16.4007	16.3207	16.45	16.5149	16.4878	15.8591	15.5704	15.7339	15.5085	15.4863	15.4509	1.1804	0.0980944	2.00329	2.73065e-06	1.80435	0.000311872	1.69713	0.00909194	1.52859	0.00915397	0.900694	0.0330077
E9Q6B2	Coiled-coil domain-containing protein 85C OS=Mus musculus OX=10090 GN=Ccdc85c PE=1 SV=1	Ccdc85c	12.3794	12.276	NA	NA	NA	12.6561	12.6642	12.5085	NA	13.6649	12.0421	11.9792	1.01696	0.969087	1.06737		0.850046	0.712833	1.04957		0.835868	0.127324	0.796394
E9Q6J5	Biorientation of chromosomes in cell division protein 1-like 1 OS=Mus musculus OX=10090 GN=Bod1l PE=1 SV=1	Bod1l	14.7316	14.4865	14.6611	14.6764	14.6417	14.8372	14.1443	14.1008	14.1993	13.8005	13.2856	14.2474	1.29263	0.255609	1.91937	0.07123	1.80076	0.0841054	1.48485	0.00405698	1.3931	0.0131724	0.938208	0.387218
E9Q6P5	Tetratricopeptide repeat protein 7B OS=Mus musculus OX=10090 GN=Ttc7b PE=1 SV=1	Ttc7b	15.8617	15.8898	15.8099	15.8075	15.7768	15.7716	15.8425	15.7091	15.7936	15.4289	15.6287	15.6747	1.15215	0.0954337	1.15499	0.0526767	1.21116	0.056373	1.00247	0.937084	1.05122	0.203516	1.04863	0.0811764
E9Q735	Ubiquitin conjugation factor E4 A OS=Mus musculus OX=10090 GN=Ube4a PE=1 SV=1	Ube4a	15.7151	15.7732	15.5986	16.0578	16.0359	15.8418	15.2915	15.4152	15.3716	15.7662	15.7808	15.8168	0.743048	0.00272491	1.14123	0.102742	0.938043	0.207998	1.53587	0.00394944	1.26242	0.00789843	0.821959	0.0335476
E9Q784	Zinc finger CCCH domain-containing protein 13 OS=Mus musculus OX=10090 GN=Zc3h13 PE=1 SV=1	Zc3h13	15.3439	15.2152	12.472	NA	14.0692	NA	13.9647	NA	NA	13.1118	NA	13.2632	1.71384		1.84253		2.22869	0.342232	1.07509		1.30041		1.20958
E9Q7D5	Rho guanine nucleotide exchange factor 5 OS=Mus musculus OX=10090 GN=Arhgef5 PE=1 SV=1	Arhgef5	15.2645	15.0061	15.1303	15.1904	15.3053	14.9601	15.1271	15.1179	15.0156	14.7731	15.2754	15.496	0.936511	0.703137	0.979716	0.908881	0.967375	0.848827	1.04613	0.595914	1.03296	0.612903	0.987404	0.892169
E9Q7E2	AT-rich interactive domain-containing protein 2 OS=Mus musculus OX=10090 GN=Arid2 PE=1 SV=1	Arid2	14.9903	14.8183	14.172	15.0874	15.3097	15.0068	14.326	NA	14.3753	NA	13.7044	14.1581	1.33738	0.312843	2.30278	0.0823231	1.65739	0.125006	1.72187	0.0093313	1.23929	0.339745	0.719734	0.188605
E9Q7G0	Nuclear mitotic apparatus protein 1 OS=Mus musculus OX=10090 GN=Numa1 PE=1 SV=1	Numa1	16.1906	16.1263	16.1813	16.3731	16.41	16.3789	15.5193	15.6049	15.6493	15.5417	15.4859	15.4875	1.06152	0.138676	1.84332	1.2072e-05	1.58124	1.81214e-05	1.73649	0.00109629	1.4896	0.000871374	0.857821	0.00188328
E9Q7P9	Cadherin-related family member 2 OS=Mus musculus OX=10090 GN=Cdhr2 PE=1 SV=1	Cdhr2	15.5852	15.4365	15.4807	15.2452	15.1495	15.0657	16.3623	16.0685	16.2148	16.125	16.107	16.0676	1.08321	0.305689	0.518922	0.0013344	0.660176	0.00215223	0.479058	0.00111638	0.609461	0.00492208	1.27221	0.00745612
E9Q7X6	Protein HEG homolog 1 OS=Mus musculus OX=10090 GN=Heg1 PE=1 SV=1	Heg1	15.0836	15.2507	15.0264	16.0413	15.6937	15.5888	NA	NA	NA	NA	NA	15.0108			1.698		1.07882						0.635351	0.0246107
E9Q8D0	DnaJ homolog subfamily C member 21 OS=Mus musculus OX=10090 GN=Dnajc21 PE=1 SV=1	Dnajc21	16.3855	16.4071	16.3062	16.3261	16.3333	16.1146	16.3419	16.3839	16.2816	16.319	16.2033	16.3687	1.02724	0.543008	0.973318	0.679396	1.04917	0.30857	0.94751	0.398325	1.02135	0.514805	1.07793	0.268293
E9Q8I9	Protein furry homolog OS=Mus musculus OX=10090 GN=Fry PE=1 SV=1	Fry	14.4028	14.4649	14.1568	14.329	14.6433	14.3846	13.9797	13.9031	13.9799	13.0979	12.566	13.3334	1.93875	0.0138989	2.73811	0.0129839	2.53575	0.0162558	1.41231	0.0290878	1.30793	0.0460074	0.926095	0.458046
E9Q9R9	Disks large homolog 5 OS=Mus musculus OX=10090 GN=Dlg5 PE=1 SV=1	Dlg5	NA	NA	14.4178	14.761	14.6111	NA	NA	12.9968	NA	NA	13.9267	13.9886	0.513739		1.65679	0.0375174	1.37564		3.22496		2.6777		0.830305
E9QAM5	Helicase with zinc finger domain 2 OS=Mus musculus OX=10090 GN=Helz2 PE=1 SV=1	Helz2	14.2731	14.4388	14.4319	14.5017	14.3119	14.488	NA	13.0872	NA	13.3197	13.3224	13.1207	0.890621		2.2651	0.000209775	2.18404	0.00025098	2.54328		2.45226		0.964213	0.555152
E9QAT4	Protein transport protein Sec16A OS=Mus musculus OX=10090 GN=Sec16a PE=1 SV=1	Sec16a	15.4809	15.3579	15.4516	15.475	15.4906	15.4376	15.1776	15.176	15.1226	15.3187	15.3971	15.32	0.878736	0.00582573	1.08859	0.0227677	1.06059	0.142461	1.23881	0.000233139	1.20695	0.00796235	0.97428	0.426761
F6ZDS4	Nucleoprotein TPR OS=Mus musculus OX=10090 GN=Tpr PE=1 SV=1	Tpr	16.236	16.3217	16.1904	16.4619	16.4233	16.4054	15.8039	15.7989	15.9031	15.7285	15.642	15.6328	1.12316	0.0217667	1.69637	0.000167984	1.49649	0.000385951	1.51035	0.000656828	1.33239	0.0013674	0.882172	0.0278261
F7BJB9	MORC family CW-type zinc finger protein 3 OS=Mus musculus OX=10090 GN=Morc3 PE=1 SV=1	Morc3	14.7396	14.8733	14.9154	15.2707	15.402	14.9315	NA	13.7014	NA	13.9868	13.0524	NA	1.13427		3.20832	0.148256	2.50214	0.0336162	2.82853		2.20594		0.77989	0.111229
F7BWT7	Tetraspanin-15 OS=Mus musculus OX=10090 GN=Tspan15 PE=1 SV=2	Tspan15	15.4559	15.9665	15.5231	16.2128	15.8326	16.036	15.5993	14.9045	15.336	15.6259	15.3757	15.2534	0.908516	0.589165	1.52496	0.0172093	1.17297	0.309187	1.67852	0.0459159	1.29108	0.230199	0.76918	0.132196
F8VPQ2	AT-rich interactive domain-containing protein 4A OS=Mus musculus OX=10090 GN=Arid4a PE=1 SV=1	Arid4a	15.7281	15.6603	15.7489	15.5195	15.8105	15.625	NA	NA	14.3846	NA	14.4966	13.978	1.10748		2.66542	0.0889629	2.78002	0.00488619	2.40675		2.51023		1.043	0.555839
F8VPU2	FERM, ARHGEF and pleckstrin domain-containing protein 1 OS=Mus musculus OX=10090 GN=Farp1 PE=1 SV=1	Farp1	15.9412	15.9367	15.8356	16.1332	16.2175	16.1561	15.6795	15.6874	15.6776	15.4042	15.2793	15.4106	1.24558	0.00178495	1.74626	0.000327572	1.45379	0.000744575	1.40196	4.31202e-05	1.16715	0.00298371	0.832515	0.0046037
F8VQB6	Unconventional myosin-X OS=Mus musculus OX=10090 GN=Myo10 PE=1 SV=1	Myo10	14.3774	14.3429	14.2228	14.5423	14.4482	14.4167	13.7685	13.9135	13.7323	13.8137	13.7023	14.0004	0.976694	0.760703	1.54787	0.00926856	1.39045	0.0161685	1.5848	0.00106126	1.42363	0.00238836	0.898302	0.0646078
G3X939	Sodium/hydrogen exchanger 3 OS=Mus musculus OX=10090 GN=Slc9a3 PE=1 SV=1	Slc9a3	16.6978	16.7218	16.7475	16.4844	16.5505	16.437	16.9547	16.9063	16.9342	16.937	17.1022	16.938	0.958812	0.385137	0.706211	0.00314411	0.829284	0.0321131	0.736548	0.00187379	0.864907	0.000476952	1.17427	0.0099552
G3X982	Aldehyde oxidase 3 OS=Mus musculus OX=10090 GN=Aox3 PE=1 SV=1	Aox3	16.1046	15.8459	16.1685	16.2553	16.2133	16.1379	13.6445	13.8899	NA	15.0399	15.485	15.1351	0.36531	0.00514022	1.97543	0.0140804	1.765	0.0101207	5.40755	0.0216083	4.83151	0.00294316	0.893474	0.235998
G3X987	GTPase IMAP family member 9 OS=Mus musculus OX=10090 GN=Gimap9 PE=1 SV=1	Gimap9	15.9513	15.7816	15.6368	16.1961	16.5319	15.8911	15.6381	NA	15.6843	15.9049	15.3934	15.4668	1.05181	0.694194	1.53477	0.0660965	1.14993	0.348856	1.45917	0.0963294	1.09329	0.290981	0.749253	0.139436
G3X9C2	F-box only protein 50 OS=Mus musculus OX=10090 GN=Nccrp1 PE=1 SV=2	Nccrp1	15.7765	15.7655	15.7081	15.2819	15.4454	15.3089	16.5483	16.4134	16.5253	15.8109	15.5476	15.614	1.78778	0.00246121	0.805452	0.0372308	1.06623	0.362884	0.450533	8.01406e-05	0.5964	0.00056398	1.32377	0.00747598
G3X9J0	Signal-induced proliferation-associated 1-like protein 3 OS=Mus musculus OX=10090 GN=Sipa1l3 PE=1 SV=1	Sipa1l3	15.124	15.1067	15.0571	14.8768	15.0168	14.6426	15.3028	14.5177	15.0024	NA	14.545	14.2708	1.44698	0.141414	1.35421	0.117415	1.61107	0.118984	0.93589	0.732218	1.1134	0.536681	1.18967	0.144506
G3X9K3	Brefeldin A-inhibited guanine nucleotide-exchange protein 1 OS=Mus musculus OX=10090 GN=Arfgef1 PE=1 SV=1	Arfgef1	15.7157	15.8195	15.769	15.8419	15.9525	15.7935	15.5975	15.6405	15.7105	15.5008	15.7148	15.6048	1.03005	0.58435	1.19401	0.0333354	1.11828	0.103758	1.15918	0.0251217	1.08566	0.0567239	0.936571	0.178133
G3XA57	Rab11 family-interacting protein 2 OS=Mus musculus OX=10090 GN=Rab11fip2 PE=1 SV=1	Rab11fip2	14.7233	14.8552	14.8243	15.3731	15.4234	15.1618	14.0734	14.923	14.11	14.0532	14.4326	14.862	0.945756	0.835562	1.82789	0.0527601	1.27607	0.269531	1.93273	0.0657702	1.34926	0.19778	0.698111	0.0108971
G5E829	Plasma membrane calcium-transporting ATPase 1 OS=Mus musculus OX=10090 GN=Atp2b1 PE=1 SV=1	Atp2b1	17.1033	17.0463	17.0953	17.1999	17.1823	17.1516	16.9831	16.9253	17.0672	16.7728	16.8114	16.7656	1.15558	0.0266338	1.31462	3.90675e-05	1.22976	0.000262752	1.13763	0.0346299	1.06419	0.148606	0.935451	0.014859
G5E870	E3 ubiquitin-protein ligase TRIP12 OS=Mus musculus OX=10090 GN=Trip12 PE=1 SV=1	Trip12	15.3419	15.2573	15.3022	15.4923	15.4437	15.3971	14.7044	14.7169	14.7172	14.7447	14.8246	14.7748	0.953607	0.0944223	1.58338	6.21627e-05	1.43304	0.00010601	1.66041	1.23919e-05	1.50276	0.00132056	0.905051	0.0177846
G5E897	Protein O-glucosyltransferase 3 OS=Mus musculus OX=10090 GN=Poglut3 PE=1 SV=1	Poglut3	15.3445	15.3177	15.3326	15.6388	15.6881	15.8709	14.7057	14.8285	14.6124	14.2198	14.9657	13.8191	1.30195	0.374747	2.63484	0.0479256	1.99546	0.0413027	2.02376	0.000452478	1.53266	0.000614569	0.757334	0.00484404
G5E8F4	Fucose-1-phosphate guanylyltransferase OS=Mus musculus OX=10090 GN=Fpgt PE=1 SV=1	Fpgt	NA	15.9396	NA	NA	16.3845	NA	NA	NA	NA	16.0161	NA	NA			1.29089		0.948356						0.73465
G5E8K5	Ankyrin-3 OS=Mus musculus OX=10090 GN=Ank3 PE=1 SV=1	Ank3	15.8678	15.8189	15.8491	15.8848	15.8427	15.7923	16.1125	16.0762	16.0906	15.9438	15.9474	15.9772	1.09958	0.000787698	0.922611	0.0353208	0.926032	0.00436388	0.83906	0.00521816	0.842171	0.000250699	1.00371	0.871236
G5E8P1	Bromodomain-containing protein 1 OS=Mus musculus OX=10090 GN=Brd1 PE=1 SV=1	Brd1	13.7639	13.2066	13.2297	13.8427	NA	13.4216	NA	11.3101	NA	12.414	NA	NA	0.465268		2.32656		1.98082		5.00046		4.25738		0.851398	0.479469
G5E8Q8	Adhesion G protein-coupled receptor F5 OS=Mus musculus OX=10090 GN=Adgrf5 PE=1 SV=1	Adgrf5	15.1273	15.0433	15.0811	15.2359	15.1678	15.3654	15.0912	14.7099	15.0499	14.7883	14.7452	14.6061	1.17865	0.178638	1.45717	0.00246744	1.29298	0.0109819	1.23631	0.110353	1.097	0.384314	0.887322	0.0805322
O08528	Hexokinase-2 OS=Mus musculus OX=10090 GN=Hk2 PE=1 SV=1	Hk2	16.4429	16.4023	16.2967	16.2382	16.3774	16.4178	16.6947	16.4096	16.8036	15.9507	15.9385	15.7101	1.70469	0.00812697	1.39283	0.00995832	1.42822	0.00932614	0.817057	0.115418	0.837817	0.1507	1.02541	0.632198
O08529	Calpain-2 catalytic subunit OS=Mus musculus OX=10090 GN=Capn2 PE=1 SV=4	Capn2	17.0336	17.0554	17.044	17.3426	17.2583	17.3127	16.4689	16.428	16.4592	16.2456	16.2944	16.2483	1.14018	0.000928233	2.05881	1.6744e-05	1.71903	7.17504e-05	1.80568	8.61093e-05	1.50768	3.07426e-05	0.834963	0.00617004
O08532	Voltage-dependent calcium channel subunit alpha-2/delta-1 OS=Mus musculus OX=10090 GN=Cacna2d1 PE=1 SV=1	Cacna2d1	16.9244	16.8756	16.7857	17.1417	17.1796	17.2868	15.9683	15.8028	15.7236	16.058	15.8212	15.8814	0.940416	0.430627	2.43262	0.000338323	1.9208	0.00106786	2.58675	0.000296099	2.0425	0.000870564	0.7896	0.00465696
O08539	Myc box-dependent-interacting protein 1 OS=Mus musculus OX=10090 GN=Bin1 PE=1 SV=1	Bin1	16.1666	16.134	16.081	16.5178	16.327	16.3468	15.4328	15.3207	15.573	15.5498	15.2242	15.4135	1.03263	0.718869	2.00188	0.0017643	1.66017	0.011945	1.93862	0.000647013	1.60771	0.0062789	0.829308	0.032552
O08547	Vesicle-trafficking protein SEC22b OS=Mus musculus OX=10090 GN=Sec22b PE=1 SV=3	Sec22b	16.7919	16.6935	16.6907	16.7865	16.8813	16.7576	16.2413	16.208	16.3013	16.4932	16.5351	16.4792	0.839536	0.00292325	1.23622	0.00646599	1.16703	0.00975279	1.47251	0.000444254	1.39008	0.000467088	0.944027	0.173107
O08553	Dihydropyrimidinase-related protein 2 OS=Mus musculus OX=10090 GN=Dpysl2 PE=1 SV=2	Dpysl2	17.8628	17.8904	17.8032	18.0061	18.021	17.9874	17.3864	17.3164	17.361	17.1533	17.2435	17.1515	1.1265	0.0128399	1.76797	0.000538202	1.5904	8.83316e-05	1.56944	0.000131858	1.41181	0.000153728	0.899563	0.0173751
O08573	Galectin-9 OS=Mus musculus OX=10090 GN=Lgals9 PE=1 SV=1	Lgals9	15.8907	15.9058	15.7152	16.2862	16.3523	16.4391	14.2623	14.801	14.5348	14.5309	14.5157	14.6595	0.975334	0.841958	3.45933	9.53145e-06	2.40914	0.000130582	3.54682	0.00442589	2.47007	0.00710222	0.696419	0.00321857
O08579	Emerin OS=Mus musculus OX=10090 GN=Emd PE=1 SV=1	Emd	15.2938	15.3369	15.3423	15.6408	15.6049	15.555	14.789	14.5489	14.5807	14.7678	14.5241	14.8423	0.951381	0.589251	1.85166	0.00816271	1.52937	0.00324803	1.94629	0.00311531	1.60752	0.00959299	0.825943	0.00163026
O08580	Steroid hormone receptor ERR1 OS=Mus musculus OX=10090 GN=Esrra PE=1 SV=4	Esrra	13.0388	13.0987	13.1768	13.2529	12.5884	13.0692	12.9228	13.2258	13.0004	13.0146	12.8594	12.9617	1.07507	0.381116	1.01741	0.912746	1.11694	0.0590316	0.94637	0.740976	1.03895	0.620711	1.09782	0.569305
O08581	Potassium channel subfamily K member 1 OS=Mus musculus OX=10090 GN=Kcnk1 PE=1 SV=2	Kcnk1	16.219	16.3363	16.3708	16.6411	16.765	16.6099	16.4525	16.4461	16.0268	15.9623	15.9155	16.1022	1.24415	0.14229	1.60069	0.000867505	1.24433	0.0132304	1.28657	0.111265	1.00015	0.998962	0.777375	0.00531934
O08582	GTP-binding protein 1 OS=Mus musculus OX=10090 GN=Gtpbp1 PE=1 SV=2	Gtpbp1	15.5369	15.462	15.4767	15.8384	15.6022	15.5744	14.9298	14.9906	15.1499	14.9309	14.8566	14.9709	1.07472	0.253634	1.68437	0.0058639	1.48699	0.00031099	1.56726	0.00439102	1.3836	0.0118354	0.882818	0.157453
O08583	THO complex subunit 4 OS=Mus musculus OX=10090 GN=Alyref PE=1 SV=3	Alyref	15.8147	15.8556	15.8885	15.8835	15.7422	15.8327	15.4823	15.4428	15.5076	15.2567	15.2769	15.2837	1.15278	0.003213	1.46106	0.00438485	1.49536	0.000374788	1.26743	0.00615586	1.29718	0.000209831	1.02347	0.523707
O08585	Clathrin light chain A OS=Mus musculus OX=10090 GN=Clta PE=1 SV=2	Clta	15.6786	NA	NA	16.4794	NA	14.5617	NA	NA	NA	15.3687	NA	NA			1.11102		1.23966						1.11578
O08586	Phosphatidylinositol 3,4,5-trisphosphate 3-phosphatase and dual-specificity protein phosphatase PTEN OS=Mus musculus OX=10090 GN=Pten PE=1 SV=1	Pten	14.7513	14.7256	14.8867	14.9845	15.039	14.9492	14.2738	14.0658	13.0898	14.978	14.287	14.6699	0.560503	0.135402	1.27096	0.161245	1.10412	0.552615	2.26754	0.0320418	1.96986	0.056684	0.868723	0.0364291
O08599	Syntaxin-binding protein 1 OS=Mus musculus OX=10090 GN=Stxbp1 PE=1 SV=2	Stxbp1	15.9478	15.9052	15.9039	16.0494	16.0858	15.9952	15.4638	15.3982	15.1994	15.3275	15.2651	15.2534	1.05102	0.465631	1.69522	3.01995e-05	1.55508	7.6115e-05	1.61293	0.00780791	1.47959	0.0166947	0.917331	0.0238108
O08600	Endonuclease G, mitochondrial OS=Mus musculus OX=10090 GN=Endog PE=1 SV=1	Endog	17.8884	17.9521	17.869	17.7788	17.7789	17.7397	17.8028	17.732	17.8261	17.9205	17.9202	17.8635	0.923736	0.0348083	0.910274	0.00597848	1.0012	0.958814	0.985427	0.548501	1.08386	0.0379704	1.09989	0.0165918
O08601	Microsomal triglyceride transfer protein large subunit OS=Mus musculus OX=10090 GN=Mttp PE=1 SV=2	Mttp	15.707	15.7689	15.6904	15.451	15.43	15.278	16.4284	16.1531	16.3117	16.2985	16.1863	16.2505	1.03714	0.589732	0.551432	0.000560503	0.695933	0.000336002	0.531683	0.0012525	0.671009	0.0129457	1.26205	0.0139769
O08605	MAP kinase-interacting serine/threonine-protein kinase 1 OS=Mus musculus OX=10090 GN=Mknk1 PE=1 SV=2	Mknk1	14.9369	15.2021	14.8576	15.2189	15.587	15.05	14.3272	14.1437	14.6119	14.2285	14.3368	14.8256	0.931302	0.678486	1.76749	0.0285271	1.44917	0.0806712	1.89786	0.0120814	1.55607	0.0230226	0.819906	0.216361
O08609	Max-like protein X OS=Mus musculus OX=10090 GN=Mlx PE=1 SV=1	Mlx	15.9718	15.9308	15.9577	15.3354	15.524	15.7431	15.4975	14.9238	15.6098	15.2072	15.1781	15.7336	0.979924	0.921593	1.1182	0.502466	1.49535	0.0326406	1.14111	0.488198	1.52598	0.0456742	1.33728	0.0239949
O08638	Myosin-11 OS=Mus musculus OX=10090 GN=Myh11 PE=1 SV=1	Myh11	16.5827	16.5803	16.6176	16.4482	16.5515	16.426	15.7063	15.6966	15.82	15.5573	15.4977	15.4365	1.1841	0.0102644	1.96983	5.10875e-05	2.13817	0.000320833	1.66356	0.0001872	1.80573	0.00100035	1.08546	0.0810682
O08641	SH3 domain-containing YSC84-like protein 1 OS=Mus musculus OX=10090 GN=Sh3yl1 PE=1 SV=1	Sh3yl1	16.1538	16.3973	15.8628	15.8947	16.1581	16.2634	15.8584	15.3434	15.9227	16.3141	16.0274	16.0505	0.746135	0.133135	0.982647	0.868756	1.00509	0.969891	1.31698	0.152272	1.34706	0.149522	1.02284	0.872698
O08648	Mitogen-activated protein kinase kinase kinase 4 OS=Mus musculus OX=10090 GN=Map3k4 PE=1 SV=2	Map3k4	15.3631	15.2188	15.2887	15.6269	15.5192	15.193	14.9444	14.5756	14.7341	14.648	14.8551	14.8333	0.981165	0.839597	1.58843	0.0203209	1.42546	0.00487596	1.61892	0.0157639	1.45282	0.0250208	0.8974	0.354861
O08663	Methionine aminopeptidase 2 OS=Mus musculus OX=10090 GN=Metap2 PE=1 SV=1	Metap2	16.7626	16.8031	16.8059	17.0017	17.0226	16.8885	16.4757	16.2957	16.521	16.7236	16.6736	16.7822	0.814674	0.0337085	1.18463	0.0112074	1.04537	0.167086	1.45412	0.00499916	1.28318	0.0305075	0.882445	0.0383256
O08677	Kininogen-1 OS=Mus musculus OX=10090 GN=Kng1 PE=1 SV=1	Kng1	17.3282	17.33	17.2802	17.4428	17.4594	17.5058	16.7549	16.6845	16.8696	16.4254	16.4106	16.5226	1.24555	0.0116089	2.02293	0.00011376	1.8149	0.000295514	1.62413	0.00278893	1.45711	0.00599199	0.897167	0.00351914
O08688	Calpain-5 OS=Mus musculus OX=10090 GN=Capn5 PE=1 SV=1	Capn5	15.4056	15.6755	15.3675	15.9298	16.0157	16.0185	14.4005	14.4454	14.3087	14.3464	14.3404	14.4136	1.01259	0.72263	3.07618	2.7019e-06	2.1675	0.00525867	3.03794	1.29915e-05	2.14055	0.00305999	0.704607	0.0267984
O08691	Arginase-2, mitochondrial OS=Mus musculus OX=10090 GN=Arg2 PE=1 SV=1	Arg2	15.1638	15.0067	15.0882	15.5534	15.6355	15.5733	17.1068	17.0513	17.2337	13.8042	13.8466	13.8121	9.91498	0.000128119	3.40211	7.9072e-06	2.40371	0.000596216	0.343128	0.000199486	0.242432	1.09719e-05	0.706535	0.00205234
O08692	Neutrophilic granule protein OS=Mus musculus OX=10090 GN=Ngp PE=1 SV=1	Ngp	16.0015	16.2395	16.0873	16.2993	16.3202	16.5536	NA	NA	NA	15.6607	15.5707	15.4865			1.76346	0.00223456	1.45077	0.00454059					0.822688	0.0597934
O08709	Peroxiredoxin-6 OS=Mus musculus OX=10090 GN=Prdx6 PE=1 SV=3	Prdx6	17.9786	17.9604	18.0051	18.0255	17.8239	17.8354	17.7436	17.7561	17.8049	18.1951	18.2557	18.2182	0.729597	6.15869e-05	0.796596	0.0303897	0.84579	0.0005971	1.09183	0.185168	1.15926	0.00123904	1.06176	0.315821
O08715	A-kinase anchor protein 1, mitochondrial OS=Mus musculus OX=10090 GN=Akap1 PE=1 SV=4	Akap1	14.8938	14.9028	15.02	14.9618	14.3697	14.8444	14.3428	14.6935	14.5533	15.1713	15.1425	15.1424	0.649688	0.00370632	0.743941	0.0781372	0.862628	0.0290164	1.14507	0.413125	1.32776	0.0422474	1.15954	0.359312
O08734	Bcl-2 homologous antagonist/killer OS=Mus musculus OX=10090 GN=Bak1 PE=1 SV=3	Bak1	15.3145	15.2684	14.6205	15.2732	15.682	15.2492	14.6566	NA	14.2277	14.608	14.3001	14.3272	1.02125	0.913363	1.98576	0.00623392	1.57575	0.0825308	1.94444	0.0715615	1.54296	0.14556	0.793526	0.287474
O08738	Caspase-6 OS=Mus musculus OX=10090 GN=Casp6 PE=1 SV=1	Casp6	16.109	16.3187	16.2172	16.2845	16.3574	16.4066	15.9411	15.9219	15.8444	15.8105	15.5701	15.6118	1.17965	0.0691127	1.60813	0.00425958	1.46495	0.00509503	1.36323	0.000743826	1.24185	0.0203253	0.910965	0.144583
O08739	AMP deaminase 3 OS=Mus musculus OX=10090 GN=Ampd3 PE=1 SV=2	Ampd3	15.367	15.1509	15.1555	15.4865	15.3893	15.4149	14.5641	14.5012	14.8333	14.8975	14.6091	14.5506	0.964018	0.738808	1.6754	0.0149777	1.4527	0.0184918	1.73794	0.0111162	1.50692	0.0116668	0.867075	0.0863598
O08740	DNA-directed RNA polymerase II subunit RPB11 OS=Mus musculus OX=10090 GN=Polr2j PE=1 SV=1	Polr2j	15.7064	15.4325	15.4048	16.3173	15.5011	15.5715	15.4167	15.2678	15.0921	15.1418	15.1407	15.4801	1.00325	0.976113	1.45641	0.161932	1.1978	0.155976	1.45169	0.165776	1.19391	0.129941	0.822431	0.397683
O08746	Matrilin-2 OS=Mus musculus OX=10090 GN=Matn2 PE=2 SV=2	Matn2	14.9366	15.1104	14.8425	15.2268	15.3932	15.3821	13.0602	NA	12.7502	12.341	12.7145	NA	1.29907	0.264157	6.99475	0.0292479	5.40934	0.0238394	5.38444	0.0236523	4.16402	0.0173842	0.773344	0.0221365
O08749	Dihydrolipoyl dehydrogenase, mitochondrial OS=Mus musculus OX=10090 GN=Dld PE=1 SV=2	Dld	19.3068	19.2686	19.2418	19.0753	19.061	19.0087	19.5499	19.5149	19.5391	19.3879	19.4883	19.4693	1.06151	0.0953081	0.757769	0.000858878	0.885082	0.0129851	0.713861	0.000233364	0.833797	0.0010044	1.16801	0.00128695
O08756	3-hydroxyacyl-CoA dehydrogenase type-2 OS=Mus musculus OX=10090 GN=Hsd17b10 PE=1 SV=4	Hsd17b10	18.2265	18.2461	18.2176	18.333	18.2794	18.2517	18.3096	18.3137	18.3674	18.3776	18.3365	18.4114	0.969329	0.192533	0.941389	0.0544195	0.904327	0.0126096	0.971176	0.239762	0.932941	0.0193504	0.96063	0.123808
O08759	Ubiquitin-protein ligase E3A OS=Mus musculus OX=10090 GN=Ube3a PE=1 SV=2	Ube3a	16.4184	16.356	16.3762	16.5061	16.4049	16.5131	16.314	16.2945	16.3089	16.2217	16.2782	16.2234	1.04587	0.062246	1.17576	0.00931061	1.10376	0.00549406	1.1242	0.037125	1.05536	0.0412347	0.938763	0.103364
O08760	N-glycosylase/DNA lyase OS=Mus musculus OX=10090 GN=Ogg1 PE=1 SV=2	Ogg1	15.7865	15.8238	15.6384	16.0473	15.9734	15.9765	14.3381	14.9044	15.2549	14.7804	15.0523	15.7014	0.787012	0.416953	1.76667	0.0401958	1.48612	0.166894	2.24478	0.012157	1.88831	0.0695421	0.841199	0.0328545
O08784	Treacle protein OS=Mus musculus OX=10090 GN=Tcof1 PE=1 SV=1	Tcof1	14.2417	14.3828	14.0807	14.8984	14.708	14.6341	13.8794	13.763	13.5479	13.5135	13.3099	13.6673	1.17546	0.176007	2.37828	0.000911172	1.66808	0.00596585	2.02329	0.00148319	1.41909	0.018417	0.701381	0.0124099
O08786	Cholecystokinin receptor type A OS=Mus musculus OX=10090 GN=Cckar PE=1 SV=1	Cckar	13.2916	NA	13.7806	NA	NA	NA	NA	NA	NA	13.7917	NA	NA					0.837633
O08788	Dynactin subunit 1 OS=Mus musculus OX=10090 GN=Dctn1 PE=1 SV=3	Dctn1	16.4887	16.4976	16.4427	16.6276	16.5623	16.4976	16.2206	16.1958	16.1985	16.1481	16.1962	16.1319	1.03256	0.125093	1.32297	0.00246441	1.24626	0.000270555	1.28126	0.00859841	1.20697	0.000998926	0.942016	0.134522
O08795	Glucosidase 2 subunit beta OS=Mus musculus OX=10090 GN=Prkcsh PE=1 SV=1	Prkcsh	19.02	19.0532	18.8513	18.9326	18.7306	18.9962	18.9636	18.8757	18.9267	18.8911	18.9331	19.0152	0.983179	0.614556	0.959241	0.54714	1.01983	0.719801	0.975653	0.707061	1.03728	0.497911	1.06317	0.436025
O08796	Eukaryotic elongation factor 2 kinase OS=Mus musculus OX=10090 GN=Eef2k PE=1 SV=1	Eef2k	15.0383	14.4449	14.7967	15.4814	15.4305	15.4533	14.2538	14.6275	14.767	NA	NA	NA							1.87335	0.00417013	1.15711	0.413509	0.617668	0.0158689
O08800	Serpin B8 OS=Mus musculus OX=10090 GN=Serpinb8 PE=1 SV=2	Serpinb8	17.4813	17.3118	17.3796	17.8143	17.7778	17.677	17.0815	16.8639	16.9781	16.7215	16.9562	16.9148	1.07947	0.314854	1.856	0.00135371	1.44067	0.00569758	1.71936	0.0010052	1.33461	0.0074954	0.776223	0.00515287
O08807	Peroxiredoxin-4 OS=Mus musculus OX=10090 GN=Prdx4 PE=1 SV=1	Prdx4	16.7749	16.7189	16.6124	16.9966	16.8399	16.698	15.9914	15.9208	15.8056	15.8589	15.8472	15.9599	1.01203	0.805449	1.94016	0.00323429	1.75734	0.000262592	1.9171	0.00167215	1.73646	0.000417504	0.905772	0.239798
O08808	Protein diaphanous homolog 1 OS=Mus musculus OX=10090 GN=Diaph1 PE=1 SV=1	Diaph1	16.4395	16.4383	16.3213	16.706	16.8776	16.6081	15.9868	15.9191	16.0605	15.593	15.6853	15.6993	1.25666	0.00379772	2.10143	0.00182499	1.67076	0.000159423	1.67224	0.00357312	1.32952	0.00192427	0.795056	0.0341423
O08810	116 kDa U5 small nuclear ribonucleoprotein component OS=Mus musculus OX=10090 GN=Eftud2 PE=1 SV=1	Eftud2	16.6397	16.5464	16.4882	16.7989	16.7643	16.6633	16.0374	16.0401	16.1122	16.0621	16.1491	16.0692	0.979241	0.461342	1.56777	0.00039328	1.37997	0.00184477	1.601	0.000455152	1.40922	0.0018927	0.880212	0.0377074
O08811	General transcription and DNA repair factor IIH helicase subunit XPD OS=Mus musculus OX=10090 GN=Ercc2 PE=1 SV=2	Ercc2	15.2999	15.3136	15.3563	15.1634	15.2287	15.2234	14.4071	14.3061	14.5499	14.8995	14.3379	14.8064	0.834947	0.270701	1.43782	0.0402036	1.56048	0.0212543	1.72205	0.00487771	1.86896	0.00421701	1.08531	0.0130232
O08832	Polypeptide N-acetylgalactosaminyltransferase 4 OS=Mus musculus OX=10090 GN=Galnt4 PE=1 SV=1	Galnt4	16.1358	15.188	16.1158	15.6784	15.6928	15.7791	14.6138	14.8817	15.7987	NA	NA	14.7335	1.28751		1.97695		2.11363		1.53549	0.160944	1.64164	0.208618	1.06913	0.774214
O08848	60 kDa SS-A/Ro ribonucleoprotein OS=Mus musculus OX=10090 GN=RO60 PE=1 SV=1	RO60	15.294	15.222	15.1846	15.4232	15.6051	15.3347	15.1343	15.0913	14.9875	15.119	14.9379	14.9948	1.03799	0.480786	1.35388	0.0140767	1.16175	0.0352057	1.30433	0.0227247	1.11923	0.0443958	0.85809	0.0938477
O08908	Phosphatidylinositol 3-kinase regulatory subunit beta OS=Mus musculus OX=10090 GN=Pik3r2 PE=1 SV=2	Pik3r2	13.1477	13.6105	13.1201	13.2476	13.1372	12.6304	NA	NA	12.9514	13.1882	13.5544	13.7022	0.692455		0.718696	0.125585	0.877304	0.440188	1.03789		1.26695		1.22069	0.312098
O08911	Mitogen-activated protein kinase 12 OS=Mus musculus OX=10090 GN=Mapk12 PE=1 SV=1	Mapk12	14.9001	14.9335	14.799	14.995	14.5784	15.0307	15.0472	14.8621	14.7591	14.3949	14.5403	14.2368	1.41305	0.0148615	1.39222	0.0602757	1.40145	0.0174783	0.985259	0.906012	0.991788	0.907093	1.00663	0.954639
O08912	Polypeptide N-acetylgalactosaminyltransferase 1 OS=Mus musculus OX=10090 GN=Galnt1 PE=1 SV=1	Galnt1	16.3642	16.2764	16.2577	16.1074	16.0021	16.0302	15.4467	15.4779	15.5531	15.9491	16.186	16.1208	0.663067	0.00609399	0.973504	0.653708	1.15999	0.0757934	1.46818	0.000241731	1.74943	6.04296e-05	1.19156	0.00516138
O08914	Fatty-acid amide hydrolase 1 OS=Mus musculus OX=10090 GN=Faah PE=1 SV=1	Faah	16.5723	16.599	16.5167	16.2527	16.2342	16.33	16.3244	16.5151	16.5759	16.7807	16.97	16.7517	0.77789	0.0242341	0.677443	0.00679921	0.82846	0.0454856	0.870873	0.104909	1.06501	0.354293	1.22292	0.00182175
O08915	AH receptor-interacting protein OS=Mus musculus OX=10090 GN=Aip PE=1 SV=1	Aip	17.1722	17.073	17.1532	17.4401	17.3857	17.2358	16.4222	16.3632	16.4169	16.5003	16.3681	16.4237	0.979476	0.535421	1.89628	0.00057132	1.62685	0.000188239	1.93602	0.00210404	1.66094	0.000125906	0.857917	0.0494186
O08917	Flotillin-1 OS=Mus musculus OX=10090 GN=Flot1 PE=1 SV=1	Flot1	16.3573	16.3753	16.3457	16.6177	16.5375	16.5057	15.9375	15.8975	16.015	15.8338	15.8072	15.8538	1.08552	0.0603558	1.64947	0.000583921	1.44173	2.21423e-05	1.51953	0.000230908	1.32815	0.00481341	0.874054	0.0224423
O08919	Numb-like protein OS=Mus musculus OX=10090 GN=Numbl PE=1 SV=3	Numbl	15.0661	15.2541	14.5615	15.1442	14.7334	15.1939	13.1453	NA	NA	NA	13.533	NA	0.764322		2.81052		2.68985		3.67714		3.51927		0.957066	0.816095
O08966	Solute carrier family 22 member 1 OS=Mus musculus OX=10090 GN=Slc22a1 PE=1 SV=2	Slc22a1	16.1543	16.1218	16.0994	15.9129	16.0376	16.0141	16.4597	16.4099	16.6546	16.7037	16.7818	16.7047	0.857381	0.0840803	0.597975	0.000206079	0.657525	0.000141881	0.697443	0.00861692	0.766899	0.0313432	1.09959	0.0539108
O08967	Cytohesin-3 OS=Mus musculus OX=10090 GN=Cyth3 PE=1 SV=1	Cyth3	16.3058	16.352	16.3997	16.1743	16.0766	16.2263	16.2392	16.3176	16.3681	15.5515	15.6255	15.6376	1.62836	0.000202132	1.46833	0.00107682	1.67906	4.02726e-05	0.901726	0.0624519	1.03114	0.398228	1.14351	0.0275724
O08969	Pleckstrin homology-like domain family A member 2 OS=Mus musculus OX=10090 GN=Phlda2 PE=1 SV=1	Phlda2	NA	NA	14.4339	13.196	15.1009	NA	15.3786	14.4106	NA	14.4111	15.4646	15.1547	0.923032	0.860941	0.550304	0.525951	0.670717		0.596192	0.578013	0.726645		1.21881
O08970	Tuftelin OS=Mus musculus OX=10090 GN=Tuft1 PE=1 SV=2	Tuft1	13.8037	13.0588	14.4779	14.3233	14.586	14.7621	NA	13.8085	12.9743	NA	14.0874	NA	0.61727		1.38485		0.808164		2.2435	0.194529	1.30925	0.559681	0.583577	0.191189
O08983	Hermansky-Pudlak syndrome 1 protein homolog OS=Mus musculus OX=10090 GN=Hps1 PE=2 SV=2	Hps1	14.926	15.2191	15.1055	15.1184	15.3003	15.1015	NA	NA	NA	NA	14.5104	NA			1.58341		1.4878						0.93962	0.449727
O08989	Ras-related protein M-Ras OS=Mus musculus OX=10090 GN=Mras PE=1 SV=1	Mras	16.7141	16.7256	16.8813	16.7266	16.7684	16.5766	16.7483	16.5846	16.6521	16.6406	16.6885	16.4762	1.0424	0.498561	1.06347	0.364453	1.12655	0.111963	1.02021	0.721166	1.08073	0.195254	1.05932	0.354368
O08992	Syntenin-1 OS=Mus musculus OX=10090 GN=Sdcbp PE=1 SV=1	Sdcbp	15.7935	16.0044	15.5525	16.0092	16.3383	16.1732	13.9964	13.82	13.7928	14.2443	14.2763	14.27	0.761111	0.0036542	3.75808	3.68893e-05	2.8678	0.000314515	4.93763	9.61444e-05	3.76791	0.00111242	0.763101	0.0791492
O08997	Copper transport protein ATOX1 OS=Mus musculus OX=10090 GN=Atox1 PE=1 SV=1	Atox1	17.9335	17.9025	17.8935	18.2892	18.0695	18.0138	17.6047	17.6765	17.7161	17.5316	17.6378	17.6233	1.0484	0.216849	1.44054	0.0146633	1.24163	0.00583969	1.37403	0.0208487	1.18432	0.00999859	0.861926	0.0651022
O08999	Latent-transforming growth factor beta-binding protein 2 OS=Mus musculus OX=10090 GN=Ltbp2 PE=1 SV=2	Ltbp2	NA	14.7905	14.6041	15.1892	15.2781	15.2314	NA	NA	NA	NA	NA	NA											0.689885	0.0903277
O09000	Nuclear receptor coactivator 3 OS=Mus musculus OX=10090 GN=Ncoa3 PE=1 SV=2	Ncoa3	15.6193	15.3884	15.5658	15.8033	15.7282	15.7004	15.439	14.9879	15.1019	15.071	15.0894	15.0859	1.06744	0.525606	1.58213	0.00161109	1.35886	0.00321274	1.48218	0.046474	1.27301	0.106635	0.858877	0.0707117
O09005	Sphingolipid delta(4)-desaturase DES1 OS=Mus musculus OX=10090 GN=Degs1 PE=1 SV=1	Degs1	16.1777	15.697	15.7668	16.2079	16.147	15.9958	15.1994	15.3212	15.5172	15.7192	15.7655	15.5375	0.796568	0.0514522	1.35926	0.0094227	1.15382	0.305391	1.7064	0.00365791	1.44849	0.0490658	0.848861	0.252222
O09009	Beta-1,3-N-acetylglucosaminyltransferase radical fringe OS=Mus musculus OX=10090 GN=Rfng PE=2 SV=1	Rfng	14.8809	NA	14.7291	NA	14.4591	14.2054	NA	NA	14.959	NA	NA	NA							0.647642		0.898755		1.38773	0.110322
O09012	Peroxisomal targeting signal 1 receptor OS=Mus musculus OX=10090 GN=Pex5 PE=1 SV=2	Pex5	15.8725	15.9691	15.9044	15.6653	16.0605	15.9837	15.9871	15.8058	15.9689	15.8728	16.0938	15.9394	0.967254	0.611585	0.955618	0.665739	0.963695	0.513846	0.98797	0.904945	0.996321	0.939408	1.00845	0.930279
O09030	Interleukin-13 receptor subunit alpha-1 OS=Mus musculus OX=10090 GN=Il13ra1 PE=2 SV=1	Il13ra1	15.2451	14.535	15.2618	NA	15.0431	14.7815	14.7488	NA	NA	NA	NA	NA							1.11997		1.20175		1.07303	0.735302
O09043	Napsin-A OS=Mus musculus OX=10090 GN=Napsa PE=1 SV=1	Napsa	16.9573	17.0583	16.8899	16.8092	17.0836	16.6793	17.1693	17.1798	17.1573	16.8059	16.7502	16.6028	1.36525	0.00180596	1.10017	0.379438	1.18828	0.0351443	0.805833	0.0594518	0.870372	0.0153935	1.08009	0.459119
O09044	Synaptosomal-associated protein 23 OS=Mus musculus OX=10090 GN=Snap23 PE=1 SV=1	Snap23	16.3422	16.113	16.0207	16.1353	16.172	15.9907	15.9901	15.9918	16.0783	16.2298	16.2581	16.1733	0.870326	0.00682032	0.919473	0.147229	0.958067	0.58856	1.05647	0.293804	1.10081	0.281518	1.04197	0.626223
O09046	L-amino-acid oxidase OS=Mus musculus OX=10090 GN=Il4i1 PE=1 SV=1	Il4i1	12.8961	NA	12.8579	13.6304	NA	13.6722	NA	NA	NA	NA	NA	NA											0.584664	0.00139072
O09049	Regenerating islet-derived protein 3-gamma OS=Mus musculus OX=10090 GN=Reg3g PE=1 SV=1	Reg3g	13.7939	13.722	13.6494	12.8587	13.4138	13.8697	15.3544	15.5756	15.5784	14.7076	14.4758	14.6413	1.85901	0.000928997	0.427049	0.0458836	0.540913	0.00104318	0.229719	0.0140739	0.290968	0.000173759	1.26663	0.312471
O09051	Guanylate cyclase activator 2B OS=Mus musculus OX=10090 GN=Guca2b PE=1 SV=2	Guca2b	18.7271	18.524	18.5386	18.5794	18.4637	18.6679	17.9289	18.2138	18.1654	18.6924	18.6277	18.4588	0.711901	0.0134168	0.984441	0.816883	1.00251	0.971587	1.38283	0.0155675	1.40822	0.0129414	1.01836	0.780949
O09053	Werner syndrome ATP-dependent helicase homolog OS=Mus musculus OX=10090 GN=Wrn PE=1 SV=3	Wrn	13.8666	14.4293	13.8613	13.4678	13.8815	13.6943	15.6542	14.8865	14.5119	14.176	13.967	14.0883	1.91905	0.103202	0.760003	0.0608058	0.983023	0.910341	0.396031	0.0452063	0.512245	0.0835386	1.29345	0.184372
O09061	Proteasome subunit beta type-1 OS=Mus musculus OX=10090 GN=Psmb1 PE=1 SV=1	Psmb1	18.8492	18.8676	18.8102	18.7398	18.8168	18.8128	18.5597	18.5596	18.5802	18.6143	18.6347	18.5505	0.977182	0.318631	1.14077	0.0059602	1.18305	0.00235981	1.16741	0.00854344	1.21068	0.0012428	1.03706	0.167102
O09106	Histone deacetylase 1 OS=Mus musculus OX=10090 GN=Hdac1 PE=1 SV=1	Hdac1	15.4233	15.2525	15.4234	15.5693	15.5711	15.5734	14.765	14.759	14.7733	14.837	14.8243	14.6613	0.994183	0.889214	1.73759	0.000147358	1.50758	0.0017994	1.74776	6.66937e-06	1.5164	0.000461995	0.867627	0.0228382
O09107	Insulin-like 3 OS=Mus musculus OX=10090 GN=Insl3 PE=1 SV=2	Insl3	15.6488	15.7361	15.6445	15.4821	15.3993	15.9117	NA	NA	NA	15.2228	15.3391	15.2933			1.242	0.183358	1.31169	0.00103792					1.05611	0.671347
O09110	Dual specificity mitogen-activated protein kinase kinase 3 OS=Mus musculus OX=10090 GN=Map2k3 PE=1 SV=2	Map2k3	15.0977	15.0856	15.0118	15.2445	15.2221	15.2483	14.6608	14.8502	14.806	14.7735	14.9072	14.5338	1.02397	0.799552	1.41437	0.0102894	1.2543	0.0882586	1.38126	0.00128395	1.22494	0.0213559	0.886827	0.0164664
O09111	NADH dehydrogenase [ubiquinone] 1 beta subcomplex subunit 11, mitochondrial OS=Mus musculus OX=10090 GN=Ndufb11 PE=1 SV=2	Ndufb11	16.8654	16.8787	16.3443	16.6828	16.6614	16.7731	16.9951	17.0044	17.0211	16.867	16.8421	16.8744	1.10625	0.00040926	0.897863	0.0368917	0.891897	0.402002	0.81163	0.00991049	0.806237	0.15246	0.993355	0.96178
O09117	Synaptophysin-like protein 1 OS=Mus musculus OX=10090 GN=Sypl1 PE=1 SV=2	Sypl1	16.7218	16.6714	16.623	16.4445	16.6936	16.6669	17.1422	17.1978	17.0123	16.9985	16.8549	16.9013	1.14805	0.0489383	0.802952	0.0372841	0.843125	0.0117357	0.699402	0.00801077	0.734394	0.00551865	1.05003	0.473665
O09126	Semaphorin-4D OS=Mus musculus OX=10090 GN=Sema4d PE=1 SV=2	Sema4d	15.2618	15.3845	15.442	15.3164	15.1131	15.1404	15.6231	15.2899	15.6197	15.5218	15.4588	15.5133	1.00901	0.918174	0.807757	0.0311366	0.91055	0.112757	0.800544	0.0812605	0.902418	0.316792	1.12726	0.107895
O09130	NFATC2-interacting protein OS=Mus musculus OX=10090 GN=Nfatc2ip PE=1 SV=1	Nfatc2ip	14.7376	15.1846	NA	15.3277	14.9665	15.1369	NA	NA	NA	NA	NA	14.2837			1.81501		1.59921						0.881103	0.560289
O09131	Glutathione S-transferase omega-1 OS=Mus musculus OX=10090 GN=Gsto1 PE=1 SV=2	Gsto1	16.2582	16.284	16.199	16.388	16.5434	16.5112	16.4409	16.4019	16.5137	15.895	15.8298	15.5735	1.60892	0.0128854	1.64125	0.00812814	1.39569	0.0325605	1.02009	0.647493	0.867472	0.0090695	0.850386	0.0216256
O09159	Lysosomal alpha-mannosidase OS=Mus musculus OX=10090 GN=Man2b1 PE=1 SV=4	Man2b1	16.2751	16.2762	16.2093	16.6867	16.7416	16.6656	15.4127	15.3881	15.5488	15.5274	15.3668	15.2932	1.03817	0.564072	2.46592	0.00123763	1.81215	0.00346374	2.37525	0.000300073	1.74552	0.00106596	0.734876	0.000149829
O09164	Extracellular superoxide dismutase [Cu-Zn] OS=Mus musculus OX=10090 GN=Sod3 PE=1 SV=1	Sod3	18.0655	18.2458	18.2074	18.042	18.0132	17.9464	17.628	17.2632	17.4014	17.639	17.6885	17.4078	0.902791	0.344739	1.33993	0.0297507	1.50995	0.00723615	1.48421	0.0265911	1.67254	0.00850019	1.12689	0.0684211
O09167	60S ribosomal protein L21 OS=Mus musculus OX=10090 GN=Rpl21 PE=1 SV=3	Rpl21	17.551	17.591	17.8699	17.605	17.5618	17.2475	17.3057	17.408	17.4441	17.3322	17.4442	17.4072	0.994088	0.879905	1.05475	0.570899	1.21092	0.0987702	1.06102	0.536421	1.21812	0.0891765	1.14806	0.257986
O09172	Glutamate--cysteine ligase regulatory subunit OS=Mus musculus OX=10090 GN=Gclm PE=1 SV=1	Gclm	17.732	17.6751	17.5981	17.3703	17.4013	17.3471	17.5866	17.4704	17.6902	17.8919	17.9169	17.9148	0.798047	0.00705813	0.690183	8.28755e-05	0.847069	0.0215683	0.86484	0.0732501	1.06143	0.324352	1.22731	0.00880548
O09173	Homogentisate 1,2-dioxygenase OS=Mus musculus OX=10090 GN=Hgd PE=1 SV=2	Hgd	17.9708	17.9465	17.8921	17.6761	17.7212	17.7532	18.4007	18.3424	18.3881	18.4094	18.4773	18.4622	0.950945	0.0570318	0.601742	1.86234e-05	0.700704	8.717e-05	0.632783	3.1314e-05	0.736851	0.000175711	1.16446	0.00245086
O09174	Alpha-methylacyl-CoA racemase OS=Mus musculus OX=10090 GN=Amacr PE=1 SV=4	Amacr	18.4239	18.4207	18.4084	17.7413	17.7574	17.8627	17.6499	17.5995	17.6586	18.9789	19.1234	19.138	0.367516	0.000371259	0.408106	6.05512e-05	0.631811	0.00020248	1.11044	0.0398803	1.71914	0.000266894	1.54815	8.03543e-05
O35054	Claudin-4 OS=Mus musculus OX=10090 GN=Cldn4 PE=1 SV=1	Cldn4	17.8987	17.9713	17.8817	18.5796	18.4118	18.3222	17.3426	17.2414	17.2606	16.7729	16.6324	16.8404	1.44694	0.00464728	3.22511	8.59783e-05	2.24811	0.000647477	2.22892	0.00140311	1.5537	0.000116232	0.697065	0.0124047
O35071	Kinesin-like protein KIF1C OS=Mus musculus OX=10090 GN=Kif1c PE=1 SV=2	Kif1c	15.2912	14.8888	14.7758	15.2689	15.3062	15.0679	14.3509	14.7699	14.4196	14.6636	14.7166	14.855	0.851687	0.2091	1.38439	0.00868544	1.18117	0.260799	1.62547	0.0160944	1.38685	0.083223	0.853202	0.281659
O35074	Prostacyclin synthase OS=Mus musculus OX=10090 GN=Ptgis PE=1 SV=1	Ptgis	16.3362	16.1709	16.2332	16.7202	16.6698	16.562	15.1051	15.2588	15.0308	15.2578	15.2036	15.1597	0.949034	0.384421	2.72002	5.85898e-05	2.05584	0.000211442	2.8661	0.000111711	2.16625	0.00031204	0.755818	0.00384913
O35075	Vacuolar protein sorting-associated protein 26C OS=Mus musculus OX=10090 GN=Vps26c PE=1 SV=1	Vps26c	17.2445	17.2107	17.0719	17.2635	17.3559	17.2248	16.8354	16.8777	16.8757	16.8265	16.7978	16.8693	1.02222	0.281684	1.36621	0.00185498	1.26972	0.0133172	1.33651	0.00434147	1.24211	0.021609	0.929369	0.188639
O35082	Klotho OS=Mus musculus OX=10090 GN=Kl PE=1 SV=2	Kl	16.1567	16.3847	16.2452	15.951	15.9472	16.1011	16.2702	16.3055	16.339	16.2945	16.6152	16.4875	0.894505	0.223103	0.723963	0.0205962	0.868397	0.157458	0.809345	0.0162664	0.970813	0.591611	1.1995	0.0380895
O35083	1-acyl-sn-glycerol-3-phosphate acyltransferase alpha OS=Mus musculus OX=10090 GN=Agpat1 PE=1 SV=1	Agpat1	16.1674	16.0898	16.1488	16.1052	15.8884	16.1988	15.5283	14.9363	16.0798	16.2075	15.7836	16.023	0.712076	0.273509	1.04206	0.719486	1.09475	0.399075	1.4634	0.233503	1.53741	0.134104	1.05057	0.523431
O35098	Dihydropyrimidinase-related protein 4 OS=Mus musculus OX=10090 GN=Dpysl4 PE=1 SV=1	Dpysl4	14.5981	14.8676	NA	14.9923	14.9671	15.1574	NA	NA	NA	NA	NA	NA											0.80884	0.224695
O35099	Mitogen-activated protein kinase kinase kinase 5 OS=Mus musculus OX=10090 GN=Map3k5 PE=1 SV=3	Map3k5	15.9256	15.9375	15.8966	16.0376	16.0809	15.8144	15.4179	15.3933	15.3785	15.5208	15.5277	15.534	0.913231	0.00405607	1.36615	0.00551819	1.31254	0.000364385	1.49595	0.00222553	1.43725	6.38361e-06	0.960763	0.526949
O35114	Lysosome membrane protein 2 OS=Mus musculus OX=10090 GN=Scarb2 PE=1 SV=3	Scarb2	15.858	15.9594	15.6515	16.2086	16.1646	16.2169	14.6053	14.5135	14.4907	14.5548	14.7736	14.8777	0.871256	0.161434	2.75364	0.00341371	2.12524	0.00117435	3.16054	4.62448e-05	2.43929	0.00191058	0.771795	0.0500841
O35118	GDNF family receptor alpha-3 OS=Mus musculus OX=10090 GN=Gfra3 PE=2 SV=1	Gfra3	11.9428	NA	12.561	NA	NA	NA	NA	NA	NA	NA	NA	NA
O35126	Atrophin-1 OS=Mus musculus OX=10090 GN=Atn1 PE=1 SV=1	Atn1	14.8744	14.7274	14.5067	15.0486	15.1335	14.7535	14.1813	13.8799	14.2082	13.6035	13.639	13.8092	1.32492	0.0399463	2.4531	0.00190208	2.02638	0.00278775	1.85151	0.00480479	1.52943	0.0150104	0.826048	0.154481
O35127	Protein C10 OS=Mus musculus OX=10090 GN=Grcc10 PE=1 SV=1	Grcc10	14.2725	14.5433	14.2739	14.8183	14.6348	14.7869	14.3773	14.2993	14.8291	14.6143	14.5305	14.2529	1.02528	0.865738	1.21486	0.106551	0.931299	0.509635	1.1849	0.273584	0.908334	0.512793	0.766591	0.0302466
O35129	Prohibitin-2 OS=Mus musculus OX=10090 GN=Phb2 PE=1 SV=1	Phb2	18.0153	18.0378	17.9604	17.9014	17.8685	17.8448	18.1679	18.1219	18.2014	18.2347	18.2979	18.2115	0.943256	0.0723634	0.770322	0.000622742	0.844686	0.00224747	0.816663	0.000823256	0.8955	0.00808746	1.09654	0.0117638
O35130	Ribosomal RNA small subunit methyltransferase NEP1 OS=Mus musculus OX=10090 GN=Emg1 PE=1 SV=1	Emg1	14.2988	14.367	14.764	14.5647	14.6684	14.6115	12.8258	13.3823	13.8011	14.2814	13.9708	14.1634	0.573495	0.0934005	1.39118	0.024943	1.26406	0.132691	2.42579	0.0108172	2.20413	0.037285	0.908622	0.442368
O35134	DNA-directed RNA polymerase I subunit RPA1 OS=Mus musculus OX=10090 GN=Polr1a PE=1 SV=2	Polr1a	12.8928	13.9196	13.7195	14.3272	13.6357	14.1195	NA	NA	12.967	12.8272	NA	13.0944	1.00427		2.09459	0.0225337	1.46394	0.218756	2.08569		1.45771		0.698912	0.251131
O35143	ATPase inhibitor, mitochondrial OS=Mus musculus OX=10090 GN=ATP5IF1 PE=1 SV=2	ATP5IF1	15.9844	15.8686	15.9293	15.6759	15.7461	15.7749	16.4232	16.4598	16.4944	16.5093	16.3591	16.3308	1.04202	0.400815	0.629619	0.00166415	0.720805	0.00387517	0.604226	7.99187e-05	0.691735	0.000505424	1.14483	0.0122819
O35161	Cadherin EGF LAG seven-pass G-type receptor 1 OS=Mus musculus OX=10090 GN=Celsr1 PE=1 SV=3	Celsr1	15.4017	15.5101	14.9839	15.231	15.3657	15.2241	NA	15.1662	NA	NA	NA	NA							1.07728		1.0961		1.01746	0.893027
O35166	Golgi SNAP receptor complex member 2 OS=Mus musculus OX=10090 GN=Gosr2 PE=1 SV=2	Gosr2	17.0771	17.0634	17.097	16.6936	16.9717	17.1198	16.8499	16.6382	16.8479	16.8039	16.8944	16.6681	0.992974	0.920897	1.10156	0.395092	1.22291	0.0119962	1.10936	0.369535	1.23156	0.0132709	1.11016	0.295179
O35188	Fractalkine OS=Mus musculus OX=10090 GN=Cx3cl1 PE=1 SV=3	Cx3cl1	15.2381	14.1714	14.4909	15.099	14.9547	14.4192	14.7724	14.4561	14.862	14.9187	15.4168	15.2758	0.703724	0.0601644	0.768725	0.217249	0.673474	0.205954	1.09237	0.63039	0.957016	0.86541	0.876093	0.643947
O35206	Collagen alpha-1(XV) chain OS=Mus musculus OX=10090 GN=Col15a1 PE=1 SV=2	Col15a1	17.3851	17.3613	17.3159	17.7263	17.6988	17.7046	16.6666	16.7843	16.743	16.8867	16.9924	16.9516	0.863193	0.0103882	1.70093	0.00083277	1.3292	0.000783164	1.97051	0.00070694	1.53986	0.000372865	0.781452	0.000981352
O35207	Cyclin-dependent kinase 2-associated protein 1 OS=Mus musculus OX=10090 GN=Cdk2ap1 PE=1 SV=2	Cdk2ap1	15.919	15.1817	15.5232	15.6841	15.4642	15.4901	15.0997	14.9494	15.1844	15.1834	15.1787	14.8627	1.00201	0.983032	1.38627	0.0267225	1.38161	0.146974	1.3835	0.00868243	1.37884	0.152065	0.996636	0.98435
O35215	D-dopachrome decarboxylase OS=Mus musculus OX=10090 GN=Ddt PE=1 SV=3	Ddt	19.6605	19.6419	19.6056	19.5804	19.603	19.591	19.8217	19.7928	19.803	19.8401	19.9236	19.9158	0.941239	0.0703452	0.811268	0.00540065	0.836732	0.00260901	0.861915	5.73973e-05	0.888969	0.00253922	1.03139	0.0943592
O35218	Cleavage and polyadenylation specificity factor subunit 2 OS=Mus musculus OX=10090 GN=Cpsf2 PE=1 SV=1	Cpsf2	15.4471	15.4491	15.5802	15.5995	15.6807	15.6806	15.0086	14.9286	14.9005	15.0846	14.8666	14.9857	0.97733	0.672523	1.59615	0.00336978	1.42714	0.0038621	1.63318	9.21328e-05	1.46024	0.000854873	0.89411	0.0455813
O35226	26S proteasome non-ATPase regulatory subunit 4 OS=Mus musculus OX=10090 GN=Psmd4 PE=1 SV=1	Psmd4	16.819	16.8961	16.881	16.8199	16.8306	16.8725	16.626	16.5632	16.4871	16.6208	16.662	16.5529	0.963851	0.361229	1.17212	0.00796724	1.19205	0.00402042	1.21608	0.0108985	1.23676	0.00563318	1.017	0.448103
O35231	Kinesin-like protein KIFC3 OS=Mus musculus OX=10090 GN=Kifc3 PE=1 SV=4	Kifc3	15.7963	15.6306	15.6641	15.7606	15.9308	15.6754	15.71	15.4095	15.6769	15.6392	15.6396	15.6034	0.98035	0.780123	1.11846	0.100879	1.04939	0.30138	1.14087	0.195544	1.07043	0.428406	0.938253	0.37471
O35239	Tyrosine-protein phosphatase non-receptor type 9 OS=Mus musculus OX=10090 GN=Ptpn9 PE=1 SV=2	Ptpn9	16.4033	16.409	16.3887	16.686	16.7185	16.7289	15.9567	16.0144	16.0334	15.8274	15.9209	15.8442	1.09987	0.0221489	1.79877	0.000194549	1.45013	0.00201663	1.63544	8.1133e-05	1.31845	0.00198396	0.806176	0.000301115
O35242	Protein FAN OS=Mus musculus OX=10090 GN=Nsmaf PE=1 SV=2	Nsmaf	14.1116	14.1285	14.4502	14.4898	14.5858	14.5801	13.1792	13.241	13.5232	13.5415	NA	NA	0.854394		2.01444		1.61174		2.35775	0.00435375	1.88641	0.00391933	0.80009	0.0904468
O35245	Polycystin-2 OS=Mus musculus OX=10090 GN=Pkd2 PE=1 SV=2	Pkd2	16.1356	16.0283	15.9796	16.2011	15.967	15.9499	15.8611	15.9377	15.9483	15.6255	15.4904	15.485	1.30322	0.00425477	1.41984	0.0106538	1.4282	0.00138815	1.08948	0.263084	1.0959	0.0837306	1.00589	0.933015
O35250	Exocyst complex component 7 OS=Mus musculus OX=10090 GN=Exoc7 PE=1 SV=2	Exoc7	16.6741	16.6197	16.5466	16.707	16.7717	16.7509	16.3596	16.5088	16.3495	16.477	16.5724	16.4295	0.941483	0.263259	1.18936	0.0147923	1.0871	0.0986681	1.26329	0.0138822	1.15466	0.0354059	0.914016	0.0525573
O35286	Pre-mRNA-splicing factor ATP-dependent RNA helicase DHX15 OS=Mus musculus OX=10090 GN=Dhx15 PE=1 SV=2	Dhx15	16.3776	16.3988	16.3006	16.6036	16.5962	16.5659	15.8572	15.8309	15.8435	15.7095	15.7273	15.865	1.05452	0.198283	1.76703	0.00236291	1.50704	0.00128017	1.67567	3.49423e-06	1.42912	0.00205411	0.852867	0.00899443
O35295	Transcriptional activator protein Pur-beta OS=Mus musculus OX=10090 GN=Purb PE=1 SV=3	Purb	16.0823	16.1407	15.733	16.0502	15.9979	15.891	15.2107	15.4905	15.6475	15.9843	15.6258	15.6758	0.805307	0.141124	1.1629	0.181994	1.16746	0.259319	1.44405	0.0405689	1.44971	0.0411149	1.00392	0.969856
O35298	Acyloxyacyl hydrolase OS=Mus musculus OX=10090 GN=Aoah PE=1 SV=1	Aoah	14.2921	14.7916	14.5921	14.3707	14.7314	13.8405	14.2377	NA	NA	14.0507	14.4884	14.7001	0.885535		0.93375	0.775144	1.10612	0.57939	1.05445		1.2491		1.1846	0.467883
O35309	N-myc-interactor OS=Mus musculus OX=10090 GN=Nmi PE=1 SV=1	Nmi	15.8618	15.8956	15.9971	16.2232	16.2455	16.1919	14.9907	14.8831	15.1118	15.3708	14.8948	15.1326	0.909075	0.436019	2.125	0.00141225	1.72359	0.0220006	2.33754	0.00187673	1.89598	0.000770875	0.8111	0.00990842
O35316	Sodium- and chloride-dependent taurine transporter OS=Mus musculus OX=10090 GN=Slc6a6 PE=1 SV=2	Slc6a6	13.9256	14.2992	14.4143	14.0109	14.0927	14.2939	14.7	15.1143	14.8712	14.4978	14.5386	14.1073	1.42794	0.0490951	0.841654	0.211991	0.889962	0.451373	0.589418	0.00879255	0.623249	0.024671	1.0574	0.666057
O35326	Serine/arginine-rich splicing factor 5 OS=Mus musculus OX=10090 GN=Srsf5 PE=1 SV=2	Srsf5	17.3143	17.1623	17.1495	17.3521	17.4349	17.4103	16.6483	16.6392	16.8068	16.4146	16.5636	16.4181	1.17502	0.0341755	1.91015	0.000496065	1.67398	0.000516063	1.62563	0.00187958	1.42464	0.00254926	0.876357	0.0512452
O35343	Importin subunit alpha-3 OS=Mus musculus OX=10090 GN=Kpna4 PE=1 SV=1	Kpna4	17.267	17.5208	17.2651	17.2953	17.4457	17.3615	16.5718	16.0822	16.6171	16.7155	16.91	16.8252	0.761447	0.138156	1.46472	0.00192318	1.44802	0.00927685	1.9236	0.0254788	1.90167	0.0176842	0.988596	0.873449
O35344	Importin subunit alpha-4 OS=Mus musculus OX=10090 GN=Kpna3 PE=1 SV=1	Kpna3	15.3137	15.6988	15.3666	15.594	15.7595	15.59	14.8826	14.3317	14.228	14.9133	14.9047	14.7212	0.776115	0.207281	1.74278	0.000715855	1.52972	0.0202093	2.24551	0.022544	1.971	0.0217671	0.877751	0.257143
O35345	Importin subunit alpha-7 OS=Mus musculus OX=10090 GN=Kpna6 PE=1 SV=2	Kpna6	16.1748	15.887	16.1202	16.2036	16.2075	15.982	15.8255	15.729	15.6072	15.4955	15.7632	15.6883	1.05085	0.522515	1.39668	0.0116673	1.33019	0.0262243	1.3291	0.0144716	1.26582	0.0401608	0.952392	0.576172
O35350	Calpain-1 catalytic subunit OS=Mus musculus OX=10090 GN=Capn1 PE=1 SV=1	Capn1	17.3446	17.2703	17.2503	17.5351	17.6135	17.4588	16.7964	16.8058	16.8396	16.5172	16.5398	16.5167	1.22208	0.000206981	2.0156	0.00151016	1.69798	0.000737523	1.64931	0.00205343	1.38941	0.000917762	0.842421	0.0139741
O35368	Interferon-activable protein 203 OS=Mus musculus OX=10090 GN=Ifi203 PE=1 SV=1	Ifi203	15.9392	15.3818	16.1672	16.5095	16.0655	16.5471	NA	NA	14.4055	NA	14.3711	14.8447	0.869094		3.40136	0.029206	2.33183	0.0431187	3.91369		2.68306		0.685556	0.134211
O35375	Neuropilin-2 OS=Mus musculus OX=10090 GN=Nrp2 PE=1 SV=2	Nrp2	14.8523	14.9878	14.8495	15.6494	15.2646	15.2849	14.5958	NA	13.6527	14.2732	14.1325	NA	0.946988	0.895116	2.29226	0.0041601	1.61739	0.0177728	2.42058	0.206709	1.70793	0.118786	0.705585	0.0435567
O35379	Multidrug resistance-associated protein 1 OS=Mus musculus OX=10090 GN=Abcc1 PE=1 SV=1	Abcc1	15.785	15.8167	15.8882	16.157	16.0864	15.9956	16.0745	15.9959	16.0909	15.5695	15.5605	15.6475	1.37675	0.00033904	1.40169	0.0021143	1.17893	0.00462581	1.01811	0.667317	0.856317	0.00617608	0.841082	0.0154035
O35381	Acidic leucine-rich nuclear phosphoprotein 32 family member A OS=Mus musculus OX=10090 GN=Anp32a PE=1 SV=1	Anp32a	18.2591	18.2883	18.3723	18.6708	18.6909	18.6755	18.0501	18.1628	18.1768	18.0147	17.9698	18.0378	1.08857	0.0734538	1.59288	0.000349451	1.23038	0.00361903	1.46328	0.000171804	1.13027	0.0293842	0.772424	0.00678814
O35382	Exocyst complex component 4 OS=Mus musculus OX=10090 GN=Exoc4 PE=1 SV=2	Exoc4	16.4353	16.3453	16.3292	16.4884	16.4565	16.3322	16.0992	16.1775	16.1249	16.1702	16.1331	16.1016	0.999266	0.973916	1.22329	0.0149857	1.17687	0.00682857	1.22419	0.0129858	1.17773	0.00596707	0.962049	0.396352
O35386	Phytanoyl-CoA dioxygenase, peroxisomal OS=Mus musculus OX=10090 GN=Phyh PE=1 SV=1	Phyh	16.6423	16.5973	16.6734	16.1944	16.2466	16.2526	15.9431	15.9101	16.022	17.205	17.237	17.2476	0.41423	0.000150203	0.500448	5.14244e-06	0.663323	0.000110354	1.20814	0.00483026	1.60134	0.000178455	1.32546	0.000176815
O35387	HCLS1-associated protein X-1 OS=Mus musculus OX=10090 GN=Hax1 PE=1 SV=1	Hax1	15.2193	15.1907	15.1577	14.8568	14.9666	15.0124	15.29	15.3432	15.2901	15.5033	15.5645	15.4963	0.862364	0.00184767	0.670764	0.00190173	0.79433	0.00035782	0.77782	0.00859662	0.921107	0.00916578	1.18422	0.022545
O35405	5'-3' exonuclease PLD3 OS=Mus musculus OX=10090 GN=Pld3 PE=1 SV=1	Pld3	15.6298	15.7243	15.7331	16.2572	15.861	15.8641	15.015	14.4296	14.6784	NA	NA	14.5119	1.14535		2.7938		2.27189		2.43925	0.00471704	1.98358	0.0247038	0.813192	0.144499
O35409	Glutamate carboxypeptidase 2 OS=Mus musculus OX=10090 GN=Folh1 PE=1 SV=2	Folh1	16.5245	16.5537	16.5664	16.6119	16.7045	16.6042	16.9377	16.887	16.9491	16.8895	16.9284	16.8769	1.01843	0.346493	0.836221	0.00629296	0.784542	8.47154e-05	0.821087	0.00357075	0.770343	0.000213867	0.9382	0.0892329
O35425	Bcl-2-related ovarian killer protein OS=Mus musculus OX=10090 GN=Bok PE=1 SV=1	Bok	14.6856	14.58	14.6076	14.9357	15.163	15.3176	NA	NA	13.5908	14.0449	13.4294	13.9949	0.851283		2.4893	0.0088597	1.74272	0.0523827	2.92418		2.04717		0.700085	0.0352309
O35435	Dihydroorotate dehydrogenase (quinone), mitochondrial OS=Mus musculus OX=10090 GN=Dhodh PE=1 SV=2	Dhodh	16.0351	16.0297	15.6808	16.0971	15.9979	15.8975	15.9764	15.8775	16.0937	16.0968	15.8891	16.0461	0.980712	0.76646	0.990936	0.884727	0.935966	0.523433	1.01043	0.868861	0.954375	0.64639	0.944528	0.574404
O35437	Transcription factor 21 OS=Mus musculus OX=10090 GN=Tcf21 PE=2 SV=1	Tcf21	12.7398	13.2542	11.5012	13.2638	13.3366	13.9702	13.0863	NA	NA	NA	NA	NA							1.35404		0.665324		0.491362	0.177515
O35448	Lysosomal thioesterase PPT2 OS=Mus musculus OX=10090 GN=Ppt2 PE=1 SV=1	Ppt2	13.4032	12.0227	13.8824	NA	14.0241	14.0426	NA	NA	13.0486	14.0677	NA	NA	0.493425		0.976491		0.512302		1.979		1.03826		0.524636	0.286581
O35450	FK506-binding protein-like OS=Mus musculus OX=10090 GN=Fkbpl PE=2 SV=1	Fkbpl	14.3444	13.8884	14.4246	14.3337	13.034	14.1341	13.0586	13.9112	14.0191	12.2674	12.7454	14.2524	1.4892	0.455357	1.67654	0.367545	2.18964	0.192992	1.1258	0.753509	1.47035	0.203863	1.30605	0.450549
O35453	Serine protease hepsin OS=Mus musculus OX=10090 GN=Hpn PE=1 SV=3	Hpn	15.3307	15.6857	15.537	15.3785	15.4254	15.3452	15.4361	15.4078	15.6155	16.345	15.9426	15.894	0.671701	0.0397415	0.625242	0.0386972	0.686457	0.0419003	0.930834	0.248486	1.02197	0.811721	1.09791	0.319595
O35457	C-C chemokine receptor-like 2 OS=Mus musculus OX=10090 GN=Ccrl2 PE=1 SV=2	Ccrl2	NA	13.2521	NA	13.4648	12.6653	NA	13.8742	13.4763	NA	NA	NA	13.1268	1.46252		0.958122		1.09074		0.655118	0.344004	0.745798		1.13842
O35459	Delta(3,5)-Delta(2,4)-dienoyl-CoA isomerase, mitochondrial OS=Mus musculus OX=10090 GN=Ech1 PE=1 SV=1	Ech1	17.5266	17.5598	17.5265	17.1261	17.1576	17.1562	17.6936	17.6282	17.6598	17.808	17.8899	17.8952	0.868255	0.00591218	0.60807	0.000486811	0.797358	0.0031325	0.700335	0.000131671	0.918345	0.00915027	1.31129	1.39845e-05
O35465	Peptidyl-prolyl cis-trans isomerase FKBP8 OS=Mus musculus OX=10090 GN=Fkbp8 PE=1 SV=2	Fkbp8	18.2948	18.2951	18.1237	18.2712	18.1661	18.1947	17.9511	17.959	17.9968	18.3207	18.3236	18.3136	0.784403	0.00108063	0.927473	0.0261116	0.945102	0.227212	1.18239	0.0075802	1.20487	0.0357918	1.01901	0.703763
O35488	Very long-chain acyl-CoA synthetase OS=Mus musculus OX=10090 GN=Slc27a2 PE=1 SV=2	Slc27a2	19.1749	19.1662	19.1673	18.7687	18.8042	18.7563	19.316	19.248	19.2653	19.5029	19.5439	19.4965	0.84789	0.00107509	0.599551	3.70889e-06	0.787295	0.00136845	0.707109	8.14487e-05	0.928534	0.00653663	1.31314	0.000943465
O35490	Betaine--homocysteine S-methyltransferase 1 OS=Mus musculus OX=10090 GN=Bhmt PE=1 SV=1	Bhmt	14.4088	14.6818	14.7993	NA	NA	NA	15.75	15.7165	15.7839	15.4696	15.4437	15.4257	1.23436	0.000464114			0.567856	0.00217469			0.46004	0.00900191
O35491	Dual specificity protein kinase CLK2 OS=Mus musculus OX=10090 GN=Clk2 PE=1 SV=2	Clk2	13.2728	14.0399	13.7342	13.8061	13.5298	14.1211	NA	NA	NA	NA	NA	NA											0.909631	0.653691
O35492	Dual specificity protein kinase CLK3 OS=Mus musculus OX=10090 GN=Clk3 PE=1 SV=2	Clk3	14.0638	13.9579	13.9589	14.0013	14.2534	14.1472	12.8777	NA	13.0398	NA	14.5655	13.867	0.418268	0.157372	0.944562	0.853313	0.856936	0.461187	2.25827	0.00388275	2.04877	0.0235285	0.907231	0.185468
O35516	Neurogenic locus notch homolog protein 2 OS=Mus musculus OX=10090 GN=Notch2 PE=1 SV=2	Notch2	14.9855	14.9746	15.062	14.8456	14.8437	14.9548	14.5838	14.3519	14.312	14.6283	14.7406	14.7237	0.822649	0.0636748	1.13589	0.0223396	1.23956	0.00271731	1.38078	0.0188832	1.50679	0.0132193	1.09126	0.0561112
O35522	Proteasome subunit beta type-9 OS=Mus musculus bactrianus OX=35531 GN=Psmb9 PE=1 SV=1	Psmb9	16.2556	16.4128	16.3878	16.5569	16.5501	16.7711	13.7518	NA	NA	13.7749	13.86	14.3562	0.843654		6.18589	0.00170394	5.11594	0.00370262	7.33226		6.06403		0.827034	0.0420959
O35551	Rab GTPase-binding effector protein 1 OS=Mus musculus OX=10090 GN=Rabep1 PE=1 SV=2	Rabep1	14.7266	15.2544	14.8479	15.0194	15.2104	15.1505	14.5901	14.563	14.7566	14.9317	14.4792	14.726	0.948841	0.637644	1.33277	0.0698857	1.17334	0.328548	1.40463	0.00412564	1.2366	0.185945	0.880375	0.371279
O35566	CD151 antigen OS=Mus musculus OX=10090 GN=Cd151 PE=1 SV=2	Cd151	16.6912	16.5992	16.4951	16.807	16.9402	16.7969	16.4207	16.3714	16.4141	15.7966	15.9411	15.7758	1.47861	0.00511269	2.01423	0.000142646	1.69037	0.000618087	1.36225	0.00598621	1.14322	0.0674245	0.839213	0.0275083
O35593	26S proteasome non-ATPase regulatory subunit 14 OS=Mus musculus OX=10090 GN=Psmd14 PE=1 SV=2	Psmd14	16.0638	15.7917	15.9507	15.8694	16.1863	16.153	15.3164	15.407	15.4641	15.5132	15.6424	15.7447	0.848162	0.049616	1.35298	0.0285146	1.23284	0.0447626	1.59519	0.0115404	1.45354	0.00850097	0.911199	0.356276
O35594	Intraflagellar transport protein 81 homolog OS=Mus musculus OX=10090 GN=Ift81 PE=1 SV=4	Ift81	13.7203	14.9935	14.4416	14.5842	13.9673	14.3595	14.2341	14.8563	13.0808	13.9616	14.1392	14.1581	0.97996	0.958217	1.16259	0.352865	1.23015	0.504004	1.18637	0.690488	1.25531	0.636785	1.05811	0.855667
O35598	Disintegrin and metalloproteinase domain-containing protein 10 OS=Mus musculus OX=10090 GN=Adam10 PE=1 SV=2	Adam10	15.6826	15.597	15.5727	15.5191	15.5534	15.6069	15.2916	15.3041	15.3141	15.3106	15.293	15.2731	1.00768	0.441076	1.20382	0.00364943	1.25285	0.00602989	1.19464	0.00686703	1.2433	0.00903967	1.04073	0.246597
O35601	FYN-binding protein 1 OS=Mus musculus OX=10090 GN=Fyb1 PE=1 SV=2	Fyb1	15.4144	15.5789	15.4126	16.2875	16.1731	15.9047	12.6182	12.2616	14.0759	14.0517	13.5116	13.9923	0.548416	0.254856	4.8228	0.000787915	3.06684	0.00653083	8.79406	0.0259506	5.59218	0.0112208	0.635905	0.0152505
O35604	NPC intracellular cholesterol transporter 1 OS=Mus musculus OX=10090 GN=Npc1 PE=1 SV=2	Npc1	NA	14.7891	14.6632	15.3379	14.804	15.3278	NA	13.9976	13.8398	NA	NA	NA							2.35854	0.0108828	1.75012	0.0175073	0.742037	0.12414
O35607	Bone morphogenetic protein receptor type-2 OS=Mus musculus OX=10090 GN=Bmpr2 PE=1 SV=1	Bmpr2	15.8817	15.8927	15.7917	15.5872	15.5548	15.6288	15.1595	15.0025	15.3869	15.6986	15.3906	15.2162	0.839645	0.237082	1.11355	0.337838	1.33818	0.0899236	1.32622	0.0627819	1.59375	0.0198985	1.20173	0.0037814
O35609	Secretory carrier-associated membrane protein 3 OS=Mus musculus OX=10090 GN=Scamp3 PE=1 SV=3	Scamp3	17.3296	17.2642	17.1773	17.353	17.2327	17.3292	17.0225	16.9372	17.0492	17.1752	17.23	17.0699	0.897872	0.0607379	1.10695	0.0734893	1.07077	0.200703	1.23286	0.00385965	1.19256	0.0119224	0.967317	0.452187
O35613	Death domain-associated protein 6 OS=Mus musculus OX=10090 GN=Daxx PE=1 SV=1	Daxx	14.7251	14.3452	14.8713	14.5478	14.2952	15.0855	14.0069	14.4924	14.0088	NA	14.1671	14.1403	1.01091	0.931742	1.4036	0.17029	1.40784	0.0868005	1.38845	0.17902	1.39264	0.10112	1.00302	0.98849
O35621	Phosphomannomutase 1 OS=Mus musculus OX=10090 GN=Pmm1 PE=1 SV=1	Pmm1	NA	13.8438	14.0218	14.5125	15.3733	14.3567	NA	NA	NA	NA	NA	NA											0.568533	0.114889
O35623	BET1 homolog OS=Mus musculus OX=10090 GN=Bet1 PE=1 SV=1	Bet1	17.2189	17.2637	17.2276	17.4786	17.151	17.1175	16.7372	16.3701	16.9696	17.2961	17.3843	17.3004	0.6441	0.0643869	0.947416	0.572441	0.939396	0.0694471	1.47091	0.0653938	1.45846	0.0358581	0.991535	0.920903
O35632	Hyaluronidase-2 OS=Mus musculus OX=10090 GN=Hyal2 PE=1 SV=2	Hyal2	14.5669	14.4362	14.234	14.6727	14.7812	14.8287	14.408	14.3697	14.4149	14.8854	14.7281	14.6628	0.778486	0.0274528	1.00146	0.980534	0.786551	0.0488098	1.28642	0.0104935	1.01036	0.88659	0.785403	0.0507655
O35638	Cohesin subunit SA-2 OS=Mus musculus OX=10090 GN=Stag2 PE=1 SV=3	Stag2	15.5933	15.6544	15.5568	15.7535	15.7224	15.6521	14.9793	14.9997	15.0137	14.9314	14.9525	15.2196	0.974693	0.712052	1.59639	0.0120346	1.48142	0.0185623	1.63784	0.000687648	1.51989	0.000824388	0.927984	0.0597545
O35639	Annexin A3 OS=Mus musculus OX=10090 GN=Anxa3 PE=1 SV=4	Anxa3	16.9579	16.8607	16.7329	17.204	17.0963	17.1286	15.8898	15.5917	15.7078	15.6419	15.9282	15.7318	0.974343	0.772366	2.59487	0.00140517	2.11877	0.000725608	2.6632	0.00146657	2.17456	0.000722593	0.816521	0.029102
O35640	Annexin A8 OS=Mus musculus OX=10090 GN=Anxa8 PE=1 SV=2	Anxa8	15.1905	14.9552	15.2722	14.5991	14.7906	NA	NA	NA	NA	NA	NA	NA											1.36079	0.0548063
O35643	AP-1 complex subunit beta-1 OS=Mus musculus OX=10090 GN=Ap1b1 PE=1 SV=2	Ap1b1	16.0104	15.9125	15.9948	15.9525	15.9953	15.9628	15.7278	15.598	15.8125	16.0876	16.0732	16.0368	0.782933	0.0245183	0.93584	0.00911014	0.937382	0.0725405	1.1953	0.048878	1.19727	0.0352888	1.00165	0.947616
O35654	DNA polymerase delta subunit 2 OS=Mus musculus OX=10090 GN=Pold2 PE=1 SV=2	Pold2	14.8521	14.8781	14.6109	15.152	15.346	15.312	14.3297	12.9053	14.1669	14.3878	13.1457	13.9986	0.970367	0.94415	2.68698	0.0568022	1.91367	0.118644	2.76904	0.0317995	1.97211	0.157336	0.712201	0.0120055
O35657	Sialidase-1 OS=Mus musculus OX=10090 GN=Neu1 PE=1 SV=1	Neu1	16.6077	16.6697	16.4297	16.6873	16.7541	16.7328	16.3983	16.3875	16.3396	16.3948	16.4121	16.3443	0.994021	0.766299	1.26661	0.000273945	1.13704	0.114282	1.27423	0.000206356	1.14388	0.106731	0.897705	0.155315
O35658	Complement component 1 Q subcomponent-binding protein, mitochondrial OS=Mus musculus OX=10090 GN=C1qbp PE=1 SV=1	C1qbp	19.7549	19.6716	19.6305	19.6917	19.7153	19.6181	19.766	19.7329	19.7743	19.5683	19.6681	19.6771	1.0867	0.061382	1.02614	0.46067	1.03372	0.397468	0.944265	0.0891732	0.951247	0.178821	1.00739	0.832198
O35660	Glutathione S-transferase Mu 6 OS=Mus musculus OX=10090 GN=Gstm6 PE=1 SV=4	Gstm6	15.0604	NA	NA	15.5377	15.2311	15.5974	14.1785	NA	NA	NA	13.2604	NA	1.88958		4.57884		3.48214		2.4232		1.84281		0.760485
O35671	Integrin beta-1-binding protein 1 OS=Mus musculus OX=10090 GN=Itgb1bp1 PE=1 SV=1	Itgb1bp1	NA	13.1805	NA	NA	NA	13.4995	13.2003	NA	NA	NA	NA	NA							1.23045		0.986337		0.801609
O35678	Monoglyceride lipase OS=Mus musculus OX=10090 GN=Mgll PE=1 SV=1	Mgll	16.4308	16.4953	16.3085	14.8851	14.9082	14.9241	15.8807	15.923	15.9694	14.8729	15.0885	15.1887	1.83317	0.00758768	0.904848	0.199155	2.56954	0.000738353	0.493598	8.90025e-05	1.40169	0.00489123	2.83974	0.000879971
O35680	28S ribosomal protein S12, mitochondrial OS=Mus musculus OX=10090 GN=Mrps12 PE=2 SV=1	Mrps12	15.6185	15.2446	15.5685	15.5539	15.515	15.4456	15.8781	15.8306	16.0505	15.5051	15.6644	15.7623	1.21069	0.0522797	0.908079	0.196227	0.890855	0.307465	0.75005	0.0127531	0.735823	0.0427261	0.981032	0.838695
O35682	Myeloid-associated differentiation marker OS=Mus musculus OX=10090 GN=Myadm PE=1 SV=2	Myadm	16.0085	16.0514	16.1526	16.3568	16.4058	16.5238	15.4439	15.5166	15.5695	15.4951	15.3747	15.2345	1.10339	0.191844	2.08597	0.000653333	1.62763	0.00319637	1.89051	0.000201558	1.47512	0.000638192	0.780275	0.00578198
O35683	NADH dehydrogenase [ubiquinone] 1 alpha subcomplex subunit 1 OS=Mus musculus OX=10090 GN=Ndufa1 PE=1 SV=1	Ndufa1	18.7388	18.7655	18.6799	18.6118	18.8696	18.8896	19.333	19.2969	19.3331	18.7817	18.5831	18.2712	1.71197	0.00649874	1.1851	0.245168	1.13505	0.34325	0.692241	0.00418477	0.663006	0.000309002	0.957768	0.563665
O35685	Nuclear migration protein nudC OS=Mus musculus OX=10090 GN=Nudc PE=1 SV=1	Nudc	15.4364	15.2673	15.3817	15.4552	15.4741	15.4192	15.0074	14.8844	14.8157	15.2413	15.0278	14.869	0.905278	0.322458	1.32267	0.0208338	1.24469	0.0817402	1.46107	0.00671552	1.37493	0.00376668	0.941042	0.214259
O35691	Pinin OS=Mus musculus OX=10090 GN=Pnn PE=1 SV=4	Pnn	16.8302	16.7139	16.7172	16.926	16.9881	16.8556	16.3805	16.46	16.733	16.3437	16.3428	16.4608	1.10344	0.314788	1.45471	0.000592252	1.29349	0.00247186	1.31834	0.0516323	1.17223	0.154215	0.889177	0.0350928
O35704	Serine palmitoyltransferase 1 OS=Mus musculus OX=10090 GN=Sptlc1 PE=1 SV=2	Sptlc1	15.1019	15.69	15.3202	15.5144	15.8611	15.7581	15.5674	15.1552	15.367	15.6407	15.5632	15.5424	0.859206	0.202086	1.0936	0.335794	0.863668	0.342684	1.2728	0.092768	1.00519	0.973372	0.789748	0.179668
O35710	Nocturnin OS=Mus musculus OX=10090 GN=Noct PE=1 SV=3	Noct	NA	NA	NA	NA	NA	15.4901	NA	NA	NA	14.2788	NA	NA			2.31546
O35711	Liprin-beta-2 OS=Mus musculus OX=10090 GN=Ppfibp2 PE=1 SV=3	Ppfibp2	16.0229	15.9621	15.8328	16.2087	16.1894	15.9782	15.8109	15.8235	16.046	15.6846	15.646	15.666	1.17114	0.0418041	1.37542	0.00352304	1.20892	0.0351785	1.17443	0.0943556	1.03226	0.656075	0.878943	0.120031
O35728	Cytochrome P450 4A14 OS=Mus musculus OX=10090 GN=Cyp4a14 PE=1 SV=1	Cyp4a14	13.97	13.8406	13.9443	14.8707	14.5797	14.893	16.1759	16.2085	16.1591	15.5016	15.3928	15.4961	1.64453	0.000674921	0.623139	0.0134247	0.342644	9.26115e-06	0.378916	0.00016295	0.208354	6.18453e-05	0.549868	0.00680242
O35730	E3 ubiquitin-protein ligase RING1 OS=Mus musculus OX=10090 GN=Ring1 PE=1 SV=2	Ring1	16.0947	15.9271	15.7213	16.0864	16.0581	16.0963	15.5737	15.2227	15.5509	15.8294	15.8506	15.2398	0.87612	0.464816	1.35694	0.093013	1.20951	0.312174	1.54881	0.00519887	1.38053	0.041234	0.891353	0.201261
O35732	CASP8 and FADD-like apoptosis regulator OS=Mus musculus OX=10090 GN=Cflar PE=1 SV=3	Cflar	NA	NA	NA	NA	NA	11.0571	NA	NA	13.7474	13.752	13.601	14.1684	0.937541		0.145256				0.154933
O35737	Heterogeneous nuclear ribonucleoprotein H OS=Mus musculus OX=10090 GN=Hnrnph1 PE=1 SV=3	Hnrnph1	17.8964	17.988	17.866	18.1121	18.0851	18.0827	17.335	17.3954	17.4028	17.3984	17.4088	17.3797	0.987679	0.503046	1.62192	7.43324e-07	1.43516	0.00339747	1.64216	0.000148646	1.45307	0.000728613	0.884852	0.0337866
O35738	Krueppel-like factor 12 OS=Mus musculus OX=10090 GN=Klf12 PE=1 SV=2	Klf12	NA	15.2988	15.7374	15.2635	14.5065	15.5572	NA	14.8876	NA	NA	NA	NA							1.1659		1.54811		1.32782	0.362908
O35744	Chitinase-like protein 3 OS=Mus musculus OX=10090 GN=Chil3 PE=1 SV=2	Chil3	17.2158	17.2698	17.2355	17.2027	17.0847	17.1966	15.4194	15.3306	15.442	16.5418	16.5019	16.4415	0.46725	2.00186e-05	1.58694	0.000241992	1.67628	0.000162501	3.39635	4.8929e-06	3.58755	3.1711e-05	1.05629	0.164633
O35841	Apoptosis inhibitor 5 OS=Mus musculus OX=10090 GN=Api5 PE=1 SV=2	Api5	16.0424	16.2461	16.2043	16.3763	16.4091	16.3335	15.5845	15.4671	15.5574	15.7221	15.5037	15.6706	0.935766	0.28878	1.67115	0.00420083	1.44609	0.00423474	1.78587	0.000137059	1.54536	0.00247386	0.865326	0.0651033
O35855	Branched-chain-amino-acid aminotransferase, mitochondrial OS=Mus musculus OX=10090 GN=Bcat2 PE=1 SV=2	Bcat2	15.7374	15.6475	15.6774	15.5366	15.5409	15.5735	16.4542	16.3615	16.3971	15.782	15.8558	15.8246	1.49847	0.000101103	0.829076	0.00136774	0.911715	0.0186881	0.553282	0.000179922	0.608431	4.5585e-05	1.09968	0.0215662
O35857	Mitochondrial import inner membrane translocase subunit TIM44 OS=Mus musculus OX=10090 GN=Timm44 PE=1 SV=2	Timm44	16.831	16.8096	16.7961	16.5583	16.6972	16.6289	16.7386	16.6561	16.8662	16.9253	16.9713	16.9085	0.881833	0.086377	0.808369	0.00734896	0.918395	0.00969459	0.916692	0.172399	1.04146	0.439534	1.13611	0.0374166
O35864	COP9 signalosome complex subunit 5 OS=Mus musculus OX=10090 GN=Cops5 PE=1 SV=3	Cops5	15.6554	15.6658	15.7047	15.9435	16.0028	15.8	15.506	15.297	15.3865	15.4333	15.2662	15.4172	1.01697	0.778507	1.45719	0.00263586	1.23376	0.0227074	1.43287	0.00370726	1.21316	0.0375292	0.846668	0.0502496
O35874	Neutral amino acid transporter A OS=Mus musculus OX=10090 GN=Slc1a4 PE=1 SV=1	Slc1a4	16.4103	16.2901	16.2887	15.7607	16.3279	15.808	15.5898	15.5215	15.5507	15.9138	15.694	15.8173	0.838332	0.0468217	1.11506	0.485321	1.43527	0.00414352	1.3301	0.087501	1.71205	0.000501318	1.28717	0.178011
O35887	Calumenin OS=Mus musculus OX=10090 GN=Calu PE=1 SV=1	Calu	15.4938	15.9827	15.8171	16.0339	16.1295	15.6893	15.1976	15.1026	15.5051	15.3079	15.7332	15.1881	0.906707	0.532167	1.45517	0.0663515	1.2788	0.181965	1.6049	0.0197862	1.41037	0.0593365	0.878793	0.396039
O35892	Nuclear autoantigen Sp-100 OS=Mus musculus OX=10090 GN=Sp100 PE=1 SV=2	Sp100	16.0645	16.0885	16.0599	16.3272	16.3028	16.2061	14.8658	15.0369	14.999	14.7757	14.5303	14.478	1.29466	0.0354349	3.21323	0.000910734	2.7824	8.88629e-05	2.4819	7.02574e-05	2.14913	0.00171636	0.865921	0.0250249
O35900	U6 snRNA-associated Sm-like protein LSm2 OS=Mus musculus OX=10090 GN=Lsm2 PE=1 SV=1	Lsm2	17.4927	17.5376	17.6993	18.023	18.1731	17.962	16.7083	16.6431	16.9359	16.9403	16.617	16.6267	1.02415	0.816179	2.50481	0.0012076	1.80068	0.00486773	2.44574	0.000515043	1.75821	0.00255696	0.718888	0.00581765
O35904	Phosphatidylinositol 4,5-bisphosphate 3-kinase catalytic subunit delta isoform OS=Mus musculus OX=10090 GN=Pik3cd PE=1 SV=2	Pik3cd	14.4029	14.6081	14.2663	14.9817	14.9252	14.9205	NA	NA	NA	NA	NA	NA											0.698977	0.0309866
O35929	GTP-binding protein REM 1 OS=Mus musculus OX=10090 GN=Rem1 PE=1 SV=1	Rem1	14.6738	14.6316	14.6421	14.8855	15.1251	15.344	13.7237	13.3386	13.8452	13.8207	12.1262	12.8533	1.62724	0.286357	4.54665	0.0391858	3.28469	0.0250153	2.79409	0.00198565	2.01856	0.00270941	0.72244	0.0243
O35930	Platelet glycoprotein Ib alpha chain OS=Mus musculus OX=10090 GN=Gp1ba PE=1 SV=2	Gp1ba	15.0927	14.6631	15.0739	14.9694	14.8051	14.6181	13.6844	14.1104	14.3362	14.3897	14.3131	14.4547	0.788861	0.211427	1.33025	0.0409781	1.47165	0.0483728	1.68629	0.0390102	1.86554	0.0224323	1.1063	0.451398
O35943	Frataxin, mitochondrial OS=Mus musculus OX=10090 GN=Fxn PE=1 SV=1	Fxn	17.3234	17.1369	17.1934	17.0343	17.0524	16.9021	17.4433	17.356	17.2707	17.4063	17.4355	17.3974	0.961656	0.375613	0.749083	0.00946141	0.873471	0.0659547	0.778951	0.00637955	0.908298	0.136281	1.16605	0.0392993
O35945	Aldehyde dehydrogenase, cytosolic 1 OS=Mus musculus OX=10090 GN=Aldh1a7 PE=1 SV=1	Aldh1a7	15.9295	16.0248	15.9863	15.9563	16.0151	15.9924	15.3751	15.2823	15.2742	15.332	15.449	15.2079	0.986875	0.820871	1.57823	0.00802097	1.5698	0.00534092	1.59922	0.000319452	1.59068	0.000112308	0.994655	0.826031
O35954	Membrane-associated phosphatidylinositol transfer protein 1 OS=Mus musculus OX=10090 GN=Pitpnm1 PE=1 SV=1	Pitpnm1	15.7545	15.6444	15.7136	15.8849	16.2647	16.0492	15.1521	15.5163	14.8915	15.0086	NA	14.6767	1.26928	0.261738	2.33535	0.0291536	1.81693	0.11062	1.8399	0.0211137	1.43147	0.0995947	0.778013	0.071117
O35955	Proteasome subunit beta type-10 OS=Mus musculus OX=10090 GN=Psmb10 PE=1 SV=1	Psmb10	15.9458	16.0046	16.0415	16.4016	16.4865	16.3413	14.5943	14.3534	14.3539	15.1083	15.1962	14.7653	0.6646	0.0263945	2.61441	0.00507732	1.96431	0.0145731	3.93381	0.000199754	2.95562	0.0010325	0.751338	0.00219834
O35963	Ras-related protein Rab-33B OS=Mus musculus OX=10090 GN=Rab33b PE=1 SV=1	Rab33b	15.8283	15.5992	15.9675	15.9374	15.5848	15.6679	15.7344	15.6323	15.656	15.2941	15.4946	15.452	1.19803	0.0324396	1.24528	0.0769437	1.30565	0.048915	1.03944	0.658081	1.08983	0.368141	1.04848	0.674848
O35969	Guanidinoacetate N-methyltransferase OS=Mus musculus OX=10090 GN=Gamt PE=1 SV=1	Gamt	17.2913	17.2708	17.1837	17.2336	17.2477	17.1114	17.3187	17.3972	17.3469	17.1521	17.214	17.1798	1.12685	0.00488205	1.01086	0.763846	1.04724	0.171643	0.897068	0.0484682	0.929353	0.0654149	1.03599	0.405228
O35972	39S ribosomal protein L23, mitochondrial OS=Mus musculus OX=10090 GN=Mrpl23 PE=1 SV=1	Mrpl23	18.2753	18.1477	18.1736	18.3269	18.3117	18.1308	18.2039	18.0422	18.0963	18.1094	18.2268	18.1448	0.968488	0.480395	1.06892	0.270521	1.02708	0.501807	1.1037	0.15089	1.0605	0.24264	0.960855	0.48804
O35980	Endonuclease III-like protein 1 OS=Mus musculus OX=10090 GN=Nthl1 PE=2 SV=2	Nthl1	13.6878	13.9792	NA	14.0123	14.2432	12.8895	NA	NA	13.3007	NA	NA	NA							1.33261		1.44667		1.0856	0.809946
O35988	Syndecan-4 OS=Mus musculus OX=10090 GN=Sdc4 PE=1 SV=1	Sdc4	16.5138	16.9935	16.7391	16.4337	16.3825	16.7405	15.9538	16.0884	16.4302	16.5488	16.1077	15.9546	0.968474	0.849522	1.24418	0.221228	1.45914	0.0769852	1.28468	0.119753	1.50664	0.0406683	1.17277	0.269
O54692	Centromere/kinetochore protein zw10 homolog OS=Mus musculus OX=10090 GN=Zw10 PE=1 SV=3	Zw10	15.764	15.7134	15.5916	15.8385	16.0708	16.0412	15.2779	14.9108	15.3304	15.0957	15.2685	15.1852	0.993021	0.948127	1.74153	0.00144033	1.42058	0.00209805	1.75377	0.0114101	1.43057	0.045205	0.815712	0.0353392
O54714	E3 SUMO-protein ligase PIAS3 OS=Mus musculus OX=10090 GN=Pias3 PE=1 SV=3	Pias3	NA	NA	12.7305	13.7641	12.458	14.0907	NA	NA	NA	NA	NA	NA											0.612526
O54724	Caveolae-associated protein 1 OS=Mus musculus OX=10090 GN=Cavin1 PE=1 SV=1	Cavin1	16.5849	16.6046	16.6012	15.9063	16.0098	15.9359	15.3962	15.3903	15.3033	15.1461	15.2329	15.1211	1.14595	0.0126131	1.72184	7.25604e-05	2.69484	0.000390465	1.50254	0.000166979	2.35162	0.000376683	1.56509	0.00162969
O54734	Dolichyl-diphosphooligosaccharide--protein glycosyltransferase 48 kDa subunit OS=Mus musculus OX=10090 GN=Ddost PE=1 SV=2	Ddost	17.7902	17.7891	17.7777	17.7515	17.8744	17.7704	17.3097	17.2447	17.3214	17.5768	17.545	17.5999	0.822455	0.00115294	1.16865	0.0164157	1.15807	0.00371584	1.42093	0.000888904	1.40806	0.00183454	0.990942	0.749885
O54749	Cytochrome P450 2J5 OS=Mus musculus OX=10090 GN=Cyp2j5 PE=1 SV=1	Cyp2j5	17.2189	17.1705	17.1992	16.9323	16.9973	16.8398	16.7563	16.7382	16.709	17.509	17.5187	17.5083	0.583389	0.000153718	0.664881	0.000211133	0.803409	0.00121179	1.13969	0.0442074	1.37714	1.96715e-05	1.20835	0.0195086
O54750	Cytochrome P450 2J6 OS=Mus musculus OX=10090 GN=Cyp2j6 PE=2 SV=2	Cyp2j6	14.5188	14.3471	14.1152	14.3853	14.8193	14.2331	NA	13.6087	14.2008	14.2703	13.5362	13.661	1.05865	0.844707	1.57649	0.0880561	1.41861	0.142658	1.48915	0.25666	1.34002	0.368741	0.899858	0.516058
O54754	Aldehyde oxidase 1 OS=Mus musculus OX=10090 GN=Aox1 PE=1 SV=2	Aox1	14.1633	14.4078	14.2525	13.372	13.8804	13.9643	NA	NA	NA	NA	NA	NA											1.44965	0.086727
O54774	AP-3 complex subunit delta-1 OS=Mus musculus OX=10090 GN=Ap3d1 PE=1 SV=1	Ap3d1	15.5157	15.6333	15.576	15.619	15.6636	15.5528	15.2489	15.1086	15.2707	15.2426	15.2662	15.2364	0.973345	0.524807	1.28645	0.00488965	1.25406	0.00732599	1.32168	0.00462563	1.28841	0.00600012	0.974827	0.475725
O54781	SRSF protein kinase 2 OS=Mus musculus OX=10090 GN=Srpk2 PE=1 SV=2	Srpk2	15.0519	15.1525	15.3391	15.486	15.2303	15.2444	13.6268	13.5493	13.9631	14.2847	14.3661	14.0652	0.694666	0.0326899	2.11628	0.000928782	1.92187	0.00159023	3.04647	0.000950461	2.76661	0.00125949	0.908137	0.304655
O54782	Epididymis-specific alpha-mannosidase OS=Mus musculus OX=10090 GN=Man2b2 PE=1 SV=2	Man2b2	16.8285	16.6638	16.6956	17.2365	17.3134	17.2495	15.9556	16.0959	16.1264	15.9779	16.0267	15.9693	1.04826	0.325385	2.42028	3.8253e-06	1.66785	0.00203136	2.30886	0.000381273	1.59107	0.000784231	0.689115	0.00294329
O54784	Death-associated protein kinase 3 OS=Mus musculus OX=10090 GN=Dapk3 PE=1 SV=1	Dapk3	14.2251	14.088	13.8785	14.2428	14.1427	14.5364	13.6462	13.6793	13.7346	13.2943	13.5784	13.6565	1.1305	0.245804	1.73816	0.00792129	1.46826	0.0208775	1.53752	0.0296322	1.29877	0.0567436	0.84472	0.193775
O54785	LIM domain kinase 2 OS=Mus musculus OX=10090 GN=Limk2 PE=1 SV=2	Limk2	NA	14.3205	13.5842	14.1725	14.3492	14.3627	13.1278	13.7896	11.9557	13.3154	NA	13.4219	0.75215	0.524026	1.90026	0.00174544	1.49872	0.353953	2.52644	0.0683808	1.99258	0.223733	0.788689	0.520715
O54786	DNA fragmentation factor subunit alpha OS=Mus musculus OX=10090 GN=Dffa PE=1 SV=2	Dffa	16.1114	16.2029	15.8531	15.9844	16.1028	16.5784	15.4284	15.4035	15.1871	15.3342	15.233	15.3179	1.03141	0.631907	1.90105	0.0330836	1.69438	0.0127525	1.84316	0.0260558	1.64278	0.00677925	0.891287	0.482764
O54794	Aquaporin-7 OS=Mus musculus OX=10090 GN=Aqp7 PE=1 SV=1	Aqp7	17.0984	17.2256	16.997	16.6648	16.0527	16.4089	17.137	17.3305	17.1038	16.9356	16.9242	16.9523	1.19172	0.0236538	0.677399	0.0340981	1.12475	0.0636078	0.56842	0.0308861	0.943801	0.437426	1.66039	0.0409209
O54804	Choline kinase alpha OS=Mus musculus OX=10090 GN=Chka PE=1 SV=3	Chka	16.1778	16.2018	15.997	16.143	16.1933	16.0217	15.5907	15.5859	16.2354	15.2945	15.4932	15.2971	1.35885	0.168606	1.69084	0.00106717	1.69812	0.00116236	1.24432	0.278959	1.24968	0.271478	1.00431	0.943763
O54818	Tumor protein D53 OS=Mus musculus OX=10090 GN=Tpd52l1 PE=1 SV=1	Tpd52l1	16.0846	15.9087	16.1341	16.2241	16.3744	16.4947	15.8955	15.6594	15.9149	16.2728	15.8785	16.1384	0.827451	0.134169	1.20401	0.137486	0.963205	0.712487	1.45509	0.00889295	1.16406	0.111899	0.799996	0.0371966
O54824	Pro-interleukin-16 OS=Mus musculus OX=10090 GN=Il16 PE=1 SV=3	Il16	15.605	15.5403	15.5028	15.9147	16.0082	16.0174	14.2452	14.2994	14.4971	14.3432	14.6465	14.6983	0.861275	0.19357	2.67106	0.00350013	1.98161	0.00864064	3.10129	0.000532968	2.30079	0.00145092	0.741882	0.000656806
O54825	Bystin OS=Mus musculus OX=10090 GN=Bysl PE=1 SV=3	Bysl	16.5191	NA	15.8589	16.1087	16.0538	16.5771	NA	NA	NA	16.0491	15.0329	15.9703			1.47678	0.223039	1.41908	0.365737					0.96093	0.894445
O54833	Casein kinase II subunit alpha' OS=Mus musculus OX=10090 GN=Csnk2a2 PE=1 SV=1	Csnk2a2	16.5498	16.5971	16.5105	16.5405	16.4251	16.5641	16.1866	16.1609	16.1334	16.1681	16.2398	16.1934	0.972575	0.204231	1.23926	0.00825911	1.27637	0.00049323	1.27421	0.00845141	1.31236	0.000534091	1.02994	0.450997
O54834	Rho GTPase-activating protein 6 OS=Mus musculus OX=10090 GN=Arhgap6 PE=1 SV=3	Arhgap6	14.5487	14.6744	14.7918	14.7734	14.8016	14.9347	14.779	14.3251	14.496	14.1958	14.8498	14.9157	0.91991	0.678793	1.13508	0.512108	1.01242	0.946696	1.23391	0.136972	1.10057	0.423355	0.891937	0.135371
O54865	Guanylate cyclase soluble subunit beta-1 OS=Mus musculus OX=10090 GN=Gucy1b1 PE=1 SV=1	Gucy1b1	16.6428	16.5242	16.5039	17.0136	17.0065	16.9599	15.7464	15.7839	15.6864	15.8033	15.7951	15.6781	0.986275	0.709442	2.35298	0.000219277	1.73882	0.000180925	2.38573	2.02654e-05	1.76302	0.000242937	0.738987	0.00453594
O54879	High mobility group protein B3 OS=Mus musculus OX=10090 GN=Hmgb3 PE=1 SV=3	Hmgb3	17.0245	16.9996	16.6619	16.8249	17.0883	16.9429	17.0493	16.9504	17.1484	16.7515	17.1717	16.9066	1.07633	0.49342	1.00609	0.95509	0.967325	0.791418	0.934744	0.368645	0.898729	0.324381	0.961471	0.708591
O54890	Integrin beta-3 OS=Mus musculus OX=10090 GN=Itgb3 PE=1 SV=2	Itgb3	15.8491	15.856	15.7391	15.6638	16.1298	15.9613	15.4449	15.7435	15.6342	15.8148	15.8478	15.4479	0.935633	0.573491	1.16053	0.315019	1.08016	0.481237	1.24037	0.139465	1.15447	0.126279	0.930747	0.531207
O54901	OX-2 membrane glycoprotein OS=Mus musculus OX=10090 GN=Cd200 PE=1 SV=1	Cd200	16.0807	15.987	15.8176	15.466	15.289	15.744	16.7669	16.5123	16.549	16.586	16.7443	16.1044	1.09518	0.578512	0.507479	0.0177122	0.699056	0.100391	0.463377	0.00411734	0.638305	0.00425996	1.37751	0.0520899
O54909	Retinol dehydrogenase 16 OS=Mus musculus OX=10090 GN=Rdh16 PE=1 SV=1	Rdh16	16.4907	16.4705	16.535	16.6207	16.6318	16.5942	16.977	16.9939	17.0039	16.9971	16.9996	16.8853	1.02168	0.499879	0.787265	0.00758023	0.726025	0.00173592	0.77056	2.58727e-05	0.710619	0.000350467	0.922212	0.0109309
O54910	NF-kappa-B inhibitor epsilon OS=Mus musculus OX=10090 GN=Nfkbie PE=1 SV=2	Nfkbie	15.4736	15.1598	15.4105	15.7552	15.598	15.5538	NA	NA	NA	13.509	NA	NA			4.36716		3.57749						0.819181	0.0755387
O54916	RalBP1-associated Eps domain-containing protein 1 OS=Mus musculus OX=10090 GN=Reps1 PE=1 SV=2	Reps1	16.6576	16.4843	16.5095	16.5834	16.6265	16.7049	16.2967	16.253	16.217	16.0706	16.245	16.0152	1.10596	0.161374	1.44195	0.00664594	1.3568	0.00862632	1.30381	0.00165358	1.22682	0.0194512	0.940949	0.25658
O54931	A-kinase anchor protein 2 OS=Mus musculus OX=10090 GN=Akap2 PE=1 SV=3	Akap2	16.1364	16.0613	16.0704	16.235	16.2086	16.1111	15.8893	15.8161	15.9871	15.8708	15.8009	15.8564	1.03872	0.391128	1.26772	0.00348711	1.18649	0.0015602	1.22046	0.0116169	1.14226	0.0424535	0.935926	0.1112
O54941	SWI/SNF-related matrix-associated actin-dependent regulator of chromatin subfamily E member 1 OS=Mus musculus OX=10090 GN=Smarce1 PE=1 SV=1	Smarce1	16.8457	16.5521	16.7984	16.7837	16.8224	16.7989	15.767	15.7384	15.9114	16.2589	15.9841	16.0267	0.82115	0.0584254	1.63783	0.00116932	1.5607	0.00683785	1.99455	0.0020297	1.90062	0.00230773	0.952907	0.490193
O54946	DnaJ homolog subfamily B member 6 OS=Mus musculus OX=10090 GN=Dnajb6 PE=1 SV=4	Dnajb6	16.2503	16.4145	16.5347	16.8786	16.4108	16.5064	16.2357	16.1318	15.813	15.9202	15.4747	15.778	1.26215	0.140152	1.83309	0.0109341	1.59712	0.0176155	1.45235	0.0487266	1.2654	0.0997323	0.871275	0.30927
O54950	5'-AMP-activated protein kinase subunit gamma-1 OS=Mus musculus OX=10090 GN=Prkag1 PE=1 SV=2	Prkag1	17.0112	17.0559	17.0508	17.2086	17.1112	17.1658	16.798	16.6938	16.8572	16.7136	16.7026	16.7756	1.03697	0.398224	1.3484	0.000364106	1.23861	0.000825688	1.30032	0.00498543	1.19444	0.0252993	0.918575	0.0312095
O54962	Barrier-to-autointegration factor OS=Mus musculus OX=10090 GN=Banf1 PE=1 SV=1	Banf1	18.2094	18.1793	18.1315	18.3311	18.2236	18.298	17.1881	17.2599	17.2421	17.0482	17.1013	16.9735	1.14	0.0187594	2.36728	1.72709e-05	2.1922	6.03763e-05	2.07657	3.10278e-05	1.92299	7.37091e-06	0.926043	0.0527141
O54965	E3 ubiquitin-protein ligase RNF13 OS=Mus musculus OX=10090 GN=Rnf13 PE=1 SV=2	Rnf13	14.0328	14.3532	13.5546	14.74	15.3734	14.4186	14.0992	13.8415	14.5974	13.8514	NA	NA	1.25528		1.98976		1.0934		1.58512	0.140437	0.871042	0.568626	0.549513	0.0788507
O54967	Activated CDC42 kinase 1 OS=Mus musculus OX=10090 GN=Tnk2 PE=1 SV=2	Tnk2	NA	NA	NA	15.6699	NA	16.0079	NA	15.4791	NA	NA	NA	NA							1.28324
O54983	Ketimine reductase mu-crystallin OS=Mus musculus OX=10090 GN=Crym PE=1 SV=1	Crym	17.8973	17.7364	17.9344	18.0164	17.9873	17.8935	17.1883	17.1618	17.2259	17.2892	17.1868	17.2709	0.961287	0.210772	1.64348	0.000146041	1.52315	0.00300539	1.70967	0.000375738	1.58449	0.00488552	0.926781	0.212538
O54984	ATPase GET3 OS=Mus musculus OX=10090 GN=Get3 PE=1 SV=2	Get3	16.572	16.6405	16.5987	16.5893	16.5411	16.6172	16.3649	16.3093	16.4228	16.312	16.3201	16.3897	1.01751	0.576774	1.18256	0.00196434	1.20008	0.00138415	1.16221	0.0077766	1.17943	0.00631338	1.01481	0.517144
O54988	STE20-like serine/threonine-protein kinase OS=Mus musculus OX=10090 GN=Slk PE=1 SV=2	Slk	16.6653	16.6528	16.6378	16.7566	16.7459	16.5928	16.8374	16.6109	16.6812	16.4841	16.1272	16.3062	1.32314	0.03792	1.31277	0.0430761	1.27114	0.0285806	0.992158	0.900836	0.960698	0.439074	0.968292	0.433966
O54990	Prominin-1 OS=Mus musculus OX=10090 GN=Prom1 PE=1 SV=1	Prom1	17.2658	17.298	17.3645	17.9783	17.9188	17.8841	17.6428	17.6353	17.7053	16.3177	16.1975	16.2533	2.64816	1.98119e-05	3.18418	4.94387e-06	2.07526	2.60756e-05	1.20241	0.00198117	0.783661	0.000902443	0.651741	0.000105035
O54998	Peptidyl-prolyl cis-trans isomerase FKBP7 OS=Mus musculus OX=10090 GN=Fkbp7 PE=1 SV=1	Fkbp7	16.951	16.791	16.8801	17.0255	17.1869	16.9949	14.7647	NA	15.3246	14.7711	15.1135	NA	1.07352	0.789905	4.36735	0.031428	3.81503	0.0423428	4.06824	0.0762045	3.55375	0.0893632	0.873535	0.0646308
O55013	Trafficking protein particle complex subunit 3 OS=Mus musculus OX=10090 GN=Trappc3 PE=1 SV=1	Trappc3	15.619	15.7012	15.5722	15.6076	15.6146	15.5036	15.527	15.2495	15.6343	15.5618	15.6409	15.4439	0.946952	0.5836	1.01845	0.719698	1.05842	0.307287	1.0755	0.460971	1.11772	0.294518	1.03925	0.346116
O55022	Membrane-associated progesterone receptor component 1 OS=Mus musculus OX=10090 GN=Pgrmc1 PE=1 SV=4	Pgrmc1	17.5111	17.4126	17.3224	17.317	17.2905	17.3176	17.558	17.5178	17.5984	17.2004	17.0778	17.2439	1.30499	0.00720304	1.09758	0.109827	1.18208	0.0311202	0.841068	0.00393178	0.905816	0.104423	1.07698	0.185647
O55023	Inositol monophosphatase 1 OS=Mus musculus OX=10090 GN=Impa1 PE=1 SV=1	Impa1	16.2675	16.169	16.2349	16.25	15.893	16.304	16.2392	16.1872	16.3188	16.2095	16.1671	16.1062	1.0625	0.150424	0.99177	0.935727	1.04454	0.206179	0.933428	0.526726	0.983097	0.637269	1.05321	0.623821
O55026	Ectonucleoside triphosphate diphosphohydrolase 2 OS=Mus musculus OX=10090 GN=Entpd2 PE=1 SV=2	Entpd2	16.1512	16.4332	16.1638	16.0922	15.8927	15.9157	15.0505	15.1198	15.2141	15.4955	15.2067	14.9387	0.942449	0.653932	1.68554	0.0297005	2.05024	0.00962602	1.78847	0.000647265	2.17544	0.00169759	1.21637	0.072404
O55028	[3-methyl-2-oxobutanoate dehydrogenase [lipoamide]] kinase, mitochondrial OS=Mus musculus OX=10090 GN=Bckdk PE=1 SV=1	Bckdk	16.5868	16.5191	16.5154	16.3556	16.3018	16.2322	16.6386	16.5544	16.5868	16.371	16.514	16.5793	1.07563	0.22334	0.87567	0.0690247	1.03696	0.493095	0.8141	0.00366686	0.964051	0.1929	1.18419	0.00724648
O55029	Coatomer subunit beta' OS=Mus musculus OX=10090 GN=Copb2 PE=1 SV=2	Copb2	15.8901	15.9398	15.841	15.9313	15.9224	15.9224	15.5545	15.5217	15.6367	15.7394	15.6898	15.623	0.924598	0.0781075	1.18207	0.0020444	1.1537	0.0101453	1.27847	0.000497366	1.24779	0.00225965	0.976001	0.288767
O55033	Cytoplasmic protein NCK2 OS=Mus musculus OX=10090 GN=Nck2 PE=1 SV=1	Nck2	16.0041	16.1936	15.8577	16.2993	16.2351	16.2454	15.6775	15.7291	15.7935	15.6234	15.5027	15.9729	1.02364	0.835787	1.4745	0.0170405	1.24729	0.145165	1.44046	0.000576551	1.2185	0.0864899	0.845908	0.12582
O55042	Alpha-synuclein OS=Mus musculus OX=10090 GN=Snca PE=1 SV=2	Snca	17.2359	17.3297	17.3628	17.1472	17.119	16.932	17.7932	17.8952	17.9942	17.7602	17.6976	17.8413	1.09265	0.15522	0.615431	0.00201674	0.728539	0.00130309	0.563246	0.000825515	0.666763	0.00202623	1.18379	0.0482419
O55047	Serine/threonine-protein kinase tousled-like 2 OS=Mus musculus OX=10090 GN=Tlk2 PE=1 SV=2	Tlk2	NA	12.7477	14.3227	14.9929	14.5562	14.6244	12.576	NA	13.354	NA	NA	13.6171	0.63635		2.15458		0.944807		3.38585	0.10799	1.48473	0.603211	0.43851	0.366708
O55057	Retinal rod rhodopsin-sensitive cGMP 3',5'-cyclic phosphodiesterase subunit delta OS=Mus musculus OX=10090 GN=Pde6d PE=1 SV=1	Pde6d	16.4262	16.3076	16.191	16.5435	16.7303	16.4302	15.8006	16.0701	16.0142	16.3301	16.014	16.0134	0.896565	0.307607	1.36496	0.0321789	1.14007	0.2179	1.52244	0.0072916	1.2716	0.0329192	0.835239	0.0829327
O55060	Thiopurine S-methyltransferase OS=Mus musculus OX=10090 GN=Tpmt PE=1 SV=1	Tpmt	18.1911	18.2228	18.138	18.0055	17.9978	17.9842	17.7536	17.7621	17.7543	18.2954	18.3573	18.3431	0.671165	6.99309e-06	0.792185	0.00135588	0.902539	0.0105497	1.18031	0.000100134	1.34474	6.76348e-05	1.1393	0.0127685
O55070	Deoxyribonuclease gamma OS=Mus musculus OX=10090 GN=Dnase1l3 PE=1 SV=1	Dnase1l3	NA	15.3992	15.0006	NA	15.4169	13.4134	NA	NA	NA	NA	15.1217	NA			0.612783		1.05571						1.72281	0.575145
O55091	Protein IMPACT OS=Mus musculus OX=10090 GN=Impact PE=1 SV=2	Impact	16.1023	15.9415	16.0092	16.2229	16.1412	16.1947	15.0559	15.0238	15.4108	14.7068	15.2824	NA	1.12423	0.663751	2.2842	0.0118382	2.03227	0.166737	2.03179	0.0120273	1.80771	0.012125	0.889709	0.0489851
O55098	Serine/threonine-protein kinase 10 OS=Mus musculus OX=10090 GN=Stk10 PE=1 SV=2	Stk10	15.9345	15.7065	15.6713	16.4249	15.9922	16.0293	NA	NA	NA	NA	NA	14.1957			3.87188		2.97937						0.769488	0.0937449
O55101	Synaptogyrin-2 OS=Mus musculus OX=10090 GN=Syngr2 PE=2 SV=1	Syngr2	16.2774	15.6724	15.7203	16.2612	16.3121	16.3573	15.552	15.6614	14.713	15.7258	15.1338	15.9077	0.823425	0.503868	1.64844	0.0374744	1.23193	0.379704	2.00193	0.0291534	1.4961	0.190579	0.747332	0.0988464
O55102	Biogenesis of lysosome-related organelles complex 1 subunit 1 OS=Mus musculus OX=10090 GN=Bloc1s1 PE=1 SV=2	Bloc1s1	16.8765	17.1815	17.261	16.9648	17.0416	17.2623	16.6442	16.5503	15.4251	16.651	17.1547	16.5567	0.668517	0.27677	1.23294	0.242421	1.24736	0.232518	1.84429	0.146964	1.86586	0.139236	1.0117	0.915142
O55106	Striatin OS=Mus musculus OX=10090 GN=Strn PE=1 SV=2	Strn	15.6263	15.5762	15.6151	15.7853	15.7575	15.6661	15.0157	15.1082	15.1686	15.1322	15.1742	15.1359	0.965974	0.379717	1.50407	0.00142063	1.37404	2.55557e-05	1.55705	0.000459598	1.42244	0.0039022	0.913548	0.0522064
O55111	Desmoglein-2 OS=Mus musculus OX=10090 GN=Dsg2 PE=1 SV=3	Dsg2	14.746	14.8006	14.8488	15.3397	15.4009	15.3222	14.6438	14.2677	14.3631	13.7945	13.4332	13.4135	1.83759	0.00649887	3.49967	0.00360065	2.38078	0.00704851	1.90449	0.0116745	1.2956	0.0719448	0.680286	0.000171194
O55125	Protein NipSnap homolog 1 OS=Mus musculus OX=10090 GN=Nipsnap1 PE=1 SV=1	Nipsnap1	17.5251	17.5054	17.5308	17.3359	17.2647	17.3425	17.6824	17.6896	17.6818	17.7758	17.8035	17.7285	0.943012	0.0184792	0.72956	0.000181472	0.841575	0.00384108	0.773649	0.000122002	0.892433	0.000910822	1.15354	0.0092899
O55126	Protein NipSnap homolog 2 OS=Mus musculus OX=10090 GN=Nipsnap2 PE=1 SV=1	Nipsnap2	17.9773	17.9442	17.9359	17.9551	17.9271	17.9591	18.4966	18.4008	18.483	17.9636	18.002	17.9519	1.40214	0.000758551	0.982537	0.244231	0.986218	0.3687	0.700739	0.00148635	0.703365	0.00101717	1.00375	0.75609
O55128	Histone deacetylase complex subunit SAP18 OS=Mus musculus OX=10090 GN=Sap18 PE=1 SV=1	Sap18	13.2397	13.1799	13.2241	14.0455	14.3148	14.1399	NA	NA	NA	14.0656	13.5433	14.1476			1.18747	0.32264	0.613768	0.0207575					0.516869	0.00494001
O55131	Septin-7 OS=Mus musculus OX=10090 GN=Septin7 PE=1 SV=1	Septin7	16.5741	16.5579	16.4453	16.8917	16.9423	16.8235	15.6709	15.5347	15.389	15.8718	15.827	15.7767	0.815866	0.056757	2.08594	2.62214e-05	1.62521	0.000304134	2.55672	0.00106827	1.99201	0.00180754	0.779125	0.00272187
O55134	Protocadherin-12 OS=Mus musculus OX=10090 GN=Pcdh12 PE=1 SV=2	Pcdh12	13.5276	14.8674	14.1148	13.7751	14.3395	14.1064	14.0046	14.0662	13.7265	14.2509	NA	NA	0.80191		0.884397		0.945421		1.10286	0.513978	1.17896	0.607399	1.069	0.835351
O55135	Eukaryotic translation initiation factor 6 OS=Mus musculus OX=10090 GN=Eif6 PE=1 SV=2	Eif6	16.1493	16.135	16.1051	16.2826	16.2698	16.3049	15.5796	15.4837	15.6813	15.8223	15.6704	15.6365	0.914958	0.187506	1.49074	0.00810328	1.33803	0.0144069	1.6293	0.00528917	1.46239	0.00808183	0.897557	0.000912074
O55137	Acyl-coenzyme A thioesterase 1 OS=Mus musculus OX=10090 GN=Acot1 PE=1 SV=1	Acot1	16.5913	16.5698	16.57	16.5953	16.7744	16.5861	16.9399	16.8858	16.8379	17.0274	17.0351	16.9781	0.916585	0.0303738	0.778294	0.0206813	0.738929	0.000435694	0.849124	0.0430474	0.806177	0.0063592	0.949422	0.291668
O55142	60S ribosomal protein L35a OS=Mus musculus OX=10090 GN=Rpl35a PE=1 SV=2	Rpl35a	16.3582	16.1244	16.4844	18.8044	16.2839	15.6427	18.1323	17.6868	16.9923	16.5203	17.0928	17.9759	1.32632	0.493153	0.820169	0.805199	0.545632	0.168856	0.618378	0.555003	0.411387	0.0500429	0.665268	0.57738
O55143	Sarcoplasmic/endoplasmic reticulum calcium ATPase 2 OS=Mus musculus OX=10090 GN=Atp2a2 PE=1 SV=2	Atp2a2	16.0515	15.9932	15.9141	15.8834	15.8359	15.772	15.9725	15.8674	15.9308	16.0848	16.0309	15.9624	0.931449	0.0951682	0.873196	0.0153357	0.972814	0.497468	0.937459	0.104222	1.04441	0.283779	1.11408	0.0404663
O55176	E3 ubiquitin-protein ligase Praja-1 OS=Mus musculus OX=10090 GN=Pja1 PE=1 SV=3	Pja1	14.3155	14.9467	14.8961	15.2154	14.4673	15.1779	13.8829	NA	13.9661	14.8258	14.3283	14.8285	0.600273	0.0408264	1.22494	0.383708	1.04147	0.834307	2.04064	0.0481159	1.735	0.0541091	0.850222	0.501972
O55201	Transcription elongation factor SPT5 OS=Mus musculus OX=10090 GN=Supt5h PE=1 SV=1	Supt5h	16.1437	16.1487	16.032	16.4281	16.489	16.3794	15.6092	15.5607	15.5708	15.3854	15.3935	15.4973	1.11331	0.0355607	2.00939	3.4624e-05	1.60519	0.0002045	1.80488	0.000225622	1.44182	0.00202177	0.798845	0.00316483
O55222	Integrin-linked protein kinase OS=Mus musculus OX=10090 GN=Ilk PE=1 SV=2	Ilk	17.0491	16.9651	17.1324	17.1464	17.2614	17.3251	16.856	16.8379	16.8634	16.617	16.6136	16.6598	1.16662	0.000960425	1.5307	0.00443491	1.3368	0.00833172	1.31208	0.00176504	1.14588	0.0158966	0.873329	0.0520224
O55229	Choline/ethanolamine kinase OS=Mus musculus OX=10090 GN=Chkb PE=1 SV=3	Chkb	16.6106	16.6379	16.6773	16.7608	16.7955	16.7241	16.3319	16.425	16.4778	16.1426	16.2158	16.1132	1.19279	0.0106849	1.51879	0.00019263	1.39932	0.000471017	1.27331	0.0059177	1.17316	0.0190593	0.921341	0.0140187
O55234	Proteasome subunit beta type-5 OS=Mus musculus OX=10090 GN=Psmb5 PE=1 SV=3	Psmb5	17.1528	17.5818	17.4757	17.1961	17.1635	17.5026	17.3394	17.1942	17.168	17.2501	17.4432	17.5942	0.873391	0.180514	0.906401	0.389506	0.982323	0.882664	1.03779	0.687645	1.12472	0.321072	1.08376	0.529378
O55236	mRNA-capping enzyme OS=Mus musculus OX=10090 GN=Rngtt PE=1 SV=1	Rngtt	14.9314	14.8284	15.0476	15.3472	15.0906	15.2042	14.845	14.6463	14.4903	14.6386	14.3824	14.3455	1.1527	0.212283	1.6917	0.00354139	1.39503	0.0164525	1.4676	0.0147109	1.21023	0.0979633	0.824635	0.0477104
O55239	Nicotinamide N-methyltransferase OS=Mus musculus OX=10090 GN=Nnmt PE=1 SV=1	Nnmt	16.0403	16.6467	16.6562	16.5672	16.4011	16.5239	NA	NA	NA	NA	NA	NA											0.966167	0.832773
O55242	Sigma non-opioid intracellular receptor 1 OS=Mus musculus OX=10090 GN=Sigmar1 PE=1 SV=1	Sigmar1	15.0143	15.1913	15.1334	15.1784	15.194	15.2232	14.5695	14.4584	14.91	14.6033	14.4978	14.6312	1.04866	0.67008	1.53807	0.00207533	1.4495	0.00160527	1.4667	0.0154931	1.38224	0.0604759	0.942418	0.238468
O70131	Ninjurin-1 OS=Mus musculus OX=10090 GN=Ninj1 PE=1 SV=1	Ninj1	14.7473	14.1542	14.6738	14.8321	14.3914	14.8368	14.7584	14.6467	14.7797	14.6904	14.3647	14.9124	1.05151	0.697774	1.02171	0.893432	0.913381	0.622949	0.971661	0.809071	0.868641	0.390696	0.893976	0.536065
O70133	ATP-dependent RNA helicase A OS=Mus musculus OX=10090 GN=Dhx9 PE=1 SV=2	Dhx9	16.8067	16.8545	16.8464	16.9842	16.9871	16.9618	16.3441	16.2848	16.2672	16.4542	16.379	16.4172	0.921397	0.0207412	1.47521	0.000457179	1.33705	0.000205919	1.60106	0.000388393	1.45112	0.000133868	0.906347	0.00313649
O70145	Neutrophil cytosol factor 2 OS=Mus musculus OX=10090 GN=Ncf2 PE=1 SV=1	Ncf2	14.7396	14.7545	14.7178	15.328	15.5627	15.4712	13.122	12.0204	NA	12.7804	13.0666	12.6555	0.833356	0.716598	6.14649	0.000245511	3.74014	9.90391e-05	7.37558	0.00632852	4.48805	0.0132961	0.608501	0.000488259
O70152	Dolichol-phosphate mannosyltransferase subunit 1 OS=Mus musculus OX=10090 GN=Dpm1 PE=1 SV=1	Dpm1	16.3501	16.4788	16.3781	16.4292	16.3585	16.3395	16.1292	16.0006	16.0117	15.9946	16.1807	16.1206	0.964952	0.497713	1.21176	0.0212166	1.23431	0.0135403	1.25577	0.00430677	1.27914	0.00335175	1.01861	0.609651
O70161	Phosphatidylinositol 4-phosphate 5-kinase type-1 gamma OS=Mus musculus OX=10090 GN=Pip5k1c PE=1 SV=2	Pip5k1c	14.7743	14.7895	14.7361	14.8888	15.0475	15.0786	14.8934	14.8246	14.7164	14.6617	14.4811	14.7885	1.12325	0.196256	1.2845	0.0346291	1.08888	0.301038	1.14356	0.0695471	0.969403	0.48089	0.847706	0.0475021
O70165	Ficolin-1 OS=Mus musculus OX=10090 GN=Fcn1 PE=1 SV=1	Fcn1	15.4846	15.7804	15.6679	15.3508	15.7204	15.8336	15.1564	15.2314	15.0827	NA	15.1969	14.8854	1.08348	0.59095	1.50922	0.0829408	1.51902	0.101648	1.39294	0.0715463	1.40199	0.0157046	1.00649	0.959241
O70172	Phosphatidylinositol 5-phosphate 4-kinase type-2 alpha OS=Mus musculus OX=10090 GN=Pip4k2a PE=1 SV=1	Pip4k2a	16.2909	16.1504	16.0114	16.7991	16.5832	16.7417	15.2573	15.1512	15.0672	15.1959	15.2781	15.1006	0.977427	0.68408	2.8609	7.38308e-05	1.94446	0.00122894	2.92697	6.33479e-05	1.98937	0.00097659	0.679668	0.0065417
O70194	Eukaryotic translation initiation factor 3 subunit D OS=Mus musculus OX=10090 GN=Eif3d PE=1 SV=2	Eif3d	16.5196	16.4729	16.4029	16.5809	16.6854	16.503	16.0185	15.85	15.9735	16.3705	16.2966	16.2265	0.784303	0.00643183	1.22424	0.0137571	1.12291	0.0375905	1.56093	0.000928981	1.43173	0.00183092	0.917229	0.13019
O70200	Allograft inflammatory factor 1 OS=Mus musculus OX=10090 GN=Aif1 PE=1 SV=1	Aif1	15.7334	15.5763	15.773	15.9069	16.2545	16.0234	NA	NA	NA	NA	NA	NA											0.7752	0.04815
O70209	PDZ and LIM domain protein 3 OS=Mus musculus OX=10090 GN=Pdlim3 PE=1 SV=1	Pdlim3	15.636	15.6164	15.6021	16.0667	15.9479	15.8659	14.8869	14.9471	14.7016	14.0463	13.9067	14.1889	1.73859	0.00198568	3.76546	9.07767e-05	2.97081	4.38286e-05	2.16581	0.000389908	1.70875	0.000488272	0.788963	0.0251495
O70228	Probable phospholipid-transporting ATPase IIA OS=Mus musculus OX=10090 GN=Atp9a PE=1 SV=3	Atp9a	15.9851	15.4979	15.7598	15.888	15.9655	15.9779	16.2049	15.9363	16.185	15.6887	15.8419	15.7333	1.27822	0.0354907	1.14012	0.0324334	0.995161	0.965903	0.891958	0.188709	0.778554	0.108002	0.87286	0.296655
O70230	Zinc finger protein 143 OS=Mus musculus OX=10090 GN=Znf143 PE=1 SV=2	Znf143	14.7278	14.4841	14.9559	15.5393	14.6828	15.1206	NA	14.316	13.6521	14.4001	14.434	14.2165	0.775843	0.464123	1.6982	0.0816554	1.29449	0.093889	2.18885	0.106575	1.6685	0.234041	0.76227	0.256435
O70250	Phosphoglycerate mutase 2 OS=Mus musculus OX=10090 GN=Pgam2 PE=1 SV=3	Pgam2	16.4036	16.418	16.3623	16.2767	16.3788	16.3518	17.108	17.0327	17.1174	16.8367	16.7251	16.8254	1.22291	0.00363694	0.727007	0.000669656	0.757278	0.00250357	0.594489	5.72907e-05	0.619243	9.93081e-05	1.04164	0.186615
O70251	Elongation factor 1-beta OS=Mus musculus OX=10090 GN=Eef1b PE=1 SV=5	Eef1b	18.6254	18.624	18.5513	18.6487	18.6205	18.5866	18.3063	18.2115	18.2556	18.2867	18.287	18.3681	0.961825	0.218712	1.23514	0.00138326	1.21951	0.00148887	1.28416	0.000825855	1.26791	0.000780918	0.987347	0.580144
O70252	Heme oxygenase 2 OS=Mus musculus OX=10090 GN=Hmox2 PE=1 SV=1	Hmox2	17.523	17.5094	17.463	17.58	17.6627	17.5132	17.1727	17.0957	17.0275	16.9877	16.9732	17.0145	1.07686	0.116368	1.50888	0.00315283	1.42076	6.0487e-05	1.40118	0.0012815	1.31935	0.00453178	0.941598	0.172009
O70263	E3 ubiquitin-protein ligase LNX OS=Mus musculus OX=10090 GN=Lnx1 PE=1 SV=1	Lnx1	NA	NA	NA	NA	NA	12.3491	12.7394	NA	12.6757	NA	NA	NA							0.779988
O70273	ETS homologous factor OS=Mus musculus OX=10090 GN=Ehf PE=2 SV=1	Ehf	15.4618	14.083	15.1859	14.9642	14.6666	NA	15.9587	16.2512	NA	16.168	15.7059	16.067	1.09025	0.588172	0.445995	0.0163211	0.476301	0.114751	0.409076	0.0252068	0.436872	0.0936717	1.06795	0.848236
O70274	Protein tyrosine phosphatase type IVA 2 OS=Mus musculus OX=10090 GN=Ptp4a2 PE=1 SV=1	Ptp4a2	17.2556	16.9827	17.0759	17.2076	17.0832	16.8797	16.3881	NA	16.705	16.6514	16.772	16.4412	0.949346	0.729937	1.35218	0.0328239	1.39785	0.0194919	1.42433	0.127666	1.47244	0.122847	1.03378	0.720869
O70279	Splicing factor ESS-2 homolog OS=Mus musculus OX=10090 GN=Ess2 PE=1 SV=2	Ess2	14.2731	14.3271	14.3143	14.7391	14.2347	14.7408	13.4836	13.5213	13.6854	13.6391	12.9203	13.2525	1.22501	0.291925	2.46382	0.00916506	2.048	0.00768309	2.01126	0.0173092	1.67182	0.00453633	0.83123	0.190149
O70281	Protein-tyrosine sulfotransferase 1 OS=Mus musculus OX=10090 GN=Tpst1 PE=1 SV=1	Tpst1	14.2914	13.542	13.2863	14.1918	13.9258	14.3839	NA	NA	NA	11.3959	NA	NA			6.82683		4.96088						0.726674	0.264372
O70293	G protein-coupled receptor kinase 6 OS=Mus musculus OX=10090 GN=Grk6 PE=1 SV=1	Grk6	15.2163	12.3739	NA	14.7155	NA	NA	NA	NA	NA	12.505	11.8804	12.093			5.88093		3.10728	0.228922					0.528365
O70303	Cell death activator CIDE-B OS=Mus musculus OX=10090 GN=Cideb PE=1 SV=2	Cideb	17.3693	17.2237	16.998	16.8904	17.0173	16.9589	17.1846	17.177	17.0012	17.5084	17.8355	17.5716	0.698541	0.0177756	0.622873	0.0127117	0.736367	0.0403564	0.891677	0.09161	1.05415	0.579909	1.18221	0.144387
O70305	Ataxin-2 OS=Mus musculus OX=10090 GN=Atxn2 PE=1 SV=1	Atxn2	15.6173	15.3764	15.4165	15.4594	15.3357	15.1725	15.5709	15.6831	15.2253	15.9396	15.6496	15.7026	0.82885	0.186041	0.736422	0.0225143	0.815719	0.0666906	0.888487	0.36067	0.984157	0.892164	1.10768	0.257493
O70309	Integrin beta-5 OS=Mus musculus OX=10090 GN=Itgb5 PE=1 SV=2	Itgb5	16.1641	16.3859	16.3136	16.8132	16.9023	16.9389	15.469	15.4016	15.4837	15.3392	15.615	15.823	0.906919	0.421067	2.44937	0.00806415	1.61938	0.0232092	2.70076	1.87884e-05	1.78558	0.00248206	0.661139	0.00336886
O70310	Glycylpeptide N-tetradecanoyltransferase 1 OS=Mus musculus OX=10090 GN=Nmt1 PE=1 SV=1	Nmt1	17.3268	17.3012	17.3429	17.3604	17.354	17.108	16.9945	16.8141	16.7528	17.2073	17.1954	17.1428	0.796621	0.0377825	1.06608	0.382802	1.10326	0.00657778	1.33825	0.0195633	1.38493	0.0206275	1.03488	0.587484
O70311	Glycylpeptide N-tetradecanoyltransferase 2 OS=Mus musculus OX=10090 GN=Nmt2 PE=1 SV=1	Nmt2	15.9913	15.9455	15.8072	16.0528	16.1638	15.9354	15.8213	15.5852	15.6131	15.5512	15.5157	15.4107	1.13341	0.120598	1.47238	0.00370035	1.33994	0.0046315	1.29907	0.0197144	1.18222	0.0649079	0.910047	0.191486
O70318	Band 4.1-like protein 2 OS=Mus musculus OX=10090 GN=Epb41l2 PE=1 SV=2	Epb41l2	16.3294	16.251	16.2531	16.546	16.5316	16.528	15.2874	15.4608	15.3366	15.0541	15.1707	15.1555	1.17676	0.0247281	2.65451	2.84144e-06	2.22078	3.32073e-05	2.25578	2.26009e-05	1.88721	0.000606131	0.836609	0.00769991
O70324	Monocarboxylate transporter 8 OS=Mus musculus OX=10090 GN=Slc16a2 PE=1 SV=2	Slc16a2	15.4418	15.7392	15.9306	15.2608	15.1675	15.5307	15.9141	15.6498	15.6014	16.0235	15.9649	15.3833	0.953428	0.781815	0.721528	0.133324	0.941661	0.747141	0.756773	0.0518415	0.987659	0.922787	1.30509	0.103243
O70325	Phospholipid hydroperoxide glutathione peroxidase OS=Mus musculus OX=10090 GN=Gpx4 PE=1 SV=4	Gpx4	16.4518	16.4161	16.464	16.3027	16.4311	16.2036	16.4335	16.4115	16.5045	16.2512	16.4899	16.3043	1.07281	0.295411	0.975356	0.731753	1.06842	0.316809	0.909161	0.160809	0.995908	0.863196	1.09541	0.179284
O70333	Cysteine-rich PDZ-binding protein OS=Mus musculus OX=10090 GN=Cript PE=1 SV=1	Cript	13.7062	12.1048	NA	12.5355	11.2824	10.8143	NA	NA	11.0043	11.6729	NA	NA	0.629115		0.914592		2.35		1.45378		3.73541		2.56945	0.29888
O70348	Decapping and exoribonuclease protein OS=Mus musculus OX=10090 GN=Dxo PE=1 SV=2	Dxo	16.0603	16.1349	15.9503	16.1219	16.3153	16.2673	15.4072	15.5298	15.4209	15.5114	15.5261	15.5053	0.958188	0.191632	1.64782	0.000249198	1.44818	0.000584728	1.71972	0.000745613	1.51137	0.00128484	0.878846	0.0784608
O70362	Phosphatidylinositol-glycan-specific phospholipase D OS=Mus musculus OX=10090 GN=Gpld1 PE=1 SV=1	Gpld1	16.8356	16.9693	16.7798	17.1061	17.1942	17.181	16.5661	16.5804	16.5661	16.563	16.3894	16.4458	1.07535	0.110712	1.61818	0.00113146	1.31539	0.00665315	1.50478	0.00167208	1.22321	0.00673296	0.812883	0.0187799
O70370	Cathepsin S OS=Mus musculus OX=10090 GN=Ctss PE=1 SV=2	Ctss	16.4006	16.4111	16.4045	16.6173	16.6591	16.6056	14.7834	14.922	14.6564	14.2195	14.3792	14.2014	1.43454	0.00692817	5.13611	0.000231707	4.40368	2.92193e-06	3.58032	0.00116053	3.06975	2.98942e-05	0.857396	0.00419146
O70378	ER membrane protein complex subunit 8 OS=Mus musculus OX=10090 GN=Emc8 PE=1 SV=1	Emc8	16.2841	16.4355	16.3994	16.4142	16.6554	16.4795	16.1301	16.0908	16.0812	16.1202	16.2134	16.1767	0.953043	0.107526	1.27128	0.0286288	1.151	0.0272963	1.33392	0.0247735	1.20771	0.0188864	0.905387	0.180875
O70400	PDZ and LIM domain protein 1 OS=Mus musculus OX=10090 GN=Pdlim1 PE=1 SV=4	Pdlim1	15.9676	16.0946	15.7666	16.3203	16.129	16.2328	15.2636	15.2137	15.1323	15.2193	15.0153	15.1343	1.05722	0.327911	2.15016	0.000172031	1.76536	0.00366449	2.03379	0.000228541	1.66983	0.00850859	0.82104	0.0765891
O70405	Serine/threonine-protein kinase ULK1 OS=Mus musculus OX=10090 GN=Ulk1 PE=1 SV=1	Ulk1	13.2369	13.9204	11.6685	13.0355	13.8374	14.2499	NA	NA	NA	NA	NA	13.0162			1.61485		0.949804						0.588168	0.384415
O70421	Frizzled-1 OS=Mus musculus OX=10090 GN=Fzd1 PE=1 SV=3	Fzd1	16.8778	16.705	17.0297	17.6228	17.6145	17.573	14.3727	14.5619	14.5978	NA	14.3392	14.6587	1.00823	0.954323	8.60097	0.000128907	5.17614	0.0107172	8.53074	0.000293111	5.13388	6.44322e-05	0.601809	0.0141169
O70422	General transcription factor IIH subunit 4 OS=Mus musculus OX=10090 GN=Gtf2h4 PE=1 SV=1	Gtf2h4	15.4271	15.3068	15.2795	15.1377	15.6983	15.2737	14.4938	14.3801	14.7088	14.6198	14.8973	14.7426	0.855221	0.148793	1.53333	0.0490386	1.4996	0.00679505	1.79291	0.0201295	1.75346	0.00566947	0.977999	0.869333
O70423	Membrane primary amine oxidase OS=Mus musculus OX=10090 GN=Aoc3 PE=1 SV=3	Aoc3	16.0171	16.0716	15.9609	15.0165	15.1444	15.0081	13.8907	13.8609	13.8604	13.6611	13.8792	13.6986	1.09004	0.14164	2.4795	0.000219573	4.82406	0.000111346	2.27469	0.000854279	4.42558	6.35632e-05	1.94557	0.000116227
O70433	Four and a half LIM domains protein 2 OS=Mus musculus OX=10090 GN=Fhl2 PE=1 SV=1	Fhl2	16.7312	16.78	16.7176	16.9868	16.9806	16.9402	16.4732	16.3883	16.5619	16.3724	16.3355	16.4632	1.06	0.256967	1.49363	0.00160005	1.27684	0.00393965	1.40909	0.00645694	1.20457	0.0221157	0.854857	0.000936735
O70435	Proteasome subunit alpha type-3 OS=Mus musculus OX=10090 GN=Psma3 PE=1 SV=3	Psma3	18.3679	18.4096	18.3926	18.3131	18.3072	18.4331	18.1603	18.0755	18.1202	18.1976	18.3177	18.24	0.911874	0.0419201	1.0713	0.141304	1.10061	0.0467862	1.17484	0.0135746	1.20698	0.00242861	1.02736	0.446156
O70439	Syntaxin-7 OS=Mus musculus OX=10090 GN=Stx7 PE=1 SV=3	Stx7	18.2173	18.1767	18.102	18.1235	18.1382	18.1782	18.2831	18.1835	18.2843	18.2371	18.3873	18.2484	0.972231	0.531592	0.904815	0.0836753	0.916598	0.108168	0.930659	0.0710389	0.942778	0.14799	1.01302	0.654246
O70443	Guanine nucleotide-binding protein G(z) subunit alpha OS=Mus musculus OX=10090 GN=Gnaz PE=1 SV=4	Gnaz	15.8203	16.1694	15.9915	15.8957	16.1198	16.151	16.4134	16.377	16.5712	15.825	16.1565	15.792	1.44332	0.0274534	1.09506	0.412843	1.04917	0.676584	0.75871	0.0192051	0.726914	0.0253671	0.958092	0.658069
O70451	Monocarboxylate transporter 2 OS=Mus musculus OX=10090 GN=Slc16a7 PE=1 SV=1	Slc16a7	15.058	14.9791	14.4024	14.6404	14.7179	14.4552	15.0176	15.071	15.1029	14.6547	15.0521	14.6851	1.20293	0.167998	0.87488	0.280163	1.01107	0.951591	0.727289	0.0196883	0.840505	0.294816	1.15567	0.425051
O70456	14-3-3 protein sigma OS=Mus musculus OX=10090 GN=Sfn PE=1 SV=2	Sfn	16.3442	16.347	16.1415	16.6084	16.7225	16.3447	14.5278	14.2213	14.526	14.401	14.5112	14.5836	0.950294	0.567335	4.16973	0.00062324	3.43186	5.08258e-05	4.38783	0.000155129	3.61136	0.000264151	0.823041	0.112955
O70458	Oncostatin-M-specific receptor subunit beta OS=Mus musculus OX=10090 GN=Osmr PE=1 SV=1	Osmr	15.7442	15.5519	15.7393	15.8758	15.9106	16.0605	13.8117	13.8386	13.4305	13.9768	13.4896	13.6355	0.995141	0.973059	4.75128	0.00146841	3.93906	0.00167673	4.77448	0.000958285	3.95829	0.00107044	0.829052	0.0340017
O70472	Transmembrane protein 131 OS=Mus musculus OX=10090 GN=Tmem131 PE=2 SV=2	Tmem131	12.8748	11.8811	NA	12.1301	11.1614	13.368	NA	NA	NA	NA	NA	NA											1.11584	0.857635
O70475	UDP-glucose 6-dehydrogenase OS=Mus musculus OX=10090 GN=Ugdh PE=1 SV=1	Ugdh	16.9725	16.966	16.956	16.977	16.9653	16.9628	16.854	16.7996	16.9377	17.0101	17.0366	16.9969	0.900746	0.0545805	0.968478	0.044767	0.966139	0.0364247	1.0752	0.0607756	1.0726	0.0668109	0.997585	0.619493
O70479	BTB/POZ domain-containing adapter for CUL3-mediated RhoA degradation protein 2 OS=Mus musculus OX=10090 GN=Tnfaip1 PE=2 SV=1	Tnfaip1	NA	14.3638	14.4982	14.3753	14.672	14.2295	14.0478	14.0199	13.9644	14.7876	13.7317	13.9648	0.900841	0.663459	1.20099	0.507087	1.20549	0.490603	1.33318	0.0812044	1.33819	0.0709725	1.00375	0.973026
O70481	E3 ubiquitin-protein ligase UBR1 OS=Mus musculus OX=10090 GN=Ubr1 PE=1 SV=2	Ubr1	15.2747	15.1826	15.3857	15.6208	15.6542	15.3584	15.0779	14.6201	14.9488	14.9755	15.0149	14.9029	0.944635	0.611607	1.49492	0.0164755	1.24538	0.0163926	1.58254	0.0203428	1.31837	0.0829647	0.833075	0.087751
O70491	Receptor for retinol uptake STRA6 OS=Mus musculus OX=10090 GN=Stra6 PE=1 SV=1	Stra6	14.0385	15.0241	14.7225	14.6191	14.8854	13.9194	NA	12.6874	NA	NA	NA	NA							3.45156		3.75203		1.08705	0.783521
O70492	Sorting nexin-3 OS=Mus musculus OX=10090 GN=Snx3 PE=1 SV=3	Snx3	15.9336	15.9234	15.9346	15.9763	15.8737	16.1462	15.9138	15.8793	15.9923	15.8023	16.0112	15.9193	1.01222	0.815616	1.06275	0.43213	1.0137	0.762136	1.04993	0.480891	1.00146	0.953027	0.953838	0.439693
O70493	Sorting nexin-12 OS=Mus musculus OX=10090 GN=Snx12 PE=1 SV=1	Snx12	16.3774	16.2517	16.216	16.5353	16.3002	16.3597	16.36	16.1239	16.3691	16.1615	16.2316	16.0527	1.09867	0.239951	1.18902	0.0512325	1.09667	0.136094	1.08224	0.346967	0.998184	0.979347	0.922328	0.253985
O70496	H(+)/Cl(-) exchange transporter 7 OS=Mus musculus OX=10090 GN=Clcn7 PE=1 SV=1	Clcn7	14.93	15.8357	15.9702	16.1631	15.0814	16.3992	16.251	15.7646	15.6995	15.8137	16.1348	16.0578	0.934938	0.65806	0.919636	0.79676	0.745637	0.323534	0.983633	0.960709	0.797526	0.441744	0.810796	0.593748
O70503	Very-long-chain 3-oxoacyl-CoA reductase OS=Mus musculus OX=10090 GN=Hsd17b12 PE=1 SV=1	Hsd17b12	17.0521	17.1265	17.0631	16.9339	16.9319	16.9333	16.3776	16.384	16.4748	16.7606	16.7137	16.6704	0.810691	0.00200356	1.16323	0.00111603	1.28845	0.000502253	1.43486	7.72991e-05	1.58933	0.000120558	1.10765	0.00313613
O70546	Lysine-specific demethylase 6A OS=Mus musculus OX=10090 GN=Kdm6a PE=1 SV=2	Kdm6a	14.009	14.552	13.9838	15.2059	14.2824	14.6048	NA	13.859	13.4726	14.239	NA	14.2999	0.658072	0.189919	1.34559	0.253433	0.940916	0.683895	2.04475	0.053155	1.42981	0.164047	0.699259	0.199814
O70551	SRSF protein kinase 1 OS=Mus musculus OX=10090 GN=Srpk1 PE=1 SV=2	Srpk1	14.8658	14.3833	14.7786	14.7658	14.969	14.7337	13.7288	13.7657	13.8522	14.2677	14.4858	14.0341	0.716846	0.0573456	1.4746	0.0305113	1.33179	0.105772	2.05707	0.00119576	1.85784	0.0213757	0.903152	0.441968
O70566	Protein diaphanous homolog 2 OS=Mus musculus OX=10090 GN=Diaph2 PE=1 SV=2	Diaph2	15.9003	15.7794	15.7899	16.1887	16.0382	15.9333	15.21	15.1496	15.2267	15.4393	15.6477	15.2098	0.848602	0.198698	1.53808	0.0207511	1.31125	0.0798276	1.81248	0.00413021	1.54518	0.00048729	0.852522	0.0701601
O70570	Polymeric immunoglobulin receptor OS=Mus musculus OX=10090 GN=Pigr PE=1 SV=1	Pigr	17.2852	17.3363	17.3448	17.4423	17.538	17.4591	NA	NA	16.544	14.9293	15.2538	15.3832	2.55842		4.89399	0.00240986	4.38725	9.72269e-05	1.9129		1.71483		0.896457	0.0156761
O70571	[Pyruvate dehydrogenase (acetyl-transferring)] kinase isozyme 4, mitochondrial OS=Mus musculus OX=10090 GN=Pdk4 PE=1 SV=1	Pdk4	13.6142	13.6621	13.6591	13.1122	13.6608	13.6426	13.9707	14.2141	13.8833	13.177	NA	13.3837	1.67294	0.0198653	1.142	0.425945	1.28772	0.168991	0.682634	0.0720692	0.769735	0.019621	1.12759	0.391664
O70572	Sphingomyelin phosphodiesterase 2 OS=Mus musculus OX=10090 GN=Smpd2 PE=1 SV=1	Smpd2	16.4914	16.4511	16.3773	16.3748	16.3483	16.2901	16.2767	16.2965	16.2932	16.6648	16.6492	16.5695	0.790544	0.0057677	0.817824	0.00187568	0.877848	0.0139318	1.03451	0.183821	1.11044	0.0415809	1.07339	0.0754933
O70577	Solute carrier family 22 member 2 OS=Mus musculus OX=10090 GN=Slc22a2 PE=1 SV=1	Slc22a2	19.7412	19.7398	19.6501	19.4566	19.4707	19.3234	19.697	19.682	19.6639	19.9431	19.9845	19.9115	0.83196	0.00200741	0.692808	0.0027092	0.849109	0.00438764	0.832742	0.0262232	1.02061	0.435711	1.22561	0.00963035
O70579	Peroxisomal membrane protein PMP34 OS=Mus musculus OX=10090 GN=Slc25a17 PE=1 SV=1	Slc25a17	17.0609	16.9568	16.8617	16.688	16.7387	16.7922	16.8579	16.9651	17.1579	17.0796	17.3412	17.2238	0.857839	0.13039	0.719356	0.0144715	0.837955	0.0591534	0.838568	0.0888695	0.976821	0.765685	1.16487	0.0422932
O70583	E3 ubiquitin-protein ligase Midline-1 OS=Mus musculus OX=10090 GN=Mid1 PE=1 SV=2	Mid1	16.3628	15.7952	15.3791	15.8642	15.8115	15.9387	15.6078	15.3374	15.5831	13.8431	13.8824	14.2477	2.86469	0.00115929	3.68173	0.00267131	3.61662	0.011803	1.28521	0.0368903	1.26248	0.360435	0.982315	0.932954
O70585	Dystrobrevin beta OS=Mus musculus OX=10090 GN=Dtnb PE=1 SV=3	Dtnb	15.0452	14.9537	14.9347	14.9775	15.1711	15.0838	14.7072	14.7872	14.7989	14.8662	14.828	14.7672	0.961894	0.24114	1.195	0.0267309	1.11529	0.0254613	1.24234	0.0157629	1.15948	0.00938505	0.933298	0.217846
O70589	Peripheral plasma membrane protein CASK OS=Mus musculus OX=10090 GN=Cask PE=1 SV=2	Cask	16.1908	16.2198	16.128	16.2101	16.1517	16.0804	16.2824	16.4074	16.4538	16.1344	16.0037	15.944	1.27794	0.00983285	1.08677	0.160752	1.11124	0.0961052	0.850403	0.0245927	0.869551	0.039201	1.02252	0.529262
O70591	Prefoldin subunit 2 OS=Mus musculus OX=10090 GN=Pfdn2 PE=1 SV=2	Pfdn2	18.1973	18.477	18.2097	17.4826	17.8253	18.122	18.3236	18.0377	18.3098	18.6128	18.4136	18.1792	0.883814	0.322235	0.663456	0.0649803	0.928379	0.530515	0.750673	0.140703	1.05042	0.615066	1.39931	0.102404
O70622	Reticulon-2 OS=Mus musculus OX=10090 GN=Rtn2 PE=1 SV=1	Rtn2	14.9491	15.1148	15.2409	15.4118	15.8825	15.4985	14.2194	NA	NA	NA	NA	NA							2.59946		1.84322		0.709078	0.0544152
O70624	Myocilin OS=Mus musculus OX=10090 GN=Myoc PE=1 SV=1	Myoc	NA	NA	12.5256	NA	NA	NA	NA	NA	NA	NA	16.5772	NA					0.0603071
O70628	High affinity cGMP-specific 3',5'-cyclic phosphodiesterase 9A OS=Mus musculus OX=10090 GN=Pde9a PE=1 SV=1	Pde9a	14.1695	14.0128	14.5551	14.7038	NA	14.4925	14.165	NA	14.5409	14.781	14.8407	15.0666	0.686275	0.165883	0.813411	0.145136	0.637143	0.0365835	1.18525	0.399266	0.928407	0.701362	0.783298	0.165316
O88188	Lymphocyte antigen 86 OS=Mus musculus OX=10090 GN=Ly86 PE=1 SV=1	Ly86	15.8864	15.1793	15.3597	16.2045	16.2564	15.6762	NA	NA	NA	NA	NA	NA											0.67335	0.114047
O88200	C-type lectin domain family 11 member A OS=Mus musculus OX=10090 GN=Clec11a PE=1 SV=1	Clec11a	14.975	14.7555	14.1044	15.3961	14.9769	15.0678	NA	NA	NA	NA	NA	NA											0.69002	0.166086
O88207	Collagen alpha-1(V) chain OS=Mus musculus OX=10090 GN=Col5a1 PE=1 SV=2	Col5a1	15.7512	16.2499	16.2122	16.5773	15.9898	16.2265	NA	NA	NA	15.4187	15.4371	NA			1.78583	0.0388359	1.56176	0.0564418					0.874529	0.455366
O88271	Craniofacial development protein 1 OS=Mus musculus OX=10090 GN=Cfdp1 PE=1 SV=1	Cfdp1	15.89	16.0879	15.9367	16.4533	16.4984	16.5113	15.0721	15.2443	15.5243	15.7586	15.9102	15.3589	0.760129	0.136984	1.7554	0.00798906	1.22742	0.206719	2.30934	0.000814718	1.61475	0.0205329	0.699224	0.00869574
O88286	Protein Wiz OS=Mus musculus OX=10090 GN=Wiz PE=1 SV=2	Wiz	13.8497	13.0992	13.4118	14.2857	14.5626	14.1193	NA	12.5782	13.4472	14.1778	14.1648	12.6235	0.640523	0.41289	1.58799	0.324257	0.869464	0.744977	2.47921	0.180368	1.35743	0.484978	0.547524	0.0365495
O88291	DBIRD complex subunit ZNF326 OS=Mus musculus OX=10090 GN=Znf326 PE=1 SV=1	Znf326	16.2415	16.1769	16.2185	16.522	16.4025	16.4376	15.8173	15.6881	15.8421	15.9406	15.6795	15.7292	0.999588	0.995282	1.59208	0.00617841	1.34644	0.0277308	1.59273	0.000537779	1.34699	0.00590243	0.845712	0.00875434
O88307	Sortilin-related receptor OS=Mus musculus OX=10090 GN=Sorl1 PE=1 SV=3	Sorl1	15.2649	15.4081	15.3354	15.5995	15.5503	15.6831	15.013	15.0375	15.1476	15.2354	15.1792	15.1204	0.925114	0.104987	1.34975	0.00117528	1.11559	0.043289	1.45901	0.000668833	1.20589	0.00989608	0.826516	0.00841862
O88322	Nidogen-2 OS=Mus musculus OX=10090 GN=Nid2 PE=1 SV=2	Nid2	17.0979	17.0882	16.9965	17.2573	17.2399	17.2457	16.3668	16.1297	16.3306	16.4037	16.4397	16.4361	0.900769	0.113388	1.76681	1.70634e-05	1.55226	0.000980356	1.96144	0.00019305	1.72326	0.00330919	0.878568	0.00464991
O88327	Alpha-catulin OS=Mus musculus OX=10090 GN=Ctnnal1 PE=1 SV=1	Ctnnal1	15.1062	14.9534	14.9995	15.2406	15.3222	15.2905	14.3546	14.644	14.6939	14.629	14.629	13.9668	1.11413	0.571235	1.83548	0.0168636	1.52776	0.103851	1.64746	0.0170547	1.37126	0.0346268	0.832353	0.0136997
O88335	ATP-sensitive inward rectifier potassium channel 1 OS=Mus musculus OX=10090 GN=Kcnj1 PE=2 SV=1	Kcnj1	14.2725	14.1914	14.031	14.4788	14.4293	14.0088	14.3935	14.4069	14.2739	13.89	13.9685	14.0713	1.30271	0.00547582	1.25617	0.147285	1.13947	0.105603	0.964277	0.76314	0.874694	0.0943564	0.907098	0.459609
O88338	Cadherin-16 OS=Mus musculus OX=10090 GN=Cdh16 PE=1 SV=1	Cdh16	19.3383	19.6422	19.5482	19.0517	19.3781	19.2209	20.0526	19.9193	19.9487	19.9881	19.9249	19.7738	1.0555	0.369042	0.624734	0.00594534	0.765239	0.0293046	0.591885	0.00719885	0.725002	0.0214639	1.2249	0.0879927
O88342	WD repeat-containing protein 1 OS=Mus musculus OX=10090 GN=Wdr1 PE=1 SV=3	Wdr1	18.0179	17.9496	17.9491	18.1386	18.1877	18.1599	17.5967	17.5672	17.5988	17.4152	17.4201	17.415	1.12567	0.00291321	1.67636	8.09484e-07	1.46965	1.718e-05	1.48921	1.25712e-05	1.30558	0.000922082	0.876693	0.0040596
O88343	Electrogenic sodium bicarbonate cotransporter 1 OS=Mus musculus OX=10090 GN=Slc4a4 PE=1 SV=2	Slc4a4	15.4388	15.4433	15.4076	15.2761	15.3135	15.1842	15.5563	15.5534	15.6212	15.4735	15.5122	15.5728	1.04064	0.194184	0.834177	0.00682894	0.939771	0.0750217	0.801599	0.00445605	0.903069	0.00990742	1.12658	0.0376297
O88351	Inhibitor of nuclear factor kappa-B kinase subunit beta OS=Mus musculus OX=10090 GN=Ikbkb PE=1 SV=1	Ikbkb	16.6811	16.6664	16.6086	16.8456	16.8562	16.867	16.1299	16.1514	16.1296	15.9492	15.937	15.9817	1.13366	0.00111328	1.86643	1.73747e-05	1.62007	5.71529e-05	1.64638	2.53123e-07	1.42907	0.000741253	0.868007	0.00779321
O88379	Bromodomain adjacent to zinc finger domain protein 1A OS=Mus musculus OX=10090 GN=Baz1a PE=1 SV=3	Baz1a	14.4502	14.7001	14.4045	15.0657	14.7182	14.7541	13.9104	13.6407	13.615	NA	13.0822	13.6084	1.29837	0.369906	2.82973	0.0723969	2.2547	0.109795	2.17945	0.00165244	1.73657	0.00379158	0.796792	0.08673
O88384	Vesicle transport through interaction with t-SNAREs homolog 1B OS=Mus musculus OX=10090 GN=Vti1b PE=1 SV=1	Vti1b	16.4102	16.4153	16.1383	16.7808	16.8963	16.0816	16.3756	16.1442	16.2337	16.4589	16.1718	16.5095	0.914535	0.369645	1.15363	0.514566	0.960083	0.695339	1.26144	0.317472	1.04981	0.573275	0.832228	0.412041
O88393	Transforming growth factor beta receptor type 3 OS=Mus musculus OX=10090 GN=Tgfbr3 PE=1 SV=1	Tgfbr3	15.361	14.9954	15.2239	15.6925	15.5668	15.4663	14.7533	14.7854	14.9298	14.4164	NA	14.7543	1.17893	0.378544	1.98595	0.0740339	1.52423	0.104979	1.68455	0.00104685	1.2929	0.0540816	0.767506	0.0485072
O88396	GrpE protein homolog 2, mitochondrial OS=Mus musculus OX=10090 GN=Grpel2 PE=2 SV=2	Grpel2	16.5739	16.8046	16.1947	16.2996	16.3195	16.6705	16.2117	16.0631	16.1557	15.9486	16.0324	16.2803	1.03987	0.642654	1.26818	0.0957541	1.35406	0.117105	1.21956	0.128527	1.30215	0.159226	1.06772	0.685503
O88413	Tubby-related protein 3 OS=Mus musculus OX=10090 GN=Tulp3 PE=1 SV=1	Tulp3	16.6805	16.7132	16.5634	16.5974	16.5965	16.6485	16.3073	16.4055	16.5045	16.8552	16.7953	16.7672	0.757808	0.00953344	0.875533	0.00555475	0.89905	0.0567504	1.15535	0.0569374	1.18638	0.0297947	1.02686	0.497855
O88425	Nucleoside diphosphate kinase 6 OS=Mus musculus OX=10090 GN=Nme6 PE=1 SV=1	Nme6	NA	16.2961	16.1767	NA	NA	NA	16.25	NA	16.8333	NA	16.938	16.457	0.897609	0.721414			0.726449	0.292492			0.809316	0.481383
O88428	Bifunctional 3'-phosphoadenosine 5'-phosphosulfate synthase 2 OS=Mus musculus OX=10090 GN=Papss2 PE=1 SV=2	Papss2	15.5612	15.5456	15.4601	15.4112	15.4012	15.4785	16.1435	16.0347	16.1328	15.6788	15.6305	15.6226	1.37526	0.00136751	0.862333	0.00288206	0.91912	0.0403174	0.627032	0.00018708	0.668323	0.00025403	1.06585	0.0856446
O88441	Metaxin-2 OS=Mus musculus OX=10090 GN=Mtx2 PE=1 SV=1	Mtx2	17.368	17.3199	17.2521	17.4227	17.2792	17.1265	17.5798	17.3313	17.4542	17.4285	17.39	17.3289	1.05164	0.425728	0.928959	0.340587	0.953209	0.19598	0.883346	0.186329	0.906406	0.176748	1.0261	0.716688
O88444	Adenylate cyclase type 1 OS=Mus musculus OX=10090 GN=Adcy1 PE=1 SV=2	Adcy1	14.6087	14.7186	15.4419	15.0283	14.6445	15.297	15.1437	15.4587	15.2737	14.7391	14.1749	14.2826	1.85728	0.0191936	1.50637	0.083024	1.43817	0.180488	0.811064	0.249728	0.774344	0.291797	0.954727	0.846968
O88447	Kinesin light chain 1 OS=Mus musculus OX=10090 GN=Klc1 PE=1 SV=3	Klc1	16.0744	16.1654	16.3079	16.2147	16.454	16.5809	15.633	15.5055	15.6125	15.5532	15.8036	15.8393	0.902278	0.236548	1.60716	0.00876554	1.36655	0.0186573	1.78122	0.00924682	1.51455	0.00367486	0.850288	0.15232
O88448	Kinesin light chain 2 OS=Mus musculus OX=10090 GN=Klc2 PE=1 SV=1	Klc2	14.3122	14.2429	14.2716	14.3976	14.3728	14.4749	14.3511	14.069	14.569	14.1682	14.1574	14.1568	1.12421	0.308113	1.19275	0.00120208	1.08277	0.0261065	1.06097	0.61791	0.963141	0.729568	0.907796	0.0251153
O88455	7-dehydrocholesterol reductase OS=Mus musculus OX=10090 GN=Dhcr7 PE=1 SV=1	Dhcr7	16.1067	16.3058	15.796	16.2107	16.0842	16.1386	15.4593	15.272	15.5136	15.6228	15.3109	15.893	0.874178	0.374637	1.44949	0.0798947	1.37609	0.110308	1.65811	0.0032103	1.57416	0.0302877	0.949364	0.667558
O88456	Calpain small subunit 1 OS=Mus musculus OX=10090 GN=Capns1 PE=1 SV=1	Capns1	17.2406	17.1205	16.901	17.8185	17.6896	17.6545	15.3112	15.5948	15.5216	16.6911	16.3298	16.6447	0.473245	0.00215925	2.24338	0.00363392	1.44611	0.0249901	4.74042	0.000111767	3.05574	0.000286218	0.644615	0.0112761
O88477	Insulin-like growth factor 2 mRNA-binding protein 1 OS=Mus musculus OX=10090 GN=Igf2bp1 PE=1 SV=1	Igf2bp1	14.1698	NA	14.7285	NA	NA	13.7456	NA	NA	NA	13.4333	NA	NA			1.24168		2.02211						1.62854
O88487	Cytoplasmic dynein 1 intermediate chain 2 OS=Mus musculus OX=10090 GN=Dync1i2 PE=1 SV=1	Dync1i2	15.7473	15.5854	15.7006	16.0331	15.8777	15.8108	15.1415	15.3801	15.3844	15.4433	15.5156	15.4989	0.880294	0.141072	1.33912	0.0159189	1.14222	0.0404828	1.52122	0.00484415	1.29754	0.0235303	0.852963	0.0532978
O88491	Histone-lysine N-methyltransferase, H3 lysine-36 specific OS=Mus musculus OX=10090 GN=Nsd1 PE=1 SV=1	Nsd1	13.2571	12.7368	NA	12.2467	13.2721	NA	13.2967	11.1839	12.9781	NA	NA	12.9191	0.740792		0.895196		1.05544		1.20843	0.764959	1.42475	0.530708	1.17901	0.731311
O88492	Perilipin-4 OS=Mus musculus OX=10090 GN=Plin4 PE=1 SV=2	Plin4	15.8192	15.9906	15.989	13.4882	14.2834	14.36	14.1681	14.0303	14.3297	14.5018	14.0442	13.9164	1.01527	0.919158	0.926398	0.758192	3.43139	0.00575126	0.912468	0.688639	3.37979	0.000188126	3.70401	0.0178122
O88502	High affinity cAMP-specific and IBMX-insensitive 3',5'-cyclic phosphodiesterase 8A OS=Mus musculus OX=10090 GN=Pde8a PE=1 SV=1	Pde8a	15.2597	15.3208	15.2903	15.414	15.1944	15.3384	15.2856	15.1987	15.4083	15.3421	15.387	15.2263	0.985597	0.800883	0.997988	0.972998	0.980643	0.625388	1.01257	0.848725	0.994974	0.917718	0.98262	0.737084
O88507	Ciliary neurotrophic factor receptor subunit alpha OS=Mus musculus OX=10090 GN=Cntfr PE=1 SV=2	Cntfr	15.6143	15.563	15.3985	15.8881	16.0328	15.7685	14.2433	14.7526	14.222	14.3761	14.1134	NA	1.11823	0.512628	3.14213	0.0144751	2.42922	0.0286151	2.8099	0.00582077	2.17238	0.0142264	0.773115	0.0218006
O88508	DNA (cytosine-5)-methyltransferase 3A OS=Mus musculus OX=10090 GN=Dnmt3a PE=1 SV=2	Dnmt3a	15.4548	NA	16.2208	16.2324	16.1112	16.0097	NA	NA	NA	NA	15.9224	NA			1.14503		0.943054						0.823604	0.597025
O88512	AP-1 complex subunit gamma-like 2 OS=Mus musculus OX=10090 GN=Ap1g2 PE=1 SV=2	Ap1g2	14.9511	14.7122	14.4515	14.7184	14.883	14.8589	13.4437	13.8004	NA	14.1099	13.9394	13.7783	0.800823	0.284063	1.83734	0.00367316	1.69633	0.0158954	2.29431	0.074253	2.11824	0.0331791	0.923256	0.516393
O88520	Leucine-rich repeat protein SHOC-2 OS=Mus musculus OX=10090 GN=Shoc2 PE=1 SV=2	Shoc2	15.8335	15.9408	15.8292	16.25	16.2182	16.013	15.7061	15.4903	15.5917	15.6423	15.687	15.8847	0.906266	0.219613	1.34017	0.015914	1.09417	0.218169	1.47878	0.00475529	1.20734	0.02891	0.816444	0.040357
O88522	NF-kappa-B essential modulator OS=Mus musculus OX=10090 GN=Ikbkg PE=1 SV=2	Ikbkg	15.9358	15.9426	15.8963	16.2299	16.214	16.1098	15.6617	15.485	15.7003	15.453	15.2911	15.5033	1.14858	0.0959939	1.70381	0.00136838	1.42315	0.0122184	1.4834	0.00411177	1.23905	0.0378049	0.835276	0.0119219
O88531	Palmitoyl-protein thioesterase 1 OS=Mus musculus OX=10090 GN=Ppt1 PE=1 SV=2	Ppt1	16.5143	16.4373	16.4185	16.9908	16.9966	16.8461	15.4457	15.4547	15.6527	15.2427	15.2853	14.9645	1.27769	0.05104	3.43508	0.000645747	2.44964	0.00352254	2.6885	0.000127779	1.91724	0.00164495	0.713125	0.00246309
O88532	Zinc finger RNA-binding protein OS=Mus musculus OX=10090 GN=Zfr PE=1 SV=2	Zfr	15.1104	14.9497	15.031	15.2652	15.1411	15.1323	14.6463	14.3795	14.5409	14.3702	14.5003	14.2778	1.10149	0.241368	1.73724	0.00100207	1.56655	0.00184672	1.57717	0.00443889	1.42221	0.00881943	0.901748	0.0779177
O88533	Aromatic-L-amino-acid decarboxylase OS=Mus musculus OX=10090 GN=Ddc PE=1 SV=1	Ddc	15.3737	15.4173	15.4038	15.4949	15.5131	15.3956	16.429	16.4184	16.5065	15.6823	15.76	15.7915	1.63208	9.19556e-05	0.825454	0.00498563	0.786593	0.00381298	0.505769	4.76681e-05	0.481958	8.68878e-05	0.952922	0.188638
O88543	COP9 signalosome complex subunit 3 OS=Mus musculus OX=10090 GN=Cops3 PE=1 SV=3	Cops3	16.2761	16.1515	16.2694	16.4558	16.4314	16.2873	15.7172	15.7397	15.7159	15.9089	15.9078	15.7481	0.913427	0.0727501	1.45052	0.00201759	1.29904	0.00602775	1.588	0.000231697	1.42216	0.00497337	0.895567	0.0787226
O88544	COP9 signalosome complex subunit 4 OS=Mus musculus OX=10090 GN=Cops4 PE=1 SV=1	Cops4	16.3283	16.2541	16.252	16.4394	16.3348	16.3493	16.0151	15.8806	16.0048	16.1089	15.9723	15.965	0.966914	0.488672	1.28263	0.00470136	1.19975	0.0150652	1.32652	0.00221184	1.24081	0.00681516	0.935387	0.0838976
O88545	COP9 signalosome complex subunit 6 OS=Mus musculus OX=10090 GN=Cops6 PE=1 SV=1	Cops6	16.8313	16.691	16.7847	16.8831	16.8299	16.7904	16.4509	16.4054	16.6049	16.4562	16.4459	16.5267	1.00751	0.880789	1.28184	0.000645981	1.22495	0.00671425	1.27229	0.0164391	1.21583	0.0229305	0.95562	0.264803
O88551	Claudin-1 OS=Mus musculus OX=10090 GN=Cldn1 PE=1 SV=1	Cldn1	19.4934	19.506	19.4932	19.7718	19.5992	19.6312	18.4546	18.268	18.5518	17.716	17.6959	17.4423	1.74928	0.00267568	4.13919	0.000154392	3.67945	2.86374e-05	2.36622	0.000576661	2.1034	0.000210535	0.888929	0.0331009
O88552	Claudin-2 OS=Mus musculus OX=10090 GN=Cldn2 PE=1 SV=1	Cldn2	18.0415	18.0087	18.0017	17.7681	17.6833	17.4122	18.0612	18.0908	18.0057	17.9319	18.0142	17.8124	1.09662	0.137768	0.813197	0.0899174	1.07014	0.233868	0.741548	0.050277	0.975855	0.296471	1.31597	0.0214532
O88554	Poly [ADP-ribose] polymerase 2 OS=Mus musculus OX=10090 GN=Parp2 PE=1 SV=3	Parp2	15.8382	15.3837	16.071	16.0077	15.7385	15.7234	14.5947	15.1098	NA	15.0718	15.1216	15.6463	0.743513	0.308228	1.45733	0.0789288	1.39906	0.151199	1.96006	0.1325	1.88169	0.0977708	0.960019	0.809132
O88559	Menin OS=Mus musculus OX=10090 GN=Men1 PE=1 SV=2	Men1	NA	NA	17.1166	17.3625	17.0568	17.5983	NA	16.7398	NA	NA	NA	NA							1.51514		1.29854		0.857039
O88561	Solute carrier family 27 member 3 OS=Mus musculus OX=10090 GN=Slc27a3 PE=1 SV=2	Slc27a3	14.7797	14.3724	14.5083	15.3117	15.2242	15.352	NA	14.2201	13.0272	NA	14.1995	NA	0.670894		2.13833		1.27805		3.18728	0.033356	1.90499	0.355322	0.597685	0.0176775
O88569	Heterogeneous nuclear ribonucleoproteins A2/B1 OS=Mus musculus OX=10090 GN=Hnrnpa2b1 PE=1 SV=2	Hnrnpa2b1	17.1076	17.0336	17.0317	17.201	17.1842	17.15	16.7479	16.6872	16.776	16.6699	16.8066	16.7098	1.00574	0.873821	1.36569	0.00381173	1.25598	0.00444203	1.35789	0.000497969	1.24881	0.000906771	0.919668	0.0214351
O88572	Low-density lipoprotein receptor-related protein 6 OS=Mus musculus OX=10090 GN=Lrp6 PE=1 SV=1	Lrp6	14.308	14.5475	14.5058	14.9386	15.0149	14.4237	NA	NA	NA	NA	14.9901	NA			0.871911		0.689504						0.790796	0.201876
O88574	Histone deacetylase complex subunit SAP30 OS=Mus musculus OX=10090 GN=Sap30 PE=1 SV=1	Sap30	15.3769	15.4214	15.3276	15.3233	15.6266	15.4107	14.5724	14.6288	14.6631	15.2371	15.1122	15.0235	0.705716	0.00703828	1.25636	0.0461451	1.19006	0.0396143	1.78027	0.00748828	1.68632	3.77608e-05	0.947229	0.48155
O88575	Sodium- and chloride-dependent transporter XTRP3B OS=Mus musculus OX=10090 GN=Slc6a20b PE=1 SV=3	Slc6a20b	16.5534	16.5672	16.5264	16.3116	16.4037	16.3957	17.4808	17.4192	17.4987	17.0802	17.0595	16.9989	1.33796	0.000255646	0.625957	7.66987e-05	0.708474	0.000428319	0.467844	1.22406e-05	0.529518	6.63552e-05	1.13183	0.015507
O88576	Sodium-dependent neutral amino acid transporter B(0)AT3 OS=Mus musculus OX=10090 GN=Slc6a18 PE=1 SV=1	Slc6a18	15.5785	15.5564	15.5468	15.1053	15.1436	14.9801	16.5485	16.4745	16.5513	15.6622	15.5725	15.4304	1.95845	0.00196964	0.717621	0.0059969	1.00383	0.939436	0.366423	0.000131091	0.512562	0.000162812	1.39883	0.0084011
O88587	Catechol O-methyltransferase OS=Mus musculus OX=10090 GN=Comt PE=1 SV=2	Comt	16.6503	16.7006	16.6563	16.7036	16.769	16.6062	15.8203	15.8166	15.7673	16.6996	16.7047	16.7131	0.534259	0.000188817	0.99114	0.800156	0.974889	0.140122	1.85517	0.00104999	1.82475	3.29006e-06	0.983604	0.672056
O88597	Beclin-1 OS=Mus musculus OX=10090 GN=Becn1 PE=1 SV=3	Becn1	16.6252	16.6984	16.7419	16.6062	16.4866	16.2745	15.836	16.0458	16.1337	15.7431	15.9444	15.9818	1.08327	0.3751	1.48041	0.011433	1.73958	0.00296901	1.36662	0.0267741	1.60587	0.00887524	1.17507	0.126724
O88622	Poly(ADP-ribose) glycohydrolase OS=Mus musculus OX=10090 GN=Parg PE=1 SV=2	Parg	15.409	15.3289	15.521	15.7489	15.6846	15.5065	14.9314	14.7305	15.132	14.964	14.9896	14.9621	0.972245	0.744435	1.59633	0.000763295	1.3639	0.00136358	1.6419	0.0101886	1.40284	0.034467	0.854398	0.0721561
O88623	Ubiquitin carboxyl-terminal hydrolase 2 OS=Mus musculus OX=10090 GN=Usp2 PE=1 SV=2	Usp2	16.2289	16.2357	16.1575	16.0379	15.8108	15.8141	16.0859	16.336	16.2573	16.6761	16.7919	16.8058	0.691811	0.00713649	0.547023	0.00176385	0.682746	0.000904887	0.790711	0.0324226	0.986896	0.8261	1.24811	0.0399549
O88630	Golgi SNAP receptor complex member 1 OS=Mus musculus OX=10090 GN=Gosr1 PE=1 SV=2	Gosr1	15.3235	15.5095	15.2791	15.1532	15.3123	15.3227	15.0935	15.0229	14.9082	15.6386	15.3912	15.2806	0.742997	0.0370703	0.886354	0.240315	0.955227	0.634609	1.19294	0.0297638	1.28564	0.0172506	1.0777	0.297324
O88643	Serine/threonine-protein kinase PAK 1 OS=Mus musculus OX=10090 GN=Pak1 PE=1 SV=1	Pak1	15.8186	15.8628	15.8688	15.8545	16.0088	15.9681	15.3917	15.3152	15.4837	15.6956	15.6935	15.7012	0.812298	0.00354992	1.18678	0.00590935	1.11209	0.0006624	1.46101	0.0012499	1.36907	0.00674307	0.93707	0.170151
O88653	Ragulator complex protein LAMTOR3 OS=Mus musculus OX=10090 GN=Lamtor3 PE=1 SV=1	Lamtor3	16.3907	16.5263	16.5068	16.7422	16.7197	16.6924	16.1328	16.0346	16.095	16.0972	16.0426	16.1517	0.993321	0.831479	1.53786	0.000564513	1.29904	0.00271739	1.5482	0.000315088	1.30777	0.00269955	0.844706	0.0200408
O88665	Bromodomain-containing protein 7 OS=Mus musculus OX=10090 GN=Brd7 PE=1 SV=1	Brd7	13.9999	13.5772	14.1011	14.2389	13.9931	14.0907	14.055	13.0604	13.3936	13.9666	13.3147	13.6436	0.908375	0.713669	1.38118	0.118422	1.19006	0.368792	1.5205	0.168503	1.3101	0.324339	0.861627	0.315191
O88667	GTP-binding protein RAD OS=Mus musculus OX=10090 GN=Rrad PE=1 SV=1	Rrad	17.2699	17.3468	17.3008	17.7801	17.6266	17.6267	15.0405	NA	15.5936	NA	15.5432	14.6313	1.17267	0.716191	6.02325	0.00494289	4.65441	0.00737755	5.13634	0.0661129	3.96905	0.00243178	0.77274	0.00913799
O88668	Protein CREG1 OS=Mus musculus OX=10090 GN=Creg1 PE=1 SV=1	Creg1	16.8271	16.803	16.7642	17.2616	17.2677	17.3005	16.5425	16.5077	16.6893	16.1935	15.6657	15.9928	1.54668	0.0421407	2.50694	0.00100725	1.79929	0.00543121	1.62085	0.00468376	1.16332	0.0478627	0.717724	7.89406e-05
O88673	Diacylglycerol kinase alpha OS=Mus musculus OX=10090 GN=Dgka PE=1 SV=2	Dgka	16.4639	16.5136	15.5681	16.2282	15.7432	16.5334	15.3137	14.7414	15.5537	15.6764	15.9278	17.3283	0.463958	0.151176	0.905907	0.817719	0.914459	0.842156	1.95256	0.0443296	1.97099	0.0697736	1.00944	0.973643
O88685	26S proteasome regulatory subunit 6A OS=Mus musculus OX=10090 GN=Psmc3 PE=1 SV=2	Psmc3	17.4304	17.4552	17.3327	17.4448	17.5468	17.4271	16.9472	16.9213	16.9925	17.1604	17.2333	17.2566	0.833283	0.00260429	1.19428	0.00663814	1.14022	0.0181196	1.43323	0.000965617	1.36835	0.00149166	0.954734	0.274429
O88696	ATP-dependent Clp protease proteolytic subunit, mitochondrial OS=Mus musculus OX=10090 GN=Clpp PE=1 SV=1	Clpp	17.7051	17.6818	17.6776	17.6147	17.4863	17.4909	17.8169	17.7904	17.8606	17.5722	17.6676	17.7549	1.11555	0.0811024	0.911112	0.120911	1.01626	0.703931	0.816738	0.00918498	0.910995	0.0123604	1.11541	0.0591843
O88697	Serine/threonine-protein kinase 16 OS=Mus musculus OX=10090 GN=Stk16 PE=1 SV=3	Stk16	14.8339	14.923	14.7118	14.8765	15.0017	14.5021	14.9589	14.8078	14.8027	15.1124	15.1221	NA	0.834613	0.0354795	0.798944	0.19329	0.815425	0.0398734	0.957263	0.723006	0.97701	0.696479	1.02063	0.868786
O88708	Origin recognition complex subunit 4 OS=Mus musculus OX=10090 GN=Orc4 PE=1 SV=2	Orc4	NA	NA	12.8994	13.7919	13.0467	11.635	NA	NA	NA	NA	16.1053	NA			0.102892		0.108376						1.0533
O88712	C-terminal-binding protein 1 OS=Mus musculus OX=10090 GN=Ctbp1 PE=1 SV=2	Ctbp1	15.5924	15.3864	15.259	15.2891	15.5692	15.3802	14.9917	15.0198	15.0567	15.1662	15.0734	14.9396	0.97469	0.636115	1.27729	0.0308587	1.27709	0.0467675	1.31045	0.036355	1.31025	0.052181	0.999845	0.998683
O88721	Vasopressin V2 receptor OS=Mus musculus OX=10090 GN=Avpr2 PE=2 SV=1	Avpr2	NA	NA	NA	12.4498	NA	NA	NA	NA	NA	NA	11.8805	NA			1.48376
O88735	Ensconsin OS=Mus musculus OX=10090 GN=Map7 PE=1 SV=1	Map7	16.0066	16.2069	15.9588	15.9921	15.9503	16.1409	16.4097	16.1811	16.4041	16.4043	16.3988	16.3012	0.975065	0.690679	0.789864	0.0124575	0.806256	0.0386842	0.810063	0.0360053	0.826874	0.0624017	1.02075	0.772922
O88736	3-keto-steroid reductase OS=Mus musculus OX=10090 GN=Hsd17b7 PE=1 SV=1	Hsd17b7	16.5351	16.4691	16.4089	16.3265	16.3642	16.3915	16.1944	15.8873	16.1198	16.3623	16.3225	16.1932	0.85532	0.119175	1.04833	0.313782	1.13162	0.0524499	1.22565	0.0810729	1.32304	0.0349435	1.07945	0.074482
O88738	Baculoviral IAP repeat-containing protein 6 OS=Mus musculus OX=10090 GN=Birc6 PE=1 SV=2	Birc6	15.6104	15.6049	15.5472	15.5411	15.5333	15.5916	15.2711	15.226	15.3726	15.3093	15.3234	15.2773	0.990724	0.791204	1.19085	0.000570741	1.21768	0.000624548	1.202	0.0147375	1.22908	0.00994277	1.02253	0.303657
O88746	Target of Myb protein 1 OS=Mus musculus OX=10090 GN=Tom1 PE=1 SV=1	Tom1	14.9828	15.0812	15.1638	15.3875	15.5663	15.153	15.0513	14.6722	14.9024	15.0782	14.7103	14.7297	1.02523	0.835977	1.44354	0.0351452	1.17819	0.176158	1.40802	0.0389747	1.1492	0.203276	0.816179	0.119072
O88783	Coagulation factor V OS=Mus musculus OX=10090 GN=F5 PE=1 SV=1	F5	14.3542	14.0007	14.5253	14.3161	15.0828	14.8599	12.9508	13.4901	NA	13.6182	NA	NA	0.75904		2.19579		1.59686		2.89285	0.0368121	2.10379	0.0954017	0.727235	0.179906
O88792	Junctional adhesion molecule A OS=Mus musculus OX=10090 GN=F11r PE=1 SV=2	F11r	15.8354	15.7423	15.5905	15.6013	15.5757	15.7105	15.9626	15.887	15.8902	15.6977	15.6681	15.6624	1.17872	0.00428897	0.96804	0.375335	1.03288	0.553275	0.821264	0.00762652	0.876271	0.10387	1.06698	0.334415
O88796	Ribonuclease P protein subunit p30 OS=Mus musculus OX=10090 GN=Rpp30 PE=1 SV=1	Rpp30	15.5429	15.4395	15.5911	15.7037	15.6485	15.8249	14.8757	14.7543	14.9063	14.9859	14.74	15.0792	0.939769	0.48341	1.72987	0.00618335	1.50468	0.0160245	1.84074	0.000245241	1.60112	0.000462742	0.869822	0.0439956
O88803	Leukocyte cell-derived chemotaxin-2 OS=Mus musculus OX=10090 GN=Lect2 PE=1 SV=1	Lect2	12.1588	14.1819	14.7887	NA	14.2039	13.2138	14.7885	14.3549	14.9896	NA	11.7411	NA	7.83499		3.91178		3.91422		0.49927	0.263124	0.499582	0.334308	1.00063	0.999293
O88811	Signal transducing adapter molecule 2 OS=Mus musculus OX=10090 GN=Stam2 PE=1 SV=1	Stam2	16.3504	16.5286	16.3846	16.5853	16.6677	16.5774	16.4252	16.2338	16.5446	16.4498	16.2252	16.0071	1.12804	0.335539	1.30382	0.0891485	1.14379	0.266561	1.15582	0.137258	1.01396	0.861012	0.877262	0.0541909
O88819	4-galactosyl-N-acetylglucosaminide 3-alpha-L-fucosyltransferase 9 OS=Mus musculus OX=10090 GN=Fut9 PE=1 SV=1	Fut9	15.6255	15.6986	15.7296	15.3733	15.2207	15.3768	15.7355	15.5461	15.7352	15.7223	15.7552	15.841	0.932662	0.254622	0.73241	0.00309579	0.940656	0.134555	0.785291	0.0139511	1.00857	0.872316	1.28433	0.00713392
O88824	Protein JTB OS=Mus musculus OX=10090 GN=Jtb PE=1 SV=1	Jtb	14.4527	NA	15.5166	15.0276	15.2177	15.2547	14.7659	14.5232	14.621	NA	NA	14.9179	0.822902		1.18821		1.04735		1.44392	0.00600075	1.27275	0.630769	0.881453	0.790283
O88833	Cytochrome P450 4A10 OS=Mus musculus OX=10090 GN=Cyp4a10 PE=2 SV=2	Cyp4a10	15.434	15.1244	15.0785	15.3949	15.35	15.3239	16.0013	15.9634	16.0791	16.5202	16.4568	16.4283	0.7301	0.000614285	0.4626	9.91936e-06	0.418673	0.0055129	0.633613	0.000273904	0.573447	0.0129037	0.905043	0.325433
O88834	SH2 domain-containing adapter protein D OS=Mus musculus OX=10090 GN=Shd PE=1 SV=1	Shd	NA	NA	NA	NA	13.6415	13.6182	NA	NA	NA	13.4474	NA	NA			1.13481
O88838	SPRY domain-containing SOCS box protein 2 OS=Mus musculus OX=10090 GN=Spsb2 PE=1 SV=1	Spsb2	15.1841	15.1398	15.3094	15.6337	15.6506	15.5667	NA	NA	14.7952	15.5845	14.9436	15.4635	0.69001		1.21963	0.221999	0.920551	0.609732	1.76755		1.33411		0.754782	0.0059458
O88839	Disintegrin and metalloproteinase domain-containing protein 15 OS=Mus musculus OX=10090 GN=Adam15 PE=1 SV=2	Adam15	15.6965	15.2263	15.0001	15.0975	15.3412	15.0867	14.972	15.0395	14.6907	NA	14.8634	15.2016	0.912713	0.58377	1.10393	0.549959	1.2101	0.378388	1.20951	0.11668	1.32582	0.1764	1.09617	0.596859
O88842	FYVE, RhoGEF and PH domain-containing protein 3 OS=Mus musculus OX=10090 GN=Fgd3 PE=1 SV=1	Fgd3	14.8211	14.9259	14.5561	14.8927	15.1188	15.2693	13.4028	14.5525	14.8379	NA	13.16	13.63	1.82696	0.183924	3.24592	0.0476924	2.58957	0.0640203	1.77668	0.193912	1.41742	0.370413	0.797793	0.103636
O88843	Death domain-containing protein CRADD OS=Mus musculus OX=10090 GN=Cradd PE=1 SV=2	Cradd	16.5663	16.3425	16.4546	16.6711	16.5963	16.5326	16.0909	15.9679	16.0369	16.0296	16.1993	16.1235	0.942401	0.237455	1.39718	0.00186669	1.26315	0.0163966	1.48258	0.000480538	1.34035	0.00953631	0.904068	0.142068
O88844	Isocitrate dehydrogenase [NADP] cytoplasmic OS=Mus musculus OX=10090 GN=Idh1 PE=1 SV=2	Idh1	18.2873	18.2699	18.2506	18.2256	18.2546	18.2077	18.4604	18.413	18.4772	18.36	18.3524	18.3356	1.07244	0.0233257	0.920187	0.00428101	0.946024	0.00505747	0.858035	0.00116226	0.882127	0.00324801	1.02808	0.0860872
O88845	A-kinase anchor protein 10, mitochondrial OS=Mus musculus OX=10090 GN=Akap10 PE=1 SV=3	Akap10	15.2318	15.0923	15.0866	14.7976	15.054	15.2374	15.2017	15.1724	15.3187	15.0948	15.0512	15.1357	1.09965	0.0718207	0.956458	0.66694	1.03028	0.479489	0.869784	0.251064	0.936914	0.223085	1.07718	0.497463
O88848	ADP-ribosylation factor-like protein 6 OS=Mus musculus OX=10090 GN=Arl6 PE=1 SV=1	Arl6	15.467	15.5872	15.3833	15.6051	15.0874	15.1332	15.8292	15.6911	15.6242	15.6191	15.5922	15.4522	1.11757	0.11549	0.824026	0.22821	0.949127	0.393059	0.73734	0.103992	0.849281	0.0494148	1.15182	0.344546
O88851	Putative hydrolase RBBP9 OS=Mus musculus OX=10090 GN=Rbbp9 PE=1 SV=2	Rbbp9	17.4972	17.4822	17.3712	17.4875	17.4706	17.5344	17.618	17.5145	17.5775	17.1685	17.1909	17.1619	1.31601	0.00333301	1.25154	0.000841569	1.21118	0.0163999	0.951012	0.124429	0.92034	0.0788336	0.967748	0.364841
O88874	Cyclin-K OS=Mus musculus OX=10090 GN=Ccnk PE=1 SV=3	Ccnk	13.6216	14.1633	13.589	14.6153	12.7007	14.6245	14.1032	13.9161	13.0925	14.9922	14.1057	14.1355	0.612506	0.171965	0.741785	0.586014	0.650756	0.15939	1.21106	0.72445	1.06245	0.82359	0.877285	0.799995
O88876	Short-chain dehydrogenase/reductase 3 OS=Mus musculus OX=10090 GN=Dhrs3 PE=1 SV=2	Dhrs3	16.3599	16.4047	16.2468	16.2521	16.6952	16.3874	15.6161	16.059	15.8016	16.7127	16.6099	16.6029	0.567914	0.0180275	0.872409	0.268979	0.809616	0.00805079	1.53616	0.0279429	1.42559	0.044493	0.928023	0.50544
O88878	AN1-type zinc finger protein 5 OS=Mus musculus OX=10090 GN=Zfand5 PE=1 SV=1	Zfand5	15.6928	15.9427	16.0626	15.817	15.6362	15.8809	14.4814	NA	NA	15.6003	14.888	NA	0.589384		1.44782	0.366768	1.57485	0.297783	2.45649		2.67203		1.08774	0.414507
O88879	Apoptotic protease-activating factor 1 OS=Mus musculus OX=10090 GN=Apaf1 PE=1 SV=3	Apaf1	13.6418	13.4927	13.8055	13.9719	13.9147	14.0916	10.8582	12.2591	12.4573	12.7826	NA	12.1998	0.644847	0.3582	2.83146	0.112959	2.22762	0.131725	4.3909	0.0134893	3.45449	0.0666015	0.786739	0.0410499
O88888	Amyloid-beta A4 precursor protein-binding family A member 3 OS=Mus musculus OX=10090 GN=Apba3 PE=1 SV=1	Apba3	13.8074	13.9249	NA	13.2767	14.4565	14.3489	14.5005	13.5435	14.2372	14.9672	14.7776	14.0579	0.703604	0.271317	0.671986	0.292679	0.600935	0.112023	0.955062	0.89562	0.85408	0.511146	0.894266	0.711784
O88890	SH2 domain-containing protein 1A OS=Mus musculus OX=10090 GN=Sh2d1a PE=1 SV=1	Sh2d1a	NA	NA	NA	NA	NA	13.2998	17.002	NA	NA	17.4639	17.8802	17.823	0.606936		0.0466314				0.0768307
O88895	Histone deacetylase 3 OS=Mus musculus OX=10090 GN=Hdac3 PE=1 SV=1	Hdac3	15.6712	15.766	15.9302	16.3303	16.0124	16.1858	15.3258	14.6655	15.1243	14.9501	15.2464	15.0658	0.966659	0.83476	2.1268	0.00100555	1.62639	0.00381907	2.20016	0.0152213	1.68249	0.0471658	0.764711	0.0330405
O88907	E3 SUMO-protein ligase PIAS1 OS=Mus musculus OX=10090 GN=Pias1 PE=1 SV=2	Pias1	15.7894	15.9033	NA	16.2166	16.141	15.6573	NA	14.554	14.483	15.2112	14.9581	14.3042	0.808892	0.374944	2.26656	0.0280123	2.03052	0.0579658	2.80206	0.0111968	2.51024	0.00554493	0.895857	0.466763
O88909	Solute carrier family 22 member 8 OS=Mus musculus OX=10090 GN=Slc22a8 PE=1 SV=2	Slc22a8	18.5715	18.5857	18.5729	18.3112	18.359	18.5116	19.8109	19.7132	19.7408	18.7919	18.7261	18.7155	2.0145	1.57741e-05	0.784242	0.0176714	0.890182	0.016943	0.389298	0.000337803	0.441886	2.32429e-06	1.13509	0.039282
O88932	ATP-sensitive inward rectifier potassium channel 15 OS=Mus musculus OX=10090 GN=Kcnj15 PE=2 SV=1	Kcnj15	16.8865	16.8897	17.0329	16.3762	16.8383	16.8133	15.8848	16.6487	16.5888	17.4314	17.1623	17.2878	0.528604	0.0533298	0.651615	0.035295	0.780553	0.0244633	1.23271	0.364257	1.47663	0.144235	1.19787	0.218702
O88939	Zinc finger and BTB domain-containing protein 7A OS=Mus musculus OX=10090 GN=Zbtb7a PE=1 SV=2	Zbtb7a	NA	14.6162	14.2764	14.4875	14.4335	NA	NA	NA	NA	NA	NA	NA											0.990195	0.947017
O88942	Nuclear factor of activated T-cells, cytoplasmic 1 OS=Mus musculus OX=10090 GN=Nfatc1 PE=1 SV=1	Nfatc1	14.2924	13.9817	14.2499	14.7304	14.7975	14.7613	13.2241	NA	13.4165	NA	13.3639	13.0268	1.09048	0.600009	2.9643	0.00117502	1.97157	0.0523717	2.71834	0.0353088	1.80798	0.0113869	0.665103	0.0227176
O88947	Coagulation factor X OS=Mus musculus OX=10090 GN=F10 PE=1 SV=1	F10	16.6411	16.5007	16.6861	16.9311	16.9175	16.7487	15.0665	NA	NA	NA	15.8961	NA	0.562682		1.95844		1.63946		3.48055		2.91366		0.837126	0.034075
O88951	Protein lin-7 homolog B OS=Mus musculus OX=10090 GN=Lin7b PE=1 SV=2	Lin7b	13.316	NA	NA	NA	NA	NA	NA	14.5142	15.5457	NA	NA	NA									0.304827
O88952	Protein lin-7 homolog C OS=Mus musculus OX=10090 GN=Lin7c PE=1 SV=2	Lin7c	16.925	16.7987	16.7955	16.5652	16.5587	16.6802	16.8296	16.6511	16.7671	16.855	16.9192	16.8295	0.921038	0.137333	0.831313	0.00728826	0.980677	0.610972	0.902583	0.0920302	1.06475	0.253623	1.17967	0.0149899
O88958	Glucosamine-6-phosphate isomerase 1 OS=Mus musculus OX=10090 GN=Gnpda1 PE=1 SV=3	Gnpda1	16.9864	16.9767	16.933	16.8716	16.8289	16.8286	17.0845	17.001	17.1198	16.992	17.0884	16.9623	1.03827	0.355565	0.88809	0.0334222	0.966695	0.331335	0.855352	0.0136279	0.931059	0.0818835	1.08851	0.00522593
O88967	ATP-dependent zinc metalloprotease YME1L1 OS=Mus musculus OX=10090 GN=Yme1l1 PE=1 SV=1	Yme1l1	16.4364	16.2688	16.3517	16.0718	16.2093	16.2028	16.0498	16.1396	16.234	16.5733	16.624	16.4381	0.755784	0.00630342	0.766419	0.00651326	0.874897	0.0599368	1.01407	0.786662	1.1576	0.0429878	1.14154	0.0445529
O88968	Transcobalamin-2 OS=Mus musculus OX=10090 GN=Tcn2 PE=1 SV=1	Tcn2	17.4976	17.3631	17.4071	17.5382	17.5466	17.32	17.2877	17.3539	17.4371	17.4095	17.4266	17.4665	0.949586	0.220024	1.0239	0.694376	0.992025	0.807514	1.07826	0.289352	1.04469	0.342893	0.968867	0.624448
O88974	Histone-lysine N-methyltransferase SETDB1 OS=Mus musculus OX=10090 GN=Setdb1 PE=1 SV=1	Setdb1	14.4128	14.3496	14.2565	14.764	14.5371	14.3391	13.7615	13.4622	13.4035	13.9001	13.9923	13.4926	0.839407	0.259618	1.68378	0.0204139	1.45867	0.0610127	2.00592	0.0038423	1.73773	0.0100495	0.866302	0.227861
O88983	Syntaxin-8 OS=Mus musculus OX=10090 GN=Stx8 PE=1 SV=1	Stx8	16.5412	16.6861	16.7247	17.096	17.0361	16.8935	16.3046	16.2154	16.2385	16.4885	16.556	16.581	0.818492	0.00168293	1.38198	0.00720833	1.07839	0.181309	1.68845	0.00205268	1.31753	0.00872534	0.78032	0.0121622
O88986	2-amino-3-ketobutyrate coenzyme A ligase, mitochondrial OS=Mus musculus OX=10090 GN=Gcat PE=1 SV=2	Gcat	16.0875	16.169	16.0755	16.3377	16.4063	16.2527	16.6208	16.7716	16.9145	16.5595	16.6008	16.3804	1.19363	0.0813648	0.881896	0.0991509	0.75634	0.015363	0.738835	0.0194585	0.633646	0.00976048	0.857629	0.0189136
O88990	Alpha-actinin-3 OS=Mus musculus OX=10090 GN=Actn3 PE=2 SV=1	Actn3	14.7283	14.5921	NA	15.2595	14.5125	NA	NA	NA	12.156	NA	NA	NA							6.63457		5.67328		0.855108	0.653328
O89001	Carboxypeptidase D OS=Mus musculus OX=10090 GN=Cpd PE=1 SV=2	Cpd	15.9176	15.8959	15.7423	16.0496	15.9342	15.9142	15.2624	15.2385	15.285	15.7506	15.8007	15.8473	0.688928	0.000528632	1.12226	0.0373156	1.03699	0.459686	1.629	0.00172066	1.50522	0.00615626	0.924014	0.180863
O89016	ATP-binding cassette sub-family D member 4 OS=Mus musculus OX=10090 GN=Abcd4 PE=1 SV=2	Abcd4	16.2047	16.3893	16.1178	16.0655	16.1401	16.1488	16.252	15.9959	15.9243	16.4566	16.2097	16.2661	0.838931	0.116813	0.874989	0.110576	0.950326	0.538904	1.04298	0.608521	1.13278	0.234799	1.0861	0.271935
O89017	Legumain OS=Mus musculus OX=10090 GN=Lgmn PE=1 SV=1	Lgmn	15.98	15.9971	15.8543	16.3622	16.4348	16.2343	15.1547	15.2103	15.3882	15.2004	15.3932	15.3609	0.954528	0.508161	2.03581	0.000254139	1.54286	0.00151633	2.13279	0.000339613	1.61636	0.00226673	0.757861	0.00677657
O89020	Afamin OS=Mus musculus OX=10090 GN=Afm PE=1 SV=2	Afm	16.6452	16.6382	16.6772	17.0824	17.0893	17.0656	16.6207	16.6269	16.7016	16.0598	16.0763	15.9849	1.5256	9.50907e-05	2.05445	0.000377847	1.52961	0.000508622	1.34665	0.00213167	1.00263	0.903671	0.744533	4.27948e-05
O89023	Tripeptidyl-peptidase 1 OS=Mus musculus OX=10090 GN=Tpp1 PE=1 SV=2	Tpp1	17.3202	17.2751	17.2532	17.5892	17.5322	17.4436	16.7635	16.7774	16.7515	16.6568	16.739	16.6679	1.05426	0.0878659	1.78234	0.000259093	1.51039	8.35415e-05	1.69061	0.00244146	1.43266	0.000411975	0.847424	0.0167136
O89026	Roundabout homolog 1 OS=Mus musculus OX=10090 GN=Robo1 PE=1 SV=1	Robo1	14.8691	13.6758	13.5733	14.3221	14.7404	14.4074	NA	NA	NA	NA	NA	NA											0.73174	0.394167
O89032	SH3 and PX domain-containing protein 2A OS=Mus musculus OX=10090 GN=Sh3pxd2a PE=1 SV=2	Sh3pxd2a	NA	14.2758	NA	13.6124	15.2631	15.147	NA	NA	NA	NA	NA	NA											0.758718
O89050	Muskelin OS=Mus musculus OX=10090 GN=Mkln1 PE=1 SV=1	Mkln1	14.5023	14.4611	14.8292	14.7777	14.5587	14.8364	13.6852	13.7413	13.6987	14.799	13.9622	12.9662	0.870103	0.724117	1.75947	0.203254	1.61151	0.322399	2.02214	0.00533964	1.85209	0.00164353	0.915907	0.432609
O89051	Integral membrane protein 2B OS=Mus musculus OX=10090 GN=Itm2b PE=1 SV=1	Itm2b	17.4186	17.6079	17.5483	17.7239	17.9041	17.8919	16.8393	17.0083	16.8641	17.3992	17.1837	17.1833	0.783776	0.0199789	1.49958	0.00369663	1.20541	0.0447381	1.91328	0.000298844	1.53795	0.00128906	0.803831	0.0174939
O89053	Coronin-1A OS=Mus musculus OX=10090 GN=Coro1a PE=1 SV=5	Coro1a	16.4092	16.4231	16.3426	16.7051	16.8296	16.7435	14.4624	14.6265	14.5198	14.4305	14.6913	14.6403	0.965162	0.618137	4.50645	0.000223424	3.49245	0.000862424	4.66911	6.30023e-06	3.61851	5.51768e-05	0.774989	0.00200871
O89079	Coatomer subunit epsilon OS=Mus musculus OX=10090 GN=Cope PE=1 SV=3	Cope	16.9977	17.0699	16.9499	17.0169	16.8942	16.9287	16.5976	16.5697	16.679	16.7555	16.7083	16.8093	0.906101	0.0322453	1.1399	0.017153	1.18768	0.00598788	1.25803	0.00262275	1.31076	0.00125026	1.04192	0.306069
O89084	cAMP-specific 3',5'-cyclic phosphodiesterase 4A OS=Mus musculus OX=10090 GN=Pde4a PE=1 SV=2	Pde4a	16.7887	16.8272	17.0073	16.6841	16.5916	16.631	16.866	16.8224	16.994	16.7817	16.8726	16.841	1.04416	0.361155	0.87285	0.00655598	1.02999	0.603285	0.835937	0.0209423	0.986431	0.828392	1.18003	0.0559048
O89086	RNA-binding protein 3 OS=Mus musculus OX=10090 GN=Rbm3 PE=1 SV=1	Rbm3	17.3578	17.1556	17.2222	17.6869	17.8346	17.7974	16.2395	16.24	16.1645	16.0884	16.2867	16.3489	0.981712	0.77274	2.8912	0.000329484	2.00537	0.00074465	2.94505	5.13727e-05	2.04273	0.000967106	0.693614	0.00276253
O89090	Transcription factor Sp1 OS=Mus musculus OX=10090 GN=Sp1 PE=1 SV=2	Sp1	14.6599	14.4736	14.6954	NA	15.3628	14.527	NA	14.1991	14.5399	13.5172	NA	13.5347	1.79446	0.126116	2.67394	0.0768956	2.1194	0.00355773	1.49011	0.381595	1.18108	0.37227	0.792614	0.568044
O89098	Cystatin-F OS=Mus musculus OX=10090 GN=Cst7 PE=2 SV=1	Cst7	16.3372	16.5663	16.6296	16.6593	16.5107	16.2996	NA	17.1904	17.1037	16.5996	16.6286	16.8626	1.3662	0.0198704	0.866303	0.199265	0.879106	0.201787	0.634099	0.0149378	0.643469	0.00982339	1.01478	0.884929
O89100	GRB2-related adaptor protein 2 OS=Mus musculus OX=10090 GN=Grap2 PE=1 SV=1	Grap2	13.9272	14.4083	15.2446	15.038	NA	15.5501	12.1928	NA	NA	11.8708	NA	NA	1.25007		10.7276		6.30228		8.58155		5.04152		0.587484	0.195771
O89103	Complement component C1q receptor OS=Mus musculus OX=10090 GN=Cd93 PE=1 SV=1	Cd93	14.9084	14.8156	14.7885	15.2788	14.9693	15.2174	13.9981	13.742	13.8461	14.238	14.6353	14.2696	0.697884	0.0348779	1.71024	0.0100177	1.37221	0.0604686	2.4506	0.000563889	1.96624	0.00153692	0.802349	0.0636295
O89104	Synaptophysin-like protein 2 OS=Mus musculus OX=10090 GN=Sypl2 PE=1 SV=1	Sypl2	15.8244	15.3808	15.4379	15.1433	14.9532	15.0935	15.9295	15.779	16.2959	16.1302	15.9713	16.2859	0.915305	0.522092	0.477704	0.00131393	0.668307	0.0318866	0.521906	0.0163679	0.730147	0.0944484	1.399	0.0578547
O89106	Bis(5'-adenosyl)-triphosphatase OS=Mus musculus OX=10090 GN=Fhit PE=1 SV=3	Fhit	15.8964	16.0089	16.1187	15.8215	16.0069	15.9337	16.4855	16.4603	16.6095	16.0956	16.3159	16.2115	1.24036	0.020013	0.819601	0.0273884	0.870732	0.0916276	0.660776	0.00120517	0.701999	0.00410117	1.06239	0.357969
O89110	Caspase-8 OS=Mus musculus OX=10090 GN=Casp8 PE=1 SV=1	Casp8	16.7008	16.8122	16.7305	16.9242	16.9653	16.851	16.0791	16.3106	16.2281	16.4852	16.462	16.3004	0.864596	0.0798709	1.41191	0.00407121	1.25874	0.013655	1.63303	0.00287756	1.45587	0.00614093	0.891515	0.0246333
O89112	Glutathione S-transferase LANCL1 OS=Mus musculus OX=10090 GN=Lancl1 PE=1 SV=1	Lancl1	15.0936	15.1096	15.023	15.4512	15.4488	15.421	14.6492	14.7254	14.7538	14.6303	14.6685	14.5446	1.06806	0.121428	1.77253	0.00107938	1.37644	0.000823047	1.65959	0.000799211	1.28873	0.000977486	0.776537	0.00229863
P00015	Cytochrome c, testis-specific OS=Mus musculus OX=10090 GN=Cyct PE=1 SV=3	Cyct	17.4207	17.9209	17.5533	17.1236	17.4953	17.5321	17.8222	17.7021	17.8536	18.8216	18.8952	18.7296	0.492156	0.000105438	0.370669	0.00394336	0.440187	0.00997236	0.753153	0.0751454	0.894406	0.39689	1.18755	0.280867
P00158	Cytochrome b OS=Mus musculus OX=10090 GN=Mt-Cyb PE=1 SV=1	Mt-Cyb	16.8456	17.5663	17.4889	17.1754	17.111	17.2514	17.6861	17.7188	17.9654	16.5771	16.8371	16.6219	2.16055	0.000768201	1.41473	0.0118587	1.53852	0.0998813	0.6548	0.00980549	0.712095	0.153875	1.0875	0.651232
P00329	Alcohol dehydrogenase 1 OS=Mus musculus OX=10090 GN=Adh1 PE=1 SV=2	Adh1	18.3456	18.3427	18.3038	18.2957	18.3511	18.2375	16.5936	16.5766	16.7697	18.5594	18.606	18.5336	0.26431	0.000335169	0.828417	0.00393558	0.849281	0.0015255	3.13426	0.000150549	3.2132	0.000856029	1.02519	0.394872
P00375	Dihydrofolate reductase OS=Mus musculus OX=10090 GN=Dhfr PE=1 SV=3	Dhfr	15.6643	15.7245	15.7612	15.4372	15.491	15.7947	15.2169	15.6029	15.6468	15.928	15.9805	16.0883	0.702222	0.0523436	0.74505	0.0462286	0.822313	0.0115518	1.06099	0.654152	1.17102	0.234279	1.1037	0.328397
P00397	Cytochrome c oxidase subunit 1 OS=Mus musculus OX=10090 GN=Mtco1 PE=1 SV=2	Mtco1	18.919	18.869	18.9268	18.6162	18.7254	18.6322	19.0755	19.0423	19.1329	19.1275	19.3552	19.1697	0.911378	0.186833	0.678537	0.00621536	0.805237	0.0393799	0.744517	0.000787829	0.883538	0.00724965	1.18673	0.0073367
P00405	Cytochrome c oxidase subunit 2 OS=Mus musculus OX=10090 GN=Mtco2 PE=1 SV=1	Mtco2	19.9122	19.8443	19.8694	19.8722	19.8041	19.6871	20.0852	19.9917	20.106	20.0162	20.1494	20.0824	0.985084	0.698895	0.815146	0.0142052	0.86612	0.0173954	0.827489	0.0183146	0.879234	0.0172627	1.06253	0.242175
P00416	Cytochrome c oxidase subunit 3 OS=Mus musculus OX=10090 GN=mt-Co3 PE=1 SV=2	mt-Co3	17.3173	17.354	17.4069	17.4092	17.3154	17.3066	17.8263	17.6525	17.6525	17.466	17.3497	17.4893	1.21032	0.0218345	0.9387	0.172763	0.948936	0.222887	0.77558	0.0102328	0.784038	0.0142779	1.01091	0.728573
P00493	Hypoxanthine-guanine phosphoribosyltransferase OS=Mus musculus OX=10090 GN=Hprt1 PE=1 SV=3	Hprt1	16.2791	16.4323	16.4166	16.3207	16.4327	16.2801	15.6707	15.4764	15.5877	16.022	16.03	15.821	0.768719	0.0138369	1.30747	0.0128739	1.33637	0.00983914	1.70085	0.000561734	1.73843	0.000477871	1.0221	0.661112
P00520	Tyrosine-protein kinase ABL1 OS=Mus musculus OX=10090 GN=Abl1 PE=1 SV=3	Abl1	14.8352	14.9083	14.7307	14.9695	15.2487	14.8486	14.0886	13.6027	14.4719	14.5618	14.2779	14.6189	0.741349	0.222	1.45003	0.0283472	1.26446	0.065793	1.95593	0.0434238	1.70562	0.0865351	0.872025	0.232306
P00687	Alpha-amylase 1 OS=Mus musculus OX=10090 GN=Amy1 PE=1 SV=2	Amy1	16.2031	16.2233	16.4162	16.5596	16.7196	16.6376	15.0226	15.6898	15.5069	15.46	14.3448	15.2394	1.31193	0.389705	3.08267	0.00917001	2.40518	0.0604092	2.34971	0.0205933	1.83331	0.0368569	0.780228	0.015909
P00688	Pancreatic alpha-amylase OS=Mus musculus OX=10090 GN=Amy2 PE=1 SV=2	Amy2	16.3234	16.2387	16.454	16.6182	16.6452	16.6409	15.4114	15.7223	15.4088	15.2492	15.7027	15.1765	1.1004	0.524341	2.39267	0.00158092	1.94878	0.0178702	2.17436	0.000426952	1.77098	0.00488569	0.81448	0.00941098
P00848	ATP synthase subunit a OS=Mus musculus OX=10090 GN=Mtatp6 PE=1 SV=1	Mtatp6	19.0494	19.0346	18.8991	19.0077	18.9068	18.9532	19.4054	19.2726	19.3072	19.3104	19.0031	19.1917	1.11729	0.208481	0.863038	0.130128	0.886356	0.18302	0.77244	0.00230861	0.79331	0.00636937	1.02702	0.537414
P00860	Ornithine decarboxylase OS=Mus musculus OX=10090 GN=Odc1 PE=1 SV=2	Odc1	15.4713	15.1895	15.2764	NA	13.3044	12.9922	NA	NA	NA	16.4538	16.4549	16.6439			0.0967752	0.0128076	0.433744	0.000474177					4.48198	0.0147265
P00920	Carbonic anhydrase 2 OS=Mus musculus OX=10090 GN=Ca2 PE=1 SV=4	Ca2	18.7866	18.7883	18.7482	18.7076	18.7404	18.6735	18.9332	18.9052	18.9303	18.6138	18.6644	18.6208	1.22258	0.000406577	1.05277	0.043105	1.10296	0.00264694	0.861106	0.00268817	0.902159	0.00130191	1.04768	0.0525212
P01027	Complement C3 OS=Mus musculus OX=10090 GN=C3 PE=1 SV=3	C3	16.7679	16.7756	16.7228	16.856	16.8151	16.8239	16.1578	16.0751	16.1762	16.0751	16.0408	16.0421	1.05974	0.101588	1.71597	1.41959e-06	1.62763	1.28276e-05	1.61923	0.000556511	1.53587	0.000369604	0.948518	0.0237955
P01029	Complement C4-B OS=Mus musculus OX=10090 GN=C4b PE=1 SV=3	C4b	16.6234	16.5422	16.5788	16.408	16.4807	16.4394	15.6378	15.6145	15.8782	15.6896	15.7817	15.7372	0.982144	0.79222	1.6319	4.63209e-05	1.79665	2.08038e-05	1.66157	0.00956491	1.82931	0.00603394	1.10095	0.0119966
P01132	Pro-epidermal growth factor OS=Mus musculus OX=10090 GN=Egf PE=1 SV=2	Egf	14.7347	14.7345	14.7812	14.9185	14.8492	14.9081	15.4549	15.3928	15.4259	15.1398	15.2543	15.106	1.19568	0.0179825	0.826598	0.0130741	0.749199	0.00635839	0.691319	5.78081e-05	0.626586	1.0868e-05	0.906364	0.0077463
P01592	Immunoglobulin J chain OS=Mus musculus OX=10090 GN=Jchain PE=1 SV=4	Jchain	16.1431	16.1316	16.0128	16.1245	16.5199	15.8842	NA	NA	NA	NA	NA	NA											0.945803	0.70997
P01629	Ig kappa chain V-II region 2S1.3 OS=Mus musculus OX=10090 PE=1 SV=1	---	16.6907	16.9669	16.9702	16.169	NA	NA	NA	NA	NA	NA	NA	NA											1.6323
P01630	Ig kappa chain V-II region 7S34.1 OS=Mus musculus OX=10090 PE=1 SV=1	---	NA	15.5902	15.1891	NA	NA	15.701	16.3684	NA	NA	NA	NA	NA							0.629616		0.507401		0.80589
P01631	Ig kappa chain V-II region 26-10 OS=Mus musculus OX=10090 PE=1 SV=1	---	19.0863	19.2761	19.0356	18.4518	18.4177	18.9379	18.1974	17.952	17.9554	16.7625	16.5611	16.3408	2.78981	0.00105081	4.13446	0.000925129	5.97055	0.000210978	1.48199	0.0586546	2.14013	0.000584286	1.44409	0.0703082
P01635	Ig kappa chain V-V region K2 (Fragment) OS=Mus musculus OX=10090 PE=1 SV=1	---	15.651	16.5363	17.1311	15.853	16.9875	17.3074	16	17.0047	15.757	17.3262	17.4373	16.9279	0.508186	0.110346	0.700024	0.366245	0.577934	0.199494	1.37749	0.473659	1.13725	0.763356	0.825591	0.67685
P01636	Ig kappa chain V-V region MOPC 149 OS=Mus musculus OX=10090 PE=1 SV=1	---	17.0149	17.2696	17.1717	16.3481	16.6558	17.2292	16.3496	15.9525	16.8096	15.4858	16.0215	NA	1.53363	0.206424	1.98717	0.0886484	2.63613	0.10036	1.29573	0.355218	1.71889	0.0769723	1.32658	0.251172
P01638	Ig kappa chain V-V region L6 (Fragment) OS=Mus musculus OX=10090 PE=4 SV=1	---	17.1061	16.8484	16.8423	16.5817	16.7117	16.8968	15.5681	15.9853	16.0233	NA	14.7676	14.7944	2.11097	0.0171521	3.86128	0.00183135	4.44209	0.00131702	1.82915	0.0112331	2.10428	0.00619395	1.15042	0.184522
P01639	Ig kappa chain V-V region MOPC 41 OS=Mus musculus OX=10090 GN=Gm5571 PE=1 SV=1	Gm5571	16.1789	16.3754	15.6351	16.5037	16.8101	16.8633	15.9744	15.7693	15.8885	NA	NA	NA							1.80038	0.00651726	1.13741	0.493457	0.63176	0.0767299
P01642	Ig kappa chain V-V region L7 (Fragment) OS=Mus musculus OX=10090 GN=Gm10881 PE=1 SV=1	Gm10881	16.2923	15.8576	16.0177	16.9825	16.592	16.2491	15.9462	15.4742	15.2713	NA	12.798	13.4949	5.34222	0.0395967	11.0149	0.0198378	7.51311	0.0495396	2.06186	0.0232176	1.40637	0.118867	0.682087	0.104063
P01646	Ig kappa chain V-V region HP 123E6 OS=Mus musculus OX=10090 PE=1 SV=1	---	18.2919	18.1375	18.0963	18.0562	17.8744	18.004	17.7379	17.7997	17.2477	13.6492	15.4588	14.8297	7.72333	0.0220861	10.0724	0.00334077	11.5464	0.00271131	1.30415	0.150391	1.49501	0.0672698	1.14635	0.0709694
P01647	Ig kappa chain V-V region HP 124E1 OS=Mus musculus OX=10090 PE=1 SV=1	---	17.6767	17.3743	17.2059	17.2358	17.2379	17.3598	16.8027	16.8618	16.7739	14.5183	14.9512	14.9046	4.05994	0.00356075	5.60419	0.00153985	6.18003	0.000173376	1.38036	0.00144512	1.5222	0.043768	1.10275	0.41607
P01648	Ig kappa chain V-V region HP 91A3 OS=Mus musculus OX=10090 PE=1 SV=1	---	19.7441	19.6286	19.5744	19.268	19.4931	19.2591	18.6829	18.7183	18.6051	16.7431	16.3258	16.7531	4.17411	0.00313631	6.64734	0.00037087	8.23466	0.000769561	1.59251	0.0055854	1.97279	0.000204281	1.23879	0.0350215
P01654	Ig kappa chain V-III region PC 2880/PC 1229 OS=Mus musculus OX=10090 PE=1 SV=1	---	17.8686	17.9558	17.8241	18.1919	18.3183	18.4975	17.6636	17.261	17.4365	NA	13.0782	NA	20.7563		38.2576		27.9468		1.84318	0.00475524	1.34642	0.054628	0.730489	0.022537
P01662	Ig kappa chain V-III region ABPC 22/PC 9245 OS=Mus musculus OX=10090 PE=1 SV=1	---	16.421	16.5699	16.3077	16.5703	16.4221	16.4902	15.8776	15.6924	15.9062	NA	12.951	NA	7.33283		11.6573		11.1722		1.58975	0.00216404	1.52358	0.00407704	0.95838	0.530006
P01665	Ig kappa chain V-III region PC 7043 OS=Mus musculus OX=10090 PE=1 SV=1	---	14.1917	14.182	14.1809	15.1493	15.2019	15.0231	14.8078	14.8102	14.8587	NA	NA	NA							1.23047	0.0220075	0.641421	0.000422012	0.52128	6.01032e-05
P01670	Ig kappa chain V-III region PC 6684 OS=Mus musculus OX=10090 PE=1 SV=1	---	12.6432	12.3005	NA	13.283	12.0957	NA	NA	NA	NA	NA	NA	NA											0.860034	0.777788
P01675	Ig kappa chain V-VI region XRPC 44 OS=Mus musculus OX=10090 PE=1 SV=1	---	16.5959	16.5414	16.2394	16.3627	16.4885	16.4241	14.7979	14.8906	14.8121	14.3478	14.9665	14.7678	1.1015	0.492102	3.31963	0.00884511	3.39842	0.00257315	3.01374	6.95864e-06	3.08526	0.00290253	1.02373	0.794767
P01680	Ig kappa chain V-IV region S107B OS=Mus musculus OX=10090 PE=4 SV=1	---	14.9588	14.098	14.5368	NA	NA	NA	NA	NA	NA	NA	NA	NA
P01728	Ig lambda-2 chain V region OS=Mus musculus OX=10090 PE=3 SV=1	---	14.9575	NA	NA	NA	15.2535	15.3214	NA	NA	14.1675	NA	NA	NA							2.1734		1.7291		0.795571
P01746	Ig heavy chain V region 93G7 OS=Mus musculus OX=10090 PE=2 SV=1	---	19.3549	19.1982	18.917	18.5311	18.9262	18.7774	17.7533	17.5764	17.4697	NA	NA	NA							2.21156	0.00191105	2.94227	0.00111203	1.3304	0.0758439
P01749	Ig heavy chain V region 3 OS=Mus musculus OX=10090 GN=Ighv1-61 PE=1 SV=1	Ighv1-61	15.8671	15.8665	16.0793	17.0843	16.8457	16.8355	NA	NA	15.3795	NA	NA	NA							2.91272		1.47234		0.505486	0.000870708
P01758	Ig heavy chain V region 108A OS=Mus musculus OX=10090 GN=Igh-VJ558 PE=4 SV=1	Igh-VJ558	15.9644	16.3717	16.2871	16.3825	16.4274	16.2387	14.2469	14.1219	14.3011	NA	12.8386	13.0206	2.45159	0.0117438	10.7027	0.00175202	9.70081	0.00022822	4.36561	1.11391e-05	3.95694	0.00116228	0.906388	0.380051
P01786	Ig heavy chain V region MOPC 47A OS=Mus musculus OX=10090 PE=1 SV=1	---	16.7365	16.3348	16.4172	17.1521	17.364	17.1689	16.3902	16.2994	16.5576	NA	NA	13.1741	9.45916		16.6132		10.0013		1.7563	0.00139396	1.05731	0.611844	0.60201	0.0122914
P01796	Ig heavy chain V-III region A4 OS=Mus musculus OX=10090 PE=1 SV=1	---	18.3987	18.3318	18.1464	18.4237	18.4082	18.8422	17.894	NA	17.873	NA	NA	NA							1.59606	0.0409913	1.32757	0.0304227	0.831777	0.195935
P01831	Thy-1 membrane glycoprotein OS=Mus musculus OX=10090 GN=Thy1 PE=1 SV=1	Thy1	18.119	18.105	18.0378	18.6189	18.5859	18.5756	15.2999	15.2069	14.7889	14.8067	14.7927	14.6034	1.28729	0.132736	14.5125	0.000175756	10.2176	7.2992e-05	11.2737	2.45232e-05	7.93733	4.73119e-05	0.704056	0.000371966
P01837	Immunoglobulin kappa constant OS=Mus musculus OX=10090 GN=Igkc PE=1 SV=2	Igkc	17.7972	18.0875	17.8855	17.1935	17.8362	17.6926	17.6032	17.5709	17.7939	14.8092	15.2568	14.7978	6.50436	0.000728723	6.1453	0.000604423	7.82877	0.000315552	0.944798	0.723318	1.20362	0.0756474	1.27394	0.207513
P01843	Ig lambda-1 chain C region OS=Mus musculus OX=10090 PE=1 SV=1	---	17.1574	18.0361	17.6995	17.8186	18.121	18.1332	17.8976	17.8681	17.2918	16.2621	16.2768	15.9994	2.84095	0.00761384	3.59202	0.000194274	2.73499	0.0202551	1.26437	0.225047	0.962703	0.873972	0.761407	0.261152
P01844	Ig lambda-2 chain C region OS=Mus musculus OX=10090 GN=Iglc2 PE=1 SV=1	Iglc2	15.63	15.2633	15.6949	15.7959	15.6705	16.0219	16.0459	15.9465	15.9566	NA	NA	NA							0.899039	0.270891	0.73024	0.0706799	0.812244	0.155751
P01864	Ig gamma-2A chain C region secreted form OS=Mus musculus OX=10090 PE=1 SV=1	---	18.2256	18.2673	18.1327	17.8232	17.8861	17.8035	17.8709	17.7111	17.6786	13.6325	13.8743	14.4823	13.5214	0.0030574	14.3331	0.000111463	18.5345	7.97676e-05	1.06003	0.292489	1.37075	0.00489783	1.29312	0.0027808
P01867	Ig gamma-2B chain C region OS=Mus musculus OX=10090 GN=Igh-3 PE=1 SV=3	Igh-3	16.9027	16.8661	16.8381	16.8438	16.9692	16.8661	16.747	16.7011	16.7111	13.0755	13.0356	13.3216	11.9213	2.45349e-06	13.4429	8.36621e-05	13.2207	0.000354175	1.12764	0.0342775	1.109	0.00399481	0.983473	0.615829
P01868	Ig gamma-1 chain C region secreted form OS=Mus musculus OX=10090 GN=Ighg1 PE=1 SV=1	Ighg1	18.5714	18.5544	18.5704	19.0143	18.9282	19.1032	18.3265	18.2401	18.3899	16.2517	16.2195	16.1292	4.34301	4.08723e-06	7.03767	3.78119e-06	5.15252	3.62582e-07	1.62046	0.000530248	1.18639	0.00489264	0.732134	0.000898673
P01872	Immunoglobulin heavy constant mu OS=Mus musculus OX=10090 GN=Ighm PE=1 SV=2	Ighm	18.8636	18.9673	18.8011	19.0621	19.1026	19.1052	18.8385	18.7285	18.8259	17.166	17.049	17.2343	3.1338	5.06166e-05	3.83769	0.000388165	3.31171	2.04421e-05	1.22461	0.00689365	1.05677	0.259182	0.862942	0.0394816
P01878	Ig alpha chain C region OS=Mus musculus OX=10090 PE=1 SV=1	---	18.8261	18.7732	18.8454	18.1159	18.0099	18.2098	16.1582	16.0455	16.0009	14.6748	14.9067	14.7337	2.45628	0.000238932	10.1272	4.47257e-06	16.4859	9.17707e-05	4.12297	1.50731e-05	6.71174	2.5726e-05	1.62789	0.00296818
P01887	Beta-2-microglobulin OS=Mus musculus OX=10090 GN=B2m PE=1 SV=2	B2m	15.8777	16.4174	16.0996	15.9503	15.6225	16.234	15.8614	NA	15.7268	15.2371	15.6897	15.2396	1.32434	0.101599	1.46085	0.0796307	1.67336	0.0268465	1.10308	0.517832	1.26355	0.154943	1.14547	0.45386
P01898	H-2 class I histocompatibility antigen, Q10 alpha chain OS=Mus musculus OX=10090 GN=H2-Q10 PE=1 SV=3	H2-Q10	17.8915	17.9632	17.9759	18.164	18.1975	18.1184	17.1781	17.1272	17.3337	17.186	17.3658	17.4014	0.929976	0.314718	1.79284	0.00304064	1.54307	0.00533586	1.92783	0.00172146	1.65926	0.0026822	0.860687	0.00364346
P01899	H-2 class I histocompatibility antigen, D-B alpha chain OS=Mus musculus OX=10090 GN=H2-D1 PE=1 SV=2	H2-D1	17.1391	17.1249	17.0972	17.3779	17.3174	17.1763	16.0495	16.1512	16.0899	15.8872	15.9631	15.8523	1.14552	0.0115209	2.62012	0.000208795	2.3287	0.000171191	2.28727	0.000442286	2.03287	0.000156796	0.888776	0.0987873
P01901	H-2 class I histocompatibility antigen, K-B alpha chain OS=Mus musculus OX=10090 GN=H2-K1 PE=1 SV=1	H2-K1	14.4989	15.0258	14.6756	14.7685	15.3497	15.4185	13.2765	13.4221	14.0202	13.2334	13.963	12.8055	1.18014	0.593154	3.59237	0.0149601	2.638	0.0367885	3.04401	0.00655393	2.23533	0.0175966	0.734335	0.164646
P01942	Hemoglobin subunit alpha OS=Mus musculus OX=10090 GN=Hba PE=1 SV=2	Hba	19.4749	19.5104	19.4783	19.3446	19.2987	19.2799	19.7999	19.7732	19.7999	19.6882	19.7383	19.7413	1.04854	0.0386677	0.750083	9.49229e-05	0.849851	0.000733631	0.71536	0.000275011	0.810509	4.49644e-05	1.13301	0.00299447
P02088	Hemoglobin subunit beta-1 OS=Mus musculus OX=10090 GN=Hbb-b1 PE=1 SV=2	Hbb-b1	21.1768	21.1671	21.1219	21.0158	20.9319	20.974	21.4687	21.4255	21.4729	21.2981	21.3892	21.3452	1.08037	0.0313585	0.773645	0.00050827	0.877285	0.00621665	0.716091	0.00023245	0.81202	0.000203054	1.13396	0.00512555
P02104	Hemoglobin subunit epsilon-Y2 OS=Mus musculus OX=10090 GN=Hbb-y PE=1 SV=2	Hbb-y	15.2883	14.4901	14.6765	14.6908	14.571	14.4403	15.0204	15.1024	15.1918	14.8383	14.8516	15.2123	1.09994	0.384164	0.757834	0.0613958	0.9018	0.620117	0.688979	0.00532267	0.819865	0.356376	1.18997	0.409886
P02301	Histone H3.3C OS=Mus musculus OX=10090 GN=H3-5 PE=3 SV=3	H3-5	13.8192	14.0969	13.7028	13.5958	13.627	13.5648	13.6228	13.6762	13.2891	13.3001	13.2297	13.3259	1.18437	0.175914	1.24023	0.00173079	1.50284	0.0313158	1.04717	0.615955	1.26889	0.110928	1.21174	0.079169
P02340	Cellular tumor antigen p53 OS=Mus musculus OX=10090 GN=Tp53 PE=1 SV=4	Tp53	16.1556	15.9081	16.3752	NA	16.6844	16.8543	NA	NA	15.994	16.0269	NA	NA	0.977446		1.67303		1.0863		1.71163		1.11137		0.649301	0.0303508
P02463	Collagen alpha-1(IV) chain OS=Mus musculus OX=10090 GN=Col4a1 PE=1 SV=4	Col4a1	17.5107	17.577	17.6003	17.6139	17.6103	17.6443	16.9267	16.9331	16.9379	16.7703	16.7907	16.6797	1.13737	0.00562094	1.83523	0.000620242	1.76026	6.98747e-05	1.61358	7.76489e-05	1.54766	2.01494e-05	0.959149	0.14185
P02468	Laminin subunit gamma-1 OS=Mus musculus OX=10090 GN=Lamc1 PE=1 SV=2	Lamc1	16.5568	16.5225	16.4527	16.6708	16.6648	16.6983	15.9224	15.8998	15.8925	15.9786	15.9418	15.9472	0.965267	0.0272564	1.64955	1.4047e-06	1.46894	0.00109035	1.7089	7.26246e-07	1.52179	0.00128056	0.89051	0.0227347
P02469	Laminin subunit beta-1 OS=Mus musculus OX=10090 GN=Lamb1 PE=1 SV=3	Lamb1	15.645	15.6798	15.5407	15.8281	15.8895	15.8078	14.6693	14.5974	14.6845	14.8525	14.9541	15.0115	0.818508	0.0106051	1.86928	0.000401596	1.60489	0.00042423	2.28376	5.61174e-06	1.96075	0.000126813	0.85856	0.0170179
P02535	Keratin, type I cytoskeletal 10 OS=Mus musculus OX=10090 GN=Krt10 PE=1 SV=3	Krt10	15.6784	15.818	15.8667	16.1106	16.1427	16.1568	16.9379	16.6766	16.7112	15.65	15.2179	15.5316	2.47731	0.00206438	1.59134	0.00665209	1.24941	0.115049	0.642366	0.0141429	0.50434	0.00103094	0.785129	0.0203305
P02798	Metallothionein-2 OS=Mus musculus OX=10090 GN=Mt2 PE=1 SV=2	Mt2	15.2704	15.4415	15.568	15.2408	15.5537	15.2838	14.4031	14.1097	14.2709	13.5354	13.6937	13.4071	1.64241	0.00380405	3.51626	0.000172079	3.68393	9.64477e-05	2.14091	0.00116002	2.243	0.000649582	1.04768	0.634103
P02802	Metallothionein-1 OS=Mus musculus OX=10090 GN=Mt1 PE=1 SV=1	Mt1	13.2161	12.6393	13.4635	13.6867	13.4636	13.8372	13.1435	13.0598	13.1595	12.6945	12.1988	11.8782	1.81975	0.0226105	2.6487	0.014952	1.80139	0.0673182	1.45553	0.030134	0.98991	0.955452	0.680101	0.13669
P02816	Prolactin-inducible protein homolog OS=Mus musculus OX=10090 GN=Pip PE=2 SV=3	Pip	15.4766	14.9596	15.0551	15.0923	15.5666	NA	14.1593	NA	13.4255	NA	NA	NA							2.90195	0.0899383	2.58717	0.123089	0.891526	0.622832
P03888	NADH-ubiquinone oxidoreductase chain 1 OS=Mus musculus OX=10090 GN=Mtnd1 PE=1 SV=3	Mtnd1	17.0243	16.9734	17.067	17.188	17.1152	17.0528	17.1555	17.0286	17.2137	17.0285	17.1136	17.1422	1.02658	0.594177	1.0167	0.669456	0.950522	0.171811	0.990383	0.846743	0.925915	0.16845	0.934906	0.119265
P03893	NADH-ubiquinone oxidoreductase chain 2 OS=Mus musculus OX=10090 GN=Mtnd2 PE=1 SV=2	Mtnd2	15.3501	14.6386	15.3261	15.5298	15.3694	14.8735	15.2387	15.1697	15.3985	14.584	14.8165	14.1979	1.66578	0.0416881	1.65265	0.0540446	1.48675	0.128803	0.992119	0.960531	0.892526	0.560197	0.899616	0.644452
P03899	NADH-ubiquinone oxidoreductase chain 3 OS=Mus musculus OX=10090 GN=Mtnd3 PE=1 SV=3	Mtnd3	20.2007	20.1678	20.1336	20.4473	20.3571	20.4266	20.294	20.3008	20.3056	20.2145	20.2118	20.1628	1.07455	0.0217944	1.15985	0.00491464	0.980095	0.322549	1.07938	0.0160072	0.912096	0.018251	0.84502	0.00281601
P03903	NADH-ubiquinone oxidoreductase chain 4L OS=Mus musculus OX=10090 GN=Mtnd4l PE=1 SV=2	Mtnd4l	18.8622	18.5262	18.6399	19.0543	18.9469	18.8643	18.3962	18.5672	18.6698	19.0763	19.0192	18.9486	0.721814	0.01497	0.959562	0.426187	0.790806	0.0612078	1.32938	0.0170808	1.09558	0.360452	0.824132	0.0864769
P03911	NADH-ubiquinone oxidoreductase chain 4 OS=Mus musculus OX=10090 GN=Mtnd4 PE=1 SV=1	Mtnd4	17.3593	17.3485	17.439	17.1017	17.1526	17.0267	17.5203	17.7276	17.6381	17.1711	17.2765	17.3746	1.2786	0.0134798	0.88246	0.0714256	1.07789	0.199502	0.690178	0.00333108	0.843022	0.0369916	1.22146	0.00410284
P03921	NADH-ubiquinone oxidoreductase chain 5 OS=Mus musculus OX=10090 GN=Mtnd5 PE=1 SV=3	Mtnd5	15.9932	15.7958	15.7537	15.8003	15.9572	15.7277	15.9038	15.9409	15.807	15.8636	15.841	15.8246	1.02873	0.415986	0.989899	0.849925	1.0031	0.955165	0.962257	0.527576	0.975091	0.693135	1.01334	0.858043
P03930	ATP synthase protein 8 OS=Mus musculus OX=10090 GN=Mtatp8 PE=1 SV=1	Mtatp8	17.4188	17.4334	17.4281	16.8905	16.9548	17.3232	18.231	17.8493	17.9532	18.1159	18.2316	18.0663	0.915892	0.389007	0.472458	0.00862337	0.610822	0.00013259	0.515844	0.00610906	0.666915	0.00685578	1.29286	0.0514905
P03953	Complement factor D OS=Mus musculus OX=10090 GN=Cfd PE=1 SV=1	Cfd	17.3229	17.3172	17.2191	17.4866	17.5111	17.5054	15.7723	16.0261	16.1103	15.978	15.8214	15.8849	1.05323	0.553193	3.04466	0.000605117	2.6237	3.1812e-05	2.89079	0.000113992	2.49111	0.00298886	0.86174	0.0197404
P03958	Adenosine deaminase OS=Mus musculus OX=10090 GN=Ada PE=1 SV=3	Ada	15.6123	15.7162	15.4986	15.7621	15.8898	15.7394	15.3611	15.2333	15.5548	15.4721	15.4107	15.5371	0.939383	0.444052	1.25162	0.00647392	1.09864	0.152571	1.33238	0.0297446	1.16953	0.125277	0.877775	0.0796179
P03975	IgE-binding protein OS=Mus musculus OX=10090 GN=Iap PE=2 SV=1	Iap	16.4995	16.5095	16.5763	16.3464	16.3558	16.2697	16.1176	16.0524	16.245	15.5642	15.5142	15.4129	1.55969	0.00111868	1.77382	0.000306939	2.04394	0.000217829	1.13729	0.0627891	1.31048	0.0107336	1.15228	0.00515061
P03976	Ig kappa chain V-II region 17S29.1 OS=Mus musculus OX=10090 PE=1 SV=1	---	18.4893	18.6082	18.3795	19.6435	19.6347	19.7659	17.8356	17.8657	17.7779	16.1903	16.0704	NA	3.24012	0.00796837	11.7207	0.0004283	5.14068	0.000180444	3.61736	1.86676e-05	1.58657	0.00451417	0.438599	0.000302645
P03987	Ig gamma-3 chain C region OS=Mus musculus OX=10090 PE=1 SV=2	---	17.9004	18.0423	17.8898	16.9697	16.8847	17.3108	17.0533	16.9533	16.9899	15.0503	15.0022	15.0232	3.92751	1.49439e-05	4.08361	0.000101103	7.56309	0.000105461	1.03974	0.711106	1.92567	0.000298702	1.85206	0.0123321
P04104	Keratin, type II cytoskeletal 1 OS=Mus musculus OX=10090 GN=Krt1 PE=1 SV=4	Krt1	20.033	20.0125	19.8676	20.3172	20.3022	20.2721	20.9239	20.8125	20.8752	19.9158	20.0264	19.962	1.86931	3.80576e-05	1.25628	0.00398149	1.00209	0.963592	0.672052	0.000949596	0.536072	0.000377639	0.797664	0.0193313
P04117	Fatty acid-binding protein, adipocyte OS=Mus musculus OX=10090 GN=Fabp4 PE=1 SV=3	Fabp4	17.5809	17.5229	17.4262	16.0421	16.0849	16.2076	16.3044	16.371	16.3929	16.2154	16.302	16.1909	1.08675	0.0521043	0.917284	0.11579	2.41813	4.18975e-05	0.844065	0.0215593	2.22512	0.000121536	2.63619	3.34805e-05
P04184	Thymidine kinase, cytosolic OS=Mus musculus OX=10090 GN=Tk1 PE=1 SV=3	Tk1	NA	13.7975	14.1991	NA	13.9565	NA	NA	NA	NA	NA	NA	NA											1.02937
P04186	Complement factor B OS=Mus musculus OX=10090 GN=Cfb PE=1 SV=2	Cfb	16.435	16.3619	16.35	16.4439	16.4475	16.4033	15.5163	15.5844	15.5271	15.8353	15.8573	15.8334	0.812585	0.00212231	1.50479	3.60163e-05	1.4543	0.00122777	1.85186	1.4259e-05	1.78972	2.39324e-05	0.966448	0.198856
P04202	Transforming growth factor beta-1 proprotein OS=Mus musculus OX=10090 GN=Tgfb1 PE=1 SV=1	Tgfb1	14.6143	14.3828	14.7439	15.0149	14.9695	14.9665	NA	NA	NA	NA	NA	NA											0.756132	0.0194792
P04223	H-2 class I histocompatibility antigen, K-K alpha chain OS=Mus musculus OX=10090 GN=H2-K1 PE=1 SV=1	H2-K1	17.507	17.519	17.5189	17.7473	17.6815	17.7052	16.5892	16.4384	16.5749	16.1824	16.2987	16.2981	1.20953	0.0124488	2.73511	6.92922e-05	2.38697	5.49896e-06	2.26131	0.000434374	1.97348	3.44947e-05	0.872715	0.00744379
P04230	H-2 class II histocompatibility antigen, E-B beta chain OS=Mus musculus OX=10090 GN=H2-Eb1 PE=1 SV=1	H2-Eb1	16.0634	15.8984	16.0091	16.2913	16.4449	16.5226	14.7745	13.5217	14.1439	13.1017	15.4445	NA	0.916105	0.93242	4.42751	0.0919961	3.28791	0.144615	4.83297	0.021331	3.58901	0.007218	0.74261	0.00884961
P04247	Myoglobin OS=Mus musculus OX=10090 GN=Mb PE=1 SV=3	Mb	14.2016	14.5897	14.3891	12.8306	NA	NA	14.0058	13.6917	14.382	14.2232	14.1226	14.3543	0.866409	0.412678	0.378192		1.11736	0.301126	0.436505		1.28965	0.202881	2.95448
P04370	Myelin basic protein OS=Mus musculus OX=10090 GN=Mbp PE=1 SV=2	Mbp	NA	NA	14.3038	15.4151	15.2931	15.2408	NA	NA	NA	NA	13.8756	NA			2.71469		1.34556						0.49566
P04441	H-2 class II histocompatibility antigen gamma chain OS=Mus musculus OX=10090 GN=Cd74 PE=1 SV=3	Cd74	17.9515	17.8967	17.9062	18.3199	18.3106	18.2074	15.8515	16.043	16.0452	15.6526	15.6941	15.8963	1.17465	0.0803644	5.78238	0.000108567	4.50176	0.00073977	4.92263	4.9731e-05	3.83242	0.000559828	0.778531	0.00352554
P04627	Serine/threonine-protein kinase A-Raf OS=Mus musculus OX=10090 GN=Araf PE=1 SV=2	Araf	16.4603	16.6597	16.5671	16.7123	16.6601	16.6737	16.4027	16.4086	16.4234	16.4876	16.4537	16.4829	0.957158	0.0120278	1.15454	0.000759811	1.06265	0.265543	1.20622	0.00111208	1.11022	0.059829	0.920411	0.166359
P04919	Band 3 anion transport protein OS=Mus musculus OX=10090 GN=Slc4a1 PE=1 SV=1	Slc4a1	15.1825	15.0672	15.1164	14.9789	14.9554	14.853	15.4656	15.4354	15.5363	15.2897	15.4287	15.2877	1.10476	0.0711068	0.754557	0.00290799	0.862537	0.0244548	0.683003	0.000492626	0.780744	0.00141736	1.14311	0.0202355
P04925	Major prion protein OS=Mus musculus OX=10090 GN=Prnp PE=1 SV=2	Prnp	15.6326	15.8002	15.6133	15.6124	15.3051	15.2673	15.2988	15.6323	15.3476	14.5994	14.7245	14.9823	1.57733	0.0129603	1.54348	0.0163208	1.8834	0.00541231	0.978542	0.845806	1.19404	0.117143	1.22023	0.101672
P04939	Major urinary protein 3 OS=Mus musculus OX=10090 GN=Mup3 PE=1 SV=1	Mup3	16.8946	17.0014	16.9906	17.0893	16.9564	17.103	14.1748	14.3983	14.3791	14.9876	14.9601	14.8832	0.647869	0.00559741	4.3047	1.13414e-05	4.05175	1.75645e-06	6.6444	2.19078e-05	6.25397	8.54262e-05	0.941239	0.211609
P04945	Ig kappa chain V-VI region NQ2-6.1 OS=Mus musculus OX=10090 PE=2 SV=1	---	18.5585	18.3336	18.488	19.1169	19.2081	19.1942	18.8604	18.8205	18.8116	16.167	16.151	15.9042	6.75883	0.000692114	8.56828	0.000241675	5.22697	3.89031e-05	1.26772	0.00166047	0.773355	0.0258604	0.610038	0.00337675
P05063	Fructose-bisphosphate aldolase C OS=Mus musculus OX=10090 GN=Aldoc PE=1 SV=4	Aldoc	15.4948	15.6449	15.5284	15.5061	15.6166	15.3223	15.5825	15.6037	16.0096	15.1107	14.9015	15.0964	1.6197	0.0220765	1.36172	0.0168435	1.43377	0.00476809	0.840723	0.213995	0.885209	0.333228	1.05291	0.498875
P05064	Fructose-bisphosphate aldolase A OS=Mus musculus OX=10090 GN=Aldoa PE=1 SV=2	Aldoa	18.6631	18.6997	18.6569	18.683	18.6345	18.6472	18.5922	18.617	18.6251	18.5062	18.5903	18.5103	1.05395	0.0960735	1.08618	0.030227	1.10011	0.0217811	1.03058	0.0771349	1.0438	0.0236317	1.01283	0.404324
P05132	cAMP-dependent protein kinase catalytic subunit alpha OS=Mus musculus OX=10090 GN=Prkaca PE=1 SV=3	Prkaca	13.9227	NA	12.3051	13.6556	11.9384	11.854	NA	NA	NA	NA	NA	NA											1.54889	0.590881
P05201	Aspartate aminotransferase, cytoplasmic OS=Mus musculus OX=10090 GN=Got1 PE=1 SV=3	Got1	17.6239	17.7081	17.7107	17.68	17.6676	17.6787	18.0984	18.0797	18.147	17.8672	17.9615	17.8375	1.16446	0.0132414	0.862584	0.00475114	0.865848	0.0133595	0.740757	0.00154743	0.74356	0.000464298	1.00378	0.859031
P05202	Aspartate aminotransferase, mitochondrial OS=Mus musculus OX=10090 GN=Got2 PE=1 SV=1	Got2	17.4809	17.4416	17.3956	17.3816	17.3273	17.3433	17.8013	17.7731	17.7514	17.6526	17.6976	17.6757	1.07171	0.00699558	0.798517	0.000129359	0.849122	0.0033337	0.745085	4.35419e-05	0.792303	0.000928595	1.06337	0.0479755
P05366	Serum amyloid A-1 protein OS=Mus musculus OX=10090 GN=Saa1 PE=1 SV=2	Saa1	17.5627	17.4313	17.1954	16.2088	NA	NA	NA	NA	NA	17.504	17.6019	17.6163			0.388165		0.884195	0.235114					2.27789
P05480	Neuronal proto-oncogene tyrosine-protein kinase Src OS=Mus musculus OX=10090 GN=Src PE=1 SV=4	Src	16.6546	16.5852	16.7777	16.8071	16.8686	16.8176	16.4079	16.2858	16.3971	16.2871	16.2258	16.2896	1.06888	0.116488	1.47792	3.96681e-05	1.3241	0.0110396	1.38268	0.00199199	1.23878	0.0139894	0.895924	0.0940322
P05533	Lymphocyte antigen 6A-2/6E-1 OS=Mus musculus OX=10090 GN=Ly6a PE=1 SV=1	Ly6a	15.8894	15.825	15.8895	16.1844	15.7982	15.6014	14.9865	14.5659	15.0424	15.3607	15.567	15.4883	0.65651	0.0416066	1.30976	0.139752	1.3158	0.0140783	1.99503	0.0123954	2.00423	0.0027267	1.00461	0.971187
P05555	Integrin alpha-M OS=Mus musculus OX=10090 GN=Itgam PE=1 SV=2	Itgam	15.5908	15.6809	15.6305	16.0635	16.102	16.165	12.8871	NA	13.6407	12.9063	13.0228	13.1283	1.18489	0.632548	8.52086	4.48148e-05	6.12576	0.000109179	7.19124	0.00210221	5.16988	0.00356436	0.718913	0.000295376
P05622	Platelet-derived growth factor receptor beta OS=Mus musculus OX=10090 GN=Pdgfrb PE=1 SV=2	Pdgfrb	16.2049	16.3301	16.2266	16.6727	16.7966	16.6524	14.7564	14.5405	14.7961	15.1203	15.0511	15.1578	0.751533	0.0232738	3.02615	2.28422e-05	2.21012	2.98633e-05	4.02663	0.000143348	2.94082	0.000489534	0.730341	0.00172922
P05627	Transcription factor AP-1 OS=Mus musculus OX=10090 GN=Jun PE=1 SV=3	Jun	14.7687	NA	14.7902	14.6992	14.3546	14.9859	NA	NA	NA	NA	NA	NA											1.07143	0.640376
P05784	Keratin, type I cytoskeletal 18 OS=Mus musculus OX=10090 GN=Krt18 PE=1 SV=5	Krt18	16.3693	16.3055	16.246	16.605	16.6674	16.5984	15.4637	15.4298	15.4873	15.3737	15.3694	15.2817	1.08571	0.0381163	2.43175	9.63068e-06	1.95249	3.98929e-05	2.23978	3.89561e-06	1.79835	0.000311586	0.802914	0.00329485
P05977	Myosin light chain 1/3, skeletal muscle isoform OS=Mus musculus OX=10090 GN=Myl1 PE=1 SV=2	Myl1	14.0136	14.56	14.7284	NA	NA	NA	NA	NA	NA	13.4192	13.0053	NA					2.33233	0.0314618
P06151	L-lactate dehydrogenase A chain OS=Mus musculus OX=10090 GN=Ldha PE=1 SV=3	Ldha	17.7871	17.8162	17.7563	17.6208	17.5848	17.5887	17.6845	17.6811	17.7174	17.7627	17.7574	17.7201	0.964345	0.042758	0.902103	0.00120488	1.02799	0.147455	0.935457	0.00405294	1.06599	0.0154556	1.13954	0.00155171
P06240	Proto-oncogene tyrosine-protein kinase LCK OS=Mus musculus OX=10090 GN=Lck PE=1 SV=4	Lck	NA	13.6879	NA	13.2483	13.5247	13.7463	NA	NA	13.2966	NA	NA	NA							1.15654		1.31159		1.13407
P06281	Renin-1 OS=Mus musculus OX=10090 GN=Ren1 PE=1 SV=1	Ren1	18.0163	17.9785	18.0102	17.853	17.7901	17.6996	18.5634	18.5906	18.62	18.0124	18.0805	17.9958	1.47611	0.00016915	0.841691	0.0144206	0.98087	0.404357	0.570208	0.00111215	0.664495	1.92915e-05	1.16536	0.0314853
P06330	Ig heavy chain V region AC38 205.12 OS=Mus musculus OX=10090 PE=1 SV=1	---	17.1386	17.2085	17.2101	17.2659	17.1854	17.3221	16.7059	16.6295	16.7165	14.6055	14.8918	14.7649	3.81025	0.000727034	5.6713	0.000147486	5.39501	0.000534557	1.48843	0.000545649	1.41592	0.000179021	0.951282	0.20935
P06339	H-2 class I histocompatibility antigen, D-37 alpha chain OS=Mus musculus OX=10090 GN=H2-T23 PE=1 SV=1	H2-T23	14.4053	NA	13.787	13.1767	NA	14.3022	13.4961	NA	NA	NA	NA	NA							1.18373		1.5157		1.28045	0.647974
P06537	Glucocorticoid receptor OS=Mus musculus OX=10090 GN=Nr3c1 PE=1 SV=1	Nr3c1	15.3934	15.5013	15.7502	15.8019	16.0376	15.6957	14.7833	14.9584	14.8083	15.0286	14.7599	14.9127	0.965687	0.627405	1.92469	0.00226178	1.5669	0.00970457	1.99308	0.0029266	1.62258	0.00986496	0.814108	0.112386
P06683	Complement component C9 OS=Mus musculus OX=10090 GN=C9 PE=1 SV=2	C9	16.75	16.662	16.6366	16.5328	16.4483	16.3819	13.5863	14.4018	13.803	15.9457	15.98	15.7957	0.254069	0.0115788	1.46127	0.00200577	1.7121	0.0008436	5.75148	0.00767375	6.73873	0.000364851	1.17165	0.0164166
P06684	Complement C5 OS=Mus musculus OX=10090 GN=C5 PE=1 SV=2	C5	17.0897	16.9091	16.9167	16.7812	16.8722	16.8703	15.699	15.505	15.9152	16.3471	16.212	16.2969	0.66946	0.02939	1.47006	0.000518971	1.60942	0.00121227	2.19589	0.00765406	2.40405	0.00265699	1.0948	0.143702
P06728	Apolipoprotein A-IV OS=Mus musculus OX=10090 GN=Apoa4 PE=1 SV=3	Apoa4	16.6245	16.5661	16.5402	16.7392	16.6009	16.8424	15.9801	15.8449	16.0056	16.143	16.148	16.0457	0.889631	0.0563376	1.53183	0.00492661	1.38003	0.000549418	1.72187	0.00126935	1.55124	0.00160026	0.900904	0.153812
P06745	Glucose-6-phosphate isomerase OS=Mus musculus OX=10090 GN=Gpi PE=1 SV=4	Gpi	18.5747	18.5453	18.5469	18.5206	18.493	18.5081	18.5704	18.5105	18.5769	18.4243	18.4702	18.3994	1.08773	0.014871	1.05405	0.052508	1.09001	0.0143043	0.969034	0.153637	1.0021	0.905087	1.03412	0.0188408
P06795	ATP-dependent translocase ABCB1 OS=Mus musculus OX=10090 GN=Abcb1b PE=1 SV=1	Abcb1b	14.3456	14.3234	14.2562	14.698	14.5756	14.4765	15.6821	15.5774	15.8013	14.2185	NA	14.5095	2.50174	0.0364514	1.16422	0.347381	0.962161	0.767776	0.465365	0.000265512	0.384596	0.000573689	0.82644	0.0352191
P06797	Cathepsin L1 OS=Mus musculus OX=10090 GN=Ctsl PE=1 SV=2	Ctsl	17.1627	17.2901	17.2282	17.3946	17.4382	17.52	16.435	16.5656	16.533	16.3976	16.4877	16.4421	1.04879	0.228419	2.01179	5.3841e-05	1.72254	0.000132059	1.9182	6.49202e-05	1.6424	0.000189059	0.856222	0.0125871
P06800	Receptor-type tyrosine-protein phosphatase C OS=Mus musculus OX=10090 GN=Ptprc PE=1 SV=4	Ptprc	16.3988	16.3582	16.3415	16.7178	16.6931	16.7397	13.7615	13.7669	14.0489	13.9504	14.1346	13.9299	0.903849	0.282014	6.55185	0.000358433	5.13806	0.000372215	7.24883	7.53957e-06	5.68464	0.00105883	0.784216	0.000121521
P06801	NADP-dependent malic enzyme OS=Mus musculus OX=10090 GN=Me1 PE=1 SV=2	Me1	18.5367	18.489	18.4498	18.0501	18.089	17.9957	17.6489	17.6052	17.6326	19.0002	18.9713	18.9604	0.392723	1.7726e-07	0.523994	0.000134583	0.714243	0.000548853	1.33426	0.00105313	1.8187	8.41115e-05	1.36307	0.000275494
P06802	Ectonucleotide pyrophosphatase/phosphodiesterase family member 1 OS=Mus musculus OX=10090 GN=Enpp1 PE=1 SV=4	Enpp1	15.9884	15.9992	15.9286	16.3683	16.3765	16.4069	15.4575	15.4167	15.5382	15.0638	15.1173	15.2055	1.26748	0.00355462	2.38677	0.000494465	1.79403	0.000340242	1.88308	0.000585885	1.41544	0.000761749	0.751659	0.000428606
P06869	Urokinase-type plasminogen activator OS=Mus musculus OX=10090 GN=Plau PE=1 SV=1	Plau	15.746	15.6993	15.8779	16.4623	16.3058	16.2896	15.3309	15.3533	15.1464	14.9939	15.1471	15.2532	1.1061	0.220002	2.33137	0.000329163	1.56162	0.00324473	2.10774	0.000273766	1.41182	0.00472102	0.669829	0.0016693
P06909	Complement factor H OS=Mus musculus OX=10090 GN=Cfh PE=1 SV=2	Cfh	16.8037	16.7612	16.6999	16.951	17.0098	16.9334	15.5504	15.553	15.572	15.7199	15.6683	15.5494	0.941206	0.16125	2.49463	0.000256773	2.15705	0.000190863	2.65047	9.22346e-05	2.29179	0.000364594	0.864676	0.00633936
P07091	Protein S100-A4 OS=Mus musculus OX=10090 GN=S100a4 PE=1 SV=1	S100a4	15.231	15.2188	15.0682	15.9166	16.0471	15.6434	12.7953	12.3232	12.7225	13.6007	13.6263	13.5416	0.508434	0.0194451	4.85507	0.00189842	2.99621	0.00014782	9.54906	8.92071e-05	5.89302	0.0013009	0.617131	0.0158721
P07214	SPARC OS=Mus musculus OX=10090 GN=Sparc PE=1 SV=1	Sparc	17.2668	17.2822	17.2125	17.4766	17.4644	17.5952	15.2635	15.3379	15.1304	15.523	15.456	15.3177	0.877636	0.092814	4.22759	2.58788e-05	3.53478	0.000347248	4.81702	1.95956e-05	4.02762	0.000277324	0.836122	0.0120637
P07309	Transthyretin OS=Mus musculus OX=10090 GN=Ttr PE=1 SV=1	Ttr	17.9799	17.9607	17.8736	18.0686	18.0707	18.0603	16.9141	16.9183	17.1095	17.3988	17.4669	17.3851	0.739025	0.0121813	1.56874	1.41055e-05	1.43506	0.000325698	2.12272	7.31442e-05	1.94183	0.000984731	0.914785	0.0174112
P07310	Creatine kinase M-type OS=Mus musculus OX=10090 GN=Ckm PE=1 SV=1	Ckm	16.7452	16.7155	16.6444	14.7175	15.0776	14.8941	NA	13.9999	13.319	15.8013	15.7995	15.7713	0.228262	0.00355344	0.537998	0.00102021	1.88035	0.000392411	2.35694	0.145997	8.23771	0.00129137	3.49509	0.00177964
P07356	Annexin A2 OS=Mus musculus OX=10090 GN=Anxa2 PE=1 SV=2	Anxa2	17.8591	17.8062	17.7902	18.0063	17.9724	18.0241	16.9334	16.8397	16.8756	16.7458	16.7496	16.6955	1.11157	0.0136392	2.41264	8.14525e-07	2.12603	3.166e-06	2.17047	3.42746e-05	1.91263	1.94918e-05	0.881205	0.00291708
P07361	Alpha-1-acid glycoprotein 2 OS=Mus musculus OX=10090 GN=Orm2 PE=1 SV=1	Orm2	15.7911	16.1951	15.7331	15.2496	15.4008	15.3715	14.1999	14.2156	14.3033	14.634	14.7888	14.6646	0.728897	0.00224063	1.56355	0.000623503	2.31437	0.00871647	2.14509	9.38231e-05	3.17517	0.00559746	1.4802	0.0491624
P07607	Thymidylate synthase OS=Mus musculus OX=10090 GN=Tyms PE=1 SV=1	Tyms	14.4311	14.7401	NA	14.2055	14.1395	14.3123	14.6411	14.5406	14.3707	15.0146	NA	14.6505	0.803811	0.303526	0.653631	0.162688	0.842692	0.412188	0.813165	0.0419023	1.04837	0.742021	1.28925	0.228607
P07724	Serum albumin OS=Mus musculus OX=10090 GN=Alb PE=1 SV=3	Alb	19.6346	19.6309	19.5684	19.7794	19.7536	19.7305	19.3502	19.3545	19.3639	19.3125	19.3596	19.2872	1.02558	0.225268	1.3517	0.000176563	1.22394	0.000643792	1.31799	0.000582634	1.19341	0.00562459	0.905481	0.00772673
P07742	Ribonucleoside-diphosphate reductase large subunit OS=Mus musculus OX=10090 GN=Rrm1 PE=1 SV=2	Rrm1	16.0753	16.0275	15.965	16.2495	16.0594	16.0924	15.639	15.775	15.8971	15.2633	15.2765	15.3863	1.37715	0.0117133	1.77163	0.000644695	1.64021	0.000182745	1.28645	0.0205403	1.19102	0.0605325	0.925818	0.191857
P07743	BPI fold-containing family A member 2 OS=Mus musculus OX=10090 GN=Bpifa2 PE=1 SV=1	Bpifa2	15.7757	15.9956	15.2372	16.4978	16.6318	16.1197	15.6805	15.581	16.0275	NA	15.5956	16.0026	0.975261	0.896667	1.53399	0.129478	0.914045	0.699714	1.5729	0.0337808	0.937232	0.743634	0.595863	0.0595874
P07759	Serine protease inhibitor A3K OS=Mus musculus OX=10090 GN=Serpina3k PE=1 SV=2	Serpina3k	20.4084	20.4128	20.4225	20.1847	20.2406	20.1871	18.7997	18.7219	18.4903	19.8238	19.8944	19.7637	0.448547	0.00247308	1.29851	0.00338962	1.50243	0.00010226	2.89492	0.00273976	3.34955	4.76878e-05	1.15704	0.00544753
P07901	Heat shock protein HSP 90-alpha OS=Mus musculus OX=10090 GN=Hsp90aa1 PE=1 SV=4	Hsp90aa1	17.941	17.9891	17.9484	17.8238	17.8381	17.8321	17.8319	17.7285	17.8032	18.0362	18.1058	18.0394	0.827837	0.00280708	0.85313	0.008018	0.932412	0.0265353	1.03055	0.235017	1.12632	0.0166705	1.09293	0.00923801
P07903	DNA excision repair protein ERCC-1 OS=Mus musculus OX=10090 GN=Ercc1 PE=2 SV=2	Ercc1	13.4757	NA	13.5901	13.7944	14.294	13.7595	13.1978	12.3566	13.1426	NA	NA	NA							2.07092	0.0394505	1.55174	0.139728	0.749299	0.127673
P08003	Protein disulfide-isomerase A4 OS=Mus musculus OX=10090 GN=Pdia4 PE=1 SV=3	Pdia4	16.8068	16.783	16.7905	16.7291	16.8144	16.796	16.4368	16.4033	16.4227	16.5158	16.5261	16.4807	0.941713	0.00899708	1.20773	0.00249244	1.21915	0.000360548	1.28248	0.00214149	1.29461	1.48108e-05	1.00946	0.65748
P08030	Adenine phosphoribosyltransferase OS=Mus musculus OX=10090 GN=Aprt PE=1 SV=2	Aprt	16.8975	16.9981	16.8504	17.1491	17.2345	17.058	16.0096	15.9169	15.93	16.5804	16.5923	16.4036	0.672106	0.00410888	1.53877	0.00163634	1.31033	0.00851839	2.28947	0.000180903	1.94958	0.000136002	0.851544	0.0268824
P08032	Spectrin alpha chain, erythrocytic 1 OS=Mus musculus OX=10090 GN=Spta1 PE=1 SV=3	Spta1	15.4618	15.4235	15.4129	15.3316	15.206	15.1926	15.711	15.7117	15.667	15.7081	15.7413	15.6669	0.993849	0.752489	0.72594	0.00295932	0.827759	0.000865689	0.730433	0.00522367	0.832882	0.000229321	1.14026	0.0394329
P08071	Lactotransferrin OS=Mus musculus OX=10090 GN=Ltf PE=1 SV=4	Ltf	15.6429	15.6201	15.7953	16.0913	16.0828	16.0271	12.9226	12.5604	12.6529	14.3244	14.2478	14.2533	0.338406	0.00336674	3.46274	9.44377e-07	2.65911	0.000285687	10.2325	0.000744186	7.85775	0.000164403	0.767921	0.0122388
P08074	Carbonyl reductase [NADPH] 2 OS=Mus musculus OX=10090 GN=Cbr2 PE=1 SV=1	Cbr2	16.8067	16.7807	16.7536	15.8424	16.3063	16.5983	14.7539	15.3227	15.5566	15.5579	15.8745	15.0504	0.821763	0.449558	1.68733	0.081831	2.43864	0.00589534	2.0533	0.0332151	2.96757	0.00277683	1.44527	0.0736785
P08101	Low affinity immunoglobulin gamma Fc region receptor II OS=Mus musculus OX=10090 GN=Fcgr2 PE=1 SV=2	Fcgr2	16.5745	16.5124	16.6076	16.886	16.949	17.1379	14.8497	15.3249	15.2571	14.8812	14.318	14.8013	1.39197	0.108837	5.00778	0.00191703	3.72706	0.000439377	3.59763	0.00163338	2.67755	0.0088752	0.744254	0.0199754
P08103	Tyrosine-protein kinase HCK OS=Mus musculus OX=10090 GN=Hck PE=1 SV=4	Hck	16.1533	16.0047	15.9515	16.5399	16.4545	16.6514	13.2528	NA	NA	13.9949	NA	NA	0.597871		5.87139		4.11696		9.8205		6.88604		0.70119	0.00355038
P08113	Endoplasmin OS=Mus musculus OX=10090 GN=Hsp90b1 PE=1 SV=2	Hsp90b1	16.8521	16.8196	16.8001	16.825	16.8206	16.8443	16.31	16.3489	16.3556	16.4372	16.4948	16.5188	0.904104	0.0115702	1.27136	0.00265455	1.26604	0.000725839	1.40621	7.9172e-05	1.40033	2.06347e-05	0.995818	0.744235
P08121	Collagen alpha-1(III) chain OS=Mus musculus OX=10090 GN=Col3a1 PE=1 SV=4	Col3a1	16.1607	16.4857	16.1869	15.7643	16.1554	16.2499	16.2314	15.9033	16.0126	15.8532	15.1078	NA	1.48307	0.357488	1.49071	0.342161	1.73778	0.259906	1.00515	0.968952	1.17174	0.183062	1.16574	0.29708
P08122	Collagen alpha-2(IV) chain OS=Mus musculus OX=10090 GN=Col4a2 PE=1 SV=4	Col4a2	16.5374	16.677	16.6869	17.0325	16.8023	16.632	15.5092	15.7426	15.8996	15.6096	15.2189	15.7515	1.14115	0.390508	2.45477	0.00377188	2.15414	0.0139794	2.15113	0.00243349	1.88769	0.00713724	0.877536	0.24135
P08207	Protein S100-A10 OS=Mus musculus OX=10090 GN=S100a10 PE=1 SV=2	S100a10	16.8133	16.8594	16.7479	17.0402	16.7871	16.8279	16.1782	16.0908	16.0852	15.8295	15.8676	15.8169	1.21424	0.00383943	2.06636	0.00433479	1.95733	0.00015965	1.70178	0.00498081	1.61198	0.000102297	0.947233	0.432509
P08226	Apolipoprotein E OS=Mus musculus OX=10090 GN=Apoe PE=1 SV=2	Apoe	16.7742	17.2147	16.9027	17.1427	17.1693	17.1232	16.3463	16.2909	16.3902	16.263	16.2478	16.3081	1.04934	0.122967	1.83031	6.12489e-06	1.61427	0.00637672	1.74425	0.0002017	1.53838	0.036361	0.881969	0.240257
P08228	Superoxide dismutase [Cu-Zn] OS=Mus musculus OX=10090 GN=Sod1 PE=1 SV=2	Sod1	18.2207	18.1719	18.1768	18.0065	17.9874	17.9402	18.1957	18.1805	18.2051	18.3799	18.4335	18.3694	0.870242	0.00496064	0.749359	0.000118845	0.867851	0.00159146	0.861093	0.00402394	0.997253	0.832261	1.15812	0.00135824
P08249	Malate dehydrogenase, mitochondrial OS=Mus musculus OX=10090 GN=Mdh2 PE=1 SV=3	Mdh2	19.3997	19.4085	19.3489	19.2438	19.2509	19.2765	19.7026	19.6364	19.6653	19.575	19.6206	19.5297	1.06659	0.0509645	0.80219	0.00296112	0.876973	0.00575287	0.752105	0.000312903	0.822219	0.000452153	1.09322	0.00833815
P08508	Low affinity immunoglobulin gamma Fc region receptor III OS=Mus musculus OX=10090 GN=Fcgr3 PE=1 SV=1	Fcgr3	18.9928	19.206	19.2561	19.3319	19.5976	19.3343	NA	NA	NA	NA	NA	NA											0.82952	0.0875833
P08556	GTPase NRas OS=Mus musculus OX=10090 GN=Nras PE=1 SV=1	Nras	17.5046	17.2606	17.3062	17.5702	17.5572	17.5984	17.3117	17.3571	17.4936	17.2462	17.2096	17.2941	1.1	0.112605	1.2529	0.00141841	1.07712	0.28654	1.13901	0.0689254	0.979202	0.761503	0.859697	0.096862
P08607	C4b-binding protein OS=Mus musculus OX=10090 GN=C4bpa PE=1 SV=3	C4bpa	16.1482	16.0793	16.1158	16.4149	16.0172	16.3526	15.2377	15.2644	15.2836	15.6829	15.7515	15.4897	0.768716	0.0368843	1.53702	0.0188036	1.388	0.0209987	1.99947	0.00129445	1.80561	1.34543e-05	0.903047	0.355463
P08752	Guanine nucleotide-binding protein G(i) subunit alpha-2 OS=Mus musculus OX=10090 GN=Gnai2 PE=1 SV=5	Gnai2	17.5838	17.5527	17.4638	17.7778	17.7099	17.7175	17.0483	16.9192	16.9628	17.0304	17.0709	17.0362	0.953286	0.203196	1.61243	5.85322e-05	1.40213	0.00247071	1.69144	0.000300837	1.47084	0.000446038	0.869579	0.0140044
P08775	DNA-directed RNA polymerase II subunit RPB1 OS=Mus musculus OX=10090 GN=Polr2a PE=1 SV=3	Polr2a	15.3465	15.5419	15.5202	15.7212	15.8175	15.6468	15.2109	14.825	14.9943	14.8688	14.8347	15.0544	1.06496	0.533448	1.75229	0.0010226	1.46436	0.00406787	1.6454	0.0124074	1.37503	0.0344927	0.835682	0.0329559
P08905	Lysozyme C-2 OS=Mus musculus OX=10090 GN=Lyz2 PE=1 SV=2	Lyz2	16.0111	16.0142	15.9983	16.5558	16.5852	16.5257	14.9242	15.2663	15.0347	15.1109	15.191	15.0486	0.971462	0.730004	2.71083	0.000152601	1.8545	2.78058e-05	2.79047	0.00375195	1.90898	0.00076216	0.684107	0.000447219
P09023	Homeobox protein Hox-B6 OS=Mus musculus OX=10090 GN=Hoxb6 PE=1 SV=2	Hoxb6	NA	13.6891	NA	13.6785	NA	14.1864	NA	NA	NA	NA	NA	NA											0.844807
P09036	Serine protease inhibitor Kazal-type 1 OS=Mus musculus OX=10090 GN=Spink1 PE=1 SV=1	Spink1	14.5117	13.4865	14.0051	NA	13.6501	12.295	14.7062	13.6025	14.0696	14.7319	14.5499	13.8436	0.841462	0.585227	0.378244	0.254515	0.771625	0.404403	0.449508	0.305586	0.917004	0.788553	2.04002	0.345323
P09041	Phosphoglycerate kinase 2 OS=Mus musculus OX=10090 GN=Pgk2 PE=1 SV=4	Pgk2	16.5832	16.7654	16.7415	16.7648	16.8023	16.2735	16.9662	17.107	16.9125	16.7229	16.6906	16.36	1.32324	0.0540146	1.01564	0.919364	1.07588	0.475693	0.767543	0.143813	0.813068	0.0214654	1.05931	0.68163
P09055	Integrin beta-1 OS=Mus musculus OX=10090 GN=Itgb1 PE=1 SV=1	Itgb1	16.9546	16.8653	16.828	17.1186	17.148	17.0583	16.6998	16.5455	16.7009	16.4735	16.4383	16.342	1.17347	0.0264869	1.6137	0.000293435	1.38003	0.00103727	1.37516	0.00428701	1.17603	0.0251367	0.855196	0.0104604
P09103	Protein disulfide-isomerase OS=Mus musculus OX=10090 GN=P4hb PE=1 SV=2	P4hb	18.081	18.0505	17.9944	17.9495	17.9259	17.955	17.7354	17.6948	17.7557	17.8633	17.9181	17.8793	0.89608	0.00290981	1.03999	0.0532212	1.11347	0.0102958	1.1606	0.00190085	1.2426	0.000910421	1.07065	0.0477295
P09242	Alkaline phosphatase, tissue-nonspecific isozyme OS=Mus musculus OX=10090 GN=Alpl PE=1 SV=2	Alpl	16.3779	16.2817	16.389	16.5269	16.392	16.457	16.8178	16.8057	16.8731	16.7852	16.8181	16.8021	1.02131	0.280541	0.788302	0.0094009	0.730909	0.00340889	0.771853	0.0032408	0.715657	0.000752718	0.927194	0.103946
P09405	Nucleolin OS=Mus musculus OX=10090 GN=Ncl PE=1 SV=2	Ncl	17.1306	17.2695	17.1884	17.4112	17.3971	17.6609	16.7721	16.7332	16.6822	16.9525	17.0108	16.9627	0.843147	0.0023565	1.42843	0.022729	1.16543	0.0185569	1.69417	0.00797188	1.38223	0.00129832	0.815878	0.0572145
P09411	Phosphoglycerate kinase 1 OS=Mus musculus OX=10090 GN=Pgk1 PE=1 SV=4	Pgk1	18.3674	18.3986	18.3725	18.2864	18.3002	18.2987	18.5277	18.4957	18.5548	18.3811	18.4716	18.421	1.07288	0.0391029	0.914166	0.0354296	0.969253	0.221055	0.852064	0.00352379	0.903409	0.00415596	1.06026	0.0053412
P09470	Angiotensin-converting enzyme OS=Mus musculus OX=10090 GN=Ace PE=1 SV=3	Ace	16.6698	16.7368	16.6088	16.6102	16.6277	16.5392	17.767	17.7094	17.7253	16.9348	16.9472	16.9293	1.73732	0.000158574	0.787477	0.00476364	0.83204	0.00207072	0.453272	1.76111e-05	0.478923	0.000187348	1.05659	0.164392
P09528	Ferritin heavy chain OS=Mus musculus OX=10090 GN=Fth1 PE=1 SV=2	Fth1	18.0033	18.0082	18.0255	18.362	18.2574	18.2745	17.7012	17.7446	17.7895	17.363	17.3678	17.2565	1.33421	0.00119863	1.95731	4.14457e-05	1.60575	0.00214026	1.46702	0.000247401	1.20352	0.00608633	0.820382	0.0101702
P09542	Myosin light chain 3 OS=Mus musculus OX=10090 GN=Myl3 PE=1 SV=4	Myl3	18.0299	18.0799	NA	17.3686	NA	17.5221	18.2328	17.8916	18.1559	18.9183	18.7191	18.7118	0.620016	0.00774356	0.395643	0.00261824	0.603664	0.00439987	0.638117	0.015171	0.973626	0.748395	1.52578	0.0576928
P09581	Macrophage colony-stimulating factor 1 receptor OS=Mus musculus OX=10090 GN=Csf1r PE=1 SV=3	Csf1r	16.2379	16.1571	15.964	16.1228	16.518	16.6095	15.0856	14.8795	15.0914	14.6959	14.1528	14.4691	1.49437	0.0494585	3.9381	0.000815563	3.20513	0.00250686	2.63528	0.00426641	2.14479	0.00056662	0.813877	0.176202
P09671	Superoxide dismutase [Mn], mitochondrial OS=Mus musculus OX=10090 GN=Sod2 PE=1 SV=3	Sod2	17.9263	17.9866	17.8854	17.6433	17.7025	17.6892	18.3231	18.2571	18.242	18.2148	18.2588	18.2113	1.03225	0.206446	0.683029	2.45384e-05	0.814762	0.00293881	0.66169	8.36851e-05	0.789308	0.00101086	1.19287	0.00364043
P09803	Cadherin-1 OS=Mus musculus OX=10090 GN=Cdh1 PE=1 SV=1	Cdh1	17.2015	17.1828	17.1406	17.2617	17.2107	17.2223	17.0499	17.0115	17.0559	17.0288	17.1586	17.1121	0.958785	0.24618	1.09562	0.0580835	1.05345	0.176221	1.14272	0.000796002	1.09874	0.00482215	0.961511	0.077082
P09813	Apolipoprotein A-II OS=Mus musculus OX=10090 GN=Apoa2 PE=1 SV=2	Apoa2	20.9985	21.0642	20.9939	20.966	20.9518	21.029	20.8463	20.7944	20.8924	20.7529	20.6974	20.7058	1.09103	0.0270958	1.20044	0.00127178	1.23131	0.000656099	1.10028	0.0213296	1.12857	0.00962368	1.02571	0.327187
P09925	Surfeit locus protein 1 OS=Mus musculus OX=10090 GN=Surf1 PE=1 SV=3	Surf1	16.5359	16.4453	16.4036	16.4305	16.3419	16.1427	16.2206	16.2292	16.5083	16.3932	16.676	16.6581	0.837156	0.122966	0.828897	0.0963975	0.923913	0.34206	0.990134	0.915913	1.10363	0.268915	1.11463	0.199311
P0C027	Diphosphoinositol polyphosphate phosphohydrolase 3-alpha OS=Mus musculus OX=10090 GN=Nudt10 PE=1 SV=1	Nudt10	15.435	NA	NA	15.9666	16.0761	15.5233	16.1131	15.939	16.0211	NA	16.1108	15.7321	1.07395	0.682963	0.955188	0.814709	0.713764		0.889412	0.425511	0.664613		0.74725
P0C0A3	Charged multivesicular body protein 6 OS=Mus musculus OX=10090 GN=Chmp6 PE=1 SV=2	Chmp6	17.2292	17.3359	17.3069	17.3802	17.4471	17.1856	17.3287	17.2179	17.2371	17.264	17.1457	17.2809	1.02175	0.601145	1.07733	0.312689	1.0428	0.323382	1.0544	0.443322	1.0206	0.563085	0.967949	0.622246
P0C0S6	Histone H2A.Z OS=Mus musculus OX=10090 GN=H2az1 PE=1 SV=2	H2az1	20.9752	20.9039	20.8599	21.0353	21.0412	20.9338	20.3104	20.2232	20.3303	19.9954	19.9986	19.9354	1.24099	0.00264375	2.03771	7.703e-05	1.9139	8.10097e-05	1.642	0.00011986	1.54223	0.00018552	0.939244	0.135295
P0C605	cGMP-dependent protein kinase 1 OS=Mus musculus OX=10090 GN=Prkg1 PE=1 SV=1	Prkg1	15.9679	16.0536	16.0824	16.5624	16.7041	16.4545	14.9388	14.5704	14.5692	14.8393	14.8079	14.9331	0.890498	0.305289	3.27973	0.000231099	2.25722	2.23714e-05	3.68302	0.000638414	2.53479	0.00532382	0.688235	0.00775602
P0C6B7	Immunoglobulin superfamily member 6 OS=Mus musculus OX=10090 GN=Igsf6 PE=2 SV=1	Igsf6	14.3718	14.4234	14.4082	15.0819	15.6281	15.4471	NA	NA	NA	NA	NA	NA											0.505388	0.00365079
P0C7L0	WAS/WASL-interacting protein family member 3 OS=Mus musculus OX=10090 GN=Wipf3 PE=1 SV=1	Wipf3	14.5888	14.2059	14.4457	14.9198	15.0336	14.6527	14.3056	13.9992	14.3971	14.0428	NA	13.7278	1.27337	0.212242	1.9771	0.0358216	1.44207	0.111436	1.55265	0.0184862	1.13248	0.335989	0.729388	0.0456222
P0C7N9	Proteasome assembly chaperone 4 OS=Mus musculus OX=10090 GN=Psmg4 PE=1 SV=1	Psmg4	14.6157	14.8383	14.3945	14.9701	15.1494	14.9788	13.643	13.955	13.5423	13.7047	13.782	13.7988	0.96699	0.737552	2.41315	0.000340822	1.80788	0.0177793	2.49553	0.00298086	1.86959	0.00720729	0.749176	0.0650397
P0C872	Bifunctional peptidase and (3S)-lysyl hydroxylase Jmjd7 OS=Mus musculus OX=10090 GN=Jmjd7 PE=1 SV=1	Jmjd7	15.7263	15.7676	15.6801	16.1244	16.3348	16.0607	15.2194	15.1723	15.4259	15.1819	15.2975	15.2536	1.01975	0.763462	1.90391	0.00323597	1.39507	0.000505612	1.86705	0.00139498	1.36806	0.020185	0.732738	0.0244043
P0C8B4	EKC/KEOPS complex subunit GON7 OS=Mus musculus OX=10090 GN=Gon7 PE=3 SV=1	Gon7	16.4226	15.8908	16.0205	16.3855	16.6157	16.5342	15.6256	15.3606	15.5729	15.8583	15.7202	15.5935	0.867967	0.140823	1.72641	0.00160871	1.30796	0.121111	1.98902	0.000827767	1.50692	0.046683	0.757617	0.114623
P0C8K7	Small integral membrane protein 1 OS=Mus musculus OX=10090 GN=Smim1 PE=1 SV=1	Smim1	19.7705	19.7132	19.6565	19.7147	19.7348	19.6202	19.9729	19.9615	20.0187	20.1719	20.1415	20.1637	0.885965	0.00299434	0.722395	0.0036668	0.734247	0.00329954	0.815376	0.00543349	0.828754	0.0051172	1.01641	0.65246
P0C913	Overexpressed in colon carcinoma 1 protein homolog OS=Mus musculus OX=10090 PE=3 SV=1	---	NA	12.7236	13.4321	13.8958	14.1139	13.9042	NA	NA	NA	NA	NA	NA											0.538326	0.229232
P0CG14	Decreased expression in renal and prostate cancer protein OS=Mus musculus OX=10090 GN=Derpc PE=1 SV=1	Derpc	15.1459	15.0985	15.1784	15.8648	15.4804	15.6524	NA	14.5996	14.378	14.3614	NA	15.0444	0.862057	0.643103	1.94929	0.18998	1.35472	0.185976	2.2612	0.00723933	1.5715	0.0954138	0.694984	0.0372544
P0CW02	Lymphocyte antigen 6C1 OS=Mus musculus OX=10090 GN=Ly6c1 PE=2 SV=1	Ly6c1	16.0273	15.9575	16.4028	15.7754	16.1377	15.9287	15.9836	15.5251	15.4953	15.9183	15.9424	15.8844	0.842638	0.195069	1.02262	0.788975	1.16004	0.198962	1.21359	0.225238	1.37667	0.0942255	1.13438	0.357853
P0CW03	Lymphocyte antigen 6C2 OS=Mus musculus OX=10090 GN=Ly6c2 PE=1 SV=1	Ly6c2	15.6708	15.8736	15.3866	16.279	16.1821	16.2521	NA	NA	NA	NA	NA	NA											0.662463	0.0471513
P0DJF2	Protein PET117 homolog, mitochondrial OS=Mus musculus OX=10090 GN=Pet117 PE=3 SV=1	Pet117	NA	15.2235	NA	NA	NA	NA	13.0995	NA	NA	NA	NA	NA									4.35907
P0DN34	NADH dehydrogenase [ubiquinone] 1 beta subcomplex subunit 1 OS=Mus musculus OX=10090 GN=Ndufb1 PE=1 SV=1	Ndufb1	18.68	18.6488	18.6447	18.8116	18.7692	18.6633	18.8479	18.8865	18.8552	18.7987	18.8765	18.8581	1.0131	0.527604	0.935361	0.147603	0.878664	0.00652711	0.923267	0.112015	0.867303	0.000232021	0.939385	0.171072
P0DN89	Transmembrane protein 254 OS=Mus musculus OX=10090 GN=Tmem254a PE=1 SV=1	Tmem254a	14.0761	14.19	14.6637	16.408	16.0896	16.1206	NA	14.3799	14.0817	15.6797	15.9135	16.0538	0.318297	0.0111595	1.25155	0.0957871	0.336238	0.00356304	3.93202	0.00928116	1.05636	0.757764	0.268657	0.00222921
P0DOV1	Interferon-activable protein 205-B OS=Mus musculus OX=10090 GN=Mnda PE=1 SV=1	Mnda	18.2608	18.2333	18.276	18.8222	18.6753	18.8689	16.2249	16.3682	16.0817	16.557	16.3444	16.5253	0.840514	0.0802281	4.96986	1.44368e-05	3.43689	0.000986025	5.91289	3.48622e-05	4.08903	1.70221e-05	0.691546	0.00932255
P0DOV2	Interferon-activable protein 204 OS=Mus musculus OX=10090 GN=Ifi204 PE=1 SV=1	Ifi204	16.2077	16.1737	16.175	16.5272	16.6042	16.3808	14.0555	13.6349	14.1054	14.4707	14.3296	14.3836	0.725621	0.0809379	4.31526	4.58245e-05	3.46013	0.000232941	5.94699	0.000896396	4.7685	0.000113213	0.801835	0.0365598
P0DP26	Calmodulin-1 OS=Mus musculus OX=10090 GN=Calm1 PE=1 SV=1	Calm1	18.8306	18.7113	18.7351	18.826	18.8136	18.8008	18.688	18.5853	18.6701	18.2679	18.3908	18.3568	1.2391	0.00330591	1.3899	0.00456229	1.3384	0.00123954	1.1217	0.0295079	1.08014	0.0839302	0.962952	0.271605
P10107	Annexin A1 OS=Mus musculus OX=10090 GN=Anxa1 PE=1 SV=2	Anxa1	17.0084	17.01	16.9198	17.5118	17.4511	17.4058	15.1653	15.1139	15.1281	15.3434	15.2949	15.3058	0.883373	0.00109697	4.41241	1.33827e-05	3.17052	2.24604e-05	4.99495	8.70551e-06	3.58911	1.37721e-05	0.718548	0.000370995
P10126	Elongation factor 1-alpha 1 OS=Mus musculus OX=10090 GN=Eef1a1 PE=1 SV=3	Eef1a1	17.7651	17.7927	17.7294	17.8122	17.7577	17.8435	17.5596	17.5439	17.4487	17.8447	17.7651	17.7337	0.832906	0.00533248	1.01625	0.60678	0.987093	0.652596	1.22013	0.00356582	1.18512	0.00796794	0.971305	0.253785
P10287	Cadherin-3 OS=Mus musculus OX=10090 GN=Cdh3 PE=1 SV=2	Cdh3	14.6899	15.008	15.1699	15.2854	15.1001	15.1241	NA	NA	NA	13.5911	NA	NA			2.98721		2.57553						0.862186	0.265972
P10404	MLV-related proviral Env polyprotein OS=Mus musculus OX=10090 PE=1 SV=3	---	17.0441	16.9926	16.8466	14.9665	15.0226	15.1849	15.9149	15.8267	15.8657	13.4923	13.7613	13.5169	4.8531	0.000634942	2.76603	0.000255381	10.3454	1.63532e-05	0.569952	0.00267984	2.1317	0.000774107	3.74015	2.97082e-05
P10417	Apoptosis regulator Bcl-2 OS=Mus musculus OX=10090 GN=Bcl2 PE=1 SV=3	Bcl2	16.8501	16.8769	16.5441	17.1062	16.7836	16.9608	16.3198	16.6166	16.7619	16.0207	16.3433	16.4494	1.22685	0.182634	1.60112	0.0158308	1.40045	0.0458524	1.30507	0.0810439	1.1415	0.32219	0.874666	0.245799
P10493	Nidogen-1 OS=Mus musculus OX=10090 GN=Nid1 PE=1 SV=2	Nid1	17.0841	17.0196	16.9058	17.2922	17.2988	17.3134	16.4459	16.4009	16.4327	16.1487	16.1964	16.1361	1.20251	0.000496417	2.20545	6.21945e-05	1.79346	0.00160494	1.83405	1.78969e-05	1.49144	0.00552106	0.813196	0.00473919
P10518	Delta-aminolevulinic acid dehydratase OS=Mus musculus OX=10090 GN=Alad PE=1 SV=1	Alad	15.0114	14.9558	14.9587	15.0353	15.0396	14.9908	14.9574	14.7359	15.1145	15.1487	15.1232	15.0569	0.886594	0.25116	0.941042	0.0644475	0.911118	0.0198712	1.06141	0.481416	1.02766	0.755779	0.968201	0.124147
P10605	Cathepsin B OS=Mus musculus OX=10090 GN=Ctsb PE=1 SV=2	Ctsb	17.7924	17.8708	17.8446	17.9769	17.946	17.954	17.6291	17.5143	17.4925	17.4936	17.4067	17.3414	1.0954	0.0980748	1.45915	0.0049023	1.33984	0.00336072	1.33207	0.00798965	1.22316	0.00843019	0.918239	0.0214204
P10630	Eukaryotic initiation factor 4A-II OS=Mus musculus OX=10090 GN=Eif4a2 PE=1 SV=2	Eif4a2	17.9891	17.8783	17.8397	17.968	17.9582	17.8398	17.7361	17.7906	17.8007	17.7897	17.8461	17.894	0.954303	0.146511	1.05608	0.204385	1.04184	0.342861	1.10665	0.052142	1.09173	0.0885552	0.986518	0.763815
P10637	Microtubule-associated protein tau OS=Mus musculus OX=10090 GN=Mapt PE=1 SV=3	Mapt	16.8372	16.8589	16.9435	16.9599	16.8742	16.8238	17.3258	17.2494	17.3704	17.7272	17.6857	17.5224	0.795581	0.0173102	0.590859	0.00114771	0.588364	0.00166024	0.742675	0.00135457	0.739539	0.000844401	0.995778	0.911224
P10639	Thioredoxin OS=Mus musculus OX=10090 GN=Txn PE=1 SV=3	Txn	17.7322	17.9354	17.749	17.7717	17.6071	17.7307	17.7601	17.5387	17.7863	17.7985	17.8956	17.707	0.929586	0.339196	0.93483	0.257359	1.00357	0.954658	1.00564	0.935256	1.07959	0.341688	1.07354	0.283335
P10648	Glutathione S-transferase A2 OS=Mus musculus OX=10090 GN=Gsta2 PE=1 SV=3	Gsta2	14.6242	14.6642	14.7281	15.4953	15.7367	15.6785	16.5112	16.3819	16.4998	15.5744	15.578	15.5294	1.87083	0.000660685	1.05425	0.405483	0.5402	0.000124292	0.56352	0.00173465	0.288749	9.20886e-06	0.512403	0.00201247
P10649	Glutathione S-transferase Mu 1 OS=Mus musculus OX=10090 GN=Gstm1 PE=1 SV=2	Gstm1	18.3281	18.3182	18.3063	18.4113	18.3251	18.3673	18.2411	18.1748	18.2437	18.3909	18.3744	18.3602	0.897949	0.0116163	0.994983	0.80466	0.960857	0.00812467	1.10806	0.0118587	1.07006	0.0409756	0.965702	0.174229
P10711	Transcription elongation factor A protein 1 OS=Mus musculus OX=10090 GN=Tcea1 PE=1 SV=2	Tcea1	17.4946	17.4769	17.1729	17.6112	17.6063	17.6069	17.1512	17.0906	17.1693	17.2741	17.0765	16.9181	1.03347	0.693326	1.43259	0.00730164	1.22428	0.11733	1.38619	3.88522e-05	1.18462	0.13791	0.854591	0.0956537
P10810	Monocyte differentiation antigen CD14 OS=Mus musculus OX=10090 GN=Cd14 PE=1 SV=1	Cd14	16.7227	16.7245	16.7825	17.2989	17.2951	17.276	14.5916	14.6814	14.7326	14.5811	14.3085	14.4772	1.15903	0.0975785	7.13252	3.74105e-06	4.88257	0.000670626	6.15389	0.00016915	4.21265	3.49739e-05	0.68455	0.000397597
P10833	Ras-related protein R-Ras OS=Mus musculus OX=10090 GN=Rras PE=1 SV=1	Rras	17.054	17.0453	17.0107	17.0583	17.1253	17.0541	16.4779	16.5626	16.42	15.9747	16.0784	16.3048	1.29013	0.0474715	1.94521	0.00751436	1.88866	0.000735636	1.50776	0.000892655	1.46393	0.00295564	0.970931	0.202076
P10852	4F2 cell-surface antigen heavy chain OS=Mus musculus OX=10090 GN=Slc3a2 PE=1 SV=1	Slc3a2	17.2264	17.2164	17.1707	17.0782	17.184	17.1736	17.7986	17.6472	17.7353	17.4663	17.4617	17.4894	1.19298	0.0249374	0.797071	0.00740872	0.830482	0.000883898	0.668137	0.000645025	0.696143	0.00295054	1.04192	0.215842
P10854	Histone H2B type 1-M OS=Mus musculus OX=10090 GN=H2bc14 PE=1 SV=2	H2bc14	19.516	19.494	19.4566	19.3792	19.4071	19.3427	19.0829	19.0542	19.1066	19.0347	19.0773	19.0866	1.01049	0.531779	1.23981	0.000258929	1.34041	5.95456e-05	1.22694	0.000318989	1.32649	6.76847e-05	1.08114	0.0116217
P10922	Histone H1.0 OS=Mus musculus OX=10090 GN=H1-0 PE=2 SV=4	H1-0	19.509	19.489	19.3896	19.5936	19.6149	19.697	19.8919	19.868	19.9105	19.2385	19.3246	19.2927	1.52084	0.000263315	1.27446	0.00120111	1.13073	0.0211427	0.837996	0.00783341	0.743489	0.00389123	0.887222	0.024658
P10923	Osteopontin OS=Mus musculus OX=10090 GN=Spp1 PE=1 SV=1	Spp1	14.2488	14.5246	14.7437	14.9368	14.937	14.9601	13.8267	13.6963	14.0555	12.9178	12.0036	NA	2.63684	0.186191	5.59429	0.0053336	4.12677	0.114348	2.12158	0.000499298	1.56504	0.0254846	0.737677	0.0376092
P11031	Activated RNA polymerase II transcriptional coactivator p15 OS=Mus musculus OX=10090 GN=Sub1 PE=1 SV=3	Sub1	15.2149	15.2845	15.2089	15.7515	15.8699	15.7836	14.6746	14.6088	14.4948	14.6653	14.8877	14.8059	0.874451	0.0842621	2.02143	0.000717007	1.3659	0.0120282	2.31166	0.00011458	1.56201	0.00206644	0.675709	0.000388279
P11087	Collagen alpha-1(I) chain OS=Mus musculus OX=10090 GN=Col1a1 PE=1 SV=4	Col1a1	15.1571	15.2387	15.5051	15.4868	15.6132	15.589	12.4327	12.6744	12.6348	13.9735	14.0287	13.8511	0.386757	0.000231385	3.05642	3.1673e-05	2.54768	0.00155702	7.90267	4.97337e-05	6.5873	6.48129e-05	0.833553	0.11672
P11103	Poly [ADP-ribose] polymerase 1 OS=Mus musculus OX=10090 GN=Parp1 PE=1 SV=3	Parp1	16.3756	16.3254	16.3278	16.4384	16.4072	16.3854	15.7697	15.6995	15.7962	15.5704	15.5768	15.5939	1.12877	0.021202	1.77762	3.45473e-05	1.69646	6.43456e-05	1.57483	0.000243054	1.50294	0.000283557	0.954347	0.0399663
P11152	Lipoprotein lipase OS=Mus musculus OX=10090 GN=Lpl PE=1 SV=3	Lpl	15.1054	15.1213	15.1436	14.3085	14.2093	13.8795	13.6907	13.8357	13.9376	15.4962	15.6214	15.5739	0.298859	0.000228116	0.370772	0.00515239	0.736925	0.0039121	1.24062	0.123167	2.4658	5.64742e-05	1.98754	0.00159612
P11214	Tissue-type plasminogen activator OS=Mus musculus OX=10090 GN=Plat PE=1 SV=3	Plat	14.8627	14.8299	15.014	15.3089	15.3618	15.1756	NA	13.7704	14.3892	13.6823	13.2787	NA	1.51497	0.265618	3.4861	0.0548564	2.67899	0.0710779	2.3011	0.150882	1.76834	0.219623	0.768476	0.00870166
P11247	Myeloperoxidase OS=Mus musculus OX=10090 GN=Mpo PE=1 SV=2	Mpo	15.0645	14.6691	15.1988	15.1339	15.4821	15.3965	NA	NA	NA	NA	11.7867	12.8307			8.16114	0.0977364	6.35875	0.0991819					0.77915	0.142599
P11276	Fibronectin OS=Mus musculus OX=10090 GN=Fn1 PE=1 SV=4	Fn1	17.7787	17.7915	17.734	17.9295	17.927	17.8811	16.8504	16.8244	16.8697	16.8364	16.8584	16.8344	1.00354	0.75782	2.09869	1.31009e-05	1.89868	4.0822e-05	2.09129	1.17555e-06	1.89198	4.08363e-06	0.904695	0.00366149
P11352	Glutathione peroxidase 1 OS=Mus musculus OX=10090 GN=Gpx1 PE=1 SV=2	Gpx1	19.119	19.0686	19.0512	18.916	18.8971	18.8751	19.2196	19.1974	19.1765	19.0948	19.153	19.151	1.04599	0.0554955	0.848574	0.0011189	0.963685	0.128543	0.811263	6.26399e-05	0.921313	0.0124071	1.13565	0.00342963
P11404	Fatty acid-binding protein, heart OS=Mus musculus OX=10090 GN=Fabp3 PE=1 SV=5	Fabp3	15.3152	15.4155	15.2582	14.9969	14.7896	15.0423	15.7862	15.7382	16.0191	15.3101	15.3002	15.2566	1.4731	0.0202429	0.786734	0.0418686	1.02859	0.477049	0.534066	0.00155487	0.698248	0.0128134	1.30742	0.0199432
P11438	Lysosome-associated membrane glycoprotein 1 OS=Mus musculus OX=10090 GN=Lamp1 PE=1 SV=2	Lamp1	17.1191	17.0843	16.8533	16.8607	16.905	17.1058	16.1964	16.514	15.93	16.8764	16.5879	16.2327	0.783375	0.23425	1.31174	0.1588	1.3691	0.120137	1.67447	0.0320413	1.7477	0.0247349	1.04373	0.612364
P11440	Cyclin-dependent kinase 1 OS=Mus musculus OX=10090 GN=Cdk1 PE=1 SV=3	Cdk1	16.3402	16.0746	15.7627	16.0149	16.405	15.6798	14.7812	NA	14.954	NA	15.5068	NA	0.642061		1.4403		1.46648		2.24325	0.0202808	2.28402	0.0096084	1.01817	0.927623
P11499	Heat shock protein HSP 90-beta OS=Mus musculus OX=10090 GN=Hsp90ab1 PE=1 SV=3	Hsp90ab1	18.182	18.1753	18.1482	18.1512	18.0511	18.1468	17.8899	17.8147	17.8816	18.1086	18.181	18.1079	0.829078	0.00135251	0.988867	0.713263	1.02528	0.274446	1.19273	0.00438728	1.23665	0.00201416	1.03682	0.246961
P11531	Dystrophin OS=Mus musculus OX=10090 GN=Dmd PE=1 SV=3	Dmd	14.9752	14.9681	14.9199	15.1454	15.1837	15.0856	14.7242	14.7335	14.5848	14.941	14.758	14.8451	0.890571	0.0799823	1.22284	0.0159753	1.07652	0.173194	1.37309	0.00281312	1.2088	0.0197716	0.880349	0.00913573
P11588	Major urinary protein 1 OS=Mus musculus OX=10090 GN=Mup1 PE=1 SV=1	Mup1	13.881	14.3038	14.493	14.6769	14.5006	14.4649	NA	NA	NA	11.2971	10.965	NA			10.6771	0.0141786	8.54392	0.00148614					0.800206	0.210433
P11589	Major urinary protein 2 OS=Mus musculus OX=10090 GN=Mup2 PE=1 SV=1	Mup2	22.4203	22.4076	22.4085	22.8835	22.8894	22.8672	20.6387	20.5806	20.6643	20.1242	20.2276	20.2811	1.33504	0.00379702	6.36014	5.52809e-07	4.59843	1.16412e-06	4.76402	4.39307e-05	3.44442	0.000133448	0.723007	3.60174e-06
P11590	Major urinary protein 4 OS=Mus musculus OX=10090 GN=Mup4 PE=1 SV=1	Mup4	NA	NA	NA	NA	NA	12.9942	NA	NA	NA	NA	NA	NA
P11609	Antigen-presenting glycoprotein CD1d1 OS=Mus musculus OX=10090 GN=Cd1d1 PE=1 SV=3	Cd1d1	17.2188	17.2934	16.9005	17.0659	16.5333	16.6505	NA	NA	NA	NA	NA	NA											1.30826	0.132555
P11627	Neural cell adhesion molecule L1 OS=Mus musculus OX=10090 GN=L1cam PE=1 SV=1	L1cam	15.619	15.6293	15.5081	15.7449	15.7557	15.6468	15.5634	15.49	15.6595	15.3798	15.3585	15.2086	1.19363	0.0251476	1.3197	0.00558655	1.20569	0.0185079	1.10562	0.0806082	1.0101	0.828605	0.913608	0.0670676
P11672	Neutrophil gelatinase-associated lipocalin OS=Mus musculus OX=10090 GN=Lcn2 PE=1 SV=1	Lcn2	18.7765	18.5924	18.5886	19.0627	19.0096	19.1329	15.6142	15.6059	15.5369	17.0713	16.9857	17.088	0.362823	6.15608e-06	4.05599	2.15943e-06	3.04022	0.000188385	11.179	6.61895e-07	8.37937	7.20946e-05	0.749564	0.00850743
P11679	Keratin, type II cytoskeletal 8 OS=Mus musculus OX=10090 GN=Krt8 PE=1 SV=4	Krt8	16.5963	16.5156	16.4609	16.7863	16.8116	16.7441	15.0404	14.9945	15.0465	14.8676	14.7173	14.8598	1.15847	0.0380849	3.90616	0.000116427	3.2702	1.59734e-05	3.37182	4.06234e-07	2.82285	0.000120811	0.837189	0.0106017
P11680	Properdin OS=Mus musculus OX=10090 GN=Cfp PE=1 SV=2	Cfp	13.8362	14.1388	13.9051	14.5428	14.3247	14.172	13.823	13.8952	13.7931	13.6144	13.329	13.3568	1.32287	0.0363116	1.88305	0.00320855	1.44052	0.0150762	1.42346	0.0338774	1.08893	0.310684	0.76499	0.0536096
P11688	Integrin alpha-5 OS=Mus musculus OX=10090 GN=Itga5 PE=1 SV=3	Itga5	15.7724	15.7636	15.5993	16.001	16.0117	15.8275	14.8541	14.8202	14.732	14.1939	15.0802	NA	1.12119	0.654793	2.47882	0.202333	2.10629	0.0501809	2.21088	0.000280081	1.87862	0.000426607	0.849713	0.0459404
P11714	Cytochrome P450 2D9 OS=Mus musculus OX=10090 GN=Cyp2d9 PE=1 SV=2	Cyp2d9	16.6963	16.7537	16.7008	16.6334	16.5667	16.6705	15.1025	14.8362	15.2605	16.3147	16.2635	16.2952	0.427885	0.000602535	1.25912	0.00253988	1.3433	7.64358e-05	2.94266	0.00428495	3.1394	0.000191046	1.06686	0.0710701
P11725	Ornithine carbamoyltransferase, mitochondrial OS=Mus musculus OX=10090 GN=Otc PE=1 SV=1	Otc	NA	NA	14.5474	NA	NA	NA	NA	14.0237	NA	15.8297	15.8101	15.8155	0.288233				0.41436				1.43758
P11835	Integrin beta-2 OS=Mus musculus OX=10090 GN=Itgb2 PE=1 SV=2	Itgb2	16.6133	16.6297	16.504	17.0298	17.0163	17.133	13.762	14.0301	13.8031	14.3299	14.128	14.1311	0.794838	0.0385225	7.27713	3.04326e-05	5.22721	4.09771e-05	9.15549	9.89219e-05	6.57644	0.000123938	0.718306	0.00092274
P11859	Angiotensinogen OS=Mus musculus OX=10090 GN=Agt PE=1 SV=1	Agt	16.6211	16.4958	16.5706	16.9088	16.9071	17.0248	15.7901	15.7396	15.7067	15.3622	15.2229	15.1049	1.42944	0.0133852	3.28736	0.000244718	2.51843	0.000622616	2.29974	5.44017e-05	1.76182	0.000128767	0.766095	0.0019975
P11862	Growth arrest-specific protein 2 OS=Mus musculus OX=10090 GN=Gas2 PE=1 SV=1	Gas2	17.0499	17.0332	17.0963	16.8273	16.9184	16.8254	16.8339	16.6743	16.8161	17.5625	17.6881	17.558	0.563268	0.000274319	0.596319	0.000257764	0.686304	0.00200495	1.05868	0.250313	1.21843	0.0196899	1.1509	0.00836923
P11881	Inositol 1,4,5-trisphosphate receptor type 1 OS=Mus musculus OX=10090 GN=Itpr1 PE=1 SV=2	Itpr1	15.6787	15.7128	15.7125	15.8253	15.8517	15.7517	15.7006	15.5931	15.6714	15.501	15.4973	15.4386	1.12976	0.0145178	1.25752	0.00142828	1.16664	0.00197893	1.11309	0.0245964	1.03264	0.283415	0.927727	0.0544286
P11928	2'-5'-oligoadenylate synthase 1A OS=Mus musculus OX=10090 GN=Oas1a PE=1 SV=2	Oas1a	15.2726	15.8112	15.6152	15.9668	16.1829	16.3323	NA	NA	NA	NA	NA	NA											0.662359	0.0420856
P11930	Nucleoside diphosphate-linked moiety X motif 19 OS=Mus musculus OX=10090 GN=Nudt19 PE=1 SV=2	Nudt19	20.3648	20.3455	20.3037	19.7912	19.8459	19.7903	19.7741	19.7485	19.7643	21.0033	21.0908	21.0596	0.409261	0.000146795	0.422769	6.5623e-06	0.609958	5.12647e-05	1.03301	0.110946	1.49039	0.000199824	1.44277	3.33288e-05
P11942	T-cell surface glycoprotein CD3 gamma chain OS=Mus musculus OX=10090 GN=Cd3g PE=1 SV=1	Cd3g	NA	NA	NA	14.969	15.5518	NA	NA	NA	NA	NA	NA	NA
P11983	T-complex protein 1 subunit alpha OS=Mus musculus OX=10090 GN=Tcp1 PE=1 SV=3	Tcp1	16.9705	17.0801	17.0546	16.9649	16.9327	17.0852	16.8376	16.7942	17.01	17.1455	17.1978	17.1505	0.821294	0.0427171	0.88864	0.0535702	0.914121	0.0406922	1.082	0.238728	1.11303	0.128738	1.02867	0.517736
P12023	Amyloid-beta A4 protein OS=Mus musculus OX=10090 GN=App PE=1 SV=3	App	15.7032	15.7426	15.815	15.6337	15.7625	15.6827	15.4473	15.3336	15.432	15.5244	15.3487	15.3801	0.990736	0.847407	1.21019	0.0176784	1.2621	0.010266	1.22151	0.00510558	1.2739	0.00200682	1.04289	0.291728
P12025	Midkine OS=Mus musculus OX=10090 GN=Mdk PE=1 SV=2	Mdk	14.3575	NA	14.477	14.8725	NA	14.286	NA	NA	NA	13.4871	NA	NA			2.13187		1.90542						0.893777	0.678472
P12032	Metalloproteinase inhibitor 1 OS=Mus musculus OX=10090 GN=Timp1 PE=1 SV=2	Timp1	12.4907	12.1707	NA	NA	12.5317	12.6016	NA	NA	NA	NA	NA	NA											0.849132	0.37114
P12242	Mitochondrial brown fat uncoupling protein 1 OS=Mus musculus OX=10090 GN=Ucp1 PE=1 SV=2	Ucp1	15.7628	15.6937	15.4212	NA	NA	NA	NA	NA	15.0044	14.0234	14.4132	NA	1.72437				2.6529	0.0406189			1.53848
P12246	Serum amyloid P-component OS=Mus musculus OX=10090 GN=Apcs PE=1 SV=2	Apcs	16.6075	16.884	16.6063	16.6815	16.6762	16.7106	NA	14.718	14.5161	14.9381	15.0265	15.1076	0.754168	0.104494	3.17187	0.000528485	3.19357	0.000488766	4.20579	0.000110459	4.23457	0.0015811	1.00684	0.920811
P12265	Beta-glucuronidase OS=Mus musculus OX=10090 GN=Gusb PE=1 SV=2	Gusb	17.0507	17.1269	17.1191	17.5809	17.6121	17.5502	15.9073	15.8493	15.7912	16.3356	16.3227	16.0465	0.765431	0.0424399	2.5423	0.00379655	1.82002	0.00837708	3.3214	1.98475e-05	2.37778	1.66644e-05	0.715896	0.0001534
P12367	cAMP-dependent protein kinase type II-alpha regulatory subunit OS=Mus musculus OX=10090 GN=Prkar2a PE=1 SV=2	Prkar2a	16.2411	16.2894	16.0465	16.4615	16.4692	16.3319	15.9951	15.8063	15.8967	16.2277	16.1884	16.0266	0.84197	0.0399854	1.20857	0.0266942	1.03152	0.667448	1.43541	0.00206477	1.22512	0.0378318	0.853501	0.0708993
P12382	ATP-dependent 6-phosphofructokinase, liver type OS=Mus musculus OX=10090 GN=Pfkl PE=1 SV=4	Pfkl	16.7732	16.7109	16.7036	16.8468	16.9251	16.8607	16.7751	16.6448	16.7801	16.3359	16.3601	16.2839	1.32564	0.0039593	1.46502	7.78168e-05	1.32188	0.000217241	1.10514	0.0622818	0.997164	0.939312	0.902294	0.0107161
P12658	Calbindin OS=Mus musculus OX=10090 GN=Calb1 PE=1 SV=2	Calb1	17.4557	17.5098	17.4591	17.3351	17.3222	17.5374	17.9993	17.8678	17.9249	17.2284	17.2676	17.1285	1.64999	0.000220715	1.14078	0.0939571	1.20303	0.0129028	0.691387	0.00612654	0.729115	0.00221815	1.05457	0.386907
P12710	Fatty acid-binding protein, liver OS=Mus musculus OX=10090 GN=Fabp1 PE=1 SV=2	Fabp1	15.8061	15.977	15.8195	15.0546	15.0523	14.437	16.4541	16.5518	16.4919	17.3148	17.5593	17.174	0.554753	0.0129356	0.176605	0.00151257	0.358041	0.00152235	0.318348	0.00134865	0.645406	0.0019863	2.02736	0.0312658
P12787	Cytochrome c oxidase subunit 5A, mitochondrial OS=Mus musculus OX=10090 GN=Cox5a PE=1 SV=2	Cox5a	17.8642	17.8239	17.82	17.682	17.6517	17.7093	18.0794	18.1013	18.1633	17.9611	18.043	17.9531	1.09347	0.0285809	0.809601	0.00208226	0.901416	0.019643	0.740395	0.000322468	0.824361	0.00190412	1.11341	0.00229032
P12804	Fibroleukin OS=Mus musculus OX=10090 GN=Fgl2 PE=1 SV=1	Fgl2	15.9191	16.1597	15.8281	15.981	16.3804	15.5486	NA	NA	NA	14.5098	NA	NA			2.7515		2.7495						0.999273	0.997059
P12815	Programmed cell death protein 6 OS=Mus musculus OX=10090 GN=Pdcd6 PE=1 SV=2	Pdcd6	17.2529	17.2941	17.2261	17.3113	17.3446	17.425	17.0803	16.9856	17.0604	16.9835	17.0183	17.0407	1.01955	0.45958	1.27113	0.00303227	1.18388	0.000810264	1.24676	0.0021957	1.16118	0.00519738	0.931359	0.073018
P12960	Contactin-1 OS=Mus musculus OX=10090 GN=Cntn1 PE=1 SV=1	Cntn1	15.1162	15.0823	14.9422	15.9613	16.1072	15.8683	NA	16.0044	NA	NA	16.535	NA	0.692268		0.680146		0.356479		0.982489		0.514943		0.524121	0.00061877
P12970	60S ribosomal protein L7a OS=Mus musculus OX=10090 GN=Rpl7a PE=1 SV=2	Rpl7a	16.3478	16.221	16.1302	15.6595	15.9158	15.4587	15.9977	15.9011	15.9852	15.9769	16.0797	15.8572	0.993135	0.898143	0.816037	0.143429	1.19892	0.0439317	0.821677	0.159822	1.20721	0.0326781	1.4692	0.0349548
P13020	Gelsolin OS=Mus musculus OX=10090 GN=Gsn PE=1 SV=3	Gsn	17.2883	17.2774	17.2033	17.5371	17.551	17.5398	16.893	16.8631	16.9017	16.3569	16.4335	16.4048	1.40203	0.000292423	2.21028	0.000247203	1.81242	2.07738e-05	1.57649	6.61643e-05	1.29272	0.00162612	0.819996	0.000449405
P13379	T-cell surface glycoprotein CD5 OS=Mus musculus OX=10090 GN=Cd5 PE=1 SV=1	Cd5	14.4727	14.9999	13.6297	16.0042	15.1823	14.8568	NA	NA	NA	NA	NA	NA											0.506856	0.137035
P13439	Uridine 5'-monophosphate synthase OS=Mus musculus OX=10090 GN=Umps PE=1 SV=3	Umps	16.5112	16.4477	16.4776	16.7864	16.7451	16.67	16.273	16.3506	16.3015	16.3649	16.1795	16.2196	1.03792	0.449736	1.39393	0.00388793	1.16808	0.0465891	1.343	0.000964786	1.1254	0.00487526	0.837976	0.00662607
P13516	Acyl-CoA desaturase 1 OS=Mus musculus OX=10090 GN=Scd1 PE=1 SV=2	Scd1	16.0051	16.0122	16.1337	14.862	15.0334	15.0612	16.831	16.7641	16.7876	13.6047	14.5845	14.332	6.14968	0.000880009	1.7554	0.103936	3.67217	0.003196	0.285445	0.000467341	0.597132	0.00070251	2.09193	0.000323798
P13595	Neural cell adhesion molecule 1 OS=Mus musculus OX=10090 GN=Ncam1 PE=1 SV=3	Ncam1	15.7123	15.9361	15.818	16.1795	16.1779	16.4377	14.9012	14.5077	14.6286	14.3345	14.8365	14.2294	1.15859	0.399924	3.47801	0.00405973	2.55864	0.0115881	3.00192	0.000604129	2.20841	0.00283023	0.735663	0.0172364
P13597	Intercellular adhesion molecule 1 OS=Mus musculus OX=10090 GN=Icam1 PE=1 SV=1	Icam1	16.0301	15.6671	15.4013	16.0233	15.7401	16.1544	15.4644	15.6504	15.6138	14.891	15.1657	15.0055	1.46964	0.00640402	1.93434	0.00474698	1.60076	0.0483117	1.3162	0.0651042	1.08922	0.575052	0.827547	0.290232
P13634	Carbonic anhydrase 1 OS=Mus musculus OX=10090 GN=Ca1 PE=1 SV=4	Ca1	15.9969	16.0769	16.0282	15.733	16.0168	15.8099	15.9633	16.2246	16.2292	16.0453	15.9733	16.0202	1.09133	0.285636	0.895194	0.194877	1.01468	0.540103	0.820278	0.0793746	0.929769	0.35451	1.13348	0.159182
P13705	DNA mismatch repair protein Msh3 OS=Mus musculus OX=10090 GN=Msh3 PE=2 SV=3	Msh3	15.493	15.5184	15.5122	15.7062	16.112	15.3008	15.16	14.6489	15.393	NA	15.2429	14.2958	1.22942	0.644191	1.91452	0.257619	1.66847	0.127589	1.55726	0.11774	1.35713	0.115647	0.871483	0.444641
P13707	Glycerol-3-phosphate dehydrogenase [NAD(+)], cytoplasmic OS=Mus musculus OX=10090 GN=Gpd1 PE=1 SV=3	Gpd1	17.5152	17.4551	17.4885	17.0108	17.0508	16.935	17.5232	17.5133	17.6181	17.6394	17.7503	17.7035	0.903646	0.03447	0.616059	0.000118787	0.863647	0.00954087	0.681747	0.000315516	0.955736	0.181029	1.40189	0.00106584
P13808	Anion exchange protein 2 OS=Mus musculus OX=10090 GN=Slc4a2 PE=1 SV=1	Slc4a2	14.7483	14.7754	14.799	15.0024	14.9866	14.7911	14.6601	15.1439	15.0169	14.3038	14.4167	14.7051	1.38041	0.0706882	1.36748	0.0426897	1.23031	0.067928	0.990635	0.938005	0.891265	0.317583	0.899691	0.148673
P13864	DNA (cytosine-5)-methyltransferase 1 OS=Mus musculus OX=10090 GN=Dnmt1 PE=1 SV=5	Dnmt1	15.2689	15.1685	15.0248	15.1898	15.2236	15.04	13.6016	14.1739	13.7456	13.1104	13.5977	13.9576	1.21851	0.401106	3.02278	0.018651	3.02893	0.0166863	2.48073	0.0106612	2.48578	0.00855004	1.00203	0.975789
P14069	Protein S100-A6 OS=Mus musculus OX=10090 GN=S100a6 PE=1 SV=3	S100a6	NA	15.401	15.5845	15.092	15.2463	15.8149	NA	NA	NA	NA	NA	NA											1.07801	0.684397
P14094	Sodium/potassium-transporting ATPase subunit beta-1 OS=Mus musculus OX=10090 GN=Atp1b1 PE=1 SV=1	Atp1b1	19.876	19.8975	19.8223	19.566	19.6373	19.6773	20.3697	20.2793	20.3638	19.9227	19.9691	19.971	1.30435	0.00123266	0.796977	0.00329066	0.940177	0.0364783	0.611014	9.08687e-05	0.7208	0.000311148	1.17968	0.005565
P14115	60S ribosomal protein L27a OS=Mus musculus OX=10090 GN=Rpl27a PE=1 SV=5	Rpl27a	17.1358	17.0559	16.7836	16.4638	16.4347	16.5457	16.7517	16.4889	16.5696	16.901	16.9464	16.6811	0.847065	0.101439	0.778391	0.0336035	1.10874	0.333881	0.918926	0.253883	1.30892	0.0471657	1.4244	0.0317411
P14131	40S ribosomal protein S16 OS=Mus musculus OX=10090 GN=Rps16 PE=1 SV=4	Rps16	18.7011	18.7662	18.6861	18.1427	18.0719	18.2227	18.4915	18.2791	18.3982	18.3915	18.3823	18.3137	1.01896	0.713253	0.860519	0.020403	1.27924	0.00051595	0.844508	0.0368799	1.25544	0.021432	1.48659	0.00112443
P14142	Solute carrier family 2, facilitated glucose transporter member 4 OS=Mus musculus OX=10090 GN=Slc2a4 PE=1 SV=3	Slc2a4	15.65	15.5328	15.4506	15.531	15.4994	15.0677	15.1855	15.2368	15.9835	15.6366	15.2421	NA	1.02049	0.933893	0.950462	0.793548	1.07559	0.688517	0.931375	0.75211	1.05399	0.79888	1.13165	0.358268
P14148	60S ribosomal protein L7 OS=Mus musculus OX=10090 GN=Rpl7 PE=1 SV=2	Rpl7	16.8111	16.961	16.8707	16.2746	16.3337	16.3051	16.4048	16.3428	16.4697	16.4371	16.3902	16.6246	0.947258	0.403257	0.883017	0.122209	1.31677	0.0143256	0.932182	0.0922685	1.39008	0.00127595	1.49121	0.00223936
P14152	Malate dehydrogenase, cytoplasmic OS=Mus musculus OX=10090 GN=Mdh1 PE=1 SV=3	Mdh1	18.8132	18.8375	18.8009	18.6132	18.6262	18.6518	19.0618	18.9417	19.0217	18.9207	18.8989	18.9287	1.06603	0.112845	0.820324	5.73187e-05	0.933711	0.00238099	0.76951	0.00489316	0.875874	0.0244291	1.13822	0.000284577
P14206	40S ribosomal protein SA OS=Mus musculus OX=10090 GN=Rpsa PE=1 SV=4	Rpsa	17.6317	17.669	17.651	17.6896	17.6987	17.6873	17.2472	17.2556	17.249	17.4586	17.3613	17.3188	0.914481	0.035849	1.2417	0.00167381	1.20662	0.0174117	1.35782	1.87453e-07	1.31945	0.000400982	0.971743	0.0502911
P14211	Calreticulin OS=Mus musculus OX=10090 GN=Calr PE=1 SV=1	Calr	17.0374	16.9788	16.9538	16.9871	16.9086	16.8698	16.6688	16.6635	16.8045	16.7631	16.8737	16.8285	0.926934	0.131886	1.07184	0.101227	1.12371	0.0161987	1.15633	0.0251363	1.21228	0.0124083	1.04839	0.190876
P14234	Tyrosine-protein kinase Fgr OS=Mus musculus OX=10090 GN=Fgr PE=1 SV=2	Fgr	15.7357	14.6519	15.5764	15.5447	15.5777	15.4442	NA	NA	13.5233	NA	NA	NA							3.997		3.47747		0.870019	0.586629
P14246	Solute carrier family 2, facilitated glucose transporter member 2 OS=Mus musculus OX=10090 GN=Slc2a2 PE=1 SV=3	Slc2a2	18.5653	18.6538	18.5365	18.1624	17.8053	18.3549	18.8838	18.6448	18.9685	18.9198	18.8877	18.995	0.931883	0.407293	0.563856	0.0318509	0.785147	0.00190571	0.605072	0.0262168	0.842539	0.112532	1.39246	0.0910697
P14404	Histone-lysine N-methyltransferase MECOM OS=Mus musculus OX=10090 GN=Mecom PE=1 SV=2	Mecom	NA	NA	12.2094	13.7435	NA	13.5845	NA	NA	12.4791	NA	12.2341	13.9649	0.650491		1.47886	0.631798	0.539568		2.27346		0.829478		0.364853
P14426	H-2 class I histocompatibility antigen, D-K alpha chain OS=Mus musculus OX=10090 GN=H2-D1 PE=1 SV=1	H2-D1	16.5437	16.5475	16.3802	17.0594	16.9704	16.9611	NA	NA	15.5436	NA	15.5396	NA	1.00281		2.74608		1.93303		2.7384		1.92763		0.703926	0.00335092
P14429	H-2 class I histocompatibility antigen, Q7 alpha chain OS=Mus musculus OX=10090 GN=H2-Q7 PE=1 SV=1	H2-Q7	17.8709	17.9653	17.8624	18.1008	18.2442	18.2536	16.7675	16.6817	16.6361	17.1561	16.471	16.982	0.886011	0.486672	2.5137	0.0185114	2.04177	0.034788	2.8371	2.88072e-05	2.30445	2.25843e-05	0.812256	0.0103361
P14430	H-2 class I histocompatibility antigen, Q8 alpha chain OS=Mus musculus OX=10090 GN=H2-Q8 PE=3 SV=1	H2-Q8	15.3282	15.6131	NA	15.3155	15.1514	15.5426	14.8743	15.3131	15.4759	NA	NA	NA							1.08328	0.62084	1.18884	0.356855	1.09745	0.5311
P14434	H-2 class II histocompatibility antigen, A-B alpha chain OS=Mus musculus OX=10090 GN=H2-Aa PE=1 SV=2	H2-Aa	19.4186	19.5012	19.3063	19.7738	19.8661	19.9642	17.3287	17.1937	17.4197	17.193	17.0002	17.0887	1.16481	0.0644619	6.84044	3.78429e-06	4.97511	8.23012e-06	5.87257	9.92938e-06	4.27118	2.08143e-05	0.727309	0.00432592
P14483	H-2 class II histocompatibility antigen, A beta chain OS=Mus musculus OX=10090 GN=H2-Ab1 PE=1 SV=1	H2-Ab1	15.7537	15.6418	15.6859	16.3939	16.2684	16.1473	13.6647	13.384	13.3775	13.6094	13.2111	13.54	1.0153	0.894917	7.04399	0.000182668	4.72505	0.00174119	6.93784	3.49708e-05	4.65384	0.000668857	0.670791	0.00651119
P14576	Signal recognition particle 54 kDa protein OS=Mus musculus OX=10090 GN=Srp54 PE=1 SV=2	Srp54	16.8001	16.8098	16.8226	16.7049	16.8093	16.7875	16.5648	16.6031	16.6751	16.8555	16.6479	16.7495	0.909661	0.136349	1.01135	0.82563	1.0424	0.376635	1.11179	0.0280123	1.14592	0.0224207	1.0307	0.302168
P14602	Heat shock protein beta-1 OS=Mus musculus OX=10090 GN=Hspb1 PE=1 SV=3	Hspb1	17.8186	17.8739	17.8113	17.7249	17.7037	17.6864	16.3748	16.4224	16.3936	16.3273	16.133	16.2933	1.10631	0.1291	2.73924	0.00124325	2.99673	0.000539008	2.47601	3.62447e-07	2.70875	1.69065e-06	1.094	0.00928597
P14685	26S proteasome non-ATPase regulatory subunit 3 OS=Mus musculus OX=10090 GN=Psmd3 PE=1 SV=3	Psmd3	16.1248	16.0755	15.958	16.0439	15.9723	16.0629	15.7964	15.789	15.7082	15.9156	15.9105	15.8411	0.917295	0.0295225	1.09981	0.0206038	1.12013	0.0615488	1.19897	0.00269274	1.22113	0.0129486	1.01848	0.671547
P14733	Lamin-B1 OS=Mus musculus OX=10090 GN=Lmnb1 PE=1 SV=3	Lmnb1	16.5802	16.4448	16.4067	16.7178	16.8229	16.7634	15.6215	15.6359	15.7443	15.8313	15.831	15.7798	0.903286	0.0463177	1.93729	7.48951e-05	1.58361	0.00327144	2.14472	3.68151e-05	1.75317	0.000393847	0.817437	0.0149484
P14824	Annexin A6 OS=Mus musculus OX=10090 GN=Anxa6 PE=1 SV=3	Anxa6	17.2494	17.2519	17.2376	17.4707	17.4742	17.4772	16.9495	16.9573	16.9922	16.3074	16.2733	16.3082	1.59112	3.27724e-06	2.26221	6.52087e-05	1.93191	2.15141e-05	1.42177	2.78156e-06	1.21418	0.00088495	0.85399	5.1173e-05
P14847	C-reactive protein OS=Mus musculus OX=10090 GN=Crp PE=1 SV=2	Crp	16.8794	17.1916	17.016	17.1472	17.2249	16.9059	16.1713	16.6085	16.4036	16.3272	16.4833	16.4239	0.988275	0.908576	1.60346	0.0089235	1.53422	0.00925237	1.62248	0.0136138	1.55242	0.0183304	0.956819	0.654456
P14869	60S acidic ribosomal protein P0 OS=Mus musculus OX=10090 GN=Rplp0 PE=1 SV=3	Rplp0	19.1205	19.1845	19.2626	19.3693	19.3732	19.3915	18.6921	18.8179	18.8302	18.9954	19.006	18.982	0.861893	0.00863514	1.30452	2.4853e-06	1.14449	0.0385454	1.51356	0.000179646	1.32788	0.0025069	0.877324	0.0410147
P14873	Microtubule-associated protein 1B OS=Mus musculus OX=10090 GN=Map1b PE=1 SV=2	Map1b	15.7586	15.7108	15.7015	16.0026	15.9057	15.9965	14.826	14.7691	14.821	14.3893	13.9874	13.9974	1.60283	0.0070041	3.58888	0.00350795	3.02912	0.000278592	2.23908	3.90227e-05	1.88985	3.49821e-06	0.84403	0.00551056
P14901	Heme oxygenase 1 OS=Mus musculus OX=10090 GN=Hmox1 PE=1 SV=1	Hmox1	16.1355	16.324	16.1237	16.2525	16.1971	16.0732	15.3616	15.171	15.1064	16.4307	16.4898	16.5708	0.410629	0.000619707	0.799479	0.0099163	0.810717	0.0233797	1.94696	0.000890299	1.97433	0.000699171	1.01406	0.822265
P15089	Mast cell carboxypeptidase A OS=Mus musculus OX=10090 GN=Cpa3 PE=2 SV=1	Cpa3	16.3347	16.4384	16.337	NA	NA	NA	NA	NA	NA	NA	NA	NA
P15105	Glutamine synthetase OS=Mus musculus OX=10090 GN=Glul PE=1 SV=6	Glul	16.6498	16.6473	16.6275	16.0002	16.1114	16.1542	17.0113	16.9955	16.9652	16.5969	16.6269	16.4797	1.34058	0.00701046	0.717376	0.00172399	1.05242	0.18011	0.535122	0.001296	0.785049	0.000177597	1.46705	0.000284397
P15116	Cadherin-2 OS=Mus musculus OX=10090 GN=Cdh2 PE=1 SV=2	Cdh2	15.623	15.2481	15.5111	15.1099	15.3043	15.0279	15.3784	15.3953	15.425	15.7618	15.4974	15.7825	0.823025	0.0388113	0.691034	0.0126584	0.858678	0.204362	0.839627	0.0875964	1.04332	0.613786	1.2426	0.0915975
P15208	Insulin receptor OS=Mus musculus OX=10090 GN=Insr PE=1 SV=2	Insr	16.1887	16.1952	15.9411	16.2502	16.3406	16.0879	16.1869	16.0164	16.2117	16.1525	15.9222	16.1056	1.05573	0.449656	1.12204	0.178873	1.03398	0.682404	1.06281	0.413766	0.979401	0.787842	0.921518	0.351238
P15209	BDNF/NT-3 growth factors receptor OS=Mus musculus OX=10090 GN=Ntrk2 PE=1 SV=1	Ntrk2	NA	15.9203	15.4666	15.3191	NA	NA	NA	NA	NA	NA	NA	NA											1.29627
P15306	Thrombomodulin OS=Mus musculus OX=10090 GN=Thbd PE=1 SV=1	Thbd	15.8182	15.8212	15.6133	16.1698	16.2631	16.3485	14.5124	14.6619	15.0352	14.9531	15.0771	14.9419	0.838458	0.239326	2.41125	5.79966e-05	1.69375	0.00158803	2.87581	0.00582569	2.02008	0.0119414	0.702437	0.00514525
P15307	Proto-oncogene c-Rel OS=Mus musculus OX=10090 GN=Rel PE=1 SV=2	Rel	14.902	14.5651	14.6489	14.8594	15.2622	15.0862	NA	NA	14.0332	14.8389	NA	14.5755	0.626769		1.28526	0.152515	0.99871	0.992007	2.05061		1.59343		0.77705	0.0792111
P15327	Bisphosphoglycerate mutase OS=Mus musculus OX=10090 GN=Bpgm PE=1 SV=2	Bpgm	17.5547	17.3803	17.474	17.3364	17.3488	17.1999	17.9274	17.8112	17.9507	17.7711	17.7488	17.6523	1.12689	0.0393416	0.74275	0.00260267	0.838336	0.0180541	0.659114	0.000763575	0.743937	0.00325059	1.12869	0.065723
P15331	Peripherin OS=Mus musculus OX=10090 GN=Prph PE=1 SV=2	Prph	13.9977	NA	13.2383	NA	NA	NA	NA	NA	NA	NA	NA	NA
P15379	CD44 antigen OS=Mus musculus OX=10090 GN=Cd44 PE=1 SV=3	Cd44	15.8597	15.9617	15.8932	16.3194	16.1923	16.3163	NA	NA	NA	NA	NA	NA											0.773196	0.00284233
P15392	Cytochrome P450 2A4 OS=Mus musculus OX=10090 GN=Cyp2a4 PE=2 SV=3	Cyp2a4	17.4775	17.4286	17.4141	17.0599	16.9248	16.9757	16.8002	16.7258	16.8029	17.5934	17.6455	17.6437	0.554308	2.98317e-05	0.64137	0.00107827	0.878143	0.00197228	1.15706	0.0155591	1.58421	5.23893e-05	1.36917	0.00223216
P15508	Spectrin beta chain, erythrocytic OS=Mus musculus OX=10090 GN=Sptb PE=1 SV=4	Sptb	16.2713	16.247	16.2457	16.091	16.1398	16.0648	16.4417	16.415	16.4349	16.4481	16.3712	16.3794	1.02167	0.332505	0.811665	0.00082495	0.904429	0.0185666	0.794447	0.0017873	0.885243	0.000109234	1.11429	0.0111467
P15532	Nucleoside diphosphate kinase A OS=Mus musculus OX=10090 GN=Nme1 PE=1 SV=1	Nme1	17.7596	17.732	17.7133	17.7536	17.6129	17.5165	17.3826	17.3643	17.459	17.919	17.906	17.8353	0.714587	0.000256675	0.835616	0.0498699	0.900113	0.0139168	1.16937	0.0652184	1.25963	0.00246035	1.07718	0.257253
P15533	Tripartite motif-containing protein 30A OS=Mus musculus OX=10090 GN=Trim30a PE=1 SV=2	Trim30a	14.1243	NA	14.6806	15.5199	15.4854	15.4285	NA	NA	NA	NA	NA	NA											0.474501	0.0144399
P15535	Beta-1,4-galactosyltransferase 1 OS=Mus musculus OX=10090 GN=B4galt1 PE=1 SV=1	B4galt1	14.4339	14.3299	13.85	14.778	14.1513	14.5139	NA	12.9995	14.0443	13.6866	14.5992	13.0876	0.829763	0.726497	1.61319	0.253532	1.33185	0.455567	1.94416	0.293999	1.6051	0.400978	0.825598	0.34026
P15626	Glutathione S-transferase Mu 2 OS=Mus musculus OX=10090 GN=Gstm2 PE=1 SV=2	Gstm2	19.2983	19.2835	19.2772	19.4634	19.4818	19.4554	19.1514	19.0783	19.1392	18.8083	18.7816	18.787	1.25758	0.00197884	1.59608	4.80003e-07	1.40837	2.25675e-06	1.26917	0.00192159	1.1199	0.0135379	0.882393	7.65698e-05
P15864	Histone H1.2 OS=Mus musculus OX=10090 GN=H1-2 PE=1 SV=2	H1-2	15.1967	15.3791	15.1849	13.8355	14.086	13.9148	14.4316	13.9581	14.1651	13.6864	13.9356	13.5632	1.37225	0.0628371	1.16235	0.18571	2.87822	0.000907817	0.847043	0.219554	2.09745	0.00718091	2.4762	0.000204636
P15920	V-type proton ATPase 116 kDa subunit a isoform 2 OS=Mus musculus OX=10090 GN=Atp6v0a2 PE=1 SV=2	Atp6v0a2	15.7992	15.9462	15.7501	15.6613	15.7096	15.6945	15.4648	15.5585	15.4711	15.8263	15.4613	15.514	0.931502	0.466688	1.06284	0.486362	1.17392	0.169028	1.141	0.0123091	1.26024	0.0152578	1.10451	0.128423
P15947	Kallikrein-1 OS=Mus musculus OX=10090 GN=Klk1 PE=1 SV=3	Klk1	17.7203	17.6155	17.6382	18.4098	18.4722	18.3269	17.2528	17.1854	17.2266	16.6822	16.6958	16.5341	1.49923	0.00353253	3.40015	1.72936e-05	2.0288	0.000250048	2.26794	0.000198508	1.35323	0.000817679	0.596679	0.000226958
P15975	Inactive ubiquitin carboxyl-terminal hydrolase 53 OS=Mus musculus OX=10090 GN=Usp53 PE=1 SV=2	Usp53	14.7765	13.8714	12.7801	14.5153	NA	14.5406	NA	14.7582	14.9369	NA	13.1737	NA	3.19065		2.55667		1.55364		0.801302	0.167582	0.486935	0.21172	0.60768	0.405994
P16015	Carbonic anhydrase 3 OS=Mus musculus OX=10090 GN=Ca3 PE=1 SV=3	Ca3	19.3653	19.3433	19.2818	16.5893	16.6652	16.6291	16.1145	15.8049	16.0853	17.3961	17.5331	17.5116	0.358814	0.00136299	0.553874	0.000390946	3.6046	2.21926e-05	1.54362	0.0198666	10.0459	0.000457462	6.50798	1.71063e-07
P16045	Galectin-1 OS=Mus musculus OX=10090 GN=Lgals1 PE=1 SV=3	Lgals1	19.5041	19.471	19.4116	19.5672	19.5494	19.5686	18.5192	18.443	18.5092	18.0659	18.1108	18.0946	1.31957	0.000567628	2.77275	3.82124e-06	2.588	3.18135e-05	2.10125	0.000234439	1.96124	1.29628e-05	0.933368	0.0602565
P16054	Protein kinase C epsilon type OS=Mus musculus OX=10090 GN=Prkce PE=1 SV=1	Prkce	12.9578	NA	NA	13.9412	NA	NA	NA	NA	NA	NA	NA	NA											0.505801
P16056	Hepatocyte growth factor receptor OS=Mus musculus OX=10090 GN=Met PE=1 SV=1	Met	15.1678	15.1683	14.9373	15.0931	15.0609	14.8302	14.9159	14.606	15.0545	15.2178	15.399	15.2257	0.746358	0.0685611	0.820119	0.0540951	0.876781	0.126906	1.09883	0.442164	1.17475	0.220995	1.06909	0.442037
P16110	Galectin-3 OS=Mus musculus OX=10090 GN=Lgals3 PE=1 SV=3	Lgals3	18.3024	18.2527	18.2269	18.5991	18.575	18.5533	17.122	16.9832	17.0699	16.7074	16.7513	16.7987	1.23618	0.00522907	3.53902	1.09871e-05	2.84453	2.20907e-06	2.86287	0.000234809	2.30107	9.78008e-05	0.803763	0.000778528
P16125	L-lactate dehydrogenase B chain OS=Mus musculus OX=10090 GN=Ldhb PE=1 SV=2	Ldhb	17.5446	17.5919	17.5314	17.3193	17.3593	17.4252	17.8433	17.7405	17.8593	17.575	17.53	17.4599	1.22496	0.00441463	0.898946	0.0281855	1.02409	0.432728	0.733855	0.00089504	0.83602	0.00904097	1.13922	0.0109716
P16254	Signal recognition particle 14 kDa protein OS=Mus musculus OX=10090 GN=Srp14 PE=1 SV=1	Srp14	16.2816	16.265	16.2593	16.1616	16.0696	16.0069	15.7714	15.5485	15.5556	16.1922	16.1062	16.1033	0.70284	0.0112284	0.962895	0.374815	1.09788	0.0380421	1.37	0.010146	1.56207	0.000936779	1.14019	0.0140659
P16294	Coagulation factor IX OS=Mus musculus OX=10090 GN=F9 PE=2 SV=3	F9	15.4954	15.1421	15.1793	15.8328	15.9637	15.7961	15.7606	15.8785	15.8651	15.3449	15.6006	15.0168	1.42802	0.0868577	1.45748	0.0740179	0.966965	0.824499	1.02063	0.666659	0.677137	0.027714	0.663449	0.0201729
P16301	Phosphatidylcholine-sterol acyltransferase OS=Mus musculus OX=10090 GN=Lcat PE=1 SV=2	Lcat	16.5117	16.2034	16.0139	16.4376	16.2478	16.6344	15.8184	15.7092	16.0398	16.1201	15.7267	16.0111	0.935082	0.560653	1.4018	0.0396694	1.22295	0.197637	1.49912	0.0174928	1.30785	0.100668	0.872412	0.346245
P16330	2',3'-cyclic-nucleotide 3'-phosphodiesterase OS=Mus musculus OX=10090 GN=Cnp PE=1 SV=3	Cnp	15.4113	15.8326	15.7418	15.9653	15.7799	15.896	15.6365	15.1847	14.8498	NA	14.4879	14.3501	1.74674	0.0620209	2.75365	0.00235434	2.36668	0.0040869	1.57645	0.0951882	1.35491	0.188022	0.859472	0.224113
P16331	Phenylalanine-4-hydroxylase OS=Mus musculus OX=10090 GN=Pah PE=1 SV=4	Pah	18.2595	18.1651	18.1852	18.0578	18.0802	17.9838	18.333	18.2705	18.3531	18.3792	18.3434	18.3966	0.963138	0.152441	0.794156	0.00189514	0.888952	0.0128148	0.82455	0.00208718	0.922975	0.0392417	1.11937	0.0164098
P16332	Methylmalonyl-CoA mutase, mitochondrial OS=Mus musculus OX=10090 GN=Mmut PE=1 SV=2	Mmut	16.7272	16.7665	16.728	16.5751	16.4993	16.5123	17.1438	16.9708	17.1538	17.0802	17.1687	17.1627	0.96746	0.523352	0.655985	0.000102964	0.759635	0.00150448	0.678049	0.00527003	0.785184	0.0234891	1.15801	0.00362383
P16406	Glutamyl aminopeptidase OS=Mus musculus OX=10090 GN=Enpep PE=1 SV=1	Enpep	17.9517	18.0056	17.9975	18.133	18.1982	18.1106	18.4153	18.4105	18.4108	18.2791	18.3034	18.2516	1.09748	0.000872538	0.913356	0.0202905	0.816151	0.000216734	0.832229	0.000547245	0.743658	1.44196e-05	0.893574	0.0100047
P16460	Argininosuccinate synthase OS=Mus musculus OX=10090 GN=Ass1 PE=1 SV=1	Ass1	17.2487	17.2941	17.2587	17.1832	17.126	17.1071	17.2119	17.0997	17.1229	17.6669	17.7325	17.7837	0.667632	0.000266035	0.664838	0.00029804	0.726723	0.00194564	0.995815	0.891161	1.08851	0.0545344	1.09308	0.013865
P16546	Spectrin alpha chain, non-erythrocytic 1 OS=Mus musculus OX=10090 GN=Sptan1 PE=1 SV=4	Sptan1	17.1738	17.1802	17.1407	17.173	17.1538	17.0814	17.2478	17.2338	17.2227	17.1084	17.1024	17.0462	1.10884	0.0100158	1.0355	0.222576	1.05642	0.0361476	0.933862	0.0631955	0.952723	0.0134273	1.0202	0.419367
P16627	Heat shock 70 kDa protein 1-like OS=Mus musculus OX=10090 GN=Hspa1l PE=1 SV=4	Hspa1l	18.0509	18.0927	17.6839	17.4651	17.6806	18.312	18.9652	18.2015	17.9928	18.0567	17.8046	17.7612	1.42632	0.219358	0.962607	0.854118	1.04846	0.692455	0.674889	0.220785	0.735079	0.270478	1.08919	0.695176
P16675	Lysosomal protective protein OS=Mus musculus OX=10090 GN=Ctsa PE=1 SV=1	Ctsa	16.6617	16.7949	16.8795	16.9813	16.9236	16.9538	16.5019	16.279	16.4073	16.3793	16.347	16.3432	1.0278	0.604582	1.51191	2.26644e-05	1.33997	0.0191374	1.47102	0.00957353	1.30373	0.0134056	0.886278	0.102535
P16858	Glyceraldehyde-3-phosphate dehydrogenase OS=Mus musculus OX=10090 GN=Gapdh PE=1 SV=2	Gapdh	17.5777	17.6105	17.5952	17.4323	17.415	17.4518	17.4998	17.5422	17.5608	17.4777	17.4952	17.4769	1.03599	0.0938909	0.965761	0.0236922	1.08013	0.00130199	0.93221	0.0141308	1.0426	0.0593837	1.11842	0.000371564
P16882	Growth hormone receptor OS=Mus musculus OX=10090 GN=Ghr PE=1 SV=1	Ghr	15.4749	15.3702	15.2853	14.7728	14.8609	14.8131	15.0892	15.1957	15.1983	15.4523	15.5039	15.1592	0.864079	0.180122	0.680069	0.0297242	1.00345	0.969693	0.787046	0.00216839	1.1613	0.0375567	1.47552	0.00336373
P16951	Cyclic AMP-dependent transcription factor ATF-2 OS=Mus musculus OX=10090 GN=Atf2 PE=1 SV=2	Atf2	15.7543	15.553	15.5527	16.0753	16.0821	15.8719	15.3511	15.1987	14.9269	15.2324	15.2719	15.1882	0.951321	0.622806	1.71584	0.00389186	1.3096	0.0190006	1.80364	0.00824371	1.37661	0.0450964	0.763239	0.0155038
P17047	Lysosome-associated membrane glycoprotein 2 OS=Mus musculus OX=10090 GN=Lamp2 PE=1 SV=2	Lamp2	16.1617	16.2103	16.2418	16.649	16.6791	16.7469	16.1741	16.1544	16.3146	16.1311	15.888	15.9298	1.17398	0.0714381	1.63434	0.00538992	1.16606	0.0870569	1.39214	0.00300761	0.993255	0.872368	0.713476	0.000256672
P17156	Heat shock-related 70 kDa protein 2 OS=Mus musculus OX=10090 GN=Hspa2 PE=1 SV=2	Hspa2	16.9385	16.833	16.7295	16.7625	16.7764	16.8051	16.8399	16.7542	16.846	16.7812	16.6965	16.7126	1.05941	0.103278	1.03613	0.177521	1.0744	0.222362	0.97803	0.40001	1.01415	0.783239	1.03693	0.479105
P17182	Alpha-enolase OS=Mus musculus OX=10090 GN=Eno1 PE=1 SV=3	Eno1	19.4785	19.5245	19.4796	19.4208	19.4132	19.3724	19.5544	19.432	19.5692	19.3966	19.4624	19.4777	1.0519	0.235943	0.970372	0.224415	1.03431	0.184827	0.922491	0.103295	0.983273	0.640625	1.06589	0.0124975
P17183	Gamma-enolase OS=Mus musculus OX=10090 GN=Eno2 PE=1 SV=2	Eno2	16.4718	16.3066	16.3383	16.4939	16.3188	16.3548	16.6127	16.3111	16.6845	16.2982	16.1375	15.9827	1.31648	0.056279	1.18899	0.0927234	1.17511	0.107918	0.903162	0.333068	0.892615	0.288715	0.988323	0.829179
P17225	Polypyrimidine tract-binding protein 1 OS=Mus musculus OX=10090 GN=Ptbp1 PE=1 SV=2	Ptbp1	18.6052	18.6165	18.5764	18.9386	18.8961	18.8839	17.7604	17.6131	17.6654	18.1795	18.2085	18.1873	0.70117	0.00546023	1.64082	3.71346e-05	1.32646	2.26827e-05	2.34012	0.000325498	1.89179	0.0011577	0.808415	0.000209078
P17426	AP-2 complex subunit alpha-1 OS=Mus musculus OX=10090 GN=Ap2a1 PE=1 SV=1	Ap2a1	17.1195	17.1651	17.1596	17.4073	17.385	17.3592	16.8568	16.7141	16.8312	16.7802	16.7035	16.6896	1.05428	0.229455	1.57943	0.000280546	1.34131	0.000934471	1.49811	0.00298159	1.27225	0.00979487	0.849238	0.000299163
P17427	AP-2 complex subunit alpha-2 OS=Mus musculus OX=10090 GN=Ap2a2 PE=1 SV=2	Ap2a2	17.5448	17.5272	17.4829	17.6539	17.6412	17.617	17.4284	17.3569	17.4229	17.4553	17.5182	17.4597	0.949347	0.0716844	1.11704	0.00578193	1.02854	0.213083	1.17664	0.00331261	1.08342	0.0187664	0.920775	0.00929365
P17433	Transcription factor PU.1 OS=Mus musculus OX=10090 GN=Spi1 PE=1 SV=2	Spi1	NA	16.128	16.085	16.5625	16.5552	16.5515	NA	NA	NA	NA	NA	NA											0.732072	0.0270706
P17439	Lysosomal acid glucosylceramidase OS=Mus musculus OX=10090 GN=Gba PE=1 SV=1	Gba	16.7993	16.7205	16.7784	17.2048	17.182	17.0835	15.0219	15.269	15.3128	15.3095	15.5701	15.4341	0.848695	0.117143	3.29175	0.000299965	2.5108	0.00154164	3.8786	0.000569062	2.95842	0.00200488	0.762756	0.00186406
P17563	Methanethiol oxidase OS=Mus musculus OX=10090 GN=Selenbp1 PE=1 SV=2	Selenbp1	18.4742	18.4937	18.4406	18.2115	18.2263	18.1509	18.4273	18.3985	18.4698	18.7409	18.7018	18.6133	0.83891	0.00887446	0.712483	0.000996719	0.861064	0.017774	0.849296	0.00168124	1.02641	0.225209	1.20854	0.00113162
P17665	Cytochrome c oxidase subunit 7C, mitochondrial OS=Mus musculus OX=10090 GN=Cox7c PE=1 SV=1	Cox7c	15.0162	15.9485	16.3995	15.7274	15.5484	16.222	16.0345	16.0412	16.1084	15.4577	16.3141	16.2554	1.03691	0.85957	0.884882	0.635375	0.857981	0.679642	0.853386	0.322507	0.827442	0.539653	0.969599	0.928247
P17710	Hexokinase-1 OS=Mus musculus OX=10090 GN=Hk1 PE=1 SV=3	Hk1	16.5102	16.5483	16.435	16.5368	16.6305	16.5475	16.9058	16.8094	16.8104	16.5138	16.4778	16.4701	1.27868	0.00315377	1.06025	0.0869165	1.00741	0.78857	0.829177	0.00350277	0.787851	0.00174064	0.95016	0.174146
P17717	UDP-glucuronosyltransferase 2B17 OS=Mus musculus OX=10090 GN=Ugt2b17 PE=1 SV=1	Ugt2b17	15.3907	15.3615	15.3844	15.2686	15.2724	15.2186	12.3472	12.1536	13.0852	15.7787	15.6541	15.6521	0.111388	0.000383301	0.73622	0.00369459	0.803228	0.0140099	6.60948	0.00066318	7.21105	0.000554115	1.09102	0.00770273
P17742	Peptidyl-prolyl cis-trans isomerase A OS=Mus musculus OX=10090 GN=Ppia PE=1 SV=2	Ppia	18.6861	18.7318	18.5821	18.6237	18.7292	18.7449	18.5651	18.5472	18.5793	18.634	18.6117	18.4383	1.00175	0.969803	1.10034	0.14464	1.07574	0.245251	1.09842	0.0633216	1.07387	0.140693	0.977649	0.606897
P17751	Triosephosphate isomerase OS=Mus musculus OX=10090 GN=Tpi1 PE=1 SV=4	Tpi1	18.8266	18.8026	18.7798	18.558	18.649	18.7085	18.8582	18.843	18.9	18.7519	18.8437	18.7813	1.05321	0.0915951	0.898889	0.0509596	1.00744	0.747382	0.853475	0.0230754	0.956542	0.0448614	1.12076	0.0535656
P17809	Solute carrier family 2, facilitated glucose transporter member 1 OS=Mus musculus OX=10090 GN=Slc2a1 PE=1 SV=4	Slc2a1	12.8217	14.1838	13.7544	NA	12.7395	14.5804	15.7185	15.8012	16.5108	14.1592	13.7959	12.8066	5.36273	0.0111758	1.05173	0.951264	0.999593	0.999228	0.196118	0.218266	0.186396	0.0109522	0.950429	0.950853
P17879	Heat shock 70 kDa protein 1B OS=Mus musculus OX=10090 GN=Hspa1b PE=1 SV=3	Hspa1b	20.4049	20.4909	20.4272	20.5075	20.549	20.536	19.9302	19.9003	19.8913	19.8846	19.9638	19.9963	0.972	0.343526	1.49752	0.00120248	1.40717	0.000419032	1.54066	3.34632e-06	1.44771	0.000495053	0.939669	0.0548061
P17897	Lysozyme C-1 OS=Mus musculus OX=10090 GN=Lyz1 PE=1 SV=1	Lyz1	14.6421	15.211	14.9748	15.1946	15.4785	15.7402	14.5166	14.6066	14.6722	NA	15.1096	NA	0.701683		1.28478		0.890724		1.831	0.0239727	1.26941	0.165123	0.693287	0.0815939
P17918	Proliferating cell nuclear antigen OS=Mus musculus OX=10090 GN=Pcna PE=1 SV=2	Pcna	15.9464	16.0167	15.953	15.7153	15.8349	16.0493	15.6458	15.423	14.8831	15.185	NA	15.2145	1.08488	0.655666	1.58747	0.0189672	1.708	9.50772e-05	1.46327	0.12144	1.57436	0.0451119	1.07592	0.393674
P18052	Receptor-type tyrosine-protein phosphatase alpha OS=Mus musculus OX=10090 GN=Ptpra PE=1 SV=3	Ptpra	15.8509	15.7183	15.7665	15.936	15.8585	15.846	15.4262	15.7408	15.7867	15.6382	15.5492	15.5779	1.0445	0.638552	1.22411	0.00165168	1.14088	0.0197817	1.17196	0.174774	1.09228	0.380606	0.932011	0.10776
P18155	Bifunctional methylenetetrahydrofolate dehydrogenase/cyclohydrolase, mitochondrial OS=Mus musculus OX=10090 GN=Mthfd2 PE=1 SV=1	Mthfd2	14.975	14.8959	14.4709	14.8956	15.0555	14.8874	14.1474	NA	NA	NA	NA	NA							1.73964		1.55102		0.891577	0.405208
P18181	CD48 antigen OS=Mus musculus OX=10090 GN=Cd48 PE=1 SV=1	Cd48	15.0495	15.3128	15.2564	15.864	15.5412	15.6444	12.0072	NA	NA	NA	NA	12.1197	0.92497		11.823		8.49469		12.782		9.18375		0.718491	0.0195527
P18242	Cathepsin D OS=Mus musculus OX=10090 GN=Ctsd PE=1 SV=1	Ctsd	17.2656	17.2656	17.2519	17.721	17.7561	17.7337	16.4227	16.1199	16.3506	16.1025	16.1383	15.9748	1.16947	0.115595	3.1714	0.000571955	2.28025	1.82924e-05	2.71183	9.70597e-05	1.94982	0.000458998	0.719003	5.78406e-05
P18293	Atrial natriuretic peptide receptor 1 OS=Mus musculus OX=10090 GN=Npr1 PE=1 SV=2	Npr1	14.6872	14.753	14.5925	14.8957	14.988	14.6756	14.4477	14.4722	14.4094	13.5222	14.9449	14.3421	1.12768	0.696027	1.49835	0.290885	1.32665	0.381358	1.32869	0.0429475	1.17644	0.0250718	0.885408	0.190593
P18524	Ig heavy chain V region RF OS=Mus musculus OX=10090 PE=1 SV=1	---	16.6413	16.7673	16.7559	16.3147	16.4096	16.7381	15.8068	16.1789	15.5977	NA	NA	NA							1.54362	0.0463205	1.81549	0.0312441	1.17613	0.202947
P18525	Ig heavy chain V region 5-84 OS=Mus musculus OX=10090 PE=1 SV=1	---	16.9917	16.9097	16.9685	16.6854	16.9554	16.9745	16.2567	16.3246	16.3732	NA	NA	NA							1.46771	0.0178919	1.55665	0.000194441	1.0606	0.462011
P18527	Ig heavy chain V region 914 OS=Mus musculus OX=10090 PE=1 SV=1	---	NA	NA	17.4871	16.8458	NA	16.8865	16.2616	16.2288	16.1273	NA	13.9052	NA	4.92692		7.78635		11.9749		1.58037	0.0010317	2.4305		1.53793
P18528	Ig heavy chain V region 6.96 OS=Mus musculus OX=10090 PE=4 SV=1	---	17.6678	17.6536	17.6587	17.2954	17.3033	16.9753	16.4129	16.1334	16.4672	13.4386	13.6433	12.4652	8.91024	0.00881926	16.0996	0.00491723	22.2798	0.000249361	1.80686	0.0046862	2.50047	0.00021611	1.38387	0.0122978
P18531	Ig heavy chain V region 3-6 OS=Mus musculus OX=10090 GN=Ighv3-6 PE=1 SV=1	Ighv3-6	17.4326	17.5576	17.438	15.0535	15.1567	15.0747	14.2279	14.789	14.5881	NA	12.5035	11.2737	6.26108	0.125782	9.23034	0.00606455	48.0825	0.0012117	1.47424	0.0713653	7.67959	0.00192871	5.20918	2.56751e-06
P18572	Basigin OS=Mus musculus OX=10090 GN=Bsg PE=1 SV=2	Bsg	18.9693	18.9276	18.8781	19.0794	19.0572	19.0093	18.8783	18.68	18.8836	18.7421	18.8228	18.6888	1.04445	0.473833	1.22891	0.00637123	1.12801	0.0262956	1.17661	0.0619374	1.08	0.233974	0.917894	0.0231847
P18653	Ribosomal protein S6 kinase alpha-1 OS=Mus musculus OX=10090 GN=Rps6ka1 PE=1 SV=1	Rps6ka1	15.1841	15.2217	15.1257	15.5007	15.5774	15.6535	14.7971	14.8619	14.8356	14.4038	14.5612	14.452	1.28273	0.00851864	2.15081	6.80133e-05	1.62998	0.000629446	1.67674	0.00100548	1.2707	0.000969797	0.757844	0.00299813
P18654	Ribosomal protein S6 kinase alpha-3 OS=Mus musculus OX=10090 GN=Rps6ka3 PE=1 SV=2	Rps6ka3	16.9577	16.8606	16.878	17.2343	17.2196	17.1985	16.3695	16.2965	16.3337	16.2923	16.2658	16.3771	1.01502	0.621101	1.8735	0.000572252	1.50217	0.000214355	1.84578	5.19229e-05	1.47994	0.000203567	0.8018	0.00453682
P18760	Cofilin-1 OS=Mus musculus OX=10090 GN=Cfl1 PE=1 SV=3	Cfl1	18.5316	18.5976	18.4135	18.7071	18.7381	18.7114	17.7629	17.6825	17.7398	18.0921	18.0302	17.9695	0.811029	0.00340023	1.61134	0.00145117	1.39828	0.00295239	1.98679	0.0001047	1.72408	0.00138152	0.867774	0.0586209
P18826	Phosphorylase b kinase regulatory subunit alpha, skeletal muscle isoform OS=Mus musculus OX=10090 GN=Phka1 PE=1 SV=3	Phka1	NA	14.4594	NA	15.0414	15.232	14.8128	NA	14.1972	14.8041	NA	14.2091	14.6386	1.05469	0.857272	1.52089	0.159249	1.02495		1.44202	0.304835	0.971804		0.673917
P18872	Guanine nucleotide-binding protein G(o) subunit alpha OS=Mus musculus OX=10090 GN=Gnao1 PE=1 SV=3	Gnao1	15.0722	15.2338	15.2858	15.7309	15.5871	15.3148	14.2224	14.4438	14.6172	14.8031	14.5897	14.3522	0.898842	0.42548	1.94884	0.00578667	1.53221	0.0253696	2.16816	0.00265233	1.70465	0.00858071	0.78622	0.0856266
P18894	D-amino-acid oxidase OS=Mus musculus OX=10090 GN=Dao PE=1 SV=3	Dao	18.7269	18.7201	18.6452	18.354	18.2675	18.4664	19.1167	19.1004	19.2258	19.578	19.6234	19.4363	0.758774	0.00618522	0.440363	0.000125418	0.555372	0.00115148	0.580361	0.000681431	0.731933	0.00129767	1.26117	0.0157326
P19001	Keratin, type I cytoskeletal 19 OS=Mus musculus OX=10090 GN=Krt19 PE=1 SV=1	Krt19	16.4597	16.256	16.2739	16.7198	16.545	16.5117	14.4676	14.4953	14.5995	13.663	13.7148	14.3631	1.52328	0.110189	6.40213	0.00427756	5.33787	0.00537444	4.20285	4.76756e-05	3.50419	7.96427e-05	0.833764	0.0459129
P19091	Androgen receptor OS=Mus musculus OX=10090 GN=Ar PE=1 SV=1	Ar	13.4971	NA	12.9197	13.554	13.297	14.0609	NA	NA	NA	NA	13.4857	12.9867			1.32052	0.334209	0.980915	0.948672					0.742826	0.353176
P19096	Fatty acid synthase OS=Mus musculus OX=10090 GN=Fasn PE=1 SV=2	Fasn	17.4809	17.4205	17.4201	15.9296	15.9503	15.8752	15.6171	15.6352	15.7146	15.7463	15.7482	15.7481	0.938276	0.0372997	1.12569	0.00158969	3.23322	1.21824e-07	1.19974	0.00286323	3.44591	4.07818e-06	2.87221	1.03897e-06
P19137	Laminin subunit alpha-1 OS=Mus musculus OX=10090 GN=Lama1 PE=1 SV=2	Lama1	15.5452	15.4952	15.4817	15.7461	15.8255	15.8005	15.669	15.4918	15.5369	15.6578	15.6176	15.6847	0.941203	0.236628	1.09989	0.0116265	0.903775	0.00600312	1.1686	0.0356539	0.960233	0.389666	0.821697	0.000871749
P19157	Glutathione S-transferase P 1 OS=Mus musculus OX=10090 GN=Gstp1 PE=1 SV=2	Gstp1	18.7562	18.7161	18.637	18.7806	18.807	18.7789	18.493	18.3168	18.42	18.8125	18.8748	18.8672	0.736337	0.00677852	0.957518	0.0677442	0.902274	0.031736	1.30038	0.0154084	1.22535	0.0122164	0.942305	0.126288
P19182	Interferon-related developmental regulator 1 OS=Mus musculus OX=10090 GN=Ifrd1 PE=1 SV=2	Ifrd1	10.7776	11.9108	12.0687	11.1208	10.9274	NA	NA	NA	NA	NA	NA	NA											1.47593	0.299943
P19221	Prothrombin OS=Mus musculus OX=10090 GN=F2 PE=1 SV=1	F2	17.3243	17.3128	17.1907	17.3436	17.2956	17.2802	16.6473	16.772	16.822	16.4959	16.4452	16.5038	1.20203	0.0257407	1.77135	6.42649e-06	1.73425	0.000770372	1.47362	0.00412923	1.44276	0.0016433	0.979058	0.564413
P19253	60S ribosomal protein L13a OS=Mus musculus OX=10090 GN=Rpl13a PE=1 SV=4	Rpl13a	15.982	15.3548	15.547	15.1979	15.2895	14.8275	15.1608	15.1153	15.0969	15.1473	15.2529	15.041	0.984348	0.751428	0.971247	0.803888	1.39559	0.110665	0.986691	0.898649	1.41778	0.0540637	1.4369	0.0930945
P19258	Protein Mpv17 OS=Mus musculus OX=10090 GN=Mpv17 PE=1 SV=1	Mpv17	18.5713	18.4918	18.3507	18.412	18.3271	18.4869	18.5107	18.3748	18.4744	18.2884	18.2199	18.3956	1.1111	0.0838347	1.07723	0.194984	1.125	0.11157	0.969522	0.508597	1.01252	0.827494	1.04435	0.478508
P19324	Serpin H1 OS=Mus musculus OX=10090 GN=Serpinh1 PE=1 SV=3	Serpinh1	19.5408	19.5142	19.454	19.7022	19.7501	19.7709	18.0843	18.0644	18.1273	18.1732	18.2014	18.2175	0.929568	0.0125614	2.91542	2.37934e-06	2.47192	2.67347e-05	3.13631	5.15743e-07	2.65922	4.07005e-06	0.84788	0.00231659
P19426	Negative elongation factor E OS=Mus musculus OX=10090 GN=Nelfe PE=1 SV=2	Nelfe	16.0493	15.414	15.742	16.1014	16.27	15.9323	15.4023	15.4228	14.7678	15.7626	15.7502	15.7238	0.684009	0.063647	1.27961	0.0222813	0.992795	0.957456	1.87075	0.035675	1.45143	0.13173	0.775857	0.174787
P19536	Cytochrome c oxidase subunit 5B, mitochondrial OS=Mus musculus OX=10090 GN=Cox5b PE=1 SV=1	Cox5b	17.0356	17.2139	17.0773	16.8481	16.6974	16.8565	17.2634	17.323	17.3434	17.7217	17.5934	17.4989	0.815237	0.0324731	0.572776	0.000786995	0.709227	0.00457193	0.702589	0.00373259	0.869965	0.0477252	1.23823	0.0145414
P19783	Cytochrome c oxidase subunit 4 isoform 1, mitochondrial OS=Mus musculus OX=10090 GN=Cox4i1 PE=1 SV=2	Cox4i1	19.0562	19.0683	18.9465	18.6657	18.645	18.8888	19.3471	19.3145	19.346	19.1307	19.1539	19.0605	1.1654	0.00864279	0.767444	0.0281689	0.938635	0.135667	0.658525	0.00156927	0.80542	0.0106418	1.22307	0.0462017
P19788	Matrix Gla protein OS=Mus musculus OX=10090 GN=Mgp PE=3 SV=1	Mgp	NA	15.6243	NA	15.6235	15.8703	14.9951	NA	NA	NA	NA	NA	NA											1.09275
P19973	Lymphocyte-specific protein 1 OS=Mus musculus OX=10090 GN=Lsp1 PE=1 SV=2	Lsp1	18.2314	18.1344	18.238	18.4125	18.2118	18.5006	16.3534	16.4264	16.3561	16.7376	16.6453	16.7221	0.799408	0.00111108	3.18957	0.0010908	2.82773	5.63271e-06	3.98992	0.000929966	3.53728	4.44718e-06	0.886553	0.168686
P20029	Endoplasmic reticulum chaperone BiP OS=Mus musculus OX=10090 GN=Hspa5 PE=1 SV=3	Hspa5	18.9471	18.9082	18.8674	18.7765	18.836	18.8276	18.5995	18.5121	18.5707	18.6787	18.7013	18.6233	0.928509	0.0370946	1.10616	0.0090431	1.18083	0.0018305	1.19132	0.00198484	1.27175	0.000586787	1.06751	0.0353914
P20060	Beta-hexosaminidase subunit beta OS=Mus musculus OX=10090 GN=Hexb PE=1 SV=2	Hexb	17.35	17.3301	17.3556	17.6677	17.7661	17.7847	16.1978	16.3024	16.2688	16.5845	16.5727	16.5376	0.807411	0.00366461	2.25724	0.000226994	1.71749	1.41218e-05	2.79565	8.06869e-06	2.12716	0.000416822	0.760884	0.00642795
P20108	Thioredoxin-dependent peroxide reductase, mitochondrial OS=Mus musculus OX=10090 GN=Prdx3 PE=1 SV=1	Prdx3	19.5554	19.6258	19.5015	19.4131	19.3582	19.4117	19.6659	19.6638	19.6864	19.7789	19.7649	19.7024	0.948229	0.0717504	0.782194	0.00040256	0.877939	0.0166118	0.8249	0.00147363	0.925872	0.085549	1.12241	0.0265422
P20152	Vimentin OS=Mus musculus OX=10090 GN=Vim PE=1 SV=3	Vim	17.5184	17.5376	17.4917	17.8587	17.7687	17.8121	16.2275	16.2195	16.2226	15.8836	15.7444	15.7969	1.33319	0.00051847	4.01348	9.92958e-06	3.26617	0.000175652	3.01042	4.33332e-07	2.44988	6.81465e-05	0.8138	0.00206193
P20357	Microtubule-associated protein 2 OS=Mus musculus OX=10090 GN=Map2 PE=1 SV=2	Map2	13.9345	14.2749	13.0789	14.3591	13.8379	14.6899	14.7874	15.0316	15.1249	13.1168	13.8879	13.919	2.53171	0.0245353	1.57396	0.144319	1.08789	0.798107	0.621697	0.0943552	0.429706	0.0662192	0.691182	0.293926
P20444	Protein kinase C alpha type OS=Mus musculus OX=10090 GN=Prkca PE=1 SV=3	Prkca	16.2109	16.2404	16.3297	16.3977	16.4392	16.5853	15.7184	15.558	15.9865	15.9405	15.8838	15.8801	0.903018	0.309358	1.48718	0.00527847	1.28241	0.00269716	1.6469	0.016107	1.42014	0.0469281	0.86231	0.0427036
P20491	High affinity immunoglobulin epsilon receptor subunit gamma OS=Mus musculus OX=10090 GN=Fcer1g PE=1 SV=1	Fcer1g	17.318	17.2317	17.0651	17.6873	17.7131	17.675	15.0024	13.7325	15.0005	14.4342	15.0074	14.8327	0.88292	0.723208	7.64048	6.61387e-05	5.45226	0.00146435	8.65365	0.00181742	6.17526	0.0222283	0.713602	0.0029145
P20664	DNA primase small subunit OS=Mus musculus OX=10090 GN=Prim1 PE=1 SV=1	Prim1	14.4318	13.597	12.9879	14.8288	14.5773	14.7329	NA	NA	11.8512	NA	NA	NA							7.26914		3.53332		0.486071	0.12675
P20852	Cytochrome P450 2A5 OS=Mus musculus OX=10090 GN=Cyp2a5 PE=2 SV=1	Cyp2a5	NA	14.0328	NA	NA	NA	NA	NA	NA	NA	15.6498	14.7917	13.4528					0.660396
P20918	Plasminogen OS=Mus musculus OX=10090 GN=Plg PE=1 SV=3	Plg	16.5234	16.5022	16.4701	16.6017	16.4779	16.5336	15.6429	15.7376	15.8499	15.6279	15.6133	15.5793	1.09934	0.143362	1.90642	0.000366773	1.85539	1.99614e-06	1.73415	0.000965566	1.68773	0.00408721	0.973232	0.396365
P20934	Protein EVI2A OS=Mus musculus OX=10090 GN=Evi2a PE=1 SV=2	Evi2a	14.0787	NA	14.5973	15.0328	15.5648	14.5581	NA	NA	NA	NA	NA	NA											0.609673	0.169253
P21107	Tropomyosin alpha-3 chain OS=Mus musculus OX=10090 GN=Tpm3 PE=1 SV=3	Tpm3	18.1921	18.3639	18.1924	18.1879	18.2201	18.3457	18.219	18.0609	18.0846	18.3346	18.4698	18.2797	0.846836	0.0337187	0.926473	0.213485	0.925356	0.236322	1.09404	0.132783	1.09272	0.166963	0.998795	0.982583
P21126	Ubiquitin-like protein 4A OS=Mus musculus OX=10090 GN=Ubl4a PE=1 SV=1	Ubl4a	16.4932	16.4934	16.5229	16.6138	16.3654	16.4868	16.1337	16.3125	16.2446	16.2763	16.2487	16.3331	0.962073	0.408273	1.1508	0.0929905	1.16243	0.00634236	1.19617	0.0485683	1.20825	0.0308814	1.01011	0.850954
P21180	Complement C2 OS=Mus musculus OX=10090 GN=C2 PE=1 SV=2	C2	14.3295	14.3551	14.1398	14.4413	14.4608	14.4653	13.5761	13.0787	13.8317	13.9428	13.4114	13.7924	0.858554	0.468052	1.6705	0.00947883	1.4735	0.0547757	1.94572	0.0122367	1.71625	0.0612027	0.882067	0.0569433
P21271	Unconventional myosin-Vb OS=Mus musculus OX=10090 GN=Myo5b PE=1 SV=2	Myo5b	16.0089	15.9945	16.0484	15.9233	15.9325	15.8572	15.995	15.9646	15.9282	15.9717	16.0375	16.0835	0.953782	0.160979	0.91602	0.0390315	0.990605	0.732559	0.960408	0.132229	1.03861	0.0976074	1.08142	0.0216279
P21278	Guanine nucleotide-binding protein subunit alpha-11 OS=Mus musculus OX=10090 GN=Gna11 PE=1 SV=1	Gna11	16.7213	16.8103	16.7561	16.6972	16.7926	16.778	16.8746	16.9337	16.9495	16.5173	16.5996	16.4998	1.30167	0.000860801	1.16232	0.00712866	1.1677	0.00557432	0.892943	0.0138288	0.897073	0.0108487	1.00462	0.874093
P21279	Guanine nucleotide-binding protein G(q) subunit alpha OS=Mus musculus OX=10090 GN=Gnaq PE=1 SV=4	Gnaq	17.1495	17.2345	17.1543	17.3567	17.3552	17.3514	17.1743	17.3101	17.278	17.0137	16.8383	16.9739	1.24158	0.0111765	1.33095	0.0014843	1.17893	0.0285006	1.07198	0.0708444	0.94954	0.214828	0.885782	0.0031801
P21300	Aldo-keto reductase family 1 member B7 OS=Mus musculus OX=10090 GN=Akr1b7 PE=1 SV=4	Akr1b7	15.6298	15.8257	15.7358	15.8545	16.0428	15.9339	15.3247	15.2624	15.2779	15.6518	15.2202	15.2064	0.95188	0.654613	1.49925	0.0438586	1.29321	0.11276	1.57505	0.00344806	1.35858	0.0100292	0.862567	0.0534782
P21447	ATP-dependent translocase ABCB1 OS=Mus musculus OX=10090 GN=Abcb1a PE=1 SV=3	Abcb1a	14.6638	14.1078	14.6306	14.9157	14.6255	14.7444	15.7801	15.3143	15.6657	14.5823	14.4838	14.2284	2.22713	0.00355266	1.25735	0.0736709	1.02519	0.87367	0.564562	0.0120892	0.460318	0.0092956	0.815354	0.24015
P21460	Cystatin-C OS=Mus musculus OX=10090 GN=Cst3 PE=1 SV=2	Cst3	16.6592	16.6191	16.5318	16.9441	16.8301	16.5425	16.2614	16.1097	16.2174	16.0336	16.0046	15.8976	1.16278	0.0239064	1.73342	0.0141471	1.54196	0.000382902	1.49075	0.0283895	1.32609	0.00254182	0.889544	0.291035
P21550	Beta-enolase OS=Mus musculus OX=10090 GN=Eno3 PE=1 SV=3	Eno3	16.0974	15.895	16.0199	15.171	15.1194	14.2881	12.9099	12.962	13.9073	15.4345	14.6565	14.9675	0.295291	0.014443	0.895032	0.684637	1.97875	0.0414559	3.03102	0.0213958	6.701	0.0116156	2.21081	0.0519615
P21570	Angiogenin OS=Mus musculus OX=10090 GN=Ang PE=1 SV=1	Ang	15.3746	15.2319	15.6371	15.661	15.4908	15.4147	14.8138	NA	14.8126	15.5547	14.7413	14.7417	0.870941	0.608763	1.42366	0.194955	1.32132	0.275338	1.63462	0.00482974	1.51712	0.0294199	0.928114	0.490794
P21614	Vitamin D-binding protein OS=Mus musculus OX=10090 GN=Gc PE=1 SV=2	Gc	16.9272	17.0063	16.9846	17.1005	17.1331	17.121	16.0881	16.0556	16.1078	16.1639	16.16	16.0426	0.973795	0.444605	1.99456	0.000950031	1.8032	0.000213048	2.04823	3.77761e-06	1.85173	2.4266e-05	0.904061	0.0149751
P21619	Lamin-B2 OS=Mus musculus OX=10090 GN=Lmnb2 PE=1 SV=2	Lmnb2	17.2533	17.3186	17.1992	17.3918	17.4063	17.2663	17.1386	17.0173	17.1264	16.6342	16.6216	16.5607	1.40305	0.0011569	1.68093	0.00067023	1.57079	0.000242392	1.19806	0.0119463	1.11956	0.0351757	0.934475	0.161822
P21803	Fibroblast growth factor receptor 2 OS=Mus musculus OX=10090 GN=Fgfr2 PE=1 SV=4	Fgfr2	16.4747	16.4304	16.3954	16.1235	15.8536	16.3162	NA	15.3927	16.2731	NA	16.2667	18.0852	0.394201	0.355444	0.473633	0.443047	0.597744	0.353784	1.2015	0.654695	1.51634	0.165799	1.26204	0.125585
P21812	Mast cell protease 4 OS=Mus musculus OX=10090 GN=Mcpt4 PE=1 SV=1	Mcpt4	16.6064	16.7868	16.5377	NA	NA	NA	NA	NA	NA	NA	NA	NA
P21844	Chymase OS=Mus musculus OX=10090 GN=Cma1 PE=1 SV=2	Cma1	16.4423	16.4827	16.5251	NA	NA	NA	NA	NA	NA	NA	NA	NA
P21845	Tryptase beta-2 OS=Mus musculus OX=10090 GN=Tpsb2 PE=1 SV=2	Tpsb2	15.4568	15.1569	15.1786	NA	NA	14.0066	NA	NA	NA	NA	NA	NA											2.39083
P21956	Lactadherin OS=Mus musculus OX=10090 GN=Mfge8 PE=1 SV=3	Mfge8	16.7722	16.7638	16.6972	16.6407	16.6276	16.7268	14.7183	14.7653	14.9082	13.6998	13.9823	13.9478	1.89291	0.00191227	6.90854	0.000315892	7.29931	0.00047342	3.64968	7.40207e-05	3.85612	0.000164232	1.05656	0.11723
P21958	Antigen peptide transporter 1 OS=Mus musculus OX=10090 GN=Tap1 PE=1 SV=3	Tap1	16.8492	16.7957	16.908	17.1407	17.227	16.9724	14.9446	14.9645	14.9041	15.0957	15.0738	14.9619	0.929117	0.109276	4.19749	0.00011687	3.49947	7.33862e-06	4.51772	0.000684795	3.76645	1.17807e-05	0.833705	0.0554959
P21981	Protein-glutamine gamma-glutamyltransferase 2 OS=Mus musculus OX=10090 GN=Tgm2 PE=1 SV=4	Tgm2	19.5308	19.508	19.4493	19.5798	19.5991	19.5912	19.1809	19.067	19.1811	19.0299	19.0592	19.0306	1.07409	0.105361	1.46425	9.69793e-06	1.37188	0.000878161	1.36324	0.000311855	1.27724	0.00274374	0.936915	0.0540842
P21995	Embigin OS=Mus musculus OX=10090 GN=Emb PE=1 SV=2	Emb	16.478	16.295	16.191	16.6557	16.8698	16.9917	16.5509	16.5804	16.6325	16.4292	16.2884	15.9214	1.29678	0.0706565	1.54332	0.0326845	1.07798	0.574053	1.19012	0.117779	0.831278	0.0767265	0.698483	0.0167994
P22315	Ferrochelatase, mitochondrial OS=Mus musculus OX=10090 GN=Fech PE=1 SV=2	Fech	17.303	17.2016	17.2225	17.1441	17.0716	17.145	17.3726	17.4059	17.3631	17.3373	17.2948	17.3683	1.03315	0.147151	0.8626	0.0029159	0.938812	0.0802659	0.834925	0.00234929	0.908692	0.0319567	1.08835	0.0387283
P22361	Hepatocyte nuclear factor 1-alpha OS=Mus musculus OX=10090 GN=Hnf1a PE=1 SV=2	Hnf1a	14.8317	14.6472	14.857	14.7912	14.4375	14.7076	15.005	14.8158	15.249	15.0738	14.9676	14.7319	1.07091	0.573945	0.824164	0.130681	0.90389	0.303555	0.769594	0.0851141	0.844041	0.181883	1.09673	0.359334
P22366	Myeloid differentiation primary response protein MyD88 OS=Mus musculus OX=10090 GN=Myd88 PE=1 SV=3	Myd88	NA	13.3037	14.8312	14.7994	NA	14.2096	12.6842	15.467	NA	15.2812	NA	NA	0.433576		0.583688		0.431129		1.34622	0.810304	0.994357	0.996477	0.738629	0.670688
P22437	Prostaglandin G/H synthase 1 OS=Mus musculus OX=10090 GN=Ptgs1 PE=1 SV=1	Ptgs1	15.2644	15.0684	15.0651	15.5885	15.5435	15.4087	14.9277	14.9333	14.7589	14.6176	14.8062	14.5314	1.16597	0.0970305	1.81733	0.0016613	1.39558	0.0110421	1.55865	0.00125828	1.19693	0.0420751	0.767928	0.0120519
P22518	Dual specificity protein kinase CLK1 OS=Mus musculus OX=10090 GN=Clk1 PE=1 SV=2	Clk1	14.5693	14.1877	14.046	14.8203	14.4437	14.7848	14.0961	14.0961	14.2551	14.0909	14.7904	14.5463	0.797315	0.248321	1.15433	0.443431	0.865615	0.467503	1.44778	0.0315482	1.08566	0.534661	0.749883	0.1074
P22599	Alpha-1-antitrypsin 1-2 OS=Mus musculus OX=10090 GN=Serpina1b PE=1 SV=2	Serpina1b	18.6749	18.6503	18.6263	18.4143	18.4091	18.4473	17.6899	17.6346	17.674	17.9709	18.0831	18.0333	0.777597	0.00225868	1.31445	0.00304873	1.53837	0.000701835	1.6904	7.58953e-06	1.97836	1.82202e-06	1.17035	0.000286711
P22682	E3 ubiquitin-protein ligase CBL OS=Mus musculus OX=10090 GN=Cbl PE=1 SV=3	Cbl	16.0364	15.6951	15.6412	16.2766	16.2649	16.0472	15.1402	14.9341	14.3747	14.9593	15.189	NA	0.836352	0.393167	2.17661	0.0180911	1.64346	0.0276586	2.6025	0.0184295	1.96504	0.031719	0.755056	0.0608576
P22725	Protein Wnt-5a OS=Mus musculus OX=10090 GN=Wnt5a PE=1 SV=2	Wnt5a	NA	15.9301	NA	NA	15.6132	NA	NA	NA	NA	NA	NA	NA											1.2456
P22777	Plasminogen activator inhibitor 1 OS=Mus musculus OX=10090 GN=Serpine1 PE=1 SV=1	Serpine1	15.3617	16.1088	16.1895	16.8208	16.9109	16.9345	NA	NA	NA	NA	NA	NA											0.499285	0.0196036
P22892	AP-1 complex subunit gamma-1 OS=Mus musculus OX=10090 GN=Ap1g1 PE=1 SV=3	Ap1g1	16.4948	16.597	16.6058	16.5554	16.5799	16.6475	16.6471	16.5577	16.5935	16.5407	16.6346	16.6262	0.999259	0.979828	0.995687	0.885782	0.976281	0.499554	0.996425	0.898085	0.977005	0.492634	0.98051	0.564504
P22907	Porphobilinogen deaminase OS=Mus musculus OX=10090 GN=Hmbs PE=1 SV=2	Hmbs	14.8507	14.9521	14.7583	14.9098	14.9426	14.8934	14.4705	14.1741	14.5726	14.8149	14.8475	15.0239	0.71219	0.0351013	1.01386	0.791094	0.97149	0.652325	1.42359	0.0133441	1.36409	0.046382	0.958206	0.386814
P23116	Eukaryotic translation initiation factor 3 subunit A OS=Mus musculus OX=10090 GN=Eif3a PE=1 SV=5	Eif3a	16.1312	16.1093	16.0392	16.1094	16.1829	16.1136	15.5935	15.5448	15.6605	15.7488	15.8859	15.8115	0.86106	0.0149837	1.24825	0.00461085	1.21234	0.00634629	1.44966	0.000363821	1.40796	0.000414765	0.971233	0.315203
P23188	Furin OS=Mus musculus OX=10090 GN=Furin PE=1 SV=2	Furin	14.9859	15.2893	14.9576	15.1464	15.1126	15.4979	15.1378	15.0158	15.0623	15.3082	15.4523	15.4463	0.795371	0.00616326	0.901275	0.350283	0.798478	0.075038	1.13315	0.278111	1.00391	0.963756	0.885943	0.34443
P23204	Peroxisome proliferator-activated receptor alpha OS=Mus musculus OX=10090 GN=Ppara PE=1 SV=2	Ppara	15.2942	15.7038	15.4769	15.1672	15.138	14.8662	15.6054	14.8845	NA	NA	15.6029	15.5452	0.79604	0.528399	0.69885	0.0252529	0.944452	0.562309	0.877908	0.694267	1.18644	0.616356	1.35144	0.0487134
P23249	Putative helicase MOV-10 OS=Mus musculus OX=10090 GN=Mov10 PE=1 SV=2	Mov10	14.7027	14.5705	14.6454	14.6982	14.8099	14.6296	14.1918	14.2303	13.9656	14.5391	14.733	14.419	0.739973	0.0247356	1.10873	0.247748	1.054	0.505887	1.49834	0.00660509	1.42437	0.0131712	0.95063	0.329409
P23298	Protein kinase C eta type OS=Mus musculus OX=10090 GN=Prkch PE=1 SV=2	Prkch	14.9421	NA	NA	15.1024	15.0393	14.3783	NA	NA	14.4527	NA	14.098	NA	1.27879		1.67253		1.79522		1.30789		1.40383		1.07336
P23463	Homeobox protein Hox-D8 OS=Mus musculus OX=10090 GN=Hoxd8 PE=3 SV=4	Hoxd8	15.7662	15.7649	16.148	16.1241	16.3033	16.2979	15.5841	15.4862	15.8539	15.2494	15.5409	15.2927	1.21453	0.123196	1.84134	0.0023331	1.44597	0.031961	1.51609	0.0163216	1.19056	0.210818	0.785283	0.0945667
P23475	X-ray repair cross-complementing protein 6 OS=Mus musculus OX=10090 GN=Xrcc6 PE=1 SV=5	Xrcc6	17.0713	16.9983	17.0956	17.1402	17.3557	17.2242	16.7795	16.7928	16.7637	16.5726	16.5757	16.5353	1.16267	0.000373744	1.60081	0.00657113	1.40821	0.000926535	1.37684	0.00187935	1.21118	0.00720456	0.879686	0.0803242
P23492	Purine nucleoside phosphorylase OS=Mus musculus OX=10090 GN=Pnp PE=1 SV=2	Pnp	18.6015	18.5416	18.524	18.597	18.6257	18.5729	18.1168	18.1674	18.1646	18.4389	18.4395	18.4935	0.807919	0.000242156	1.10284	0.00434204	1.0706	0.0322184	1.36503	3.80516e-05	1.32513	0.000283582	0.97077	0.212237
P23506	Protein-L-isoaspartate(D-aspartate) O-methyltransferase OS=Mus musculus OX=10090 GN=Pcmt1 PE=1 SV=3	Pcmt1	15.4129	15.1448	15.1491	15.4979	15.5918	15.4599	15.1531	14.9439	14.9435	14.8288	14.9406	15.0656	1.04863	0.521935	1.48609	0.00440798	1.22312	0.064257	1.41717	0.00704785	1.1664	0.124346	0.823049	0.0694315
P23589	Carbonic anhydrase 5A, mitochondrial OS=Mus musculus OX=10090 GN=Ca5a PE=1 SV=2	Ca5a	14.5975	14.5875	14.5609	14.7305	14.8586	14.5932	15.5651	15.2846	15.6239	13.9171	14.1626	13.6139	3.01748	0.00203306	1.77718	0.0197982	1.60671	0.0126411	0.588961	0.00545187	0.532466	0.000987753	0.904078	0.133409
P23591	GDP-L-fucose synthase OS=Mus musculus OX=10090 GN=Tsta3 PE=1 SV=3	Tsta3	16.3764	16.2254	16.2578	16.4087	16.385	16.4231	16.1709	16.0472	16.0836	16.0694	15.9033	15.8466	1.11792	0.12243	1.38112	0.0177906	1.27174	0.0166745	1.23543	0.00932303	1.13759	0.0363541	0.920804	0.114901
P23611	Interferon regulatory factor 8 OS=Mus musculus OX=10090 GN=Irf8 PE=1 SV=1	Irf8	15.4023	15.1255	15.7025	15.6999	15.9052	16.0536	NA	NA	13.8039	14.6579	14.8225	NA	0.522559		2.21307	0.00337112	1.59098	0.0417963	4.23507		3.04459		0.718901	0.0846531
P23708	Nuclear transcription factor Y subunit alpha OS=Mus musculus OX=10090 GN=Nfya PE=1 SV=2	Nfya	NA	NA	NA	15.6137	NA	15.3923	NA	NA	NA	NA	15.0011	NA			1.41607
P23738	Histidine decarboxylase OS=Mus musculus OX=10090 GN=Hdc PE=1 SV=2	Hdc	NA	NA	NA	NA	NA	NA	16.5165	16.6961	16.818	NA	NA	NA
P23780	Beta-galactosidase OS=Mus musculus OX=10090 GN=Glb1 PE=1 SV=1	Glb1	16.4648	16.391	16.51	16.8135	16.8752	16.712	16.2007	16.1161	16.1055	15.9196	15.8559	15.9396	1.17751	0.00427798	1.85987	0.000437234	1.46429	0.000359862	1.5795	0.000744997	1.24355	0.00255781	0.787303	0.00557184
P23881	Transcription elongation factor A protein 3 OS=Mus musculus OX=10090 GN=Tcea3 PE=1 SV=3	Tcea3	15.0217	15.2112	14.736	14.5791	14.021	14.7529	15.7758	15.5741	15.7671	15.6994	15.7496	15.4679	1.04733	0.575453	0.438935	0.0213309	0.637601	0.0228644	0.419099	0.0222023	0.608787	0.020426	1.45261	0.120701
P23927	Alpha-crystallin B chain OS=Mus musculus OX=10090 GN=Cryab PE=1 SV=2	Cryab	17.9037	17.8481	17.8286	17.8717	17.9529	17.9481	18.0621	18.0775	18.1023	16.8429	16.8879	16.9001	2.30323	2.45552e-06	2.06661	1.82609e-05	1.97679	7.55507e-06	0.897265	0.0151575	0.858268	0.00316674	0.956538	0.139628
P23949	mRNA decay activator protein ZFP36L2 OS=Mus musculus OX=10090 GN=Zfp36l2 PE=1 SV=2	Zfp36l2	14.4985	14.2466	14.5176	14.9432	14.5395	14.8173	13.577	13.5444	13.6125	13.6643	13.765	13.5347	0.948217	0.369949	2.16145	0.00327741	1.7008	0.00284279	2.27949	0.00852569	1.79368	0.00806469	0.786878	0.0853898
P23950	mRNA decay activator protein ZFP36L1 OS=Mus musculus OX=10090 GN=Zfp36l1 PE=1 SV=1	Zfp36l1	15.7749	14.987	15.5939	15.5429	15.4037	15.8381	14.3982	13.7773	14.6062	14.6816	NA	NA	0.746887		1.88337		1.70568		2.52163	0.0176884	2.28371	0.0259654	0.905649	0.633
P23953	Carboxylesterase 1C OS=Mus musculus OX=10090 GN=Ces1c PE=1 SV=4	Ces1c	18.2319	18.3093	18.1962	18.241	18.2243	18.412	18.4641	18.374	18.4821	17.9626	17.8874	17.8722	1.44662	0.000306971	1.30592	0.0118589	1.26434	0.00167084	0.90274	0.116868	0.873994	0.0146965	0.968156	0.543267
P24063	Integrin alpha-L OS=Mus musculus OX=10090 GN=Itgal PE=1 SV=2	Itgal	14.1517	14.2575	14.2185	14.8413	14.9528	14.693	NA	NA	14.594	NA	14.4064	NA	1.13892		1.34043		0.87228		1.17693		0.765886		0.650748	0.00708912
P24270	Catalase OS=Mus musculus OX=10090 GN=Cat PE=1 SV=4	Cat	16.4837	16.5304	16.4379	16.1921	16.1883	16.268	16.2821	16.2214	16.2744	17.0465	17.0592	17.0718	0.574406	0.000122664	0.557473	0.000430874	0.671218	0.00115046	0.97052	0.257009	1.16854	0.00338664	1.20404	0.00197904
P24288	Branched-chain-amino-acid aminotransferase, cytosolic OS=Mus musculus OX=10090 GN=Bcat1 PE=1 SV=2	Bcat1	17.3204	17.1153	17.0955	16.8879	17.0135	16.8712	16.0788	15.8075	15.6463	16.9257	16.9185	16.9585	0.469753	0.00100577	0.99307	0.847065	1.18332	0.0736168	2.11403	0.00752488	2.51902	0.00217191	1.19157	0.0507541
P24369	Peptidyl-prolyl cis-trans isomerase B OS=Mus musculus OX=10090 GN=Ppib PE=1 SV=2	Ppib	17.737	17.6521	17.6074	17.6736	17.708	17.656	17.311	17.2631	17.3097	17.2542	17.2744	17.258	1.02271	0.165173	1.33516	0.000312156	1.32251	0.00750576	1.30551	6.23855e-05	1.29314	0.00452084	0.990528	0.762306
P24452	Macrophage-capping protein OS=Mus musculus OX=10090 GN=Capg PE=1 SV=2	Capg	16.6406	16.7522	16.5794	17.2119	17.1229	16.9811	16.7791	16.7161	16.7307	15.3058	15.4	15.0801	2.78949	0.00305239	3.5883	0.000183454	2.6306	0.000906966	1.28636	0.0254036	0.943038	0.230752	0.733104	0.00735582
P24456	Cytochrome P450 2D10 OS=Mus musculus OX=10090 GN=Cyp2d10 PE=1 SV=2	Cyp2d10	15.5796	15.4814	15.3591	15.5004	15.5133	15.5702	15.661	16.1422	16.4616	14.9174	15.0116	15.1742	2.07611	0.0353202	1.40791	0.0163907	1.35562	0.0118437	0.67815	0.0745202	0.652964	0.109464	0.962861	0.488612
P24472	Glutathione S-transferase A4 OS=Mus musculus OX=10090 GN=Gsta4 PE=1 SV=3	Gsta4	14.7561	14.7472	14.6413	14.9168	15.0248	15.0873	16.178	16.0272	16.101	14.4585	14.4193	14.352	3.23143	1.4875e-05	1.51543	0.00121678	1.23538	0.00351746	0.468967	8.90153e-05	0.382303	2.12595e-05	0.815202	0.010901
P24527	Leukotriene A-4 hydrolase OS=Mus musculus OX=10090 GN=Lta4h PE=1 SV=4	Lta4h	17.2233	17.2507	17.164	17.3502	17.408	17.4035	17.1227	17.1145	17.0433	16.8879	16.8718	16.816	1.17683	0.00231171	1.44259	6.0499e-05	1.27816	0.000522449	1.22582	0.00107175	1.0861	0.0294916	0.886019	0.00684188
P24547	Inosine-5'-monophosphate dehydrogenase 2 OS=Mus musculus OX=10090 GN=Impdh2 PE=1 SV=2	Impdh2	15.6094	15.7731	15.647	16.0328	15.8782	15.8774	15.2904	15.0579	15.1296	15.3133	15.3102	15.4278	0.875933	0.089822	1.49383	0.00120828	1.25358	0.00765331	1.70542	0.00120375	1.43113	0.00494936	0.839167	0.0242036
P24549	Retinal dehydrogenase 1 OS=Mus musculus OX=10090 GN=Aldh1a1 PE=1 SV=5	Aldh1a1	17.1376	17.1196	16.9799	17.1478	17.2566	17.1994	17.2386	17.264	17.3221	16.6965	16.7825	16.6977	1.4634	0.000145966	1.39057	0.000378855	1.27762	0.00725852	0.950232	0.143165	0.873052	0.0404344	0.918777	0.119585
P24638	Lysosomal acid phosphatase OS=Mus musculus OX=10090 GN=Acp2 PE=1 SV=2	Acp2	14.484	14.4314	14.661	14.884	14.8437	14.5365	13.757	14.0246	13.9056	13.6618	13.3743	13.5914	1.27745	0.0388968	2.317	0.00122882	1.97654	0.00110133	1.81378	0.00438016	1.54726	0.00389576	0.853059	0.165211
P24668	Cation-dependent mannose-6-phosphate receptor OS=Mus musculus OX=10090 GN=M6pr PE=1 SV=1	M6pr	17.8968	17.7617	17.6877	17.7548	17.9561	17.8451	17.5203	17.5486	17.504	17.3989	17.2095	17.2547	1.1782	0.0475454	1.47868	0.00229205	1.4087	0.00418315	1.25503	0.0254772	1.19564	0.0467202	0.952676	0.454398
P24788	Cyclin-dependent kinase 11B OS=Mus musculus OX=10090 GN=Cdk11b PE=1 SV=2	Cdk11b	15.6997	15.6984	15.6745	16.0425	16.0672	15.9338	15.0054	15.136	15.1256	15.4202	15.831	15.2869	0.745511	0.11464	1.41602	0.0841231	1.13145	0.338176	1.89939	9.42115e-05	1.51769	0.00368647	0.799038	0.0130188
P25085	Interleukin-1 receptor antagonist protein OS=Mus musculus OX=10090 GN=Il1rn PE=2 SV=1	Il1rn	16.5779	16.5097	16.3541	16.8639	17.0308	16.8927	NA	NA	NA	NA	NA	NA											0.732756	0.00695634
P25119	Tumor necrosis factor receptor superfamily member 1B OS=Mus musculus OX=10090 GN=Tnfrsf1b PE=2 SV=1	Tnfrsf1b	NA	NA	NA	13.5892	NA	12.9556	NA	NA	NA	NA	NA	NA
P25206	DNA replication licensing factor MCM3 OS=Mus musculus OX=10090 GN=Mcm3 PE=1 SV=2	Mcm3	16.1988	15.9645	15.7889	16.2881	16.3575	16.0781	13.4306	NA	14.181	13.8746	12.7758	14.7927	0.994072	0.990911	5.37722	0.0146096	4.49941	0.0599426	5.40929	0.0844356	4.52624	0.0841239	0.836754	0.159669
P25322	G1/S-specific cyclin-D1 OS=Mus musculus OX=10090 GN=Ccnd1 PE=1 SV=1	Ccnd1	13.834	13.8421	13.9811	14.778	14.1636	14.0763	12.8919	13.1302	12.1224	13.5104	13.6198	13.5476	0.556925	0.0507648	1.71716	0.0249859	1.25395	0.00703106	3.08329	0.0151404	2.25156	0.0190375	0.730247	0.171469
P25425	POU domain, class 2, transcription factor 1 OS=Mus musculus OX=10090 GN=Pou2f1 PE=1 SV=3	Pou2f1	15.9671	15.9715	15.5746	16.1598	16.2626	16.1862	15.3885	15.5251	15.0989	15.2949	15.4716	15.5034	0.942269	0.586923	1.71662	0.00206788	1.33277	0.0686382	1.82179	0.016033	1.41443	0.0515187	0.776393	0.102083
P25444	40S ribosomal protein S2 OS=Mus musculus OX=10090 GN=Rps2 PE=1 SV=3	Rps2	18.3364	18.241	18.2484	17.9674	17.9878	17.9836	17.7686	17.7666	17.7069	17.8694	17.8431	17.8076	0.937794	0.0271803	1.10157	0.00966051	1.35211	0.000821296	1.17464	0.00435439	1.4418	0.000327826	1.22743	0.00849466
P25688	Uricase OS=Mus musculus OX=10090 GN=Uox PE=1 SV=2	Uox	NA	NA	NA	NA	NA	NA	NA	NA	NA	14.9614	15.1031	14.2228
P25799	Nuclear factor NF-kappa-B p105 subunit OS=Mus musculus OX=10090 GN=Nfkb1 PE=1 SV=2	Nfkb1	15.1546	15.2846	15.0518	16.146	15.7125	15.6932	13.9512	14.3155	14.2117	14.1316	13.9199	13.8026	1.15517	0.225343	3.73013	0.000909653	2.31709	0.000864748	3.22906	0.00114402	2.00584	0.00286333	0.621183	0.027799
P25911	Tyrosine-protein kinase Lyn OS=Mus musculus OX=10090 GN=Lyn PE=1 SV=4	Lyn	16.1536	16.1739	16.2166	16.539	16.4999	16.5257	16.0279	15.8628	16.0969	15.9192	15.7982	15.964	1.07334	0.303754	1.54518	0.00437652	1.2206	0.0183455	1.4396	0.0150359	1.1372	0.107719	0.78994	0.000312093
P25916	Polycomb complex protein BMI-1 OS=Mus musculus OX=10090 GN=Bmi1 PE=1 SV=1	Bmi1	NA	16.5266	16.5238	16.71	16.929	16.8045	NA	NA	NA	NA	NA	15.9761			1.78806		1.46319						0.818312	0.0385537
P25976	Nucleolar transcription factor 1 OS=Mus musculus OX=10090 GN=Ubtf PE=1 SV=1	Ubtf	15.6124	15.6147	15.6207	16.1152	16.0054	15.9506	15.1272	14.7576	14.9993	15.19	14.8909	15.0397	0.946843	0.60138	1.97731	0.00177484	1.49043	0.00263297	2.08832	0.00401839	1.5741	0.00379274	0.753768	0.00109
P26011	Integrin beta-7 OS=Mus musculus OX=10090 GN=Itgb7 PE=1 SV=2	Itgb7	NA	13.2783	NA	12.6117	12.8496	12.488	NA	NA	NA	NA	NA	NA											1.54603
P26039	Talin-1 OS=Mus musculus OX=10090 GN=Tln1 PE=1 SV=2	Tln1	17.4327	17.4128	17.3874	17.5734	17.6279	17.5624	16.9697	16.8727	16.9613	17.0064	17.0355	16.9647	0.954218	0.154114	1.50078	3.47995e-05	1.32756	0.000220558	1.57279	0.000169395	1.39126	0.00132832	0.88458	0.0032855
P26040	Ezrin OS=Mus musculus OX=10090 GN=Ezr PE=1 SV=3	Ezr	16.9616	16.9927	16.9014	16.8179	16.9172	16.8065	17.3434	17.2749	17.283	17.1968	17.1884	17.1033	1.10008	0.0239112	0.803501	0.00262051	0.863993	0.00647823	0.730401	0.00100059	0.785389	0.000667279	1.07529	0.0814498
P26041	Moesin OS=Mus musculus OX=10090 GN=Msn PE=1 SV=3	Msn	16.4318	16.4036	16.4065	16.6114	16.561	16.5275	15.8107	15.819	15.9361	15.8453	15.9042	15.8376	0.995134	0.887223	1.62935	3.06101e-05	1.46577	0.000310588	1.63732	0.000385512	1.47294	0.00375407	0.899605	0.0155588
P26043	Radixin OS=Mus musculus OX=10090 GN=Rdx PE=1 SV=3	Rdx	18.4985	18.4639	18.4295	18.3509	18.4166	18.3699	18.4399	18.4228	18.4763	18.3022	18.4417	18.3588	1.05611	0.182086	1.00806	0.81406	1.0691	0.125177	0.954503	0.058036	1.0123	0.5277	1.06055	0.0384128
P26149	3 beta-hydroxysteroid dehydrogenase/Delta 5--type 2 OS=Mus musculus OX=10090 GN=Hsd3b2 PE=1 SV=4	Hsd3b2	16.3238	16.1375	16.4524	15.5501	16.0159	15.654	15.3856	15.6051	15.4336	16.8247	16.8161	16.8234	0.393209	3.54879e-05	0.472572	0.00156233	0.698912	0.0048284	1.20183	0.192693	1.77746	0.00258474	1.47895	0.0359177
P26150	3 beta-hydroxysteroid dehydrogenase/Delta 5--type 3 OS=Mus musculus OX=10090 GN=Hsd3b3 PE=1 SV=3	Hsd3b3	16.3632	16.3696	16.3954	15.6796	15.8397	15.9312	15.7773	16.2697	15.9522	16.8731	16.8009	16.7464	0.571549	0.024617	0.503478	0.0013596	0.741899	0.00465861	0.880901	0.341007	1.29805	0.0597186	1.47355	0.00165782
P26151	High affinity immunoglobulin gamma Fc receptor I OS=Mus musculus OX=10090 GN=Fcgr1 PE=1 SV=1	Fcgr1	NA	15.8459	15.4212	15.973	15.8527	16.0372	NA	14.3743	NA	NA	NA	NA							2.98971		2.39368		0.80064	0.360823
P26187	Methylated-DNA--protein-cysteine methyltransferase OS=Mus musculus OX=10090 GN=Mgmt PE=1 SV=3	Mgmt	14.8368	14.2341	14.7055	14.5812	14.7911	14.9183	NA	NA	NA	NA	NA	14.1713			1.50759		1.33874						0.887995	0.468607
P26231	Catenin alpha-1 OS=Mus musculus OX=10090 GN=Ctnna1 PE=1 SV=1	Ctnna1	16.2568	16.3023	16.2004	16.2725	16.3504	16.3013	16.2738	16.2125	16.2699	16.1543	16.1482	16.0735	1.09184	0.0201942	1.13503	0.00639779	1.09265	0.0319921	1.03956	0.138271	1.00075	0.977496	0.962661	0.218851
P26262	Plasma kallikrein OS=Mus musculus OX=10090 GN=Klkb1 PE=1 SV=2	Klkb1	16.9161	16.9281	16.9452	17.2396	17.2239	17.2348	16.3648	16.2178	16.2066	16.0849	16.2212	16.1548	1.0788	0.168956	2.11275	1.0813e-05	1.71255	0.00176097	1.95842	4.56603e-05	1.58745	0.0048297	0.81058	5.3544e-05
P26323	Friend leukemia integration 1 transcription factor OS=Mus musculus OX=10090 GN=Fli1 PE=1 SV=1	Fli1	14.9255	14.4076	14.6736	15.523	15.6012	15.5801	13.9451	14.0281	13.7534	NA	14.0742	NA	0.891735		2.8165		1.51015		3.15845	0.00122698	1.6935	0.0196855	0.536181	0.00402569
P26369	Splicing factor U2AF 65 kDa subunit OS=Mus musculus OX=10090 GN=U2af2 PE=1 SV=3	U2af2	17.3505	17.254	17.2117	17.4623	17.5635	17.4076	16.7019	16.5692	16.6821	16.6544	16.7349	16.762	0.955237	0.27992	1.69428	0.000316858	1.46911	0.00058785	1.77368	0.000188976	1.53795	0.000438558	0.867097	0.0290422
P26443	Glutamate dehydrogenase 1, mitochondrial OS=Mus musculus OX=10090 GN=Glud1 PE=1 SV=1	Glud1	17.161	17.1292	17.1216	17.0497	16.9714	16.9954	17.5629	17.5202	17.5868	17.3105	17.4246	17.3335	1.14907	0.0136128	0.784225	0.00199566	0.859212	0.0161265	0.682486	6.58839e-05	0.747745	0.000184831	1.09562	0.0148986
P26450	Phosphatidylinositol 3-kinase regulatory subunit alpha OS=Mus musculus OX=10090 GN=Pik3r1 PE=1 SV=2	Pik3r1	16.5874	16.5273	16.4724	16.7425	16.7804	16.5648	16.152	16.0849	16.3143	16.1003	16.282	16.1902	0.995089	0.93836	1.41918	0.00467738	1.26413	0.0088365	1.42619	0.00576612	1.27037	0.0212944	0.890746	0.112047
P26516	26S proteasome non-ATPase regulatory subunit 7 OS=Mus musculus OX=10090 GN=Psmd7 PE=1 SV=2	Psmd7	15.555	15.6876	15.704	15.7942	15.8179	15.6752	15.1667	14.8394	15.3755	15.5928	15.4647	15.6002	0.744645	0.102995	1.15656	0.028113	1.06903	0.20998	1.55317	0.0465275	1.43563	0.068444	0.92432	0.153955
P26618	Platelet-derived growth factor receptor alpha OS=Mus musculus OX=10090 GN=Pdgfra PE=1 SV=3	Pdgfra	14.0529	14.5098	14.2698	14.6007	14.7775	14.8201	NA	NA	NA	NA	NA	11.7698			7.79734		5.687						0.729351	0.0550391
P26638	Serine--tRNA ligase, cytoplasmic OS=Mus musculus OX=10090 GN=Sars1 PE=1 SV=3	Sars1	17.0755	17.0834	17.0071	17.0975	17.115	17.0457	16.6847	16.7051	16.7496	16.8182	16.9627	16.9558	0.871097	0.0370425	1.12805	0.0490434	1.10428	0.0738551	1.29498	0.000199363	1.26769	0.000495425	0.978921	0.391362
P26883	Peptidyl-prolyl cis-trans isomerase FKBP1A OS=Mus musculus OX=10090 GN=Fkbp1a PE=1 SV=2	Fkbp1a	17.2324	17.2876	17.1542	17.3168	17.2553	17.2504	16.8242	16.7311	16.7688	16.9058	16.8726	16.9212	0.916883	0.0257379	1.29617	0.000298451	1.25254	0.0075714	1.41367	0.000183227	1.36608	0.00113996	0.966337	0.342288
P26928	Hepatocyte growth factor-like protein OS=Mus musculus OX=10090 GN=Mst1 PE=2 SV=2	Mst1	15.0235	15.1803	15.1355	15.1542	15.1692	15.2867	14.4274	14.1349	14.92	14.4624	14.811	14.3898	0.959042	0.832827	1.568	0.028488	1.47295	0.0378701	1.63497	0.0858733	1.53586	0.108601	0.939382	0.224314
P27005	Protein S100-A8 OS=Mus musculus OX=10090 GN=S100a8 PE=1 SV=3	S100a8	14.311	14.7441	14.5623	15.262	15.054	14.8851	9.80567	9.5977	9.66826	12.5335	12.6265	12.9509	0.123872	0.000285254	5.14592	0.000165714	3.56888	0.000501679	41.5423	1.84166e-05	28.8111	6.92097e-05	0.693537	0.0346243
P27038	Activin receptor type-2A OS=Mus musculus OX=10090 GN=Acvr2a PE=1 SV=1	Acvr2a	15.1363	NA	14.7114	15.1234	14.6067	NA	14.7124	14.125	14.0442	15.0765	14.8734	15.1183	0.603375	0.0608024	0.896457	0.650495	0.933728	0.724273	1.48574	0.213693	1.54751	0.13771	1.04158	0.877252
P27040	Activin receptor type-2B OS=Mus musculus OX=10090 GN=Acvr2b PE=1 SV=1	Acvr2b	15.7733	15.5714	15.7531	14.5602	15.0147	14.7052	15.7055	14.9988	15.7835	16.3241	16.0401	16.5643	0.568977	0.0616245	0.341639	0.00165642	0.655095	0.0407472	0.600444	0.0788163	1.15136	0.504346	1.91751	0.00910954
P27046	Alpha-mannosidase 2 OS=Mus musculus OX=10090 GN=Man2a1 PE=1 SV=2	Man2a1	15.8756	15.9505	15.8513	15.9471	16.0272	16.0098	15.4174	15.5553	15.5005	15.3761	15.3375	15.3153	1.10811	0.0489623	1.57102	5.39755e-05	1.46356	0.000341835	1.41775	0.00111639	1.32077	0.00180589	0.931594	0.0590719
P27048	Small nuclear ribonucleoprotein-associated protein B OS=Mus musculus OX=10090 GN=Snrpb PE=1 SV=1	Snrpb	15.6867	15.6101	15.5739	15.7148	15.7828	15.7495	15.4026	15.3781	15.3653	15.3833	15.4668	15.3963	0.977055	0.328691	1.26011	0.000729515	1.15515	0.00908265	1.2897	0.00038866	1.18228	0.0118979	0.916711	0.0424701
P27546	Microtubule-associated protein 4 OS=Mus musculus OX=10090 GN=Map4 PE=1 SV=3	Map4	15.8526	15.9407	15.7942	16.1209	16.1815	16.2106	15.3483	15.3683	15.355	15.1116	14.9469	14.9333	1.28333	0.00334941	2.25588	0.000497273	1.82165	0.000416916	1.75783	0.000644885	1.41946	0.000299425	0.80751	0.0062544
P27573	Myelin protein P0 OS=Mus musculus OX=10090 GN=Mpz PE=1 SV=1	Mpz	15.0948	15.3879	15.7309	14.0979	14.2361	14.8575	14.582	15.0356	14.8288	14.3528	NA	14.4554	1.32996	0.0751837	0.995201	0.979286	2.00057	0.0255375	0.748296	0.212161	1.50424	0.0658658	2.01022	0.0299565
P27577	Protein C-ets-1 OS=Mus musculus OX=10090 GN=Ets1 PE=1 SV=2	Ets1	13.1303	13.7046	13.5009	14.6065	13.9446	14.7307	NA	NA	NA	NA	NA	NA											0.506271	0.0352888
P27600	Guanine nucleotide-binding protein subunit alpha-12 OS=Mus musculus OX=10090 GN=Gna12 PE=1 SV=3	Gna12	15.4464	15.6037	15.4924	15.3021	15.277	15.3315	14.8004	14.9837	14.8145	15.3115	14.7056	15.2397	0.858917	0.371278	1.16304	0.319372	1.34588	0.147644	1.35408	0.013006	1.56695	0.0012434	1.15721	0.0349463
P27601	Guanine nucleotide-binding protein subunit alpha-13 OS=Mus musculus OX=10090 GN=Gna13 PE=1 SV=1	Gna13	15.7972	15.809	15.7856	15.8404	15.8122	15.706	15.8633	15.815	15.8032	15.8195	15.9584	15.9219	0.950824	0.215709	0.924207	0.122984	0.93133	0.128761	0.972006	0.43334	0.979498	0.240969	1.00771	0.813222
P27612	Phospholipase A-2-activating protein OS=Mus musculus OX=10090 GN=Plaa PE=1 SV=4	Plaa	17.2107	17.141	17.1255	17.2035	17.2081	17.1513	16.8182	16.6002	16.7943	16.8553	16.9979	16.9672	0.869008	0.0797233	1.18713	0.0175349	1.16388	0.0188233	1.36608	0.0174638	1.33932	0.0161164	0.980411	0.427398
P27641	X-ray repair cross-complementing protein 5 OS=Mus musculus OX=10090 GN=Xrcc5 PE=1 SV=4	Xrcc5	15.1718	15.2794	15.3182	15.5103	15.5159	15.6144	14.9056	15.0006	15.2216	15.0649	15.1398	14.8356	1.02043	0.834494	1.44741	0.0183608	1.18351	0.100044	1.41842	0.0224789	1.15981	0.135562	0.817677	0.00747927
P27659	60S ribosomal protein L3 OS=Mus musculus OX=10090 GN=Rpl3 PE=1 SV=3	Rpl3	16.1209	16.206	16.195	15.5991	15.6823	15.6553	15.4921	15.54	15.6664	15.6819	15.7319	15.6187	0.925751	0.157514	0.978126	0.482116	1.4108	0.000373741	1.05658	0.265586	1.52395	0.0019299	1.44235	0.000135472
P27661	Histone H2AX OS=Mus musculus OX=10090 GN=H2ax PE=1 SV=2	H2ax	16.6366	16.4439	16.8462	17.4894	17.2182	17.1178	16.0093	16.7282	16.039	NA	NA	NA							2.0227	0.0325213	1.30442	0.241827	0.644891	0.0170357
P27773	Protein disulfide-isomerase A3 OS=Mus musculus OX=10090 GN=Pdia3 PE=1 SV=2	Pdia3	18.1348	18.1813	18.0869	18.1303	18.1717	18.1631	17.8064	17.7321	17.7656	17.9053	17.9705	17.9275	0.891037	0.00461057	1.16518	0.00127979	1.14861	0.00545793	1.30767	0.000376833	1.28907	0.000598693	0.985772	0.543561
P27790	Major centromere autoantigen B OS=Mus musculus OX=10090 GN=Cenpb PE=2 SV=2	Cenpb	13.903	NA	NA	13.3708	13.7669	13.9632	NA	NA	NA	12.3134	12.2112	NA			2.70945	0.00990409	3.1181						1.15083
P27808	Alpha-1,3-mannosyl-glycoprotein 2-beta-N-acetylglucosaminyltransferase OS=Mus musculus OX=10090 GN=Mgat1 PE=1 SV=1	Mgat1	15.8629	15.7552	15.7358	15.7637	15.9101	15.8705	15.4972	15.5968	15.4004	15.4949	15.8737	15.6847	0.878877	0.227604	1.12017	0.270688	1.07196	0.462954	1.27455	0.0095133	1.21969	0.0180564	0.956961	0.342703
P27870	Proto-oncogene vav OS=Mus musculus OX=10090 GN=Vav1 PE=1 SV=1	Vav1	15.5979	15.5149	15.6828	16.1982	16.2252	16.1969	12.9717	NA	NA	12.5002	13.4457	NA	0.999162		9.40781	0.00274013	6.17153	0.00523232	9.4157		6.17671		0.656001	0.00499573
P27889	Hepatocyte nuclear factor 1-beta OS=Mus musculus OX=10090 GN=Hnf1b PE=1 SV=2	Hnf1b	14.8723	14.7209	14.5765	15.0297	14.8898	14.6277	13.7053	14.2484	14.5494	15.1609	15.1329	15.0045	0.524231	0.0587841	0.840672	0.155862	0.770464	0.0285588	1.60363	0.0924552	1.4697	0.142608	0.916486	0.440444
P28028	Serine/threonine-protein kinase B-raf OS=Mus musculus OX=10090 GN=Braf PE=1 SV=3	Braf	15.7918	15.9547	15.9161	15.9632	15.7973	15.7378	15.593	15.4994	15.7485	15.9695	15.734	16.0825	0.803828	0.0732739	0.935683	0.484847	0.971907	0.742852	1.16403	0.0918756	1.2091	0.042224	1.03871	0.550327
P28063	Proteasome subunit beta type-8 OS=Mus musculus OX=10090 GN=Psmb8 PE=1 SV=2	Psmb8	15.4373	15.395	15.3863	15.6389	15.8066	15.7791	13.7733	13.5958	13.5206	13.6899	13.7218	13.8092	0.926352	0.279538	4.00352	1.76822e-05	3.17315	5.71056e-05	4.32181	5.16721e-05	3.42543	0.00119744	0.792591	0.0165102
P28271	Cytoplasmic aconitate hydratase OS=Mus musculus OX=10090 GN=Aco1 PE=1 SV=3	Aco1	17.4062	17.3884	17.3715	17.2708	17.2648	17.1766	17.4578	17.4584	17.4531	17.67	17.5864	17.6138	0.890692	0.00247618	0.765227	0.000733416	0.849851	0.00490362	0.859138	0.00199057	0.954147	0.0188789	1.11059	0.0284927
P28301	Protein-lysine 6-oxidase OS=Mus musculus OX=10090 GN=Lox PE=1 SV=1	Lox	14.1417	14.0867	15.1165	15.2332	15.2539	15.0023	NA	NA	NA	NA	NA	NA											0.609273	0.159952
P28352	DNA-(apurinic or apyrimidinic site) lyase OS=Mus musculus OX=10090 GN=Apex1 PE=1 SV=2	Apex1	16.112	16.038	15.9473	16.488	16.3904	16.5376	14.669	14.9147	15.0069	15.1333	15.1512	15.1308	0.826516	0.0529552	2.52027	6.87144e-06	1.85829	4.90487e-05	3.04927	0.00116354	2.24834	0.00231662	0.737339	0.00247662
P28474	Alcohol dehydrogenase class-3 OS=Mus musculus OX=10090 GN=Adh5 PE=1 SV=3	Adh5	18.6407	18.6909	18.6447	18.6187	18.6418	18.6613	18.5863	18.5278	18.5437	18.6923	18.6612	18.6217	0.929279	0.0178193	0.987725	0.505046	1.00024	0.989929	1.06289	0.0181578	1.07636	0.0112662	1.01267	0.424472
P28571	Sodium- and chloride-dependent glycine transporter 1 OS=Mus musculus OX=10090 GN=Slc6a9 PE=1 SV=3	Slc6a9	16.3635	16.2888	16.2513	15.9218	15.481	15.8723	15.7379	15.2741	15.5122	15.893	16.1869	15.3636	0.808627	0.34426	0.961854	0.852356	1.40123	0.115892	1.18949	0.265102	1.73285	0.0221294	1.4568	0.0533602
P28650	Adenylosuccinate synthetase isozyme 1 OS=Mus musculus OX=10090 GN=Adss1 PE=1 SV=2	Adss1	16.3636	16.2625	16.3793	16.285	16.2495	16.1186	16.7536	16.641	16.7805	16.3463	16.4201	16.2985	1.29238	0.00296108	0.909248	0.0981703	0.986343	0.716557	0.703543	0.00174294	0.763197	0.00247984	1.08479	0.140162
P28651	Carbonic anhydrase-related protein OS=Mus musculus OX=10090 GN=Ca8 PE=1 SV=5	Ca8	14.9332	15.0456	14.5859	15.444	14.138	14.0765	14.1899	NA	14.8055	14.6456	14.5579	14.9975	0.849109	0.581029	0.882202	0.730117	1.08768	0.563667	1.03897	0.925343	1.28096	0.437311	1.23291	0.574505
P28652	Calcium/calmodulin-dependent protein kinase type II subunit beta OS=Mus musculus OX=10090 GN=Camk2b PE=1 SV=2	Camk2b	15.7236	15.6875	15.8297	15.7822	15.8417	15.8948	15.1697	15.0074	15.1363	14.9128	15.0778	15.0401	1.0675	0.250927	1.7769	0.000381088	1.66638	0.000408689	1.66454	0.000546293	1.56101	0.000665616	0.937799	0.164262
P28653	Biglycan OS=Mus musculus OX=10090 GN=Bgn PE=1 SV=1	Bgn	17.3849	17.3526	17.3171	17.8866	17.7432	17.7432	15.9813	15.9513	16.0976	15.7478	15.7036	15.6481	1.23989	0.00685648	4.26094	1.94672e-05	3.14198	4.52989e-06	3.43654	1.12659e-05	2.53407	0.000195636	0.73739	0.00535114
P28654	Decorin OS=Mus musculus OX=10090 GN=Dcn PE=1 SV=1	Dcn	19.0735	19.0639	19.017	18.1469	18.1223	18.2618	16.8191	16.7732	16.7841	16.9267	16.9048	16.812	0.940161	0.112893	2.45524	2.74452e-05	4.50119	1.62488e-05	2.61151	0.000348965	4.78768	1.13648e-07	1.8333	0.000685815
P28656	Nucleosome assembly protein 1-like 1 OS=Mus musculus OX=10090 GN=Nap1l1 PE=1 SV=2	Nap1l1	18.0995	18.0371	18.1338	18.2487	18.3107	18.1676	17.48	17.5099	17.5609	17.8126	17.9183	17.9353	0.772815	0.002517	1.27773	0.00338564	1.14981	0.0160175	1.65334	0.000449837	1.48782	0.000123324	0.899891	0.0454651
P28658	Ataxin-10 OS=Mus musculus OX=10090 GN=Atxn10 PE=1 SV=2	Atxn10	16.3392	16.4845	16.3687	16.474	16.4914	16.4667	15.9657	15.6644	15.848	16.0604	15.9679	16.0206	0.876425	0.153303	1.37655	0.0019197	1.30239	0.00378391	1.57064	0.00177537	1.48602	0.0104905	0.946122	0.211028
P28659	CUGBP Elav-like family member 1 OS=Mus musculus OX=10090 GN=Celf1 PE=1 SV=2	Celf1	15.0658	15.1698	15.048	15.2155	15.1918	15.0365	14.5394	14.5418	14.7456	14.7353	14.7102	14.7453	0.919313	0.154017	1.33576	0.0150954	1.28723	0.00723218	1.453	0.00413154	1.4002	0.00742918	0.963664	0.480516
P28660	Nck-associated protein 1 OS=Mus musculus OX=10090 GN=Nckap1 PE=1 SV=2	Nckap1	16.011	15.8855	15.8383	15.967	15.9784	15.9033	15.7488	15.6394	15.6565	15.5532	15.5814	15.5361	1.09025	0.052109	1.31281	0.000518785	1.2787	0.0157285	1.20414	0.00433927	1.17285	0.0262855	0.974016	0.553451
P28661	Septin-4 OS=Mus musculus OX=10090 GN=Septin4 PE=1 SV=1	Septin4	16.8637	16.8003	16.8841	17.2335	17.2943	17.237	15.9774	15.963	16.0618	16.1682	15.9028	15.9363	0.99879	0.985774	2.38251	0.00298188	1.79864	0.0058708	2.3854	1.92836e-05	1.80082	3.86356e-05	0.754934	0.000311575
P28662	Brain protein I3 OS=Mus musculus OX=10090 GN=Bri3 PE=2 SV=2	Bri3	16.2169	15.6639	16.0671	15.815	16.3941	16.6312	15.4154	15.4745	NA	15.5533	NA	15.9459	0.809634	0.359884	1.44442	0.189161	1.17527	0.44758	1.78404	0.0728592	1.45161	0.0785594	0.813663	0.374899
P28665	Murinoglobulin-1 OS=Mus musculus OX=10090 GN=Mug1 PE=1 SV=3	Mug1	16.9084	16.9414	16.8808	17.1435	17.2501	17.1253	15.5005	15.5438	15.5521	16.2988	16.3138	16.3386	0.580385	6.03008e-06	1.80988	0.000981316	1.50856	3.15061e-05	3.11842	9.68348e-05	2.59923	5.77561e-07	0.83351	0.0107537
P28666	Murinoglobulin-2 OS=Mus musculus OX=10090 GN=Mug2 PE=1 SV=2	Mug2	NA	NA	NA	NA	NA	14.8	NA	NA	NA	NA	NA	NA
P28704	Retinoic acid receptor RXR-beta OS=Mus musculus OX=10090 GN=Rxrb PE=1 SV=2	Rxrb	15.6264	15.3719	15.5318	15.5671	15.9411	15.5876	15.2485	15.4612	15.0485	14.7894	15.3177	15.0371	1.15242	0.353308	1.56973	0.0311781	1.37739	0.0752599	1.36211	0.0587598	1.19521	0.154617	0.877472	0.269109
P28705	Retinoic acid receptor RXR-gamma OS=Mus musculus OX=10090 GN=Rxrg PE=2 SV=2	Rxrg	14.5434	14.1854	NA	14.6735	13.8065	NA	14.8374	NA	14.8363	14.4862	NA	14.4179	1.30565	0.00776906	0.863299	0.71033	0.941043	0.710175	0.661201	0.302426	0.720745	0.118591	1.09005	0.825984
P28740	Kinesin-like protein KIF2A OS=Mus musculus OX=10090 GN=Kif2a PE=1 SV=2	Kif2a	16.3351	16.6289	16.7117	16.5651	16.7819	16.6151	16.2526	16.2671	16.2926	15.8307	16.0859	16.0797	1.2075	0.0327413	1.57493	0.00428292	1.47408	0.0198571	1.30429	0.0250212	1.22077	0.0663781	0.935962	0.518154
P28741	Kinesin-like protein KIF3A OS=Mus musculus OX=10090 GN=Kif3a PE=1 SV=2	Kif3a	16.0081	16.0759	15.7193	15.827	15.9255	16.0477	15.4991	15.664	15.6225	15.8046	15.7064	15.5794	0.932011	0.286973	1.1782	0.0605269	1.17908	0.151256	1.26415	0.015696	1.26509	0.0722973	1.00074	0.993758
P28798	Progranulin OS=Mus musculus OX=10090 GN=Grn PE=1 SV=2	Grn	14.7386	14.5385	14.5776	14.6611	14.8203	14.6561	13.7886	13.3898	13.5806	13.5641	13.7029	13.8099	0.92919	0.485668	2.02821	0.000489998	1.89992	0.000660421	2.18278	0.00376902	2.04471	0.003979	0.936745	0.313197
P28825	Meprin A subunit alpha OS=Mus musculus OX=10090 GN=Mep1a PE=1 SV=4	Mep1a	18.4515	18.4232	18.4185	17.9345	17.9619	17.9369	18.5634	18.5089	18.5598	18.7022	18.6739	18.6491	0.913195	0.00522916	0.602637	1.88396e-05	0.844409	0.000412484	0.659922	9.09941e-05	0.924676	0.00949519	1.40119	4.64458e-06
P28828	Receptor-type tyrosine-protein phosphatase mu OS=Mus musculus OX=10090 GN=Ptprm PE=1 SV=2	Ptprm	15.4074	15.4774	15.3749	15.6845	15.4808	15.5148	15.3985	15.336	15.3675	15.3474	15.2935	15.1045	1.08588	0.244367	1.24106	0.0335563	1.12617	0.131961	1.14291	0.0825265	1.0371	0.225281	0.907427	0.142507
P28843	Dipeptidyl peptidase 4 OS=Mus musculus OX=10090 GN=Dpp4 PE=1 SV=3	Dpp4	15.6208	15.6772	15.623	15.8043	15.8468	15.751	15.9125	15.9763	15.9066	15.8312	15.7327	15.6592	1.14137	0.0448969	1.04226	0.369073	0.932598	0.170992	0.913165	0.0228507	0.817086	0.000650574	0.894784	0.0120059
P28867	Protein kinase C delta type OS=Mus musculus OX=10090 GN=Prkcd PE=1 SV=3	Prkcd	15.5972	15.6286	15.5991	15.9259	16.0501	15.9416	15.1965	15.1804	15.0871	15.3923	15.3383	15.3224	0.872732	0.0126394	1.53848	0.000685986	1.19523	0.0019584	1.76283	0.000106397	1.36953	0.0031718	0.776892	0.00797694
P29037	TATA-box-binding protein OS=Mus musculus OX=10090 GN=Tbp PE=1 SV=1	Tbp	16.0583	15.7619	15.8776	16.1309	15.8597	15.5242	14.1833	NA	14.2196	15.5124	15.0282	15.1608	0.488913	0.0177738	1.52042	0.0585941	1.58608	0.0246613	3.10979	0.0106701	3.24409	0.00180815	1.04319	0.776053
P29268	CCN family member 2 OS=Mus musculus OX=10090 GN=Ccn2 PE=2 SV=3	Ccn2	15.9862	16.0696	15.6378	15.9728	15.8973	15.8636	14.9728	15.2706	15.4418	15.3691	14.8708	15.1632	1.06734	0.661549	1.71344	0.0280863	1.69765	0.0178535	1.60533	0.0322949	1.59053	0.0245845	0.990781	0.929901
P29341	Polyadenylate-binding protein 1 OS=Mus musculus OX=10090 GN=Pabpc1 PE=1 SV=2	Pabpc1	18.149	18.1787	18.1451	18.2042	18.1968	18.1032	17.8508	17.747	17.7735	17.9843	18.0422	18.0765	0.844467	0.00432807	1.09714	0.0355491	1.08919	0.031225	1.29921	0.0011131	1.2898	0.00362596	0.992753	0.783418
P29351	Tyrosine-protein phosphatase non-receptor type 6 OS=Mus musculus OX=10090 GN=Ptpn6 PE=1 SV=2	Ptpn6	16.7194	16.762	16.7015	16.7434	16.883	16.9533	15.8607	15.9863	16.0854	16.2094	16.2428	16.1905	0.848654	0.0610181	1.56447	0.00638606	1.42743	3.18875e-05	1.84347	0.000605395	1.68199	0.00474664	0.912403	0.15712
P29387	Guanine nucleotide-binding protein subunit beta-4 OS=Mus musculus OX=10090 GN=Gnb4 PE=1 SV=4	Gnb4	15.7797	15.7285	15.7427	15.9146	15.8321	16.0343	15.1923	14.6752	14.486	14.662	14.6233	14.3867	1.17055	0.401156	2.58417	0.000399884	2.28629	0.00416612	2.20766	0.0255381	1.95317	0.0103129	0.884727	0.0865379
P29391	Ferritin light chain 1 OS=Mus musculus OX=10090 GN=Ftl1 PE=1 SV=2	Ftl1	19.1365	19.0964	19.0552	19.2332	19.2387	19.2425	18.617	18.6103	18.5837	17.6425	17.5957	17.6363	1.97087	2.44552e-06	3.05955	4.96835e-05	2.77253	4.96698e-06	1.55239	0.000104939	1.40676	0.00054382	0.906191	0.00384314
P29416	Beta-hexosaminidase subunit alpha OS=Mus musculus OX=10090 GN=Hexa PE=1 SV=2	Hexa	17.1578	17.1899	17.0485	17.748	17.8246	17.7211	15.7973	15.786	15.7776	15.8412	15.7027	15.7515	1.01522	0.622849	3.99831	4.9702e-06	2.57914	2.10258e-05	3.93835	0.000158933	2.54047	6.33046e-06	0.645058	0.000466784
P29452	Caspase-1 OS=Mus musculus OX=10090 GN=Casp1 PE=1 SV=1	Casp1	15.4862	15.762	15.5944	16.1264	15.9901	15.9589	NA	NA	14.2824	NA	13.4283	NA	1.80763		6.04966		4.55012		3.34673		2.51717		0.752129	0.0176639
P29533	Vascular cell adhesion protein 1 OS=Mus musculus OX=10090 GN=Vcam1 PE=1 SV=1	Vcam1	16.4267	16.461	16.4021	16.6303	16.5396	16.5547	14.3074	14.8133	14.7954	14.4664	14.6779	14.5832	1.04454	0.749457	3.99744	0.000136142	3.61537	0.000510323	3.82699	0.0060748	3.46121	0.000424408	0.904422	0.0176299
P29594	Caspase-2 OS=Mus musculus OX=10090 GN=Casp2 PE=1 SV=5	Casp2	14.8945	14.3322	14.9351	15.451	15.6614	15.371	13.3562	NA	NA	NA	12.927	NA	1.34644		5.92766		3.46679		4.40245		2.57477		0.58485	0.041074
P29699	Alpha-2-HS-glycoprotein OS=Mus musculus OX=10090 GN=Ahsg PE=1 SV=1	Ahsg	16.1501	16.1268	16.1101	16.2726	16.3087	16.1739	15.435	15.3936	15.4195	15.0605	15.0415	15.0742	1.28104	3.14773e-05	2.28628	0.000665785	2.09983	3.73359e-07	1.7847	0.0011182	1.63915	1.84879e-06	0.918445	0.0831599
P29758	Ornithine aminotransferase, mitochondrial OS=Mus musculus OX=10090 GN=Oat PE=1 SV=1	Oat	16.4673	16.431	16.4879	16.5555	16.5358	16.5542	17.364	17.3426	17.32	16.3475	16.414	16.2568	2.00382	0.00106997	1.15593	0.010438	1.08872	0.101242	0.576864	1.51115e-05	0.543323	3.81466e-06	0.941857	0.0235766
P29788	Vitronectin OS=Mus musculus OX=10090 GN=Vtn PE=1 SV=2	Vtn	17.8832	17.8308	17.8643	17.8897	17.8313	17.8774	16.746	16.853	16.8253	16.9796	17.2212	17.127	0.811608	0.0339696	1.68983	0.00592206	1.68196	0.00660601	2.08208	6.78816e-05	2.07239	0.000118289	0.995346	0.788904
P30051	Transcriptional enhancer factor TEF-1 OS=Mus musculus OX=10090 GN=Tead1 PE=1 SV=2	Tead1	16.7743	16.5703	NA	16.6991	NA	16.8288	NA	NA	NA	NA	NA	NA											0.938402	0.539184
P30115	Glutathione S-transferase A3 OS=Mus musculus OX=10090 GN=Gsta3 PE=1 SV=2	Gsta3	17.7194	17.64	17.7651	17.9313	17.8217	17.8011	18.107	18.0169	18.0751	17.932	18.1362	18.0372	1.02188	0.664242	0.880405	0.0697993	0.797214	0.0141427	0.861553	0.0156579	0.780143	0.00199544	0.905508	0.058851
P30204	Macrophage scavenger receptor types I and II OS=Mus musculus OX=10090 GN=Msr1 PE=1 SV=3	Msr1	13.9053	13.6422	13.3047	13.9701	14.1121	14.2479	NA	NA	NA	NA	NA	NA											0.710732	0.0877209
P30275	Creatine kinase U-type, mitochondrial OS=Mus musculus OX=10090 GN=Ckmt1 PE=1 SV=1	Ckmt1	16.5806	16.476	16.5054	16.7147	16.6873	16.653	16.7187	16.669	16.6969	16.3541	16.385	16.3405	1.26139	7.13871e-05	1.2528	0.000213032	1.11795	0.0224116	0.993185	0.690096	0.886281	0.017154	0.892363	0.0171511
P30285	Cyclin-dependent kinase 4 OS=Mus musculus OX=10090 GN=Cdk4 PE=1 SV=1	Cdk4	15.951	15.8394	15.8771	15.937	16.0447	16.1023	15.4015	15.446	15.4972	15.5793	15.6459	15.0808	1.00897	0.946515	1.50801	0.0708849	1.36966	0.121466	1.49461	0.00147253	1.35748	0.000581534	0.908255	0.0855194
P30412	Peptidyl-prolyl cis-trans isomerase C OS=Mus musculus OX=10090 GN=Ppic PE=1 SV=1	Ppic	18.505	18.8884	18.4182	17.9157	17.9694	18.4028	19.1739	19.151	19.3067	18.4695	18.4604	18.4908	1.66662	0.00336735	0.769702	0.0708597	1.09453	0.418874	0.461833	0.0124682	0.656734	0.0409917	1.42201	0.0743263
P30415	NK-tumor recognition protein OS=Mus musculus OX=10090 GN=Nktr PE=1 SV=4	Nktr	15.5191	15.6114	15.5696	15.2649	16.0005	15.3614	15.4429	15.2617	15.0221	15.8016	15.8173	15.2709	0.764331	0.158272	0.941048	0.780163	0.957109	0.745159	1.23121	0.332761	1.25222	0.110723	1.01707	0.921372
P30416	Peptidyl-prolyl cis-trans isomerase FKBP4 OS=Mus musculus OX=10090 GN=Fkbp4 PE=1 SV=5	Fkbp4	16.4356	16.4301	16.3446	16.2258	16.2735	16.3111	16.2675	16.1618	16.2584	16.4648	16.4676	16.4187	0.857911	0.011227	0.882582	0.00593357	0.968006	0.253486	1.02876	0.388717	1.12833	0.0184139	1.09679	0.026919
P30557	Prostaglandin E2 receptor EP3 subtype OS=Mus musculus OX=10090 GN=Ptger3 PE=1 SV=1	Ptger3	13.147	13.1655	13.2728	13.5541	13.9327	NA	14.1806	14.0996	14.1848	NA	NA	NA							0.7518	0.268786	0.514093	8.07921e-05	0.683816	0.199456
P30558	Proteinase-activated receptor 1 OS=Mus musculus OX=10090 GN=F2r PE=1 SV=2	F2r	NA	NA	NA	NA	14.3218	13.7914	NA	NA	NA	NA	NA	NA
P30561	Aryl hydrocarbon receptor OS=Mus musculus OX=10090 GN=Ahr PE=1 SV=3	Ahr	15.1899	15.0989	15.601	15.1115	14.9283	15.0929	13.6114	13.6936	NA	NA	NA	NA							2.62387	0.00029316	3.12548	0.00595952	1.19117	0.238782
P30677	Guanine nucleotide-binding protein subunit alpha-14 OS=Mus musculus OX=10090 GN=Gna14 PE=1 SV=2	Gna14	14.7382	14.73	14.7687	15.0457	15.0308	15.136	13.8983	13.7954	13.6077	14.6814	14.4284	14.6137	0.571424	0.00219382	1.41061	0.0119685	1.12593	0.0889973	2.46858	0.00157179	1.9704	0.000338188	0.798192	0.00523311
P30678	Guanine nucleotide-binding protein subunit alpha-15 OS=Mus musculus OX=10090 GN=Gna15 PE=2 SV=1	Gna15	NA	16.4211	16.074	16.2968	16.8734	16.3465	NA	NA	NA	15.943	NA	NA			1.47688		1.23504						0.83625	0.389017
P30681	High mobility group protein B2 OS=Mus musculus OX=10090 GN=Hmgb2 PE=1 SV=3	Hmgb2	16.9103	16.8623	16.3842	17.3764	17.3185	17.3697	16.3838	16.3883	16.4788	16.0894	16.0759	16.1065	1.25388	0.00564545	2.4021	1.32022e-05	1.54581	0.0201938	1.91573	6.96856e-05	1.23282	0.211049	0.643525	0.0197092
P30999	Catenin delta-1 OS=Mus musculus OX=10090 GN=Ctnnd1 PE=1 SV=2	Ctnnd1	17.221	17.1686	17.0838	17.3606	17.3474	17.3617	17.0584	16.9928	17.0746	16.9867	16.8628	16.8638	1.09998	0.0579169	1.36804	0.00039938	1.19197	0.0115688	1.24369	0.00503789	1.08363	0.0820532	0.871299	0.00782394
P31001	Desmin OS=Mus musculus OX=10090 GN=Des PE=1 SV=3	Des	17.8285	17.7975	17.6818	18.1875	18.1886	18.1467	16.6191	16.5765	16.6537	16.3642	16.2983	16.4747	1.17885	0.0291199	3.47069	0.00039215	2.62115	3.96689e-05	2.94413	3.68338e-06	2.22348	0.000202413	0.755226	0.00746227
P31230	Aminoacyl tRNA synthase complex-interacting multifunctional protein 1 OS=Mus musculus OX=10090 GN=Aimp1 PE=1 SV=2	Aimp1	15.7781	15.9701	15.7711	15.6934	15.5927	15.8377	15.7428	15.8244	15.8905	15.8268	15.8142	15.876	0.986372	0.702613	0.913141	0.200855	1.00055	0.991594	0.925757	0.264968	1.01437	0.806697	1.09572	0.243812
P31266	Recombining binding protein suppressor of hairless OS=Mus musculus OX=10090 GN=Rbpj PE=1 SV=1	Rbpj	16.1833	16.1537	16.1105	16.0082	16.0242	16.1363	14.7899	14.7221	14.712	14.9067	15.1747	15.0414	0.812452	0.0498599	2.02126	0.00134054	2.1558	0.00292561	2.48785	4.94004e-05	2.65345	2.08531e-06	1.06656	0.1329
P31311	Homeobox protein Hox-A11 OS=Mus musculus OX=10090 GN=Hoxa11 PE=1 SV=2	Hoxa11	14.8223	15.2499	15.272	15.8155	16.223	15.8845	NA	NA	NA	11.7466	NA	NA			18.7363		10.3255						0.551099	0.0117998
P31324	cAMP-dependent protein kinase type II-beta regulatory subunit OS=Mus musculus OX=10090 GN=Prkar2b PE=1 SV=3	Prkar2b	17.8579	17.9697	17.8729	17.1628	17.1679	17.1012	16.4677	16.677	16.7317	16.5936	16.5915	16.5744	1.02734	0.654761	1.47168	0.000709154	2.48573	0.000513697	1.43251	0.0178121	2.41957	0.00114683	1.68904	0.000188533
P31361	POU domain, class 3, transcription factor 3 OS=Mus musculus OX=10090 GN=Pou3f3 PE=2 SV=2	Pou3f3	14.1967	14.6049	14.6116	14.8153	14.7374	14.6441	14.3217	14.2409	14.4507	14.0031	13.5227	13.7627	1.48962	0.0373937	1.95803	0.0122317	1.63376	0.0221581	1.31445	0.00826088	1.09676	0.445339	0.834391	0.18879
P31428	Dipeptidase 1 OS=Mus musculus OX=10090 GN=Dpep1 PE=1 SV=2	Dpep1	17.6709	17.6549	17.5786	17.6857	17.7997	17.655	17.685	17.7233	17.6607	18.0408	18.0681	18.0272	0.781487	0.000214301	0.794487	0.0124451	0.752304	0.00157004	1.01663	0.655779	0.962657	0.192039	0.946905	0.219338
P31532	Serum amyloid A-4 protein OS=Mus musculus OX=10090 GN=Saa4 PE=1 SV=2	Saa4	17.2006	17.2679	17.1496	16.6153	16.6391	16.818	15.8315	15.8875	15.6298	16.5786	16.6819	16.5829	0.561927	0.00341294	1.05434	0.367944	1.50682	0.000251319	1.87629	0.00101535	2.68152	0.000780844	1.42916	0.00538558
P31649	Sodium- and chloride-dependent GABA transporter 2 OS=Mus musculus OX=10090 GN=Slc6a13 PE=1 SV=1	Slc6a13	18.1797	17.9555	18.0094	17.7927	17.7982	17.7472	18.4032	18.0938	18.2827	17.961	18.0437	17.9386	1.2132	0.0769902	0.869495	0.0114498	1.04762	0.438517	0.716695	0.0300549	0.863518	0.13877	1.20486	0.0509571
P31725	Protein S100-A9 OS=Mus musculus OX=10090 GN=S100a9 PE=1 SV=3	S100a9	17.4202	17.4835	17.4186	17.8565	17.9491	18.0266	NA	13.7814	13.327	15.7803	15.8139	15.7835	0.211924	0.000944596	4.44294	0.000305513	3.1344	8.07105e-06	20.9647	0.02604	14.7902	0.000188355	0.705479	0.00372525
P31750	RAC-alpha serine/threonine-protein kinase OS=Mus musculus OX=10090 GN=Akt1 PE=1 SV=2	Akt1	15.5078	15.6892	15.5245	15.7591	15.5871	15.9585	14.9589	14.719	14.8169	14.6692	14.5801	14.6172	1.15623	0.0809663	2.2131	0.00622033	1.93415	0.000984434	1.91406	0.00328768	1.6728	0.00138947	0.873955	0.20697
P31786	Acyl-CoA-binding protein OS=Mus musculus OX=10090 GN=Dbi PE=1 SV=2	Dbi	18.8638	18.9067	18.9007	18.8177	18.8955	18.8848	18.6658	18.6987	18.7126	18.9456	18.9927	18.9825	0.822898	0.000147079	0.928123	0.0278753	0.943973	0.0133496	1.12787	0.00717636	1.14713	0.000510952	1.01708	0.442255
P31938	Dual specificity mitogen-activated protein kinase kinase 1 OS=Mus musculus OX=10090 GN=Map2k1 PE=1 SV=2	Map2k1	15.5586	15.6316	15.4562	15.6409	15.482	15.5774	15.4573	15.3144	15.2836	15.2112	15.3469	15.2553	1.05744	0.299033	1.22739	0.00884818	1.21222	0.0143105	1.16072	0.0393998	1.14637	0.0559884	0.987636	0.806934
P31996	Macrosialin OS=Mus musculus OX=10090 GN=Cd68 PE=1 SV=1	Cd68	17.0378	17.0599	16.9223	17.4288	17.5866	17.3805	NA	NA	NA	NA	NA	NA											0.72766	0.00545034
P32020	Non-specific lipid-transfer protein OS=Mus musculus OX=10090 GN=Scp2 PE=1 SV=3	Scp2	16.7876	16.7747	16.659	16.364	16.3926	16.3113	16.3991	16.284	16.3012	17.3933	17.4901	17.3581	0.47115	3.68163e-05	0.480334	9.64586e-05	0.627028	0.00029224	1.01949	0.557593	1.33085	0.00173434	1.3054	0.00300011
P32037	Solute carrier family 2, facilitated glucose transporter member 3 OS=Mus musculus OX=10090 GN=Slc2a3 PE=1 SV=1	Slc2a3	NA	NA	15.0657	15.4295	14.9348	14.8601	NA	NA	NA	NA	NA	NA											0.99372
P32067	Lupus La protein homolog OS=Mus musculus OX=10090 GN=Ssb PE=1 SV=1	Ssb	16.714	16.7351	16.6911	16.909	16.853	16.7713	16.1949	16.2252	16.1823	16.3899	16.2092	16.245	0.945705	0.27998	1.47744	0.0017363	1.34914	0.0125513	1.56227	0.00187758	1.42659	9.01854e-06	0.913157	0.0703894
P32114	Paired box protein Pax-2 OS=Mus musculus OX=10090 GN=Pax2 PE=1 SV=2	Pax2	15.6966	15.7829	15.5798	16.0133	15.8507	16.0553	15.4632	15.5028	15.6519	15.3859	15.3383	15.5384	1.08559	0.228214	1.46639	0.00313785	1.20215	0.0344901	1.35078	0.00703518	1.10737	0.148139	0.819799	0.0289158
P32233	Developmentally-regulated GTP-binding protein 1 OS=Mus musculus OX=10090 GN=Drg1 PE=1 SV=1	Drg1	16.325	16.3194	16.2713	16.2706	16.2935	16.466	16.1376	16.03	16.1709	15.8194	15.9455	15.8335	1.1865	0.0134701	1.39209	0.00487925	1.35577	0.00316339	1.17327	0.0434068	1.14266	0.0318444	0.973909	0.604553
P32261	Antithrombin-III OS=Mus musculus OX=10090 GN=Serpinc1 PE=1 SV=1	Serpinc1	18.1614	18.1434	18.1326	18.2454	18.2899	18.2585	17.7321	17.706	17.7948	17.4724	17.5029	17.5145	1.18732	0.00410085	1.70292	1.93777e-06	1.56829	6.97332e-06	1.43425	0.000445184	1.32086	0.0021371	0.920939	0.00303303
P32507	Nectin-2 OS=Mus musculus OX=10090 GN=Nectin2 PE=1 SV=2	Nectin2	15.8486	15.5177	15.9059	16.1167	16.2627	16.2572	15.5908	15.4832	15.6578	15.4056	15.4885	15.5695	1.06393	0.267906	1.65217	0.000420996	1.20544	0.143557	1.5529	0.000824436	1.13301	0.273194	0.729613	0.0491538
P32848	Parvalbumin alpha OS=Mus musculus OX=10090 GN=Pvalb PE=1 SV=3	Pvalb	17.7513	17.735	17.6909	15.6418	15.7314	15.3877	17.8163	17.8585	17.8751	17.2013	17.1829	17.1573	1.5905	1.46465e-05	0.331356	0.000104742	1.45926	3.79818e-05	0.208335	0.00160709	0.917484	0.00782326	4.40389	0.00178244
P32883	GTPase KRas OS=Mus musculus OX=10090 GN=Kras PE=1 SV=1	Kras	18.0971	17.9512	18.1316	17.8873	17.9271	17.9767	18.0418	18.1579	18.1211	17.7104	17.8419	17.7857	1.25493	0.00318821	1.11034	0.0368131	1.21471	0.01781	0.884783	0.0169827	0.967955	0.517249	1.094	0.128958
P32921	Tryptophan--tRNA ligase, cytoplasmic OS=Mus musculus OX=10090 GN=Wars1 PE=1 SV=2	Wars1	15.8796	15.9039	15.8821	16.1206	16.1918	16.1024	15.5132	15.4169	15.295	15.7496	15.6717	15.6585	0.820777	0.0300537	1.36129	0.000353732	1.14494	0.0153378	1.65854	0.00271208	1.39495	0.00164748	0.841068	0.00786957
P33173	Kinesin-like protein KIF1A OS=Mus musculus OX=10090 GN=Kif1a PE=1 SV=2	Kif1a	14.2073	14.5154	14.344	14.3635	14.3323	14.6407	13.6211	13.8383	13.643	14.2561	14.071	13.9221	0.767247	0.0372743	1.28562	0.0579784	1.20789	0.107323	1.67562	0.00484259	1.57432	0.00526392	0.939541	0.534602
P33215	Protein NEDD1 OS=Mus musculus OX=10090 GN=Nedd1 PE=1 SV=2	Nedd1	14.6823	14.864	14.6736	14.9616	14.9565	14.9259	14.1686	12.5488	14.0394	13.8859	14.128	14.4515	0.673836	0.389876	1.73248	0.00847099	1.49987	0.0559283	2.57107	0.0587579	2.22587	0.0920979	0.865736	0.0744022
P33267	Cytochrome P450 2F2 OS=Mus musculus OX=10090 GN=Cyp2f2 PE=1 SV=1	Cyp2f2	15.8062	15.6754	16.0205	NA	NA	NA	NA	NA	NA	14.7944	14.8971	14.9068					1.95603	0.00563697
P33434	72 kDa type IV collagenase OS=Mus musculus OX=10090 GN=Mmp2 PE=1 SV=1	Mmp2	14.879	14.9791	15.0381	15.417	15.8683	15.6054	13.2005	NA	NA	12.8115	13.9941	14.2854	0.708814		3.81908	0.0413326	2.40894	0.0488237	5.38798		3.39855		0.630765	0.0260171
P33587	Vitamin K-dependent protein C OS=Mus musculus OX=10090 GN=Proc PE=1 SV=2	Proc	15.8158	16.2116	15.9988	16.2759	16.1137	16.1915	14.8556	15.0378	14.5618	14.7453	15.6628	15.1429	0.776334	0.309605	2.01399	0.058708	1.77167	0.0730001	2.59423	0.00556155	2.28209	0.0030542	0.879681	0.242807
P33609	DNA polymerase alpha catalytic subunit OS=Mus musculus OX=10090 GN=Pola1 PE=1 SV=2	Pola1	14.8414	14.8108	14.8384	14.8484	14.9872	14.3488	NA	NA	NA	NA	NA	NA											1.07335	0.626605
P33610	DNA primase large subunit OS=Mus musculus OX=10090 GN=Prim2 PE=1 SV=1	Prim2	14.6883	14.4932	14.3144	13.9649	14.2668	14.3318	12.2012	NA	11.4586	NA	NA	NA							5.12629	0.0771714	6.35874	0.068367	1.24042	0.117805
P33611	DNA polymerase alpha subunit B OS=Mus musculus OX=10090 GN=Pola2 PE=1 SV=2	Pola2	NA	NA	NA	16.0014	15.9362	16.0828	NA	NA	NA	NA	NA	NA
P33622	Apolipoprotein C-III OS=Mus musculus OX=10090 GN=Apoc3 PE=1 SV=2	Apoc3	19.1813	19.2782	19.1306	19.5022	19.4098	19.417	18.8137	18.7782	18.8401	18.8383	18.9602	18.9119	0.937666	0.102612	1.4535	0.000364895	1.22535	0.00704581	1.55012	0.000203102	1.30681	0.00572717	0.843039	0.0125375
P34022	Ran-specific GTPase-activating protein OS=Mus musculus OX=10090 GN=Ranbp1 PE=1 SV=2	Ranbp1	16.697	16.674	16.8396	17.0761	17.0985	17.0194	16.3449	16.314	16.324	16.3122	16.3295	16.285	1.01305	0.309727	1.68853	7.56005e-05	1.34531	0.0106782	1.66678	0.000250027	1.32798	0.0135373	0.796735	0.0125981
P34056	Transcription factor AP-2-alpha OS=Mus musculus OX=10090 GN=Tfap2a PE=1 SV=2	Tfap2a	14.3006	13.9694	13.4644	14.5825	14.2628	14.4775	11.9293	13.328	13.4495	13.1819	13.9237	13.3039	0.674764	0.373522	1.96034	0.036938	1.35816	0.257348	2.90523	0.082513	2.01279	0.163127	0.692817	0.149711
P34152	Focal adhesion kinase 1 OS=Mus musculus OX=10090 GN=Ptk2 PE=1 SV=4	Ptk2	15.9011	15.8501	15.9251	15.9699	16.0864	15.9535	15.5831	15.7038	15.655	15.5238	15.5589	15.4493	1.09932	0.0460324	1.40698	0.000983904	1.30261	0.00111791	1.27986	0.00316327	1.18492	0.00690765	0.92582	0.099175
P34884	Macrophage migration inhibitory factor OS=Mus musculus OX=10090 GN=Mif PE=1 SV=2	Mif	18.7234	18.8319	18.6678	18.7057	18.5926	18.7533	18.8129	18.8725	18.9228	18.9183	18.9449	18.8333	0.979787	0.558959	0.861546	0.025401	0.896379	0.0618328	0.87932	0.0386684	0.914871	0.100595	1.04043	0.446284
P34902	Cytokine receptor common subunit gamma OS=Mus musculus OX=10090 GN=Il2rg PE=1 SV=1	Il2rg	NA	NA	NA	NA	14.1579	14.0527	NA	NA	NA	NA	NA	NA
P34914	Bifunctional epoxide hydrolase 2 OS=Mus musculus OX=10090 GN=Ephx2 PE=1 SV=2	Ephx2	17.3232	17.3068	17.2968	16.9739	17.0086	16.9725	16.4686	16.3384	16.4092	17.626	17.6509	17.6229	0.426946	0.000536897	0.638035	3.58563e-06	0.798677	1.20786e-05	1.49442	0.00211799	1.87067	0.00119234	1.25178	6.99543e-05
P34960	Macrophage metalloelastase OS=Mus musculus OX=10090 GN=Mmp12 PE=1 SV=3	Mmp12	15.9546	16.1922	15.2761	16.2874	16.6127	16.3238	13.2583	NA	NA	NA	14.0266	NA	0.587122		5.21019		3.43678		8.87412		5.85361		0.659627	0.148908
P35123	Ubiquitin carboxyl-terminal hydrolase 4 OS=Mus musculus OX=10090 GN=Usp4 PE=1 SV=3	Usp4	15.2037	15.307	15.2617	15.3505	15.3423	15.4034	14.8083	14.7328	14.7619	15.0076	14.9377	15.0499	0.852203	0.00638058	1.28967	0.0017187	1.19673	0.00437719	1.51334	3.85974e-05	1.40428	0.000314324	0.927932	0.0473831
P35230	Regenerating islet-derived protein 3-beta OS=Mus musculus OX=10090 GN=Reg3b PE=1 SV=1	Reg3b	NA	NA	NA	NA	NA	NA	13.9489	NA	NA	NA	NA	NA
P35235	Tyrosine-protein phosphatase non-receptor type 11 OS=Mus musculus OX=10090 GN=Ptpn11 PE=1 SV=3	Ptpn11	16.6842	16.6817	16.6408	16.9418	16.9664	16.7799	16.1098	16.0389	16.2157	16.2584	16.3191	16.3668	0.87462	0.0426504	1.49619	0.00289671	1.27826	0.00272484	1.71067	0.000622898	1.46151	0.0057185	0.854346	0.0535058
P35276	Ras-related protein Rab-3D OS=Mus musculus OX=10090 GN=Rab3d PE=1 SV=1	Rab3d	NA	15.5359	15.3571	16.1695	16.0111	15.5568	NA	NA	NA	NA	NA	NA											0.723967	0.11471
P35278	Ras-related protein Rab-5C OS=Mus musculus OX=10090 GN=Rab5c PE=1 SV=2	Rab5c	19.2475	19.2809	19.2764	19.269	19.3699	19.3435	19.1062	19.0707	19.1056	19.2317	19.301	19.3024	0.880123	0.0061837	1.03461	0.272069	0.993013	0.720903	1.17553	0.00887456	1.12827	0.000405525	0.959797	0.18053
P35279	Ras-related protein Rab-6A OS=Mus musculus OX=10090 GN=Rab6a PE=1 SV=4	Rab6a	15.8727	16.4681	16.3478	15.9512	15.9955	16.435	15.9423	15.8526	15.8283	16.0657	16.0441	15.9507	0.903903	0.0420845	1.07705	0.562894	1.1562	0.368395	1.19155	0.239907	1.27912	0.186247	1.07349	0.690584
P35282	Ras-related protein Rab-21 OS=Mus musculus OX=10090 GN=Rab21 PE=1 SV=4	Rab21	17.6468	17.7522	17.6351	17.8401	17.6286	17.7231	17.5512	17.3964	17.4374	17.747	17.8523	17.842	0.78344	0.00475837	0.94399	0.316331	0.9102	0.0541352	1.20493	0.0278043	1.1618	0.0236881	0.964204	0.511404
P35283	Ras-related protein Rab-12 OS=Mus musculus OX=10090 GN=Rab12 PE=1 SV=3	Rab12	15.4277	15.7027	15.4627	14.4164	14.5318	15.286	15.2469	14.7704	15.1548	14.9725	14.6233	14.6816	1.22961	0.181876	0.99005	0.964278	1.70754	0.00580239	0.805175	0.385219	1.38869	0.0622945	1.7247	0.0908122
P35285	Ras-related protein Rab-22A OS=Mus musculus OX=10090 GN=Rab22a PE=1 SV=2	Rab22a	15.6812	15.5205	15.5841	15.6251	15.6247	15.7888	15.582	15.5408	15.6029	15.276	15.3714	15.5054	1.14151	0.0938855	1.22708	0.0281351	1.15746	0.0673206	1.07496	0.188529	1.01397	0.720464	0.943264	0.30767
P35288	Ras-related protein Rab-23 OS=Mus musculus OX=10090 GN=Rab23 PE=1 SV=2	Rab23	17.4027	17.4288	17.372	17.5116	17.4383	17.4599	16.997	16.7326	17.1488	16.7769	16.9944	16.7987	1.07388	0.512877	1.52975	0.00776357	1.45852	0.0121948	1.42451	0.0484039	1.35819	0.0227605	0.95344	0.0696393
P35290	Ras-related protein Rab-24 OS=Mus musculus OX=10090 GN=Rab24 PE=1 SV=2	Rab24	16.4667	16.5325	16.583	16.4907	16.6934	16.6147	16.3846	16.3981	16.5006	16.279	16.5906	16.2656	1.03481	0.695809	1.1657	0.162331	1.10878	0.293687	1.12649	0.0810243	1.07149	0.116435	0.951177	0.361765
P35292	Ras-related protein Rab-17 OS=Mus musculus OX=10090 GN=Rab17 PE=1 SV=1	Rab17	17.6301	17.7348	17.4788	17.3844	17.407	17.5503	17.736	17.6907	17.7608	17.863	17.8763	17.7373	0.935387	0.148506	0.769353	0.00557767	0.863942	0.0857113	0.822497	0.0208275	0.92362	0.259453	1.12295	0.147171
P35293	Ras-related protein Rab-18 OS=Mus musculus OX=10090 GN=Rab18 PE=1 SV=2	Rab18	18.8975	18.8503	18.8398	18.6149	18.6723	18.7374	18.7384	18.7398	18.8099	18.807	18.8738	18.8291	0.950083	0.0760538	0.893947	0.0259844	1.01814	0.383096	0.940914	0.117965	1.07163	0.0311738	1.13893	0.0185291
P35295	Ras-related protein Rab-20 OS=Mus musculus OX=10090 GN=Rab20 PE=2 SV=2	Rab20	16.5666	16.3619	16.6913	16.6271	16.6304	16.4767	16.6373	17.0032	16.7837	16.5586	16.836	16.7672	1.0625	0.554643	0.905922	0.232239	0.882274	0.229731	0.852634	0.150266	0.830376	0.135324	0.973896	0.748268
P35329	B-cell receptor CD22 OS=Mus musculus OX=10090 GN=Cd22 PE=1 SV=1	Cd22	19.2942	19.1029	18.9781	18.8765	19.1046	18.8884	18.3364	18.1569	18.0062	19.4084	19.3677	19.3965	0.427982	0.000219544	0.74003	0.0253847	0.831739	0.0456288	1.72912	0.00347154	1.9434	0.00194813	1.12393	0.229761
P35330	Intercellular adhesion molecule 2 OS=Mus musculus OX=10090 GN=Icam2 PE=1 SV=1	Icam2	16.2158	16.3167	16.1153	16.1801	16.1522	16.2768	16.5448	16.4077	16.5441	16.6166	16.5954	16.4047	0.972626	0.65162	0.792296	0.020377	0.79942	0.0229892	0.814595	0.00818618	0.821919	0.0206311	1.00899	0.862706
P35428	Transcription factor HES-1 OS=Mus musculus OX=10090 GN=Hes1 PE=1 SV=1	Hes1	17.6057	17.6579	17.6477	NA	17.6311	17.5093	16.8574	17.2083	17.3301	16.8713	17.4164	17.4153	0.931475	0.68077	1.26214	0.199409	1.32204	0.0915844	1.355	0.0765121	1.4193	0.0239419	1.04745	0.462917
P35441	Thrombospondin-1 OS=Mus musculus OX=10090 GN=Thbs1 PE=1 SV=1	Thbs1	16.8403	16.7187	16.7168	16.8523	16.8682	16.7126	15.9658	15.8701	16.0811	15.7954	15.7077	15.7508	1.16558	0.0524719	2.08456	0.000327553	2.01016	0.000116418	1.78843	0.000541928	1.72459	0.000857328	0.964305	0.461001
P35456	Urokinase plasminogen activator surface receptor OS=Mus musculus OX=10090 GN=Plaur PE=1 SV=1	Plaur	NA	14.5104	14.5469	12.9165	NA	NA	NA	NA	13.9962	13.7374	NA	13.5837	1.26195		0.597084		1.82526	0.0452324	0.473145		1.44638		3.05696
P35459	Lymphocyte antigen 6D OS=Mus musculus OX=10090 GN=Ly6d PE=1 SV=1	Ly6d	16.0457	15.6195	16.1417	15.4174	14.9836	15.2701	14.0479	13.8968	NA	NA	NA	NA							2.38063	0.00380041	3.89939	0.00244383	1.63797	0.0276124
P35486	Pyruvate dehydrogenase E1 component subunit alpha, somatic form, mitochondrial OS=Mus musculus OX=10090 GN=Pdha1 PE=1 SV=1	Pdha1	17.0669	17.0461	17.0496	16.8139	16.8733	16.8887	17.2526	17.2942	17.3011	17.1395	17.2675	17.1374	1.07264	0.131399	0.79952	0.00668828	0.915586	0.0430056	0.74538	0.000248507	0.853585	0.00138269	1.14517	0.00913758
P35487	Pyruvate dehydrogenase E1 component subunit alpha, testis-specific form, mitochondrial OS=Mus musculus OX=10090 GN=Pdha2 PE=1 SV=1	Pdha2	15.2874	15.2972	15.405	NA	NA	NA	15.693	16.0562	15.9726	NA	NA	15.7745	1.09638				0.734783				0.670188	0.0245253
P35505	Fumarylacetoacetase OS=Mus musculus OX=10090 GN=Fah PE=1 SV=2	Fah	17.5764	17.59	17.5318	17.3321	17.2747	17.2771	17.8022	17.794	17.8175	17.955	18.036	17.9603	0.883173	0.0156332	0.620235	5.96289e-05	0.748621	0.000405543	0.702281	0.000402971	0.847649	0.00210689	1.20699	0.000465048
P35550	rRNA 2'-O-methyltransferase fibrillarin OS=Mus musculus OX=10090 GN=Fbl PE=1 SV=2	Fbl	17.1703	17.1704	17.2137	16.8234	16.8492	16.9475	16.415	16.3391	16.251	16.3564	16.804	16.5204	0.855469	0.220827	1.24236	0.129914	1.54175	0.00898478	1.45226	0.00110283	1.80222	0.00153226	1.24098	0.00766911
P35564	Calnexin OS=Mus musculus OX=10090 GN=Canx PE=1 SV=1	Canx	17.499	17.5668	17.4766	17.4871	17.428	17.5057	17.4218	17.3555	17.399	17.5282	17.5194	17.5066	0.916409	0.0157563	0.969662	0.192429	0.997289	0.899933	1.05811	0.0574528	1.08826	0.0256603	1.02849	0.3227
P35569	Insulin receptor substrate 1 OS=Mus musculus OX=10090 GN=Irs1 PE=1 SV=1	Irs1	14.8354	14.8849	13.8013	14.1349	NA	NA	14.5044	13.9304	14.7109	14.3187	13.8841	13.162	1.50899	0.229897	1.27155		1.64593	0.21519	0.842652		1.09075	0.784129	1.29442
P35576	Glucose-6-phosphatase OS=Mus musculus OX=10090 GN=G6pc PE=1 SV=2	G6pc	14.7732	14.5544	14.8639	14.7766	14.821	14.913	13.7744	14.0427	14.3214	15.2321	15.5248	15.3131	0.403194	0.00472688	0.697471	0.0146132	0.647911	0.00786059	1.72987	0.031216	1.60695	0.0294692	0.928944	0.373372
P35585	AP-1 complex subunit mu-1 OS=Mus musculus OX=10090 GN=Ap1m1 PE=1 SV=3	Ap1m1	16.5098	16.5514	16.5617	16.5875	16.5445	16.4414	16.3799	16.2887	16.3637	16.3166	16.4491	16.4095	0.967508	0.384947	1.09637	0.0864891	1.109	0.0475644	1.13319	0.0321771	1.14624	0.00760687	1.01152	0.74828
P35601	Replication factor C subunit 1 OS=Mus musculus OX=10090 GN=Rfc1 PE=1 SV=2	Rfc1	14.7664	14.6464	14.5401	15.0585	14.836	14.7906	NA	14.2439	14.3453	13.5542	13.7949	13.7521	1.50964	0.00705424	2.28894	0.000451521	1.93266	0.000704717	1.51622	0.00891663	1.28021	0.0234125	0.844346	0.0851505
P35700	Peroxiredoxin-1 OS=Mus musculus OX=10090 GN=Prdx1 PE=1 SV=1	Prdx1	17.7978	17.798	17.8235	17.876	17.7875	17.785	17.6073	17.5709	17.6075	17.8032	17.8289	17.8668	0.848084	0.000887475	0.988421	0.662426	0.981774	0.288624	1.16548	0.00946996	1.15764	0.000279749	0.993275	0.780264
P35737	Class II histocompatibility antigen, M beta 1 chain OS=Mus musculus OX=10090 GN=H2-DMb1 PE=2 SV=1	H2-DMb1	15.6037	15.5439	14.8649	15.5989	15.8117	15.8704	NA	NA	NA	13.6727	NA	14.2857			3.43695	0.0899374	2.56381	0.0646634					0.745956	0.20931
P35762	CD81 antigen OS=Mus musculus OX=10090 GN=Cd81 PE=1 SV=2	Cd81	20.088	20.011	19.8777	20.1559	20.3355	20.1907	19.6136	19.5761	19.7176	18.4499	18.4858	18.4317	2.26573	0.000361664	3.41429	0.00042107	2.9007	0.000874655	1.50693	0.00136912	1.28025	0.0117622	0.849575	0.0469424
P35802	Neuronal membrane glycoprotein M6-a OS=Mus musculus OX=10090 GN=Gpm6a PE=1 SV=1	Gpm6a	17.5378	17.5542	17.5756	17.1505	17.1735	16.9046	18.6521	18.4823	18.5369	17.9848	17.9322	17.8875	1.53931	0.00134804	0.551486	0.00567919	0.768997	0.00215527	0.358268	0.000450622	0.499572	0.00168168	1.39441	0.0052292
P35821	Tyrosine-protein phosphatase non-receptor type 1 OS=Mus musculus OX=10090 GN=Ptpn1 PE=1 SV=2	Ptpn1	15.4902	15.1694	15.3317	15.2226	15.3401	15.5181	14.5719	14.6872	14.9006	14.9282	14.576	14.32	1.08061	0.615413	1.6844	0.0331766	1.64988	0.0355573	1.55875	0.00795155	1.52681	0.0102949	0.979508	0.824726
P35822	Receptor-type tyrosine-protein phosphatase kappa OS=Mus musculus OX=10090 GN=Ptprk PE=1 SV=1	Ptprk	15.1728	15.1427	15.1696	15.145	15.1211	15.0606	15.5077	15.3585	15.3798	15.2992	15.3367	15.3185	1.06972	0.166535	0.864999	0.0065006	0.897251	0.000442843	0.808625	0.00959304	0.838774	0.0280002	1.03729	0.159252
P35831	Tyrosine-protein phosphatase non-receptor type 12 OS=Mus musculus OX=10090 GN=Ptpn12 PE=1 SV=3	Ptpn12	15.5857	15.5509	15.7073	15.9274	15.9614	15.7699	14.705	14.8579	15.0802	14.7548	14.7719	14.9535	1.03834	0.69414	2.08416	0.000266238	1.7265	0.000844714	2.00721	0.00354783	1.66276	0.0111874	0.828393	0.0248174
P35846	Folate receptor alpha OS=Mus musculus OX=10090 GN=Folr1 PE=1 SV=2	Folr1	16.5074	16.3487	16.5538	16.2513	16.0399	16.31	16.5993	16.6719	16.5954	16.7471	16.7541	16.6392	0.938692	0.121166	0.700722	0.0130364	0.844671	0.0382633	0.746487	0.0274724	0.899838	0.119833	1.20543	0.0632136
P35917	Vascular endothelial growth factor receptor 3 OS=Mus musculus OX=10090 GN=Flt4 PE=1 SV=1	Flt4	NA	NA	14.052	13.2982	NA	NA	13.9718	13.8252	NA	13.4758	NA	NA	1.34045		0.884191		1.49095		0.65962		1.11227		1.68623
P35918	Vascular endothelial growth factor receptor 2 OS=Mus musculus OX=10090 GN=Kdr PE=1 SV=1	Kdr	14.7503	14.6352	14.8197	14.7211	14.7509	14.6048	14.5052	14.3709	15.0193	14.679	14.2204	14.9116	1.01968	0.925741	1.06333	0.708259	1.09533	0.588623	1.04281	0.791106	1.07419	0.658403	1.0301	0.574526
P35922	Synaptic functional regulator FMR1 OS=Mus musculus OX=10090 GN=Fmr1 PE=1 SV=1	Fmr1	15.6576	15.8838	15.6378	15.9074	15.7325	15.6822	15.5774	15.402	15.2721	15.5431	15.6644	15.5825	0.883012	0.169005	1.1308	0.104252	1.09409	0.237855	1.28062	0.0361293	1.23904	0.0602702	0.967533	0.672282
P35951	Low-density lipoprotein receptor OS=Mus musculus OX=10090 GN=Ldlr PE=1 SV=2	Ldlr	15.6306	15.3252	15.1904	14.7834	15.588	15.2296	15.0105	14.4011	NA	15.0567	15.442	15.0132	0.724575	0.343085	1.0208	0.918812	1.15784	0.324832	1.40882	0.318816	1.59796	0.232697	1.13425	0.542424
P35969	Vascular endothelial growth factor receptor 1 OS=Mus musculus OX=10090 GN=Flt1 PE=1 SV=1	Flt1	15.0893	15.637	15.5086	15.5174	15.1193	15.4883	15.7257	15.1177	16.0095	15.1418	14.3557	15.4213	1.56344	0.196461	1.32141	0.337172	1.35538	0.309232	0.845197	0.469694	0.866921	0.54988	1.0257	0.870069
P35979	60S ribosomal protein L12 OS=Mus musculus OX=10090 GN=Rpl12 PE=1 SV=2	Rpl12	19.3938	19.3934	19.3335	19.3365	19.3532	19.4068	18.9199	18.8583	19.0071	19.1539	19.0888	19.1202	0.875075	0.031511	1.18471	0.00105634	1.19138	0.000792511	1.35383	0.00316623	1.36146	0.00329595	1.00563	0.794998
P35980	60S ribosomal protein L18 OS=Mus musculus OX=10090 GN=Rpl18 PE=1 SV=3	Rpl18	17.8424	17.9638	17.7563	17.3968	17.3725	17.3321	17.2021	17.3666	17.3174	17.6723	17.4422	17.509	0.843324	0.0485008	0.886338	0.116891	1.24227	0.027031	1.05101	0.276645	1.47307	0.00229817	1.40158	0.00962832
P35991	Tyrosine-protein kinase BTK OS=Mus musculus OX=10090 GN=Btk PE=1 SV=4	Btk	15.7217	15.5169	15.081	16.5685	15.7332	16.6177	NA	NA	NA	NA	NA	NA											0.548449	0.0749008
P36369	Kallikrein 1-related peptidase b26 OS=Mus musculus OX=10090 GN=Klk1b26 PE=2 SV=1	Klk1b26	14.5206	14.7517	14.4887	NA	NA	NA	NA	NA	NA	NA	NA	NA
P36371	Antigen peptide transporter 2 OS=Mus musculus OX=10090 GN=Tap2 PE=1 SV=1	Tap2	16.0975	16.3279	15.9702	16.6481	16.5051	16.3372	14.4815	14.683	14.7799	14.402	14.5054	14.8841	1.03595	0.783451	3.73119	0.000989822	2.89725	0.00160039	3.6017	0.000124732	2.7967	0.000477391	0.776496	0.0585959
P36423	Thromboxane-A synthase OS=Mus musculus OX=10090 GN=Tbxas1 PE=1 SV=2	Tbxas1	15.0053	14.3522	14.1729	15.3493	15.289	15.339	12.749	NA	12.7129	11.9658	NA	11.7731	1.81695	0.0628351	10.9762	0.0140387	6.23631	0.00460329	6.04097	6.17597e-06	3.43229	0.0191923	0.568168	0.0324064
P36536	GTP-binding protein SAR1a OS=Mus musculus OX=10090 GN=Sar1a PE=1 SV=1	Sar1a	16.4777	16.4741	16.2485	16.6272	16.6622	16.514	15.7358	15.8122	15.7878	16.4968	16.5131	16.3248	0.63013	0.00376838	1.11436	0.111535	0.969449	0.669027	1.76846	0.000534903	1.53849	0.00972717	0.86996	0.100002
P36552	Oxygen-dependent coproporphyrinogen-III oxidase, mitochondrial OS=Mus musculus OX=10090 GN=Cpox PE=1 SV=2	Cpox	17.9647	17.8776	17.9345	17.8633	17.9142	17.8449	17.1524	17.1251	17.173	18.2474	18.2853	18.292	0.458578	5.56846e-07	0.757454	0.000211059	0.784975	0.00107469	1.65175	2.72682e-05	1.71176	9.41119e-05	1.03633	0.195396
P36895	Bone morphogenetic protein receptor type-1A OS=Mus musculus OX=10090 GN=Bmpr1a PE=1 SV=1	Bmpr1a	16.484	16.2665	16.5308	16.899	16.8496	16.4852	16.6237	16.3239	NA	16.5665	16.4444	16.3917	1.00436	0.973826	1.21174	0.156264	0.97238	0.700555	1.20648	0.286695	0.968161	0.815398	0.802465	0.121313
P36916	Guanine nucleotide-binding protein-like 1 OS=Mus musculus OX=10090 GN=Gnl1 PE=1 SV=4	Gnl1	16.3474	16.2636	16.3512	16.4924	16.6221	16.433	15.8746	15.8384	15.8135	15.9181	15.9591	15.946	0.933749	0.0133395	1.48944	0.00715014	1.30107	0.00194814	1.59512	0.00372584	1.39338	0.000419156	0.873524	0.0532818
P36993	Protein phosphatase 1B OS=Mus musculus OX=10090 GN=Ppm1b PE=1 SV=1	Ppm1b	16.6516	16.6289	16.6973	16.7877	16.8639	16.7152	16.4338	16.0957	16.5751	16.5809	16.5156	16.5637	0.879551	0.266642	1.17736	0.0182188	1.07616	0.0195391	1.33859	0.0872278	1.22354	0.112678	0.914049	0.0761413
P37040	NADPH--cytochrome P450 reductase OS=Mus musculus OX=10090 GN=Por PE=1 SV=2	Por	18.9989	19.038	18.9826	18.6218	18.7145	18.7083	19.2593	19.1673	19.1735	19.262	19.266	19.2201	0.966388	0.235254	0.67463	0.000526469	0.845069	0.00041068	0.698094	0.000250945	0.874461	0.0095825	1.25264	0.00213696
P37172	Activin receptor type-1 OS=Mus musculus OX=10090 GN=Acvr1 PE=2 SV=2	Acvr1	NA	NA	NA	16.2367	15.7767	15.9402	NA	NA	NA	NA	NA	NA
P37804	Transgelin OS=Mus musculus OX=10090 GN=Tagln PE=1 SV=3	Tagln	18.3208	18.2193	18.3735	18.5095	18.473	18.704	17.6847	17.6386	17.5596	17.4326	17.2931	17.271	1.22723	0.0113879	2.34552	0.000288108	1.96198	0.000148927	1.91123	0.00143187	1.5987	0.000395963	0.836477	0.0480262
P37889	Fibulin-2 OS=Mus musculus OX=10090 GN=Fbln2 PE=1 SV=2	Fbln2	14.584	14.3893	14.4548	14.9433	14.9459	14.7951	NA	NA	NA	NA	NA	NA											0.748077	0.00555744
P37913	DNA ligase 1 OS=Mus musculus OX=10090 GN=Lig1 PE=1 SV=2	Lig1	15.3513	15.5419	15.4406	15.4685	15.9358	15.6822	15.1108	15.8106	15.9095	16.0111	16.402	NA	0.661479	0.158668	0.701712	0.167068	0.589715	0.138178	1.06082	0.784404	0.89151	0.580575	0.840394	0.195942
P38060	Hydroxymethylglutaryl-CoA lyase, mitochondrial OS=Mus musculus OX=10090 GN=Hmgcl PE=1 SV=2	Hmgcl	17.3188	17.201	17.2386	17.2087	17.0907	17.0705	17.1887	17.2422	17.2534	17.6121	17.6236	17.5452	0.776192	0.000391697	0.721805	0.00198393	0.789593	0.0020389	0.929932	0.120133	1.01726	0.578857	1.09391	0.0823666
P38532	Heat shock factor protein 1 OS=Mus musculus OX=10090 GN=Hsf1 PE=1 SV=2	Hsf1	13.8451	14.404	14.3556	14.3931	14.6252	14.7762	13.6917	13.1126	13.2075	14.2885	13.5584	12.9641	0.831394	0.575804	1.99235	0.112199	1.51352	0.257165	2.3964	0.00685598	1.82046	0.0269508	0.759663	0.146627
P38575	Uroplakin-2 OS=Mus musculus OX=10090 GN=Upk2 PE=2 SV=1	Upk2	16.0815	16.2524	16.4691	15.6486	15.6549	15.2024	15.2728	15.1363	14.8617	15.3702	15.1307	15.1329	0.919542	0.456836	1.22323	0.183653	2.07968	0.0023284	1.33026	0.102268	2.26165	0.00207939	1.70016	0.0174369
P38647	Stress-70 protein, mitochondrial OS=Mus musculus OX=10090 GN=Hspa9 PE=1 SV=3	Hspa9	19.0175	19.017	18.9399	18.8044	18.8032	18.7528	19.2025	19.1383	19.1744	19.237	19.3063	19.2244	0.943321	0.0611552	0.722408	0.000250999	0.832523	0.00187454	0.765814	0.000113132	0.882544	0.00633084	1.15243	0.00441423
P39039	Mannose-binding protein A OS=Mus musculus OX=10090 GN=Mbl1 PE=1 SV=1	Mbl1	14.9546	15.1415	15.0804	14.5075	15.1339	15.2906	NA	NA	14.1371	14.3085	NA	14.1144	0.949733		1.70038	0.0717043	1.79919	0.0277268	1.79038		1.89441		1.05811	0.768812
P39053	Dynamin-1 OS=Mus musculus OX=10090 GN=Dnm1 PE=1 SV=2	Dnm1	14.8586	15.0023	14.8382	15.4625	15.3415	15.1368	14.9649	14.5288	NA	13.5433	13.5046	NA	2.33418	0.110061	3.45734	0.00203475	2.59507	0.000457832	1.48118	0.192725	1.11177	0.609213	0.750599	0.0299073
P39054	Dynamin-2 OS=Mus musculus OX=10090 GN=Dnm2 PE=1 SV=2	Dnm2	16.6885	16.6209	16.6875	16.8177	16.7297	16.8816	16.5216	16.3713	16.3947	16.5421	16.4483	16.455	0.964199	0.406177	1.25512	0.00526931	1.13591	0.00995412	1.30173	0.00410546	1.17808	0.0216415	0.905016	0.0625441
P39061	Collagen alpha-1(XVIII) chain OS=Mus musculus OX=10090 GN=Col18a1 PE=1 SV=4	Col18a1	19.0394	19.1498	19.0618	19.4178	19.4129	19.4868	18.287	18.317	18.3399	18.2459	18.2622	18.2197	1.05121	0.023256	2.29195	2.46717e-05	1.79139	0.000503039	2.18029	1.14319e-05	1.70412	0.000380203	0.781602	0.00157478
P39098	Mannosyl-oligosaccharide 1,2-alpha-mannosidase IB OS=Mus musculus OX=10090 GN=Man1a2 PE=1 SV=1	Man1a2	14.9947	15.1393	15.2065	15.2052	15.3889	15.1197	14.8738	14.8189	14.928	14.2896	14.8096	14.9495	1.14128	0.401203	1.46921	0.0947778	1.34782	0.156166	1.28734	0.0310128	1.18097	0.0425269	0.917373	0.28908
P39429	TNF receptor-associated factor 2 OS=Mus musculus OX=10090 GN=Traf2 PE=1 SV=1	Traf2	15.8204	15.924	15.8475	16.168	16.0865	16.1232	15.3656	15.3011	15.2339	14.8818	15.013	14.9178	1.28583	0.00266474	2.27901	6.46971e-05	1.9006	7.18144e-05	1.77241	0.000176552	1.47811	0.000405601	0.833957	0.00326227
P39447	Tight junction protein ZO-1 OS=Mus musculus OX=10090 GN=Tjp1 PE=1 SV=2	Tjp1	16.3746	16.3402	16.3479	16.6386	16.6065	16.583	15.9562	15.9442	15.9845	15.637	15.7082	15.7287	1.20605	0.00432958	1.88959	5.65908e-05	1.5833	0.000536734	1.56676	1.16479e-05	1.3128	1.83444e-05	0.837907	0.000454871
P39655	Polyunsaturated fatty acid lipoxygenase ALOX12 OS=Mus musculus OX=10090 GN=Alox12 PE=1 SV=4	Alox12	15.9894	16.0824	16.0172	16.111	16.1703	16.1176	16.1653	16.0092	15.8584	15.5108	15.6037	15.5551	1.37023	0.0276322	1.49117	0.000132109	1.38813	0.000251777	1.08826	0.300789	1.01306	0.855997	0.930899	0.0429616
P39688	Tyrosine-protein kinase Fyn OS=Mus musculus OX=10090 GN=Fyn PE=1 SV=4	Fyn	14.5486	14.6	14.5179	14.8036	14.9146	14.9887	12.9422	14.0364	13.9637	NA	13.5654	14.1218	0.872873	0.692444	2.08305	0.152636	1.63793	0.0425994	2.38643	0.0246312	1.87648	0.0623342	0.786311	0.0122457
P39749	Flap endonuclease 1 OS=Mus musculus OX=10090 GN=Fen1 PE=1 SV=1	Fen1	15.815	15.6255	15.3248	16.0666	16.2349	16.0475	14.03	15.6955	14.4966	14.185	14.9963	14.7972	1.05792	0.892761	2.74506	0.0218577	1.90389	0.0416564	2.59478	0.0511919	1.79966	0.224456	0.693568	0.049965
P39876	Metalloproteinase inhibitor 3 OS=Mus musculus OX=10090 GN=Timp3 PE=1 SV=1	Timp3	16.3699	16.2562	15.9459	16.1077	16.2031	16.1862	15.9728	16.0706	16.1701	16.5753	16.5413	16.4556	0.73058	0.00461851	0.780045	0.00171798	0.793673	0.110002	1.06771	0.23677	1.08636	0.457512	1.01747	0.863856
P40124	Adenylyl cyclase-associated protein 1 OS=Mus musculus OX=10090 GN=Cap1 PE=1 SV=4	Cap1	17.4146	17.4126	17.3121	17.662	17.6204	17.6151	16.786	16.8639	16.7979	16.8242	16.7823	16.7194	1.02856	0.35834	1.81152	0.000171457	1.52045	0.000198626	1.76123	4.29167e-05	1.47823	0.000309863	0.839322	0.00846739
P40142	Transketolase OS=Mus musculus OX=10090 GN=Tkt PE=1 SV=1	Tkt	16.9924	16.9382	16.8982	16.9663	17.1491	17.1151	16.6739	16.7344	16.7127	16.7092	16.6903	16.6584	1.01471	0.414405	1.31117	0.0150972	1.19498	0.00334124	1.29216	0.0153954	1.17765	0.00341279	0.911383	0.124497
P40201	Chromodomain-helicase-DNA-binding protein 1 OS=Mus musculus OX=10090 GN=Chd1 PE=1 SV=3	Chd1	14.5168	14.2	13.8629	13.8929	14.2533	14.3934	14.0285	13.8051	13.8148	14.0977	13.5715	13.5646	1.10052	0.527704	1.35217	0.134704	1.36476	0.15797	1.22867	0.17434	1.2401	0.236695	1.00931	0.958491
P40224	Stromal cell-derived factor 1 OS=Mus musculus OX=10090 GN=Cxcl12 PE=2 SV=2	Cxcl12	15.4002	15.178	15.2205	15.7769	16.0142	15.548	NA	15.1389	NA	NA	NA	NA							1.55915		1.09224		0.700537	0.0431808
P40237	CD82 antigen OS=Mus musculus OX=10090 GN=Cd82 PE=1 SV=1	Cd82	16.7061	16.5906	16.134	15.9948	16.33	16.3529	16.7121	16.6704	16.7936	15.7832	15.7221	15.4445	2.10737	0.00490128	1.49067	0.0212707	1.77396	0.0228249	0.707364	0.0397265	0.841789	0.289057	1.19004	0.306229
P40240	CD9 antigen OS=Mus musculus OX=10090 GN=Cd9 PE=1 SV=2	Cd9	17.0933	17.1376	17.1341	17.2369	17.1544	16.5393	15.4256	16.1147	15.9858	16.6715	16.6683	16.3782	0.602639	0.0565081	1.32332	0.199724	1.46304	0.00504129	2.19588	0.0205712	2.42772	0.00379703	1.10558	0.547298
P40336	Vacuolar protein sorting-associated protein 26A OS=Mus musculus OX=10090 GN=Vps26a PE=1 SV=1	Vps26a	17.2211	17.1216	17.0883	17.0592	17.1771	17.2421	17.271	17.175	17.2518	17.1163	17.2035	17.1074	1.06448	0.100994	1.0119	0.799102	1.00086	0.981529	0.950601	0.3147	0.940233	0.153268	0.989093	0.82522
P40338	von Hippel-Lindau disease tumor suppressor OS=Mus musculus OX=10090 GN=Vhl PE=1 SV=1	Vhl	NA	16.1018	NA	15.5637	16.1367	16.008	15.552	NA	16.098	16.8274	16.7368	16.5041	0.549273	0.163283	0.579685	0.0266205	0.665442		1.05537	0.834367	1.2115		1.14794
P40630	Transcription factor A, mitochondrial OS=Mus musculus OX=10090 GN=Tfam PE=1 SV=2	Tfam	16.915	16.9588	16.8027	16.5539	16.6574	16.6928	17.3562	17.2464	17.3213	17.5814	17.5486	17.4768	0.854006	0.00707866	0.535537	0.000113146	0.640186	0.00068225	0.627089	0.000306865	0.749628	0.00282588	1.19541	0.0149186
P40694	DNA-binding protein SMUBP-2 OS=Mus musculus OX=10090 GN=Ighmbp2 PE=1 SV=1	Ighmbp2	14.6862	13.5696	13.7434	13.215	13.8046	13.9356	12.5806	NA	13.1228	NA	NA	13.7397	0.540376		0.94088		1.19754		1.74116	0.134267	2.21612	0.0806278	1.27278	0.453267
P40936	Indolethylamine N-methyltransferase OS=Mus musculus OX=10090 GN=Inmt PE=1 SV=1	Inmt	18.0765	18.1888	18.005	17.7145	17.6906	17.787	17.0234	16.9672	16.908	18.9536	18.8527	18.869	0.263236	1.97847e-06	0.447168	1.13904e-05	0.57367	0.000688397	1.69873	7.47566e-05	2.1793	0.000194745	1.2829	0.00897001
[truncated: 6,849 more rows]
