# Supplementary material for: The secreted micropeptide C4orf48 enhances renal fibrosis via an RNA-binding mechanism
Source: J Clin Invest. 2024 Apr 16;134(10):e178392. doi: 10.1172/JCI178392 (PMC11093611; doi:10.1172/JCI178392)
Supplement: Supplemental table 8 [file jci-134-178392-s189.xlsx]

## Sheet: Sheet1
	Supplementary Table S8. Differentially expressed protein summary (KO_FA/WT_FA) (Filtered with threshold value of expression of 1.5 fold change and two-tailed two-sample t-tests p value < 0.05)
		COG Classify
	Category	Protein Accession	Gene name	Ratio	Regulated Type	P value	Protein descrition
	[J] Translation, ribosomal structure and biogenesis	P84099	Rpl19	1.5146	Up	0.00314069	60S ribosomal protein L19 OS=Mus musculus OX=10090 GN=Rpl19 PE=1 SV=1
		Q9D8E6	Rpl4	1.66539	Up	0.000742591	60S ribosomal protein L4 OS=Mus musculus OX=10090 GN=Rpl4 PE=1 SV=3
		P47964	Rpl36	1.84494	Up	0.0179465	60S ribosomal protein L36 OS=Mus musculus OX=10090 GN=Rpl36 PE=1 SV=2
		Q99N87	Mrps5	1.69539	Up	0.0209692	28S ribosomal protein S5, mitochondrial OS=Mus musculus OX=10090 GN=Mrps5 PE=1 SV=1
		P62717	Rpl18a	1.54044	Up	0.0334187	60S ribosomal protein L18a OS=Mus musculus OX=10090 GN=Rpl18a PE=1 SV=1
		P62267	Rps23	1.64702	Up	0.00665859	40S ribosomal protein S23 OS=Mus musculus OX=10090 GN=Rps23 PE=1 SV=3
		P47915	Rpl29	2.00585	Up	0.00574049	60S ribosomal protein L29 OS=Mus musculus OX=10090 GN=Rpl29 PE=1 SV=2
		P47911	Rpl6	1.76343	Up	2.93203e-07	60S ribosomal protein L6 OS=Mus musculus OX=10090 GN=Rpl6 PE=1 SV=3
	[A] RNA processing and modification	Q80VC6	Trnau1ap	0.415824	Down	0.00914411	tRNA selenocysteine 1-associated protein 1 OS=Mus musculus OX=10090 GN=Trnau1ap PE=1 SV=2
		P60824	Cirbp	0.625479	Down	0.00109263	Cold-inducible RNA-binding protein OS=Mus musculus OX=10090 GN=Cirbp PE=1 SV=1
		Q8BWL5	Rbms3	0.573779	Down	0.00831798	RNA-binding motif, single-stranded-interacting protein 3 OS=Mus musculus OX=10090 GN=Rbms3 PE=2 SV=2
		Q9CQQ8	Lsm7	0.481457	Down	0.0174547	U6 snRNA-associated Sm-like protein LSm7 OS=Mus musculus OX=10090 GN=Lsm7 PE=1 SV=1
		Q9DBN9	Ddx59	0.467962	Down	0.0437555	Probable ATP-dependent RNA helicase DDX59 OS=Mus musculus OX=10090 GN=Ddx59 PE=1 SV=1
		Q9D9B4	Lrmda	0.193708	Down	0.00997931	Leucine-rich melanocyte differentiation-associated protein OS=Mus musculus OX=10090 GN=Lrmda PE=1 SV=1
	[D] Cell cycle control, cell division, chromosome partitioning	P29594	Casp2	0.58485	Down	0.041074	Caspase-2 OS=Mus musculus OX=10090 GN=Casp2 PE=1 SV=5
		B2RX14	Tut4	0.390393	Down	0.0400648	Terminal uridylyltransferase 4 OS=Mus musculus OX=10090 GN=Tut4 PE=1 SV=2
	[N] Cell motility	Q99PI4	Lpin3	0.393439	Down	0.0408854	Phosphatidate phosphatase LPIN3 OS=Mus musculus OX=10090 GN=Lpin3 PE=1 SV=1
	[Z] Cytoskeleton	P70429	Evl	0.653994	Down	0.0161932	Ena/VASP-like protein OS=Mus musculus OX=10090 GN=Evl PE=1 SV=2
		Q8K1I7	Wipf1	0.600942	Down	0.0129671	WAS/WASL-interacting protein family member 1 OS=Mus musculus OX=10090 GN=Wipf1 PE=1 SV=1
		Q08093	Cnn2	0.664135	Down	0.00131759	Calponin-2 OS=Mus musculus OX=10090 GN=Cnn2 PE=1 SV=1
		D3YYU8	Obsl1	0.476247	Down	0.0261137	Obscurin-like protein 1 OS=Mus musculus OX=10090 GN=Obsl1 PE=1 SV=1
		P62046	Lrch1	0.623118	Down	0.000218711	Leucine-rich repeat and calponin homology domain-containing protein 1 OS=Mus musculus OX=10090 GN=Lrch1 PE=1 SV=2
	[W] Extracellular structures	Q62507	Coch	0.649758	Down	0.000446667	Cochlin OS=Mus musculus OX=10090 GN=Coch PE=1 SV=2
		P33434	Mmp2	0.630765	Down	0.0260171	72 kDa type IV collagenase OS=Mus musculus OX=10090 GN=Mmp2 PE=1 SV=1
		Q9ERL7	Gmfg	0.61352	Down	0.00465977	Glia maturation factor gamma OS=Mus musculus OX=10090 GN=Gmfg PE=1 SV=1
		Q62469	Itga2	0.645905	Down	0.0463395	Integrin alpha-2 OS=Mus musculus OX=10090 GN=Itga2 PE=1 SV=2
		Q63870	Col7a1	0.54278	Down	0.00211592	Collagen alpha-1(VII) chain OS=Mus musculus OX=10090 GN=Col7a1 PE=1 SV=3
		A6H584	Col6a5	1.70067	Up	0.000256993	Collagen alpha-5(VI) chain OS=Mus musculus OX=10090 GN=Col6a5 PE=1 SV=4
		A2A863	Itgb4	0.646781	Down	0.0058038	Integrin beta-4 OS=Mus musculus OX=10090 GN=Itgb4 PE=1 SV=1
		P24063	Itgal	0.650748	Down	0.00708912	Integrin alpha-L OS=Mus musculus OX=10090 GN=Itgal PE=1 SV=2
		A2AX52	Col6a4	0.197299	Down	3.28303e-05	Collagen alpha-4(VI) chain OS=Mus musculus OX=10090 GN=Col6a4 PE=1 SV=2
		Q8VCC9	Spon1	0.656742	Down	0.00044605	Spondin-1 OS=Mus musculus OX=10090 GN=Spon1 PE=1 SV=1
	[O] Posttranslational modification, protein turnover, chaperones	A2AR02	Ppig	0.482231	Down	0.0280225	Peptidyl-prolyl cis-trans isomerase G OS=Mus musculus OX=10090 GN=Ppig PE=1 SV=1
		P10648	Gsta2	0.512403	Down	0.00201247	Glutathione S-transferase A2 OS=Mus musculus OX=10090 GN=Gsta2 PE=1 SV=3
		P33434	Mmp2	0.630765	Down	0.0260171	72 kDa type IV collagenase OS=Mus musculus OX=10090 GN=Mmp2 PE=1 SV=1
		Q99K46	Usp11	0.594106	Down	0.0428521	Ubiquitin carboxyl-terminal hydrolase 11 OS=Mus musculus OX=10090 GN=Usp11 PE=1 SV=4
		Q9ET22	Dpp7	0.653957	Down	0.000406076	Dipeptidyl peptidase 2 OS=Mus musculus OX=10090 GN=Dpp7 PE=1 SV=2
		P11928	Oas1a	0.662359	Down	0.0420856	2'-5'-oligoadenylate synthase 1A OS=Mus musculus OX=10090 GN=Oas1a PE=1 SV=2
		Q9ER38	Tor3a	0.573411	Down	0.0020048	Torsin-3A OS=Mus musculus OX=10090 GN=Tor3a PE=1 SV=2
		A6H619	Phrf1	0.619866	Down	0.033814	PHD and RING finger domain-containing protein 1 OS=Mus musculus OX=10090 GN=Phrf1 PE=1 SV=2
		Q3UP87	Elane	0.653674	Down	0.00460159	Neutrophil elastase OS=Mus musculus OX=10090 GN=Elane PE=1 SV=1
		P97821	Ctsc	0.66248	Down	0.00383179	Dipeptidyl peptidase 1 OS=Mus musculus OX=10090 GN=Ctsc PE=1 SV=1
		P97346	Nxn	0.597441	Down	0.025326	Nucleoredoxin OS=Mus musculus OX=10090 GN=Nxn PE=1 SV=1
		P15947	Klk1	0.596679	Down	0.000226958	Kallikrein-1 OS=Mus musculus OX=10090 GN=Klk1 PE=1 SV=3
		P15533	Trim30a	0.474501	Down	0.0144399	Tripartite motif-containing protein 30A OS=Mus musculus OX=10090 GN=Trim30a PE=1 SV=2
	[F] Nucleotide transport and metabolism	Q3TCT4	Entpd7	0.623722	Down	0.0175674	Ectonucleoside triphosphate diphosphohydrolase 7 OS=Mus musculus OX=10090 GN=Entpd7 PE=2 SV=1
		Q920P5	Ak5	0.628371	Down	0.0161775	Adenylate kinase isoenzyme 5 OS=Mus musculus OX=10090 GN=Ak5 PE=1 SV=2
		P46664	Adss2	0.519783	Down	0.000731456	Adenylosuccinate synthetase isozyme 2 OS=Mus musculus OX=10090 GN=Adss2 PE=1 SV=2
		Q9ERL9	Gucy1a1	0.641302	Down	0.00518248	Guanylate cyclase soluble subunit alpha-1 OS=Mus musculus OX=10090 GN=Gucy1a1 PE=1 SV=2
		P55772	Entpd1	0.641685	Down	0.0137295	Ectonucleoside triphosphate diphosphohydrolase 1 OS=Mus musculus OX=10090 GN=Entpd1 PE=1 SV=1
	[V] Defense mechanisms	Q62507	Coch	0.649758	Down	0.000446667	Cochlin OS=Mus musculus OX=10090 GN=Coch PE=1 SV=2
		P22777	Serpine1	0.499285	Down	0.0196036	Plasminogen activator inhibitor 1 OS=Mus musculus OX=10090 GN=Serpine1 PE=1 SV=1
		Q00898	Serpina1e	1.53612	Up	0.00477204	Alpha-1-antitrypsin 1-5 OS=Mus musculus OX=10090 GN=Serpina1e PE=1 SV=1
	[F] Nucleotide transport and metabolism	Q3TCT4	Ectonucleoside triphosphate diphosphohydrolase 7 OS=Mus musculus OX=10090 GN=Entpd7 PE=2 SV=1	0.623722	Down	0.0175674	Entpd7
		Q920P5	Adenylate kinase isoenzyme 5 OS=Mus musculus OX=10090 GN=Ak5 PE=1 SV=2	0.628371	Down	0.0161775	Ak5
		P46664	Adenylosuccinate synthetase isozyme 2 OS=Mus musculus OX=10090 GN=Adss2 PE=1 SV=2	0.519783	Down	0.000731456	Adss2
		Q9ERL9	Guanylate cyclase soluble subunit alpha-1 OS=Mus musculus OX=10090 GN=Gucy1a1 PE=1 SV=2	0.641302	Down	0.00518248	Gucy1a1
		P55772	Ectonucleoside triphosphate diphosphohydrolase 1 OS=Mus musculus OX=10090 GN=Entpd1 PE=1 SV=1	0.641685	Down	0.0137295	Entpd1
