# Supplementary material for: The secreted micropeptide C4orf48 enhances renal fibrosis via an RNA-binding mechanism
Source: J Clin Invest. 2024 Apr 16;134(10):e178392. doi: 10.1172/JCI178392 (PMC11093611; doi:10.1172/JCI178392)
Supplement: Supplemental table 9 [file jci-134-178392-s190.xlsx]

## Sheet: Sheet1
AccID	Cf48_1-IP	Cf48_2-IP	Cf48_3-IP				AccID	Cf48_1-Input	Cf48_2-Input	Cf48_3-Input
ENSRNOG00000000001	787	277	912				ENSRNOG00000000001	390	622	522
ENSRNOG00000000007	0	1	0				ENSRNOG00000000007	0	0	0
ENSRNOG00000000008	0	0	0				ENSRNOG00000000008	0	0	0
ENSRNOG00000000009	0	1	0				ENSRNOG00000000009	2	0	3
ENSRNOG00000000010	0	0	0				ENSRNOG00000000010	0	0	0
ENSRNOG00000000012	1	0	0				ENSRNOG00000000012	0	4	0
ENSRNOG00000000017	813	726	1067				ENSRNOG00000000017	1796	2460	1808
ENSRNOG00000000021	476	256	585				ENSRNOG00000000021	1	1	0
ENSRNOG00000000024	127	89	155				ENSRNOG00000000024	695	903	744
ENSRNOG00000000033	159	99	177				ENSRNOG00000000033	227	349	260
ENSRNOG00000000034	181	154	266				ENSRNOG00000000034	537	707	555
ENSRNOG00000000035	0	0	0				ENSRNOG00000000035	0	0	0
ENSRNOG00000000036	0	0	2				ENSRNOG00000000036	8	11	11
ENSRNOG00000000040	334	220	449				ENSRNOG00000000040	336	474	325
ENSRNOG00000000041	3	0	0				ENSRNOG00000000041	19	49	36
ENSRNOG00000000042	727	438	866				ENSRNOG00000000042	366	556	419
ENSRNOG00000000043	305	282	401				ENSRNOG00000000043	655	1060	812
ENSRNOG00000000044	195	121	220				ENSRNOG00000000044	317	516	343
ENSRNOG00000000047	1067	919	1406				ENSRNOG00000000047	3872	5350	4076
ENSRNOG00000000048	2540	2051	3327				ENSRNOG00000000048	2522	3754	2768
ENSRNOG00000000053	0	0	0				ENSRNOG00000000053	2	1	0
ENSRNOG00000000054	289	332	426				ENSRNOG00000000054	1662	2318	1638
ENSRNOG00000000055	0	0	0				ENSRNOG00000000055	2	0	0
ENSRNOG00000000060	0	0	0				ENSRNOG00000000062	616	961	743
ENSRNOG00000000062	888	611	1048				ENSRNOG00000000064	211	306	285
ENSRNOG00000000064	149	149	173				ENSRNOG00000000065	0	0	0
ENSRNOG00000000065	0	0	0				ENSRNOG00000000066	689	986	699
ENSRNOG00000000066	247	202	341				ENSRNOG00000000068	1498	2045	1354
ENSRNOG00000000068	887	677	1109				ENSRNOG00000000070	1377	1633	1318
ENSRNOG00000000070	119	55	73				ENSRNOG00000000073	598	996	692
ENSRNOG00000000073	261	183	270				ENSRNOG00000000075	512	724	573
ENSRNOG00000000075	309	196	378				ENSRNOG00000000081	3502	5162	3808
ENSRNOG00000000081	1167	749	1504				ENSRNOG00000000082	1657	2174	1621
ENSRNOG00000000082	1331	746	1605				ENSRNOG00000000091	6	8	5
ENSRNOG00000000091	0	0	1				ENSRNOG00000000095	633	878	624
ENSRNOG00000000095	323	262	389				ENSRNOG00000000096	17	33	30
ENSRNOG00000000096	0	0	0				ENSRNOG00000000097	4	3	5
ENSRNOG00000000097	0	0	0				ENSRNOG00000000098	1581	2108	1496
ENSRNOG00000000098	583	446	635				ENSRNOG00000000104	1451	2115	1684
ENSRNOG00000000104	898	759	1187				ENSRNOG00000000105	626	987	824
ENSRNOG00000000105	762	571	899				ENSRNOG00000000108	1642	2135	1495
ENSRNOG00000000108	926	672	974				ENSRNOG00000000109	0	0	0
ENSRNOG00000000109	0	0	0				ENSRNOG00000000111	100	153	129
ENSRNOG00000000111	35	24	40				ENSRNOG00000000112	301	468	344
ENSRNOG00000000112	385	285	499				ENSRNOG00000000113	164	201	171
ENSRNOG00000000113	136	65	132				ENSRNOG00000000121	827	1040	753
ENSRNOG00000000121	218	222	338				ENSRNOG00000000122	1545	2246	1727
ENSRNOG00000000122	639	632	762				ENSRNOG00000000123	2108	2860	2115
ENSRNOG00000000123	1134	816	1605				ENSRNOG00000000124	0	0	0
ENSRNOG00000000124	0	0	0				ENSRNOG00000000127	1094	1901	1330
ENSRNOG00000000127	2392	1753	3109				ENSRNOG00000000129	0	0	0
ENSRNOG00000000129	0	0	0				ENSRNOG00000000130	416	658	447
ENSRNOG00000000130	349	232	445				ENSRNOG00000000133	2371	3059	2263
ENSRNOG00000000133	207	239	302				ENSRNOG00000000137	2	0	0
ENSRNOG00000000137	2	0	0				ENSRNOG00000000138	25	41	28
ENSRNOG00000000138	40	35	33				ENSRNOG00000000142	5	15	16
ENSRNOG00000000142	8	9	10				ENSRNOG00000000145	522	803	623
ENSRNOG00000000145	350	202	466				ENSRNOG00000000150	590	849	585
ENSRNOG00000000150	380	284	402				ENSRNOG00000000151	696	1074	768
ENSRNOG00000000151	107	96	147				ENSRNOG00000000155	507	870	600
ENSRNOG00000000155	699	367	855				ENSRNOG00000000156	2	1	3
ENSRNOG00000000156	0	0	0				ENSRNOG00000000157	1136	1627	1091
ENSRNOG00000000157	456	374	537				ENSRNOG00000000158	0	3	0
ENSRNOG00000000158	2	0	0				ENSRNOG00000000161	642	997	659
ENSRNOG00000000161	699	371	667				ENSRNOG00000000164	4041	5805	4159
ENSRNOG00000000164	2056	1449	2457				ENSRNOG00000000165	255	352	215
ENSRNOG00000000165	94	102	125				ENSRNOG00000000166	250	369	287
ENSRNOG00000000166	121	96	161				ENSRNOG00000000167	3	4	2
ENSRNOG00000000167	0	0	0				ENSRNOG00000000168	15	18	19
ENSRNOG00000000168	13	13	17				ENSRNOG00000000169	226	347	228
ENSRNOG00000000169	61	42	64				ENSRNOG00000000170	2003	2835	2082
ENSRNOG00000000170	2257	1486	2882				ENSRNOG00000000172	1102	1738	1123
ENSRNOG00000000172	440	364	493				ENSRNOG00000000175	597	997	699
ENSRNOG00000000175	110	86	209				ENSRNOG00000000177	874	1142	821
ENSRNOG00000000177	130	108	137				ENSRNOG00000000184	34	41	35
ENSRNOG00000000184	5	0	1				ENSRNOG00000000185	1030	1442	990
ENSRNOG00000000185	165	170	188				ENSRNOG00000000186	34	24	22
ENSRNOG00000000186	14	2	9				ENSRNOG00000000187	0	0	0
ENSRNOG00000000187	0	0	0				ENSRNOG00000000190	2	1	2
ENSRNOG00000000190	2110	1080	2569				ENSRNOG00000000195	11267	16166	11937
ENSRNOG00000000195	832	712	726				ENSRNOG00000000196	33	34	37
ENSRNOG00000000196	1	5	5				ENSRNOG00000000199	18	26	21
ENSRNOG00000000199	1	0	1				ENSRNOG00000000201	0	0	0
ENSRNOG00000000201	0	0	0				ENSRNOG00000000204	4209	6127	4677
ENSRNOG00000000204	1198	912	1328				ENSRNOG00000000219	1265	1688	1287
ENSRNOG00000000219	561	455	736				ENSRNOG00000000221	1485	1958	1463
ENSRNOG00000000221	863	633	1173				ENSRNOG00000000230	471	582	455
ENSRNOG00000000230	183	156	261				ENSRNOG00000000231	902	1375	1057
ENSRNOG00000000231	214	168	324				ENSRNOG00000000233	0	0	0
ENSRNOG00000000233	0	0	0				ENSRNOG00000000236	2073	3149	2389
ENSRNOG00000000236	2485	1810	2963				ENSRNOG00000000237	296	443	318
ENSRNOG00000000237	175	114	216				ENSRNOG00000000239	3176	4233	2952
ENSRNOG00000000239	951	800	1461				ENSRNOG00000000244	284	394	261
ENSRNOG00000000244	143	123	197				ENSRNOG00000000245	39	92	53
ENSRNOG00000000245	35	17	38				ENSRNOG00000000246	1916	2740	2047
ENSRNOG00000000246	1060	1016	1559				ENSRNOG00000000247	1643	2367	1712
ENSRNOG00000000247	655	595	863				ENSRNOG00000000248	9554	13277	9664
ENSRNOG00000000248	3712	2930	4692				ENSRNOG00000000249	43	76	62
ENSRNOG00000000249	23	22	23				ENSRNOG00000000250	995	1452	1102
ENSRNOG00000000250	426	314	515				ENSRNOG00000000251	7	12	7
ENSRNOG00000000251	19	8	6				ENSRNOG00000000257	2	4	3
ENSRNOG00000000252	0	0	0				ENSRNOG00000000258	1283	1874	1424
ENSRNOG00000000257	6	1	0				ENSRNOG00000000262	413	526	361
ENSRNOG00000000258	538	439	646				ENSRNOG00000000264	611	832	636
ENSRNOG00000000262	150	133	193				ENSRNOG00000000274	0	0	1
ENSRNOG00000000264	250	208	357				ENSRNOG00000000275	1	0	3
ENSRNOG00000000274	1	0	0				ENSRNOG00000000277	3	2	0
ENSRNOG00000000275	0	0	0				ENSRNOG00000000279	240	339	215
ENSRNOG00000000277	13	2	7				ENSRNOG00000000281	3	7	2
ENSRNOG00000000279	63	69	120				ENSRNOG00000000282	0	2	0
ENSRNOG00000000281	3	0	0				ENSRNOG00000000283	738	1189	840
ENSRNOG00000000282	0	0	0				ENSRNOG00000000288	2834	4373	3199
ENSRNOG00000000283	490	355	552				ENSRNOG00000000299	1349	2085	1583
ENSRNOG00000000288	1330	1010	1873				ENSRNOG00000000302	468	645	474
ENSRNOG00000000299	2653	1458	3551				ENSRNOG00000000303	552	798	632
ENSRNOG00000000302	329	205	430				ENSRNOG00000000304	6299	9037	6359
ENSRNOG00000000303	172	160	224				ENSRNOG00000000306	260	319	247
ENSRNOG00000000304	3504	2437	4124				ENSRNOG00000000307	693	1050	827
ENSRNOG00000000306	74	82	120				ENSRNOG00000000308	186	216	178
ENSRNOG00000000307	295	221	360				ENSRNOG00000000312	767	1140	847
ENSRNOG00000000308	153	143	185				ENSRNOG00000000314	1906	2703	2050
ENSRNOG00000000312	811	578	1008				ENSRNOG00000000316	0	0	0
ENSRNOG00000000314	1170	939	1563				ENSRNOG00000000320	0	0	1
ENSRNOG00000000316	0	0	0				ENSRNOG00000000321	600	907	642
ENSRNOG00000000320	0	0	0				ENSRNOG00000000322	922	1165	871
ENSRNOG00000000321	234	201	268				ENSRNOG00000000323	73	141	93
ENSRNOG00000000322	403	288	415				ENSRNOG00000000327	724	1047	755
ENSRNOG00000000323	72	21	95				ENSRNOG00000000335	0	0	2
ENSRNOG00000000327	474	263	575				ENSRNOG00000000340	2807	3704	2582
ENSRNOG00000000335	0	0	0				ENSRNOG00000000341	787	1253	967
ENSRNOG00000000340	837	791	1010				ENSRNOG00000000368	0	0	0
ENSRNOG00000000341	1017	771	1278				ENSRNOG00000000373	0	0	0
ENSRNOG00000000345	2	0	3				ENSRNOG00000000376	5	4	4
ENSRNOG00000000368	0	2	4				ENSRNOG00000000383	12	16	9
ENSRNOG00000000373	1	0	0				ENSRNOG00000000384	0	1	0
ENSRNOG00000000376	0	1	0				ENSRNOG00000000386	14	11	10
ENSRNOG00000000378	0	0	0				ENSRNOG00000000387	568	906	691
ENSRNOG00000000383	14	14	11				ENSRNOG00000000392	639	934	697
ENSRNOG00000000384	0	0	0				ENSRNOG00000000394	247	380	281
ENSRNOG00000000386	1	8	2				ENSRNOG00000000395	819	1173	812
ENSRNOG00000000387	568	358	749				ENSRNOG00000000396	1342	1894	1382
ENSRNOG00000000390	3	0	0				ENSRNOG00000000397	2100	3004	2357
ENSRNOG00000000392	377	317	467				ENSRNOG00000000398	353	459	341
ENSRNOG00000000394	47	39	63				ENSRNOG00000000401	0	0	0
ENSRNOG00000000395	484	384	663				ENSRNOG00000000405	0	0	0
ENSRNOG00000000396	379	286	475				ENSRNOG00000000406	2	2	5
ENSRNOG00000000397	1006	445	1210				ENSRNOG00000000407	250	351	270
ENSRNOG00000000398	179	120	187				ENSRNOG00000000408	801	1145	814
ENSRNOG00000000401	0	0	0				ENSRNOG00000000410	0	0	0
ENSRNOG00000000405	0	0	0				ENSRNOG00000000411	1630	2193	1551
ENSRNOG00000000406	0	0	1				ENSRNOG00000000412	8	8	3
ENSRNOG00000000407	125	86	171				ENSRNOG00000000414	96	141	110
ENSRNOG00000000408	647	448	777				ENSRNOG00000000415	781	1118	751
ENSRNOG00000000410	0	0	1				ENSRNOG00000000417	6212	9616	7757
ENSRNOG00000000411	577	510	699				ENSRNOG00000000420	1405	1764	1352
ENSRNOG00000000412	0	1	0				ENSRNOG00000000421	1629	2403	1820
ENSRNOG00000000413	1	2	0				ENSRNOG00000000422	436	609	438
ENSRNOG00000000414	303	127	332				ENSRNOG00000000428	1	1	0
ENSRNOG00000000415	185	169	238				ENSRNOG00000000431	2197	3287	2591
ENSRNOG00000000417	6383	4223	9317				ENSRNOG00000000432	208	280	189
ENSRNOG00000000418	86	75	88				ENSRNOG00000000433	88	165	114
ENSRNOG00000000419	0	0	0				ENSRNOG00000000435	385	532	453
ENSRNOG00000000420	486	434	663				ENSRNOG00000000436	38	45	23
ENSRNOG00000000421	1003	747	1357				ENSRNOG00000000437	1966	3073	2290
ENSRNOG00000000422	146	108	148				ENSRNOG00000000438	662	967	647
ENSRNOG00000000423	0	0	0				ENSRNOG00000000439	36	69	48
ENSRNOG00000000428	0	0	0				ENSRNOG00000000440	1035	1432	1121
ENSRNOG00000000431	1082	1002	1593				ENSRNOG00000000441	84	73	84
ENSRNOG00000000432	114	117	142				ENSRNOG00000000442	26	38	33
ENSRNOG00000000433	64	53	101				ENSRNOG00000000446	0	0	3
ENSRNOG00000000435	114	84	149				ENSRNOG00000000451	406	531	418
ENSRNOG00000000436	0	1	2				ENSRNOG00000000454	0	0	0
ENSRNOG00000000437	932	724	1416				ENSRNOG00000000455	3034	3890	2972
ENSRNOG00000000438	171	146	196				ENSRNOG00000000456	3506	4763	3396
ENSRNOG00000000439	3	4	6				ENSRNOG00000000457	3087	4197	2984
ENSRNOG00000000440	574	566	819				ENSRNOG00000000459	2806	3733	2639
ENSRNOG00000000441	18	12	21				ENSRNOG00000000461	3121	4832	3688
ENSRNOG00000000442	12	6	16				ENSRNOG00000000463	25	35	32
ENSRNOG00000000443	2	0	2				ENSRNOG00000000464	1746	2530	1967
ENSRNOG00000000446	0	0	0				ENSRNOG00000000465	1016	2131	1730
ENSRNOG00000000451	30	34	57				ENSRNOG00000000466	2391	2864	1881
ENSRNOG00000000454	0	0	0				ENSRNOG00000000467	719	1010	754
ENSRNOG00000000455	4	7	30				ENSRNOG00000000470	1943	3074	2272
ENSRNOG00000000456	349	335	420				ENSRNOG00000000471	17395	23879	16923
ENSRNOG00000000457	651	646	904				ENSRNOG00000000473	584	835	665
ENSRNOG00000000459	340	331	468				ENSRNOG00000000474	2454	3600	2791
ENSRNOG00000000461	19	19	19				ENSRNOG00000000476	229	313	236
ENSRNOG00000000463	1	0	1				ENSRNOG00000000477	1111	1655	1124
ENSRNOG00000000464	230	200	293				ENSRNOG00000000478	3	4	0
ENSRNOG00000000465	1417	1346	2083				ENSRNOG00000000479	3047	4315	3423
ENSRNOG00000000466	118	112	149				ENSRNOG00000000480	364	571	467
ENSRNOG00000000467	527	395	648				ENSRNOG00000000481	1611	2375	1648
ENSRNOG00000000470	970	822	1171				ENSRNOG00000000483	623	1059	791
ENSRNOG00000000471	37	22	36				ENSRNOG00000000485	1043	1687	1245
ENSRNOG00000000473	103	157	147				ENSRNOG00000000486	134	153	88
ENSRNOG00000000474	336	353	492				ENSRNOG00000000487	46	41	48
ENSRNOG00000000476	515	296	686				ENSRNOG00000000488	3558	5137	3822
ENSRNOG00000000477	539	459	708				ENSRNOG00000000490	9764	13789	10003
ENSRNOG00000000478	0	0	4				ENSRNOG00000000491	10	20	7
ENSRNOG00000000479	1047	844	1486				ENSRNOG00000000493	1541	1936	1554
ENSRNOG00000000480	119	119	169				ENSRNOG00000000495	450	778	697
ENSRNOG00000000481	345	424	507				ENSRNOG00000000498	546	766	567
ENSRNOG00000000483	395	244	542				ENSRNOG00000000499	0	0	0
ENSRNOG00000000485	321	348	489				ENSRNOG00000000500	9	9	16
ENSRNOG00000000486	4	14	13				ENSRNOG00000000501	291	481	287
ENSRNOG00000000487	15	14	23				ENSRNOG00000000502	1042	1350	1009
ENSRNOG00000000488	619	610	721				ENSRNOG00000000503	1219	1845	1433
ENSRNOG00000000490	568	588	681				ENSRNOG00000000504	458	606	421
ENSRNOG00000000491	4	1	3				ENSRNOG00000000505	11431	16442	11767
ENSRNOG00000000493	230	227	247				ENSRNOG00000000506	537	714	575
ENSRNOG00000000495	496	319	611				ENSRNOG00000000507	0	0	0
ENSRNOG00000000498	447	310	620				ENSRNOG00000000508	0	0	0
ENSRNOG00000000499	2	0	0				ENSRNOG00000000510	0	0	0
ENSRNOG00000000500	1	0	1				ENSRNOG00000000511	2252	3387	2565
ENSRNOG00000000501	236	164	284				ENSRNOG00000000512	152	292	211
ENSRNOG00000000502	264	195	389				ENSRNOG00000000513	2309	3236	2380
ENSRNOG00000000503	777	556	1166				ENSRNOG00000000515	3	8	9
ENSRNOG00000000504	66	66	94				ENSRNOG00000000516	3	10	8
ENSRNOG00000000505	371	319	399				ENSRNOG00000000517	663	1012	799
ENSRNOG00000000506	210	141	281				ENSRNOG00000000519	1620	2392	1689
ENSRNOG00000000507	0	0	0				ENSRNOG00000000520	3957	5325	4006
ENSRNOG00000000508	0	0	0				ENSRNOG00000000521	3088	4328	3203
ENSRNOG00000000510	0	0	0				ENSRNOG00000000522	7	4	4
ENSRNOG00000000511	1690	1150	2079				ENSRNOG00000000523	781	1089	858
ENSRNOG00000000512	99	53	148				ENSRNOG00000000524	1217	1676	1314
ENSRNOG00000000513	1656	1072	1963				ENSRNOG00000000525	141	198	177
ENSRNOG00000000515	2	0	0				ENSRNOG00000000527	1982	2740	1971
ENSRNOG00000000516	0	0	4				ENSRNOG00000000528	5	4	6
ENSRNOG00000000517	202	140	244				ENSRNOG00000000529	197	339	215
ENSRNOG00000000519	1122	862	1325				ENSRNOG00000000532	2483	4007	2938
ENSRNOG00000000520	1043	957	1028				ENSRNOG00000000536	6	14	16
ENSRNOG00000000521	851	749	1350				ENSRNOG00000000540	108	161	137
ENSRNOG00000000522	3	0	3				ENSRNOG00000000541	2222	2933	2173
ENSRNOG00000000523	247	247	331				ENSRNOG00000000542	0	6	4
ENSRNOG00000000524	411	386	521				ENSRNOG00000000543	865	1343	1050
ENSRNOG00000000525	51	46	80				ENSRNOG00000000546	570	839	534
ENSRNOG00000000527	451	382	618				ENSRNOG00000000547	3	12	4
ENSRNOG00000000528	7	1	4				ENSRNOG00000000549	891	1154	922
ENSRNOG00000000529	104	82	130				ENSRNOG00000000551	305	409	314
ENSRNOG00000000531	13	11	13				ENSRNOG00000000552	0	0	0
ENSRNOG00000000532	2260	1745	2959				ENSRNOG00000000556	0	0	0
ENSRNOG00000000536	4	1	11				ENSRNOG00000000557	6049	8236	6099
ENSRNOG00000000540	174	146	233				ENSRNOG00000000559	0	0	3
ENSRNOG00000000541	679	644	712				ENSRNOG00000000560	546	894	708
ENSRNOG00000000542	6	2	1				ENSRNOG00000000561	494	677	573
ENSRNOG00000000543	1013	656	1218				ENSRNOG00000000562	0	2	0
ENSRNOG00000000546	311	240	310				ENSRNOG00000000563	21	26	30
ENSRNOG00000000547	2	0	0				ENSRNOG00000000564	68	97	82
ENSRNOG00000000549	671	351	743				ENSRNOG00000000565	1940	3055	2257
ENSRNOG00000000551	43	50	70				ENSRNOG00000000566	17	22	22
ENSRNOG00000000552	4	1	0				ENSRNOG00000000567	4061	6055	4477
ENSRNOG00000000556	0	1	1				ENSRNOG00000000568	463	796	556
ENSRNOG00000000557	4364	3602	5814				ENSRNOG00000000569	980	1224	943
ENSRNOG00000000559	1	2	0				ENSRNOG00000000571	15393	21031	15366
ENSRNOG00000000560	184	233	352				ENSRNOG00000000572	0	0	2
ENSRNOG00000000561	347	218	516				ENSRNOG00000000574	0	0	0
ENSRNOG00000000562	0	0	0				ENSRNOG00000000576	235	279	218
ENSRNOG00000000563	6	17	17				ENSRNOG00000000579	1420	1937	1427
ENSRNOG00000000564	31	30	25				ENSRNOG00000000580	0	0	0
ENSRNOG00000000565	1356	1031	1715				ENSRNOG00000000581	734	1102	800
ENSRNOG00000000566	3	0	3				ENSRNOG00000000582	7	4	0
ENSRNOG00000000567	2046	1665	2877				ENSRNOG00000000583	2404	3612	2645
ENSRNOG00000000568	326	261	358				ENSRNOG00000000585	1570	2195	1626
ENSRNOG00000000569	586	427	576				ENSRNOG00000000586	1148	1697	1152
ENSRNOG00000000571	8228	6159	10385				ENSRNOG00000000587	1039	1463	1050
ENSRNOG00000000572	0	0	0				ENSRNOG00000000588	0	0	0
ENSRNOG00000000574	0	0	1				ENSRNOG00000000589	0	0	0
ENSRNOG00000000576	42	49	65				ENSRNOG00000000590	0	0	0
ENSRNOG00000000579	1328	1070	1338				ENSRNOG00000000593	226	391	316
ENSRNOG00000000580	0	0	0				ENSRNOG00000000595	439	553	443
ENSRNOG00000000581	351	266	451				ENSRNOG00000000596	220	331	242
ENSRNOG00000000582	0	1	2				ENSRNOG00000000597	6	5	8
ENSRNOG00000000583	3431	1755	4528				ENSRNOG00000000598	582	809	567
ENSRNOG00000000585	1661	1292	1862				ENSRNOG00000000599	31	72	28
ENSRNOG00000000586	426	354	480				ENSRNOG00000000604	1795	2639	2005
ENSRNOG00000000587	296	264	333				ENSRNOG00000000605	17	28	16
ENSRNOG00000000588	0	0	0				ENSRNOG00000000606	1	3	8
ENSRNOG00000000589	0	0	0				ENSRNOG00000000607	0	0	0
ENSRNOG00000000590	0	0	0				ENSRNOG00000000609	513	739	514
ENSRNOG00000000593	1050	421	1381				ENSRNOG00000000610	1200	1640	1173
ENSRNOG00000000595	147	152	217				ENSRNOG00000000611	343	465	346
ENSRNOG00000000596	301	192	345				ENSRNOG00000000613	1046	1444	995
ENSRNOG00000000597	0	0	0				ENSRNOG00000000614	803	1308	903
ENSRNOG00000000598	161	143	208				ENSRNOG00000000618	0	0	0
ENSRNOG00000000599	108	54	141				ENSRNOG00000000630	0	0	0
ENSRNOG00000000604	918	672	1178				ENSRNOG00000000632	4254	5725	4100
ENSRNOG00000000605	6	3	8				ENSRNOG00000000633	373	580	447
ENSRNOG00000000606	3	4	1				ENSRNOG00000000634	0	0	0
ENSRNOG00000000607	0	0	0				ENSRNOG00000000635	1453	2910	2153
ENSRNOG00000000609	564	396	626				ENSRNOG00000000636	0	0	0
ENSRNOG00000000610	104	70	140				ENSRNOG00000000638	823	1322	911
ENSRNOG00000000611	274	220	333				ENSRNOG00000000640	13	11	8
ENSRNOG00000000613	426	336	441				ENSRNOG00000000641	214	319	217
ENSRNOG00000000614	2155	1265	2504				ENSRNOG00000000645	1193	1856	1307
ENSRNOG00000000618	0	0	0				ENSRNOG00000000648	1644	2611	1893
ENSRNOG00000000620	9	2	9				ENSRNOG00000000653	0	0	0
ENSRNOG00000000622	255	232	310				ENSRNOG00000000655	0	0	0
ENSRNOG00000000630	0	0	0				ENSRNOG00000000657	3427	4420	3406
ENSRNOG00000000632	592	458	719				ENSRNOG00000000658	19	46	47
ENSRNOG00000000633	291	250	381				ENSRNOG00000000661	178	280	185
ENSRNOG00000000634	0	0	0				ENSRNOG00000000662	216	326	248
ENSRNOG00000000635	7580	4166	9378				ENSRNOG00000000663	1020	1462	1069
ENSRNOG00000000636	276	253	447				ENSRNOG00000000664	905	1283	963
ENSRNOG00000000638	992	536	1091				ENSRNOG00000000665	2535	3782	2815
ENSRNOG00000000639	247	138	270				ENSRNOG00000000691	0	0	0
ENSRNOG00000000640	20	12	25				ENSRNOG00000000692	576	773	616
ENSRNOG00000000641	150	93	197				ENSRNOG00000000693	11	10	5
ENSRNOG00000000645	1693	1010	2188				ENSRNOG00000000695	1283	2009	1485
ENSRNOG00000000648	5589	2472	6688				ENSRNOG00000000697	3533	5323	4097
ENSRNOG00000000650	0	0	0				ENSRNOG00000000699	0	3	0
ENSRNOG00000000653	0	0	1				ENSRNOG00000000700	2218	3225	2480
ENSRNOG00000000655	0	0	3				ENSRNOG00000000701	1316	1804	1187
ENSRNOG00000000657	1832	1099	2135				ENSRNOG00000000702	1389	1967	1571
ENSRNOG00000000658	8	10	28				ENSRNOG00000000704	80	126	91
ENSRNOG00000000661	148	87	162				ENSRNOG00000000708	13	6	12
ENSRNOG00000000662	93	74	104				ENSRNOG00000000713	0	2	0
ENSRNOG00000000663	832	593	952				ENSRNOG00000000715	0	0	0
ENSRNOG00000000664	363	331	405				ENSRNOG00000000716	0	0	0
ENSRNOG00000000665	597	519	725				ENSRNOG00000000718	2078	2843	2041
ENSRNOG00000000691	0	0	0				ENSRNOG00000000720	436	568	349
ENSRNOG00000000692	276	231	316				ENSRNOG00000000726	0	0	0
ENSRNOG00000000693	1	0	1				ENSRNOG00000000728	73	110	65
ENSRNOG00000000695	1262	806	1626				ENSRNOG00000000729	456	553	408
ENSRNOG00000000697	2806	2059	3244				ENSRNOG00000000746	0	0	0
ENSRNOG00000000699	1	0	1				ENSRNOG00000000759	0	3	0
ENSRNOG00000000700	1003	893	1421				ENSRNOG00000000763	768	1072	764
ENSRNOG00000000701	251	253	304				ENSRNOG00000000765	0	0	4
ENSRNOG00000000702	693	525	883				ENSRNOG00000000767	31	39	9
ENSRNOG00000000704	63	43	89				ENSRNOG00000000768	1	0	0
ENSRNOG00000000708	1	1	3				ENSRNOG00000000774	1016	1591	1277
ENSRNOG00000000713	4	1	2				ENSRNOG00000000775	3	2	3
ENSRNOG00000000715	0	0	0				ENSRNOG00000000777	879	1121	827
ENSRNOG00000000716	0	0	0				ENSRNOG00000000778	40	48	48
ENSRNOG00000000718	1870	959	2467				ENSRNOG00000000779	470	519	407
ENSRNOG00000000720	171	122	198				ENSRNOG00000000780	709	1142	849
ENSRNOG00000000723	208	202	273				ENSRNOG00000000781	53	56	41
ENSRNOG00000000726	0	0	0				ENSRNOG00000000782	3	6	2
ENSRNOG00000000728	19	25	30				ENSRNOG00000000783	0	0	2
ENSRNOG00000000729	149	117	168				ENSRNOG00000000785	268	404	384
ENSRNOG00000000746	0	0	0				ENSRNOG00000000786	2	3	3
ENSRNOG00000000747	0	0	0				ENSRNOG00000000795	1831	2490	1720
ENSRNOG00000000748	242	215	327				ENSRNOG00000000796	4868	6995	5395
ENSRNOG00000000749	0	0	0				ENSRNOG00000000798	3059	4069	3100
ENSRNOG00000000759	0	0	1				ENSRNOG00000000799	3379	4770	3523
ENSRNOG00000000763	158	131	198				ENSRNOG00000000800	1148	1690	1236
ENSRNOG00000000765	0	0	0				ENSRNOG00000000801	310	375	284
ENSRNOG00000000767	0	0	0				ENSRNOG00000000802	347	511	359
ENSRNOG00000000768	6	3	7				ENSRNOG00000000804	1252	1556	1138
ENSRNOG00000000774	406	306	522				ENSRNOG00000000805	3968	6323	4646
ENSRNOG00000000775	0	0	0				ENSRNOG00000000808	1029	1264	990
ENSRNOG00000000777	151	153	213				ENSRNOG00000000809	596	867	670
ENSRNOG00000000778	57	33	49				ENSRNOG00000000811	0	0	0
ENSRNOG00000000779	38	40	37				ENSRNOG00000000814	0	0	0
ENSRNOG00000000780	362	291	501				ENSRNOG00000000815	0	0	0
ENSRNOG00000000781	7	1	6				ENSRNOG00000000818	2672	3839	2925
ENSRNOG00000000782	3	3	2				ENSRNOG00000000823	1181	1837	1371
ENSRNOG00000000783	0	0	1				ENSRNOG00000000824	3170	4659	3340
ENSRNOG00000000785	90	58	97				ENSRNOG00000000825	43	56	38
ENSRNOG00000000786	47	54	71				ENSRNOG00000000826	1987	2524	1899
ENSRNOG00000000787	54	62	93				ENSRNOG00000000827	1897	2609	1914
ENSRNOG00000000795	642	673	818				ENSRNOG00000000831	339	532	395
ENSRNOG00000000796	12093	5407	16596				ENSRNOG00000000833	322	540	405
ENSRNOG00000000798	951	819	1399				ENSRNOG00000000838	0	0	0
ENSRNOG00000000799	1081	843	1532				ENSRNOG00000000839	308	413	323
ENSRNOG00000000800	1189	815	1629				ENSRNOG00000000840	29	34	29
ENSRNOG00000000801	126	91	171				ENSRNOG00000000841	4769	6947	5245
ENSRNOG00000000802	294	192	416				ENSRNOG00000000842	217	356	76
ENSRNOG00000000804	420	349	524				ENSRNOG00000000846	0	0	0
ENSRNOG00000000805	6643	4961	7339				ENSRNOG00000000847	2480	3409	2424
ENSRNOG00000000808	601	404	648				ENSRNOG00000000848	194	307	217
ENSRNOG00000000809	198	151	237				ENSRNOG00000000850	9	19	15
ENSRNOG00000000811	0	0	0				ENSRNOG00000000851	4795	8275	5960
ENSRNOG00000000812	188	132	254				ENSRNOG00000000852	10691	18384	14194
ENSRNOG00000000814	0	0	0				ENSRNOG00000000853	0	0	0
ENSRNOG00000000815	0	0	0				ENSRNOG00000000854	0	0	0
ENSRNOG00000000816	665	576	978				ENSRNOG00000000855	0	0	0
ENSRNOG00000000818	57	81	124				ENSRNOG00000000857	62	86	77
ENSRNOG00000000823	2302	1094	2631				ENSRNOG00000000858	2	11	2
ENSRNOG00000000824	2802	1981	3536				ENSRNOG00000000860	19	52	39
ENSRNOG00000000825	41	27	34				ENSRNOG00000000861	0	0	0
ENSRNOG00000000826	801	702	1025				ENSRNOG00000000866	1482	2233	1509
ENSRNOG00000000827	403	397	666				ENSRNOG00000000867	4941	7271	5251
ENSRNOG00000000831	135	133	192				ENSRNOG00000000869	549	745	573
ENSRNOG00000000833	255	182	370				ENSRNOG00000000871	0	0	0
ENSRNOG00000000836	0	0	0				ENSRNOG00000000873	0	0	0
ENSRNOG00000000837	0	0	0				ENSRNOG00000000875	1039	1586	1093
ENSRNOG00000000838	0	0	0				ENSRNOG00000000878	3	7	5
ENSRNOG00000000839	154	84	208				ENSRNOG00000000879	379	608	483
ENSRNOG00000000840	16	4	13				ENSRNOG00000000885	0	0	0
ENSRNOG00000000841	1346	1194	1851				ENSRNOG00000000886	0	0	0
ENSRNOG00000000842	63	39	86				ENSRNOG00000000888	1470	2099	1453
ENSRNOG00000000843	0	0	0				ENSRNOG00000000889	11	21	15
ENSRNOG00000000844	0	0	0				ENSRNOG00000000891	137	186	132
ENSRNOG00000000846	0	0	0				ENSRNOG00000000893	1468	2076	1462
ENSRNOG00000000847	737	702	891				ENSRNOG00000000894	259	339	296
ENSRNOG00000000848	143	92	141				ENSRNOG00000000895	436	595	447
ENSRNOG00000000850	4	1	2				ENSRNOG00000000896	0	0	0
ENSRNOG00000000851	2810	2481	3772				ENSRNOG00000000897	0	0	0
ENSRNOG00000000852	18891	12076	28526				ENSRNOG00000000900	1152	1445	1209
ENSRNOG00000000853	0	0	0				ENSRNOG00000000901	574	894	621
ENSRNOG00000000854	0	0	0				ENSRNOG00000000902	4060	5977	4405
ENSRNOG00000000855	0	0	0				ENSRNOG00000000903	1498	1924	1458
ENSRNOG00000000857	25	8	24				ENSRNOG00000000904	0	0	0
ENSRNOG00000000858	4	9	9				ENSRNOG00000000905	0	2	2
ENSRNOG00000000860	1	3	1				ENSRNOG00000000906	981	1346	1013
ENSRNOG00000000861	1	0	0				ENSRNOG00000000907	0	1	4
ENSRNOG00000000866	827	777	1002				ENSRNOG00000000909	639	949	686
ENSRNOG00000000867	2238	1953	3061				ENSRNOG00000000913	1730	2204	1713
ENSRNOG00000000869	516	380	584				ENSRNOG00000000917	82	109	64
ENSRNOG00000000871	0	0	0				ENSRNOG00000000918	160	267	229
ENSRNOG00000000873	0	0	0				ENSRNOG00000000920	20	37	34
ENSRNOG00000000875	670	388	716				ENSRNOG00000000921	903	1423	913
ENSRNOG00000000878	0	3	1				ENSRNOG00000000922	1222	1748	1285
ENSRNOG00000000879	376	243	523				ENSRNOG00000000923	6444	9305	6710
ENSRNOG00000000881	613	557	666				ENSRNOG00000000924	461	801	641
ENSRNOG00000000885	0	0	0				ENSRNOG00000000925	466	567	423
ENSRNOG00000000886	1	0	2				ENSRNOG00000000926	8	123	58
ENSRNOG00000000887	29	18	20				ENSRNOG00000000931	1189	1768	1335
ENSRNOG00000000888	434	331	507				ENSRNOG00000000934	0	0	0
ENSRNOG00000000889	9	1	4				ENSRNOG00000000936	947	1430	1073
ENSRNOG00000000891	73	48	62				ENSRNOG00000000937	122	189	100
ENSRNOG00000000893	709	734	901				ENSRNOG00000000938	14209	18812	13452
ENSRNOG00000000894	171	104	254				ENSRNOG00000000940	7	12	7
ENSRNOG00000000895	403	276	444				ENSRNOG00000000942	977	1306	958
ENSRNOG00000000896	0	0	0				ENSRNOG00000000952	0	0	0
ENSRNOG00000000897	2	0	0				ENSRNOG00000000954	1993	2542	1964
ENSRNOG00000000900	625	491	784				ENSRNOG00000000955	510	877	571
ENSRNOG00000000901	138	111	161				ENSRNOG00000000956	41	55	33
ENSRNOG00000000902	2167	1388	3046				ENSRNOG00000000957	10871	14800	11362
ENSRNOG00000000903	423	348	449				ENSRNOG00000000958	1	3	2
ENSRNOG00000000904	0	0	0				ENSRNOG00000000961	0	0	0
ENSRNOG00000000905	0	0	0				ENSRNOG00000000962	486	751	493
ENSRNOG00000000906	406	249	398				ENSRNOG00000000963	0	0	0
ENSRNOG00000000907	0	0	0				ENSRNOG00000000964	3	1	6
ENSRNOG00000000909	472	275	676				ENSRNOG00000000967	2869	4158	3018
ENSRNOG00000000913	793	602	1007				ENSRNOG00000000968	1433	1977	1556
ENSRNOG00000000916	1	0	1				ENSRNOG00000000969	0	0	0
ENSRNOG00000000917	10	7	13				ENSRNOG00000000973	0	0	0
ENSRNOG00000000918	69	47	78				ENSRNOG00000000974	358	483	351
ENSRNOG00000000920	0	3	3				ENSRNOG00000000975	199	388	145
ENSRNOG00000000921	1126	569	1358				ENSRNOG00000000977	1341	1885	1512
ENSRNOG00000000922	308	280	398				ENSRNOG00000000978	0	0	0
ENSRNOG00000000923	1626	1454	1986				ENSRNOG00000000981	1063	1562	1096
ENSRNOG00000000924	717	400	822				ENSRNOG00000000983	211	322	248
ENSRNOG00000000925	155	131	162				ENSRNOG00000000985	940	1310	911
ENSRNOG00000000926	243	178	280				ENSRNOG00000000986	0	0	0
ENSRNOG00000000931	822	536	1043				ENSRNOG00000000987	405	541	448
ENSRNOG00000000934	0	0	0				ENSRNOG00000000988	1433	1939	1486
ENSRNOG00000000936	412	230	506				ENSRNOG00000000989	1501	1916	1423
ENSRNOG00000000937	72	20	39				ENSRNOG00000000990	2878	4293	3449
ENSRNOG00000000938	1813	1657	2234				ENSRNOG00000000991	14845	20284	15627
ENSRNOG00000000940	8	5	4				ENSRNOG00000000993	0	3	0
ENSRNOG00000000942	1144	668	1577				ENSRNOG00000000994	242	356	248
ENSRNOG00000000943	0	0	0				ENSRNOG00000000996	2759	3757	2632
ENSRNOG00000000952	0	0	0				ENSRNOG00000000999	880	1361	1006
ENSRNOG00000000954	390	363	357				ENSRNOG00000001001	0	0	0
ENSRNOG00000000955	406	295	557				ENSRNOG00000001003	738	1098	675
ENSRNOG00000000956	11	9	6				ENSRNOG00000001004	3392	5877	4677
ENSRNOG00000000957	1412	1423	1847				ENSRNOG00000001005	0	1	0
ENSRNOG00000000958	34	33	37				ENSRNOG00000001006	0	0	0
ENSRNOG00000000961	0	0	0				ENSRNOG00000001007	470	698	565
ENSRNOG00000000962	141	98	176				ENSRNOG00000001009	680	1041	791
ENSRNOG00000000963	0	0	0				ENSRNOG00000001010	669	1045	772
ENSRNOG00000000964	32	4	41				ENSRNOG00000001017	0	3	1
ENSRNOG00000000967	1188	995	1735				ENSRNOG00000001027	0	0	0
ENSRNOG00000000968	1029	652	1150				ENSRNOG00000001030	4255	5862	4240
ENSRNOG00000000969	0	0	0				ENSRNOG00000001031	44	74	52
ENSRNOG00000000973	0	0	0				ENSRNOG00000001032	1226	1756	1227
ENSRNOG00000000974	297	282	385				ENSRNOG00000001033	615	772	583
ENSRNOG00000000975	330	274	383				ENSRNOG00000001034	863	1264	891
ENSRNOG00000000977	574	464	773				ENSRNOG00000001035	300	342	331
ENSRNOG00000000978	0	0	0				ENSRNOG00000001036	0	0	3
ENSRNOG00000000979	343	254	432				ENSRNOG00000001037	504	665	562
ENSRNOG00000000981	332	353	454				ENSRNOG00000001039	800	1107	858
ENSRNOG00000000983	157	116	174				ENSRNOG00000001040	639	978	715
ENSRNOG00000000985	439	341	515				ENSRNOG00000001043	403	560	402
ENSRNOG00000000986	0	0	0				ENSRNOG00000001044	1211	1632	1186
ENSRNOG00000000987	259	229	293				ENSRNOG00000001047	785	1138	943
ENSRNOG00000000988	880	746	1186				ENSRNOG00000001048	18	60	25
ENSRNOG00000000989	398	381	521				ENSRNOG00000001049	16905	23220	17126
ENSRNOG00000000990	910	687	1392				ENSRNOG00000001050	1849	2453	1881
ENSRNOG00000000991	2544	2439	3503				ENSRNOG00000001052	729	1004	676
ENSRNOG00000000993	0	0	0				ENSRNOG00000001053	7438	10029	7576
ENSRNOG00000000994	80	79	118				ENSRNOG00000001055	798	1102	882
ENSRNOG00000000996	590	493	830				ENSRNOG00000001056	632	810	562
ENSRNOG00000000999	904	624	1103				ENSRNOG00000001058	782	1190	919
ENSRNOG00000001001	0	0	0				ENSRNOG00000001059	366	621	483
ENSRNOG00000001003	123	106	113				ENSRNOG00000001060	269	328	302
ENSRNOG00000001004	8049	4990	11447				ENSRNOG00000001061	760	998	660
ENSRNOG00000001005	0	0	0				ENSRNOG00000001064	1650	2651	1963
ENSRNOG00000001006	0	0	0				ENSRNOG00000001065	1480	2386	1677
ENSRNOG00000001007	276	207	341				ENSRNOG00000001066	4	5	4
ENSRNOG00000001009	138	62	163				ENSRNOG00000001068	4567	5986	4554
ENSRNOG00000001010	379	277	582				ENSRNOG00000001069	627	926	634
ENSRNOG00000001011	0	0	3				ENSRNOG00000001070	2583	3862	2535
ENSRNOG00000001017	0	0	0				ENSRNOG00000001071	1	3	2
ENSRNOG00000001027	0	0	0				ENSRNOG00000001072	857	1342	982
ENSRNOG00000001030	3879	2271	4735				ENSRNOG00000001073	214	377	272
ENSRNOG00000001031	27	18	24				ENSRNOG00000001074	562	834	624
ENSRNOG00000001032	401	446	454				ENSRNOG00000001079	431	606	417
ENSRNOG00000001033	448	427	541				ENSRNOG00000001080	1159	1602	1146
ENSRNOG00000001034	397	283	447				ENSRNOG00000001081	218	263	183
ENSRNOG00000001035	185	187	235				ENSRNOG00000001082	1	3	1
ENSRNOG00000001036	1	0	3				ENSRNOG00000001083	3160	4637	3206
ENSRNOG00000001037	218	201	254				ENSRNOG00000001086	854	1262	919
ENSRNOG00000001039	335	316	365				ENSRNOG00000001088	760	882	706
ENSRNOG00000001040	443	387	546				ENSRNOG00000001090	320	527	383
ENSRNOG00000001043	175	122	179				ENSRNOG00000001091	1962	2693	2035
ENSRNOG00000001044	561	456	675				ENSRNOG00000001092	0	0	0
ENSRNOG00000001047	265	223	333				ENSRNOG00000001094	184	285	213
ENSRNOG00000001048	0	0	0				ENSRNOG00000001098	2526	3707	2840
ENSRNOG00000001049	4827	4405	4990				ENSRNOG00000001099	59	78	63
ENSRNOG00000001050	1067	800	1497				ENSRNOG00000001101	1391	2108	1491
ENSRNOG00000001052	293	172	351				ENSRNOG00000001103	151	256	206
ENSRNOG00000001053	3026	2653	3633				ENSRNOG00000001104	291	522	407
ENSRNOG00000001055	349	296	435				ENSRNOG00000001106	1762	2474	1782
ENSRNOG00000001056	128	108	186				ENSRNOG00000001108	777	1049	744
ENSRNOG00000001057	10	14	9				ENSRNOG00000001111	575	966	726
ENSRNOG00000001058	302	275	304				ENSRNOG00000001113	0	0	0
ENSRNOG00000001059	1035	548	1193				ENSRNOG00000001114	950	1342	1029
ENSRNOG00000001060	69	57	89				ENSRNOG00000001115	1	9	3
ENSRNOG00000001061	100	89	151				ENSRNOG00000001117	131	167	155
ENSRNOG00000001062	1333	838	1430				ENSRNOG00000001120	1040	2051	1450
ENSRNOG00000001064	3130	1575	4735				ENSRNOG00000001123	188	293	216
ENSRNOG00000001065	1348	860	1668				ENSRNOG00000001124	285	557	370
ENSRNOG00000001066	4	1	3				ENSRNOG00000001126	1095	1597	1159
ENSRNOG00000001068	4345	3296	5211				ENSRNOG00000001128	8	21	12
ENSRNOG00000001069	1165	725	1521				ENSRNOG00000001129	691	1130	784
ENSRNOG00000001070	2303	1645	2628				ENSRNOG00000001130	0	0	0
ENSRNOG00000001071	0	0	0				ENSRNOG00000001134	841	1169	923
ENSRNOG00000001072	830	494	1042				ENSRNOG00000001135	3069	4627	3319
ENSRNOG00000001073	16	12	18				ENSRNOG00000001136	5552	8312	5857
ENSRNOG00000001074	885	623	1159				ENSRNOG00000001138	524	935	702
ENSRNOG00000001079	151	144	207				ENSRNOG00000001139	1792	2271	1766
ENSRNOG00000001080	201	215	318				ENSRNOG00000001141	3	16	15
ENSRNOG00000001081	24	20	29				ENSRNOG00000001142	1133	1559	1166
ENSRNOG00000001082	4	0	0				ENSRNOG00000001143	1097	1932	1514
ENSRNOG00000001083	1288	1087	1583				ENSRNOG00000001148	46423	62125	44137
ENSRNOG00000001086	420	356	503				ENSRNOG00000001149	2601	4482	3499
ENSRNOG00000001088	362	248	381				ENSRNOG00000001151	60	91	59
ENSRNOG00000001090	582	283	614				ENSRNOG00000001152	0	0	0
ENSRNOG00000001091	1112	641	1345				ENSRNOG00000001153	1	0	0
ENSRNOG00000001092	0	0	0				ENSRNOG00000001156	5	8	7
ENSRNOG00000001094	59	38	83				ENSRNOG00000001157	0	3	6
ENSRNOG00000001098	5576	2728	7277				ENSRNOG00000001158	0	0	0
ENSRNOG00000001099	48	56	69				ENSRNOG00000001159	0	0	1
ENSRNOG00000001101	1423	1021	1844				ENSRNOG00000001160	360	478	379
ENSRNOG00000001103	211	163	349				ENSRNOG00000001162	0	4	1
ENSRNOG00000001104	1385	1028	1920				ENSRNOG00000001163	1203	1621	1266
ENSRNOG00000001106	247	254	254				ENSRNOG00000001164	0	0	0
ENSRNOG00000001107	35	22	48				ENSRNOG00000001165	0	0	0
ENSRNOG00000001108	488	394	478				ENSRNOG00000001167	0	0	0
ENSRNOG00000001111	1772	935	2065				ENSRNOG00000001169	72	99	74
ENSRNOG00000001113	0	0	0				ENSRNOG00000001170	5329	7280	5164
ENSRNOG00000001114	984	640	1202				ENSRNOG00000001171	353	522	391
ENSRNOG00000001115	0	0	2				ENSRNOG00000001172	6015	8670	6890
ENSRNOG00000001117	13	6	16				ENSRNOG00000001173	27	25	15
ENSRNOG00000001120	3325	1588	4899				ENSRNOG00000001174	53	34	36
ENSRNOG00000001123	79	59	119				ENSRNOG00000001177	846	1074	850
ENSRNOG00000001124	175	139	259				ENSRNOG00000001178	1331	1914	1284
ENSRNOG00000001126	547	447	737				ENSRNOG00000001181	428	575	463
ENSRNOG00000001128	5	1	0				ENSRNOG00000001182	1091	1532	1168
ENSRNOG00000001129	281	277	434				ENSRNOG00000001183	0	0	0
ENSRNOG00000001130	0	0	0				ENSRNOG00000001184	505	854	612
ENSRNOG00000001134	376	334	439				ENSRNOG00000001185	890	1210	810
ENSRNOG00000001135	1105	962	1642				ENSRNOG00000001187	779	1231	825
ENSRNOG00000001136	940	979	1246				ENSRNOG00000001189	164	281	201
ENSRNOG00000001138	611	417	777				ENSRNOG00000001190	1292	1746	1287
ENSRNOG00000001139	683	455	993				ENSRNOG00000001191	432	622	461
ENSRNOG00000001141	1	6	5				ENSRNOG00000001192	1467	2264	1672
ENSRNOG00000001142	690	567	823				ENSRNOG00000001193	41	58	37
ENSRNOG00000001143	2221	1172	3108				ENSRNOG00000001194	480	945	719
ENSRNOG00000001148	3734	4085	4518				ENSRNOG00000001195	0	0	2
ENSRNOG00000001149	3366	2137	4249				ENSRNOG00000001198	3	7	0
ENSRNOG00000001151	17	11	20				ENSRNOG00000001199	565	760	544
ENSRNOG00000001152	0	0	0				ENSRNOG00000001201	1563	1968	1384
ENSRNOG00000001153	0	0	0				ENSRNOG00000001203	1465	2039	1612
ENSRNOG00000001156	1	0	0				ENSRNOG00000001204	3385	5252	3821
ENSRNOG00000001157	1	0	4				ENSRNOG00000001205	972	1270	979
ENSRNOG00000001158	0	0	1				ENSRNOG00000001210	897	1303	1013
ENSRNOG00000001159	0	0	0				ENSRNOG00000001211	1077	1429	995
ENSRNOG00000001160	0	0	0				ENSRNOG00000001212	0	2	0
ENSRNOG00000001161	96	103	138				ENSRNOG00000001213	6	1	1
ENSRNOG00000001162	0	0	0				ENSRNOG00000001214	6656	9481	6892
ENSRNOG00000001163	275	245	355				ENSRNOG00000001215	843	1137	811
ENSRNOG00000001164	0	0	0				ENSRNOG00000001216	193	258	245
ENSRNOG00000001165	0	0	0				ENSRNOG00000001217	2	0	0
ENSRNOG00000001167	0	0	1				ENSRNOG00000001218	0	0	0
ENSRNOG00000001169	68	40	82				ENSRNOG00000001219	2	1	0
ENSRNOG00000001170	588	719	700				ENSRNOG00000001222	767	1156	776
ENSRNOG00000001171	110	125	133				ENSRNOG00000001223	3578	5201	3818
ENSRNOG00000001172	3932	3311	5581				ENSRNOG00000001224	0	1	2
ENSRNOG00000001173	1	2	4				ENSRNOG00000001225	497	647	452
ENSRNOG00000001174	16	14	29				ENSRNOG00000001226	1	0	0
ENSRNOG00000001177	123	101	172				ENSRNOG00000001227	328	566	519
ENSRNOG00000001178	1024	507	1267				ENSRNOG00000001228	1397	1863	1337
ENSRNOG00000001181	77	89	102				ENSRNOG00000001229	217	356	287
ENSRNOG00000001182	468	509	553				ENSRNOG00000001232	364	585	377
ENSRNOG00000001183	0	0	0				ENSRNOG00000001235	2288	3452	2398
ENSRNOG00000001184	458	356	495				ENSRNOG00000001236	558	845	609
ENSRNOG00000001185	216	202	296				ENSRNOG00000001237	2014	3267	2482
ENSRNOG00000001187	624	643	989				ENSRNOG00000001238	1517	2116	1481
ENSRNOG00000001189	585	329	610				ENSRNOG00000001241	513	732	596
ENSRNOG00000001190	1058	785	1290				ENSRNOG00000001242	2	1	6
ENSRNOG00000001191	262	198	306				ENSRNOG00000001243	1085	1519	1205
ENSRNOG00000001192	810	641	939				ENSRNOG00000001245	5	5	9
ENSRNOG00000001193	9	11	16				ENSRNOG00000001247	2542	3641	2717
ENSRNOG00000001194	919	586	1025				ENSRNOG00000001249	2895	4448	3279
ENSRNOG00000001195	0	1	0				ENSRNOG00000001250	568	804	562
ENSRNOG00000001198	9	7	10				ENSRNOG00000001251	0	0	0
ENSRNOG00000001199	67	75	114				ENSRNOG00000001252	537	812	578
ENSRNOG00000001201	578	505	599				ENSRNOG00000001253	6452	9806	7119
ENSRNOG00000001203	561	604	708				ENSRNOG00000001254	3109	4637	3605
ENSRNOG00000001204	3334	2373	4129				ENSRNOG00000001255	1022	1692	1284
ENSRNOG00000001205	545	403	735				ENSRNOG00000001256	843	1423	1044
ENSRNOG00000001210	811	534	988				ENSRNOG00000001258	756	1064	758
ENSRNOG00000001211	185	163	214				ENSRNOG00000001259	15	50	17
ENSRNOG00000001212	0	0	0				ENSRNOG00000001260	121	185	127
ENSRNOG00000001213	1	0	0				ENSRNOG00000001261	0	0	0
ENSRNOG00000001214	1585	1505	2047				ENSRNOG00000001265	785	1040	797
ENSRNOG00000001215	329	317	441				ENSRNOG00000001269	4382	6216	4369
ENSRNOG00000001216	60	60	75				ENSRNOG00000001270	28	30	30
ENSRNOG00000001217	0	0	0				ENSRNOG00000001271	256	544	378
ENSRNOG00000001218	0	0	0				ENSRNOG00000001272	1442	2367	1713
ENSRNOG00000001219	0	0	0				ENSRNOG00000001273	481	740	481
ENSRNOG00000001220	0	0	0				ENSRNOG00000001274	1363	1766	1271
ENSRNOG00000001222	299	245	289				ENSRNOG00000001275	7	33	15
ENSRNOG00000001223	1061	1041	1440				ENSRNOG00000001276	933	1646	1155
ENSRNOG00000001224	0	2	3				ENSRNOG00000001277	9	16	27
ENSRNOG00000001225	92	81	111				ENSRNOG00000001278	394	551	427
ENSRNOG00000001226	0	0	0				ENSRNOG00000001283	961	1386	1009
ENSRNOG00000001227	388	277	523				ENSRNOG00000001284	0	0	0
ENSRNOG00000001228	404	424	565				ENSRNOG00000001285	5563	8815	6484
ENSRNOG00000001229	150	156	198				ENSRNOG00000001287	19	23	18
ENSRNOG00000001232	155	85	160				ENSRNOG00000001288	166	200	135
ENSRNOG00000001235	1379	987	1865				ENSRNOG00000001289	279	340	252
ENSRNOG00000001236	211	156	263				ENSRNOG00000001293	2224	3061	2139
ENSRNOG00000001237	2060	1357	2858				ENSRNOG00000001294	402	551	372
ENSRNOG00000001238	370	359	444				ENSRNOG00000001295	0	2	1
ENSRNOG00000001239	313	252	334				ENSRNOG00000001296	0	0	0
ENSRNOG00000001241	164	169	251				ENSRNOG00000001297	967	1351	996
ENSRNOG00000001242	0	3	0				ENSRNOG00000001298	0	3	0
ENSRNOG00000001243	1063	653	1260				ENSRNOG00000001299	3103	4471	3348
ENSRNOG00000001245	4	8	14				ENSRNOG00000001300	416	651	436
ENSRNOG00000001247	4826	2609	6027				ENSRNOG00000001302	2	3	0
ENSRNOG00000001249	2402	1567	2652				ENSRNOG00000001303	1390	2310	1758
ENSRNOG00000001250	107	108	159				ENSRNOG00000001304	958	1406	1045
ENSRNOG00000001251	0	0	0				ENSRNOG00000001309	633	967	746
ENSRNOG00000001252	643	499	684				ENSRNOG00000001311	57	84	78
ENSRNOG00000001253	3465	2973	4349				ENSRNOG00000001312	506	746	498
ENSRNOG00000001254	3038	2126	3567				ENSRNOG00000001313	1	0	0
ENSRNOG00000001255	1258	807	1516				ENSRNOG00000001314	36	51	54
ENSRNOG00000001256	1727	1097	2274				ENSRNOG00000001315	0	0	0
ENSRNOG00000001258	264	254	342				ENSRNOG00000001316	11063	15229	10844
ENSRNOG00000001259	12	11	18				ENSRNOG00000001317	830	1172	785
ENSRNOG00000001260	18	18	18				ENSRNOG00000001323	226	373	274
ENSRNOG00000001261	0	0	0				ENSRNOG00000001324	8	9	9
ENSRNOG00000001262	0	0	0				ENSRNOG00000001325	1566	1984	1517
ENSRNOG00000001265	311	253	485				ENSRNOG00000001329	0	4	3
ENSRNOG00000001269	3228	2204	4062				ENSRNOG00000001331	479	616	482
ENSRNOG00000001270	2	1	0				ENSRNOG00000001333	0	0	4
ENSRNOG00000001271	666	447	853				ENSRNOG00000001335	372	549	459
ENSRNOG00000001272	1582	860	2329				ENSRNOG00000001336	244	347	261
ENSRNOG00000001273	73	67	59				ENSRNOG00000001337	502	933	694
ENSRNOG00000001274	375	287	404				ENSRNOG00000001338	26	24	15
ENSRNOG00000001275	1	4	6				ENSRNOG00000001342	3	1	3
ENSRNOG00000001276	1025	516	1576				ENSRNOG00000001345	757	1069	846
ENSRNOG00000001277	360	210	453				ENSRNOG00000001346	2225	3051	2269
ENSRNOG00000001278	96	77	154				ENSRNOG00000001347	33	51	22
ENSRNOG00000001283	432	381	520				ENSRNOG00000001348	1648	2405	1748
ENSRNOG00000001284	0	0	0				ENSRNOG00000001349	4478	6253	4807
ENSRNOG00000001285	7740	4374	9789				ENSRNOG00000001350	689	1157	829
ENSRNOG00000001287	5	12	3				ENSRNOG00000001351	1937	2576	1909
ENSRNOG00000001288	35	37	37				ENSRNOG00000001352	835	1479	1046
ENSRNOG00000001289	80	66	100				ENSRNOG00000001353	1086	1592	1070
ENSRNOG00000001293	710	570	863				ENSRNOG00000001355	839	1302	856
ENSRNOG00000001294	197	127	233				ENSRNOG00000001360	0	0	0
ENSRNOG00000001295	0	0	0				ENSRNOG00000001367	0	2	4
ENSRNOG00000001296	0	0	0				ENSRNOG00000001368	0	0	0
ENSRNOG00000001297	293	267	394				ENSRNOG00000001369	652	869	564
ENSRNOG00000001298	0	0	0				ENSRNOG00000001374	0	0	0
ENSRNOG00000001299	1667	1209	2134				ENSRNOG00000001375	0	0	0
ENSRNOG00000001300	382	282	402				ENSRNOG00000001376	775	992	763
ENSRNOG00000001302	0	0	0				ENSRNOG00000001377	1892	3116	2191
ENSRNOG00000001303	3528	1907	4226				ENSRNOG00000001379	0	15	8
ENSRNOG00000001304	1272	779	1836				ENSRNOG00000001383	609	778	584
ENSRNOG00000001309	270	204	320				ENSRNOG00000001385	3447	4888	3435
ENSRNOG00000001311	25	15	46				ENSRNOG00000001387	1181	1564	1252
ENSRNOG00000001312	142	122	149				ENSRNOG00000001388	9	8	6
ENSRNOG00000001313	0	0	0				ENSRNOG00000001389	5	0	5
ENSRNOG00000001314	39	53	57				ENSRNOG00000001391	24	48	23
ENSRNOG00000001315	0	0	0				ENSRNOG00000001392	0	0	0
ENSRNOG00000001316	2614	2741	3484				ENSRNOG00000001396	950	1296	878
ENSRNOG00000001317	618	427	787				ENSRNOG00000001397	747	1327	941
ENSRNOG00000001323	178	106	215				ENSRNOG00000001399	0	0	0
ENSRNOG00000001324	1	0	1				ENSRNOG00000001402	469	172	178
ENSRNOG00000001325	169	153	225				ENSRNOG00000001404	930	1332	960
ENSRNOG00000001329	0	0	0				ENSRNOG00000001407	186	302	204
ENSRNOG00000001331	260	201	352				ENSRNOG00000001408	0	0	0
ENSRNOG00000001333	7	4	0				ENSRNOG00000001409	8486	11847	8802
ENSRNOG00000001335	598	460	793				ENSRNOG00000001410	913	1419	1102
ENSRNOG00000001336	96	112	115				ENSRNOG00000001412	0	0	0
ENSRNOG00000001337	965	633	1395				ENSRNOG00000001414	2894	1552	3307
ENSRNOG00000001338	16	12	14				ENSRNOG00000001415	2528	3555	2722
ENSRNOG00000001339	256	163	255				ENSRNOG00000001416	23	38	36
ENSRNOG00000001341	49	53	72				ENSRNOG00000001417	3379	4640	3417
ENSRNOG00000001342	0	2	1				ENSRNOG00000001418	769	1070	811
ENSRNOG00000001344	1236	1092	1558				ENSRNOG00000001419	5	5	7
ENSRNOG00000001345	622	405	734				ENSRNOG00000001420	1081	1397	1013
ENSRNOG00000001346	506	528	744				ENSRNOG00000001422	0	0	0
ENSRNOG00000001347	9	3	25				ENSRNOG00000001424	4805	7700	5746
ENSRNOG00000001348	160	186	333				ENSRNOG00000001425	108	164	145
ENSRNOG00000001349	2547	2003	3019				ENSRNOG00000001427	385	703	504
ENSRNOG00000001350	647	387	790				ENSRNOG00000001428	101	136	127
ENSRNOG00000001351	681	453	765				ENSRNOG00000001429	596	1029	683
ENSRNOG00000001352	1513	824	2469				ENSRNOG00000001430	333	578	418
ENSRNOG00000001353	101	66	144				ENSRNOG00000001431	44	46	40
ENSRNOG00000001355	688	565	810				ENSRNOG00000001432	705	976	773
ENSRNOG00000001357	38	28	60				ENSRNOG00000001434	0	2	0
ENSRNOG00000001360	1	0	0				ENSRNOG00000001435	59	109	82
ENSRNOG00000001367	0	0	0				ENSRNOG00000001436	7728	11724	8887
ENSRNOG00000001368	1	0	0				ENSRNOG00000001439	2	6	0
ENSRNOG00000001369	113	115	152				ENSRNOG00000001440	4020	5619	4259
ENSRNOG00000001374	0	0	0				ENSRNOG00000001441	1152	1490	1114
ENSRNOG00000001375	0	0	0				ENSRNOG00000001442	2920	4038	3097
ENSRNOG00000001376	185	129	228				ENSRNOG00000001443	899	1257	963
ENSRNOG00000001377	1363	1111	1660				ENSRNOG00000001444	0	0	0
ENSRNOG00000001378	12	5	18				ENSRNOG00000001448	2094	3366	2626
ENSRNOG00000001379	0	0	0				ENSRNOG00000001449	1184	1981	1592
ENSRNOG00000001383	114	99	137				ENSRNOG00000001450	431	614	516
ENSRNOG00000001385	1250	992	1447				ENSRNOG00000001451	0	0	1
ENSRNOG00000001387	0	0	0				ENSRNOG00000001452	0	0	0
ENSRNOG00000001388	0	0	0				ENSRNOG00000001453	3867	6364	4818
ENSRNOG00000001389	1	0	2				ENSRNOG00000001454	7347	10048	7301
ENSRNOG00000001391	1	3	4				ENSRNOG00000001455	1429	2563	1890
ENSRNOG00000001392	0	0	0				ENSRNOG00000001456	3072	5088	3718
ENSRNOG00000001396	452	358	513				ENSRNOG00000001457	1107	1539	1036
ENSRNOG00000001397	827	663	1179				ENSRNOG00000001465	5701	8054	5978
ENSRNOG00000001399	0	0	0				ENSRNOG00000001466	0	0	2
ENSRNOG00000001402	298	235	502				ENSRNOG00000001469	0	3	1
ENSRNOG00000001404	325	276	431				ENSRNOG00000001470	779	1109	853
ENSRNOG00000001407	64	44	64				ENSRNOG00000001474	2	4	3
ENSRNOG00000001408	0	0	0				ENSRNOG00000001476	0	0	0
ENSRNOG00000001409	1206	1216	1691				ENSRNOG00000001478	789	1174	885
ENSRNOG00000001410	451	326	650				ENSRNOG00000001479	2762	4280	3160
ENSRNOG00000001412	0	0	0				ENSRNOG00000001480	0	2	4
ENSRNOG00000001414	5439	4033	6233				ENSRNOG00000001482	176	291	225
ENSRNOG00000001415	465	438	600				ENSRNOG00000001483	556	734	468
ENSRNOG00000001416	5	4	3				ENSRNOG00000001488	4549	5887	4146
ENSRNOG00000001417	1238	958	1532				ENSRNOG00000001489	435	706	597
ENSRNOG00000001418	165	145	196				ENSRNOG00000001490	493	627	494
ENSRNOG00000001419	0	1	0				ENSRNOG00000001492	433	649	405
ENSRNOG00000001420	359	276	454				ENSRNOG00000001494	2228	3188	2325
ENSRNOG00000001422	0	0	0				ENSRNOG00000001499	4	7	7
ENSRNOG00000001424	2283	1351	2979				ENSRNOG00000001500	978	1344	958
ENSRNOG00000001425	125	61	118				ENSRNOG00000001501	1460	1960	1431
ENSRNOG00000001426	84	80	141				ENSRNOG00000001506	0	5	0
ENSRNOG00000001427	295	226	406				ENSRNOG00000001510	0	0	0
ENSRNOG00000001428	60	25	46				ENSRNOG00000001512	0	0	0
ENSRNOG00000001429	250	191	233				ENSRNOG00000001514	751	1043	802
ENSRNOG00000001430	70	89	78				ENSRNOG00000001515	2936	4386	3267
ENSRNOG00000001431	5	3	10				ENSRNOG00000001516	148	168	174
ENSRNOG00000001432	507	443	669				ENSRNOG00000001517	1216	1879	1267
ENSRNOG00000001434	0	0	0				ENSRNOG00000001518	2151	3405	2403
ENSRNOG00000001435	7	9	14				ENSRNOG00000001519	192	262	192
ENSRNOG00000001436	4462	3649	6082				ENSRNOG00000001520	354	487	392
ENSRNOG00000001439	0	0	0				ENSRNOG00000001524	2398	3150	2236
ENSRNOG00000001440	1861	1749	2279				ENSRNOG00000001525	0	0	1
ENSRNOG00000001441	383	384	399				ENSRNOG00000001527	194	290	170
ENSRNOG00000001442	1569	1272	1996				ENSRNOG00000001528	0	0	0
ENSRNOG00000001443	244	234	377				ENSRNOG00000001544	0	0	0
ENSRNOG00000001444	0	0	0				ENSRNOG00000001547	637	887	658
ENSRNOG00000001448	2304	1622	3287				ENSRNOG00000001548	2925	4018	2915
ENSRNOG00000001449	4238	2090	5301				ENSRNOG00000001551	1849	2414	1645
ENSRNOG00000001450	185	145	210				ENSRNOG00000001554	279	390	250
ENSRNOG00000001451	0	0	0				ENSRNOG00000001555	801	1070	792
ENSRNOG00000001452	0	0	0				ENSRNOG00000001557	24	29	41
ENSRNOG00000001453	6365	3169	8081				ENSRNOG00000001559	1099	1473	1038
ENSRNOG00000001454	2768	2117	3505				ENSRNOG00000001566	0	0	0
ENSRNOG00000001455	3291	1932	4823				ENSRNOG00000001567	0	0	0
ENSRNOG00000001456	8444	4526	10020				ENSRNOG00000001570	0	0	0
ENSRNOG00000001457	195	197	251				ENSRNOG00000001571	0	0	0
ENSRNOG00000001465	2427	1272	3555				ENSRNOG00000001572	0	0	0
ENSRNOG00000001466	1	0	0				ENSRNOG00000001573	1307	1944	1374
ENSRNOG00000001469	2	5	4				ENSRNOG00000001575	0	0	0
ENSRNOG00000001470	588	601	862				ENSRNOG00000001577	80	118	104
ENSRNOG00000001474	1	0	0				ENSRNOG00000001578	124	161	116
ENSRNOG00000001476	1	2	0				ENSRNOG00000001580	571	803	561
ENSRNOG00000001478	158	85	180				ENSRNOG00000001581	146	229	141
ENSRNOG00000001479	2467	1829	3403				ENSRNOG00000001582	815	1276	889
ENSRNOG00000001480	0	0	0				ENSRNOG00000001584	218	203	170
ENSRNOG00000001482	80	59	126				ENSRNOG00000001585	254	413	283
ENSRNOG00000001483	178	140	207				ENSRNOG00000001587	4	3	3
ENSRNOG00000001484	251	201	323				ENSRNOG00000001588	728	1156	728
ENSRNOG00000001488	1205	1157	1368				ENSRNOG00000001589	0	0	0
ENSRNOG00000001489	336	216	370				ENSRNOG00000001592	8529	11753	8264
ENSRNOG00000001490	66	92	119				ENSRNOG00000001593	1155	1649	1174
ENSRNOG00000001492	0	0	0				ENSRNOG00000001596	3327	4242	3165
ENSRNOG00000001493	162	113	178				ENSRNOG00000001597	1550	2205	1508
ENSRNOG00000001494	800	652	1077				ENSRNOG00000001598	850	1253	890
ENSRNOG00000001499	0	0	0				ENSRNOG00000001599	412	577	463
ENSRNOG00000001500	204	131	277				ENSRNOG00000001601	0	0	0
ENSRNOG00000001501	506	506	647				ENSRNOG00000001602	1925	3018	2114
ENSRNOG00000001506	0	1	1				ENSRNOG00000001603	129	192	151
ENSRNOG00000001510	0	0	0				ENSRNOG00000001607	7298	10854	7917
ENSRNOG00000001512	0	0	0				ENSRNOG00000001608	308	454	380
ENSRNOG00000001514	460	309	507				ENSRNOG00000001609	171	269	187
ENSRNOG00000001515	1049	676	1355				ENSRNOG00000001611	12136	16248	11973
ENSRNOG00000001516	105	46	162				ENSRNOG00000001613	650	969	687
ENSRNOG00000001517	603	385	626				ENSRNOG00000001616	397	589	494
ENSRNOG00000001518	3573	2074	4712				ENSRNOG00000001618	15	18	16
ENSRNOG00000001519	77	75	94				ENSRNOG00000001620	230	360	266
ENSRNOG00000001520	347	184	426				ENSRNOG00000001621	260	518	363
ENSRNOG00000001524	1065	869	1335				ENSRNOG00000001622	6	14	12
ENSRNOG00000001525	1	0	0				ENSRNOG00000001623	712	1037	666
ENSRNOG00000001527	99	76	129				ENSRNOG00000001627	1	0	2
ENSRNOG00000001528	0	0	0				ENSRNOG00000001628	0	0	0
ENSRNOG00000001531	79	46	50				ENSRNOG00000001629	591	791	546
ENSRNOG00000001544	0	0	0				ENSRNOG00000001632	767	1202	877
ENSRNOG00000001547	975	596	1419				ENSRNOG00000001633	2741	4239	2853
ENSRNOG00000001548	2272	1776	2628				ENSRNOG00000001634	0	0	0
ENSRNOG00000001551	180	173	244				ENSRNOG00000001640	1997	2812	1952
ENSRNOG00000001554	136	75	170				ENSRNOG00000001642	1063	1557	1180
ENSRNOG00000001555	338	195	311				ENSRNOG00000001643	1111	1589	1107
ENSRNOG00000001557	9	7	14				ENSRNOG00000001644	0	0	0
ENSRNOG00000001559	194	166	259				ENSRNOG00000001645	174	211	196
ENSRNOG00000001566	0	0	0				ENSRNOG00000001647	2196	3248	2416
ENSRNOG00000001567	0	0	0				ENSRNOG00000001652	64	86	68
ENSRNOG00000001570	0	0	0				ENSRNOG00000001653	1	3	0
ENSRNOG00000001571	0	0	0				ENSRNOG00000001654	718	1000	737
ENSRNOG00000001572	0	0	0				ENSRNOG00000001657	1024	1506	1124
ENSRNOG00000001573	1305	702	1674				ENSRNOG00000001658	0	0	0
ENSRNOG00000001575	0	0	0				ENSRNOG00000001662	1337	2214	1637
ENSRNOG00000001577	5	2	7				ENSRNOG00000001679	0	4	4
ENSRNOG00000001578	2	4	3				ENSRNOG00000001680	317	567	378
ENSRNOG00000001580	311	183	458				ENSRNOG00000001681	997	1342	974
ENSRNOG00000001581	33	26	49				ENSRNOG00000001682	3868	6021	4234
ENSRNOG00000001582	1171	653	1273				ENSRNOG00000001684	0	0	0
ENSRNOG00000001584	26	33	57				ENSRNOG00000001686	598	860	662
ENSRNOG00000001585	1696	781	1921				ENSRNOG00000001689	154	181	160
ENSRNOG00000001587	0	0	1				ENSRNOG00000001691	0	0	0
ENSRNOG00000001588	626	453	664				ENSRNOG00000001692	569	774	633
ENSRNOG00000001589	0	0	0				ENSRNOG00000001699	567	780	516
ENSRNOG00000001592	3543	2542	4395				ENSRNOG00000001700	351	587	411
ENSRNOG00000001593	750	433	727				ENSRNOG00000001701	535	695	482
ENSRNOG00000001596	412	444	593				ENSRNOG00000001704	747	1048	772
ENSRNOG00000001597	1526	922	1738				ENSRNOG00000001706	722	1491	984
ENSRNOG00000001598	472	283	629				ENSRNOG00000001707	0	0	0
ENSRNOG00000001599	158	177	203				ENSRNOG00000001708	672	1266	1008
ENSRNOG00000001601	0	0	0				ENSRNOG00000001709	6698	9249	6736
ENSRNOG00000001602	2005	1170	2886				ENSRNOG00000001710	1486	2167	1584
ENSRNOG00000001603	40	41	48				ENSRNOG00000001711	2	1	3
ENSRNOG00000001607	7540	4753	9176				ENSRNOG00000001712	602	1113	763
ENSRNOG00000001608	200	193	292				ENSRNOG00000001713	719	950	709
ENSRNOG00000001609	289	199	355				ENSRNOG00000001714	2	8	6
ENSRNOG00000001611	776	785	766				ENSRNOG00000001715	12	17	13
ENSRNOG00000001613	1128	592	1467				ENSRNOG00000001717	2327	3264	2486
ENSRNOG00000001616	451	280	558				ENSRNOG00000001719	10332	14542	10509
ENSRNOG00000001618	4	1	3				ENSRNOG00000001720	727	1041	772
ENSRNOG00000001620	220	116	240				ENSRNOG00000001726	136	195	134
ENSRNOG00000001621	291	226	455				ENSRNOG00000001727	828	1126	881
ENSRNOG00000001622	1	0	1				ENSRNOG00000001728	514	783	595
ENSRNOG00000001623	892	546	1138				ENSRNOG00000001729	1722	2436	1814
ENSRNOG00000001627	1	1	4				ENSRNOG00000001730	2077	3083	2292
ENSRNOG00000001628	0	0	0				ENSRNOG00000001733	2176	3017	2250
ENSRNOG00000001629	304	256	383				ENSRNOG00000001736	350	516	404
ENSRNOG00000001632	1033	520	1435				ENSRNOG00000001738	16653	25371	19303
ENSRNOG00000001633	1315	1052	1389				ENSRNOG00000001739	11	5	8
ENSRNOG00000001634	0	0	0				ENSRNOG00000001742	296	476	333
ENSRNOG00000001640	802	448	937				ENSRNOG00000001746	1825	2415	1752
ENSRNOG00000001642	546	430	613				ENSRNOG00000001747	2709	4106	2920
ENSRNOG00000001643	263	285	412				ENSRNOG00000001748	445	588	433
ENSRNOG00000001644	0	0	0				ENSRNOG00000001750	395	502	385
ENSRNOG00000001645	437	223	478				ENSRNOG00000001752	0	0	0
ENSRNOG00000001647	2459	1520	3021				ENSRNOG00000001754	247	283	236
ENSRNOG00000001652	59	42	102				ENSRNOG00000001757	110	127	96
ENSRNOG00000001653	0	0	0				ENSRNOG00000001758	141	187	123
ENSRNOG00000001654	300	202	336				ENSRNOG00000001762	2385	3660	2764
ENSRNOG00000001656	30	11	24				ENSRNOG00000001764	523	772	520
ENSRNOG00000001657	353	287	363				ENSRNOG00000001765	13	20	20
ENSRNOG00000001658	0	0	0				ENSRNOG00000001766	2522	3915	2806
ENSRNOG00000001662	3120	1783	3594				ENSRNOG00000001769	1849	2812	2130
ENSRNOG00000001675	0	0	0				ENSRNOG00000001770	0	0	1
ENSRNOG00000001679	0	0	0				ENSRNOG00000001773	1234	1614	1264
ENSRNOG00000001680	276	204	247				ENSRNOG00000001774	1103	1717	1286
ENSRNOG00000001681	276	198	382				ENSRNOG00000001776	0	0	0
ENSRNOG00000001682	3901	2506	4848				ENSRNOG00000001781	168	262	196
ENSRNOG00000001684	0	0	0				ENSRNOG00000001782	601	978	725
ENSRNOG00000001686	219	187	293				ENSRNOG00000001783	3602	4913	3401
ENSRNOG00000001687	475	179	588				ENSRNOG00000001785	647	1009	814
ENSRNOG00000001689	43	21	24				ENSRNOG00000001786	1256	1698	1301
ENSRNOG00000001691	0	0	0				ENSRNOG00000001789	863	1447	1089
ENSRNOG00000001692	428	393	462				ENSRNOG00000001792	18	40	28
ENSRNOG00000001699	103	83	87				ENSRNOG00000001793	826	1335	987
ENSRNOG00000001700	262	177	378				ENSRNOG00000001794	0	0	0
ENSRNOG00000001701	77	97	90				ENSRNOG00000001795	22824	32080	23308
ENSRNOG00000001704	2164	986	2484				ENSRNOG00000001796	0	0	0
ENSRNOG00000001706	2208	1333	3353				ENSRNOG00000001797	1587	2397	1755
ENSRNOG00000001707	0	0	0				ENSRNOG00000001803	2170	2980	2138
ENSRNOG00000001708	1580	904	1959				ENSRNOG00000001804	133	252	176
ENSRNOG00000001709	2971	2625	3888				ENSRNOG00000001806	0	1	2
ENSRNOG00000001710	600	469	802				ENSRNOG00000001807	3	14	4
ENSRNOG00000001711	0	0	1				ENSRNOG00000001808	1264	1810	1324
ENSRNOG00000001712	306	248	430				ENSRNOG00000001809	0	0	0
ENSRNOG00000001713	72	39	55				ENSRNOG00000001811	1315	1760	1373
ENSRNOG00000001714	6	2	9				ENSRNOG00000001813	2604	3380	2598
ENSRNOG00000001715	6	1	2				ENSRNOG00000001815	8864	11588	7918
ENSRNOG00000001717	2092	1323	2540				ENSRNOG00000001816	1419	1865	1357
ENSRNOG00000001719	2823	2461	3850				ENSRNOG00000001817	1560	2420	1637
ENSRNOG00000001720	304	265	427				ENSRNOG00000001820	439	567	420
ENSRNOG00000001724	170	82	250				ENSRNOG00000001821	0	0	1
ENSRNOG00000001726	74	68	70				ENSRNOG00000001823	724	992	767
ENSRNOG00000001727	409	301	477				ENSRNOG00000001825	278	431	323
ENSRNOG00000001728	169	93	221				ENSRNOG00000001827	2255	3617	2766
ENSRNOG00000001729	397	275	526				ENSRNOG00000001828	2148	3301	2310
ENSRNOG00000001730	2691	1467	3158				ENSRNOG00000001829	904	1229	756
ENSRNOG00000001733	1222	661	1419				ENSRNOG00000001830	863	1338	918
ENSRNOG00000001736	145	102	171				ENSRNOG00000001833	3971	5913	4162
ENSRNOG00000001738	2155	1155	2869				ENSRNOG00000001837	0	0	0
ENSRNOG00000001739	3	0	6				ENSRNOG00000001839	1	0	2
ENSRNOG00000001742	0	0	0				ENSRNOG00000001840	0	4	2
ENSRNOG00000001746	5	5	4				ENSRNOG00000001842	751	1060	750
ENSRNOG00000001747	276	189	327				ENSRNOG00000001843	435	566	476
ENSRNOG00000001748	1	1	0				ENSRNOG00000001844	183	288	238
ENSRNOG00000001750	150	86	221				ENSRNOG00000001845	694	1069	818
ENSRNOG00000001752	0	0	0				ENSRNOG00000001847	1007	1520	1143
ENSRNOG00000001754	60	57	96				ENSRNOG00000001849	3242	4714	3470
ENSRNOG00000001756	1	0	4				ENSRNOG00000001851	1	3	0
ENSRNOG00000001757	35	26	52				ENSRNOG00000001852	1143	1546	981
ENSRNOG00000001758	17	24	19				ENSRNOG00000001854	231	340	250
ENSRNOG00000001762	1514	955	2066				ENSRNOG00000001859	633	944	598
ENSRNOG00000001764	480	311	571				ENSRNOG00000001860	0	0	0
ENSRNOG00000001765	8	3	4				ENSRNOG00000001861	123	137	88
ENSRNOG00000001766	2372	1315	2951				ENSRNOG00000001862	5058	6763	4708
ENSRNOG00000001767	146	77	170				ENSRNOG00000001864	46	61	45
ENSRNOG00000001769	1380	1008	1833				ENSRNOG00000001865	2	0	0
ENSRNOG00000001770	2	0	2				ENSRNOG00000001867	558	828	656
ENSRNOG00000001773	620	441	792				ENSRNOG00000001868	1668	2363	1692
ENSRNOG00000001774	910	578	1151				ENSRNOG00000001869	0	4	3
ENSRNOG00000001776	0	0	0				ENSRNOG00000001870	1360	2079	1575
ENSRNOG00000001777	0	0	1				ENSRNOG00000001872	0	0	0
ENSRNOG00000001781	217	122	241				ENSRNOG00000001873	4	10	5
ENSRNOG00000001782	810	531	931				ENSRNOG00000001874	0	0	0
ENSRNOG00000001783	2135	1713	2384				ENSRNOG00000001875	1673	2425	1966
ENSRNOG00000001785	923	437	1023				ENSRNOG00000001876	63	67	61
ENSRNOG00000001786	853	603	1036				ENSRNOG00000001877	1661	2539	2066
ENSRNOG00000001789	2439	1390	2828				ENSRNOG00000001878	1702	2619	1862
ENSRNOG00000001792	5	6	12				ENSRNOG00000001880	793	1096	762
ENSRNOG00000001793	1789	1010	2592				ENSRNOG00000001884	3535	4857	3694
ENSRNOG00000001794	6	1	1				ENSRNOG00000001885	639	1084	753
ENSRNOG00000001795	8244	6409	10575				ENSRNOG00000001886	1006	1518	1156
ENSRNOG00000001796	0	0	0				ENSRNOG00000001888	1650	2259	1722
ENSRNOG00000001797	755	559	899				ENSRNOG00000001889	3042	4527	3368
ENSRNOG00000001803	1146	1118	1399				ENSRNOG00000001890	347	481	303
ENSRNOG00000001804	123	83	204				ENSRNOG00000001891	130	166	131
ENSRNOG00000001806	0	1	0				ENSRNOG00000001892	0	0	4
ENSRNOG00000001807	8	6	11				ENSRNOG00000001893	377	527	438
ENSRNOG00000001808	544	388	693				ENSRNOG00000001908	0	0	0
ENSRNOG00000001809	0	0	0				ENSRNOG00000001911	0	0	0
ENSRNOG00000001811	702	522	791				ENSRNOG00000001912	0	0	0
ENSRNOG00000001813	1514	1097	2025				ENSRNOG00000001915	0	0	2
ENSRNOG00000001815	3542	2505	3749				ENSRNOG00000001916	0	1	0
ENSRNOG00000001816	366	362	478				ENSRNOG00000001924	10	0	11
ENSRNOG00000001817	461	409	641				ENSRNOG00000001926	3	0	3
ENSRNOG00000001820	83	54	106				ENSRNOG00000001928	217	352	249
ENSRNOG00000001821	4	0	1				ENSRNOG00000001930	2024	2881	2125
ENSRNOG00000001823	697	530	918				ENSRNOG00000001931	0	5	4
ENSRNOG00000001825	97	76	81				ENSRNOG00000001942	0	0	0
ENSRNOG00000001827	1891	1459	2347				ENSRNOG00000001943	0	0	0
ENSRNOG00000001828	1544	1097	2162				ENSRNOG00000001945	0	0	0
ENSRNOG00000001829	341	347	409				ENSRNOG00000001949	0	0	0
ENSRNOG00000001830	202	127	235				ENSRNOG00000001950	0	0	0
ENSRNOG00000001833	5625	3002	6663				ENSRNOG00000001951	0	0	0
ENSRNOG00000001834	97	60	106				ENSRNOG00000001953	0	0	0
ENSRNOG00000001837	0	0	0				ENSRNOG00000001955	0	0	0
ENSRNOG00000001839	0	0	0				ENSRNOG00000001956	420	600	419
ENSRNOG00000001840	0	1	0				ENSRNOG00000001957	0	0	0
ENSRNOG00000001842	353	245	351				ENSRNOG00000001958	849	1242	799
ENSRNOG00000001843	1076	605	1182				ENSRNOG00000001959	468	684	441
ENSRNOG00000001844	585	290	670				ENSRNOG00000001960	1	3	6
ENSRNOG00000001845	548	360	651				ENSRNOG00000001962	30	38	37
ENSRNOG00000001847	574	459	753				ENSRNOG00000001963	5035	6705	4705
ENSRNOG00000001849	2614	1908	3050				ENSRNOG00000001964	3303	4645	3411
ENSRNOG00000001851	0	0	0				ENSRNOG00000001967	35	34	26
ENSRNOG00000001852	650	533	704				ENSRNOG00000001971	363	710	535
ENSRNOG00000001854	392	279	513				ENSRNOG00000001973	0	0	0
ENSRNOG00000001858	42	30	56				ENSRNOG00000001976	17	31	15
ENSRNOG00000001859	164	167	259				ENSRNOG00000001979	835	1249	935
ENSRNOG00000001860	0	0	0				ENSRNOG00000001980	0	0	0
ENSRNOG00000001861	11	3	13				ENSRNOG00000001982	199	415	279
ENSRNOG00000001862	1725	1564	2185				ENSRNOG00000001984	0	0	0
ENSRNOG00000001864	0	1	2				ENSRNOG00000001986	0	0	0
ENSRNOG00000001865	0	0	0				ENSRNOG00000001989	168	202	151
ENSRNOG00000001867	338	304	486				ENSRNOG00000001990	0	0	0
ENSRNOG00000001868	361	231	740				ENSRNOG00000001991	3022	4037	2786
ENSRNOG00000001869	2	0	0				ENSRNOG00000001992	2668	3778	2663
ENSRNOG00000001870	479	429	630				ENSRNOG00000001996	1957	2482	1865
ENSRNOG00000001872	0	0	0				ENSRNOG00000002001	1806	2839	2129
ENSRNOG00000001873	0	0	0				ENSRNOG00000002002	43	70	55
ENSRNOG00000001874	0	0	0				ENSRNOG00000002004	48	70	34
ENSRNOG00000001875	950	804	1160				ENSRNOG00000002005	0	0	0
ENSRNOG00000001876	22	26	29				ENSRNOG00000002011	0	0	0
ENSRNOG00000001877	1372	1073	1912				ENSRNOG00000002012	306	465	309
ENSRNOG00000001878	960	830	1187				ENSRNOG00000002013	0	0	0
ENSRNOG00000001880	150	162	181				ENSRNOG00000002014	0	0	0
ENSRNOG00000001884	2197	2052	2568				ENSRNOG00000002021	6248	10043	7561
ENSRNOG00000001885	296	260	426				ENSRNOG00000002024	1	2	0
ENSRNOG00000001886	593	401	793				ENSRNOG00000002026	139	169	127
ENSRNOG00000001888	385	312	571				ENSRNOG00000002028	595	874	661
ENSRNOG00000001889	1000	1049	1283				ENSRNOG00000002031	755	1123	758
ENSRNOG00000001890	93	84	108				ENSRNOG00000002032	966	1450	1114
ENSRNOG00000001891	34	17	29				ENSRNOG00000002035	278	440	318
ENSRNOG00000001892	0	0	0				ENSRNOG00000002036	694	942	705
ENSRNOG00000001893	21	23	45				ENSRNOG00000002039	1211	1767	1268
ENSRNOG00000001908	0	0	0				ENSRNOG00000002040	918	1508	1142
ENSRNOG00000001911	0	0	0				ENSRNOG00000002041	1	3	3
ENSRNOG00000001912	0	0	0				ENSRNOG00000002042	0	0	1
ENSRNOG00000001915	0	0	0				ENSRNOG00000002044	135	175	140
ENSRNOG00000001916	0	0	0				ENSRNOG00000002045	2283	3363	2379
ENSRNOG00000001923	3	3	7				ENSRNOG00000002046	7	5	3
ENSRNOG00000001924	22	9	9				ENSRNOG00000002050	508	696	461
ENSRNOG00000001926	1	0	1				ENSRNOG00000002051	503	1643	1161
ENSRNOG00000001928	252	197	341				ENSRNOG00000002052	40510	60935	45411
ENSRNOG00000001930	721	451	1040				ENSRNOG00000002053	3	0	0
ENSRNOG00000001931	1	0	1				ENSRNOG00000002054	316	450	339
ENSRNOG00000001942	0	0	0				ENSRNOG00000002055	661	891	665
ENSRNOG00000001943	0	0	0				ENSRNOG00000002057	0	0	0
ENSRNOG00000001945	0	0	0				ENSRNOG00000002061	1026	1749	1319
ENSRNOG00000001949	0	0	0				ENSRNOG00000002069	378	494	379
ENSRNOG00000001950	0	0	0				ENSRNOG00000002070	355	388	306
ENSRNOG00000001951	0	0	0				ENSRNOG00000002072	96	175	123
ENSRNOG00000001953	0	0	0				ENSRNOG00000002073	4	1	3
ENSRNOG00000001955	0	0	0				ENSRNOG00000002074	553	974	707
ENSRNOG00000001956	397	219	457				ENSRNOG00000002075	1458	2158	1433
ENSRNOG00000001957	0	0	0				ENSRNOG00000002079	0	0	0
ENSRNOG00000001958	402	304	428				ENSRNOG00000002080	591	1054	791
ENSRNOG00000001959	453	400	806				ENSRNOG00000002085	28	53	37
ENSRNOG00000001960	0	0	1				ENSRNOG00000002089	2362	3283	2315
ENSRNOG00000001962	16	14	25				ENSRNOG00000002091	364	545	426
ENSRNOG00000001963	1677	1903	2639				ENSRNOG00000002092	0	0	0
ENSRNOG00000001964	1925	1397	2317				ENSRNOG00000002093	1649	3080	2410
ENSRNOG00000001967	8	7	8				ENSRNOG00000002094	1194	1647	1236
ENSRNOG00000001971	1127	546	1481				ENSRNOG00000002097	767	1039	791
ENSRNOG00000001973	0	0	0				ENSRNOG00000002100	2975	4576	3393
ENSRNOG00000001976	1	0	1				ENSRNOG00000002101	3407	4755	3428
ENSRNOG00000001979	376	281	390				ENSRNOG00000002104	694	1182	1018
ENSRNOG00000001980	0	0	0				ENSRNOG00000002105	521	777	573
ENSRNOG00000001982	814	520	1126				ENSRNOG00000002106	812	1042	923
ENSRNOG00000001984	0	0	0				ENSRNOG00000002110	28	43	40
ENSRNOG00000001986	0	0	0				ENSRNOG00000002112	498	757	572
ENSRNOG00000001989	175	108	215				ENSRNOG00000002115	3478	4728	3535
ENSRNOG00000001990	0	0	0				ENSRNOG00000002117	0	0	0
ENSRNOG00000001991	492	447	580				ENSRNOG00000002120	1	8	4
ENSRNOG00000001992	1293	918	1666				ENSRNOG00000002121	1426	2021	1518
ENSRNOG00000001996	975	550	1077				ENSRNOG00000002125	5099	6753	4765
ENSRNOG00000002001	1256	900	1704				ENSRNOG00000002126	2	3	2
ENSRNOG00000002002	14	13	20				ENSRNOG00000002128	878	1310	902
ENSRNOG00000002004	43	33	45				ENSRNOG00000002129	470	786	495
ENSRNOG00000002005	0	0	0				ENSRNOG00000002134	4	17	10
ENSRNOG00000002011	0	0	0				ENSRNOG00000002135	802	1094	768
ENSRNOG00000002012	141	115	181				ENSRNOG00000002137	226	290	223
ENSRNOG00000002013	0	2	4				ENSRNOG00000002139	106	177	97
ENSRNOG00000002014	0	0	0				ENSRNOG00000002141	0	0	0
ENSRNOG00000002021	12357	5711	16417				ENSRNOG00000002142	301	457	320
ENSRNOG00000002024	0	0	1				ENSRNOG00000002144	1389	2080	1489
ENSRNOG00000002026	70	41	62				ENSRNOG00000002145	0	0	0
ENSRNOG00000002028	184	186	214				ENSRNOG00000002146	3355	4766	3628
ENSRNOG00000002031	568	397	770				ENSRNOG00000002149	0	0	0
ENSRNOG00000002032	616	548	643				ENSRNOG00000002152	191	258	205
ENSRNOG00000002035	213	109	258				ENSRNOG00000002153	496	817	571
ENSRNOG00000002036	258	165	305				ENSRNOG00000002154	0	0	0
ENSRNOG00000002039	1678	929	2006				ENSRNOG00000002158	0	0	2
ENSRNOG00000002040	2296	1198	3040				ENSRNOG00000002159	398	564	427
ENSRNOG00000002041	7	5	4				ENSRNOG00000002161	95	158	107
ENSRNOG00000002042	2	0	0				ENSRNOG00000002163	1055	1587	1096
ENSRNOG00000002044	32	29	30				ENSRNOG00000002164	0	0	0
ENSRNOG00000002045	722	665	937				ENSRNOG00000002165	263	320	263
ENSRNOG00000002046	0	0	0				ENSRNOG00000002167	0	0	0
ENSRNOG00000002050	116	97	132				ENSRNOG00000002168	0	0	0
ENSRNOG00000002051	2586	1411	3427				ENSRNOG00000002169	0	0	0
ENSRNOG00000002052	26870	23706	34879				ENSRNOG00000002171	945	1508	1117
ENSRNOG00000002053	2	0	0				ENSRNOG00000002174	0	0	0
ENSRNOG00000002054	101	90	133				ENSRNOG00000002175	953	1506	1123
ENSRNOG00000002055	461	345	598				ENSRNOG00000002176	773	1095	705
ENSRNOG00000002057	0	0	0				ENSRNOG00000002177	359	490	379
ENSRNOG00000002061	1944	1197	2840				ENSRNOG00000002178	446	721	496
ENSRNOG00000002069	234	137	257				ENSRNOG00000002180	2909	4628	3403
ENSRNOG00000002070	4	3	10				ENSRNOG00000002181	191	319	237
ENSRNOG00000002072	65	45	69				ENSRNOG00000002182	5041	7492	5912
ENSRNOG00000002073	1	0	0				ENSRNOG00000002185	993	1303	979
ENSRNOG00000002074	2417	1094	3042				ENSRNOG00000002186	1114	1534	1195
ENSRNOG00000002075	2591	1478	3166				ENSRNOG00000002187	0	0	2
ENSRNOG00000002079	0	0	0				ENSRNOG00000002188	1557	2181	1505
ENSRNOG00000002080	982	513	1265				ENSRNOG00000002191	3	0	3
ENSRNOG00000002085	7	9	10				ENSRNOG00000002192	701	1039	709
ENSRNOG00000002089	1072	716	1377				ENSRNOG00000002194	653	917	625
ENSRNOG00000002091	376	244	441				ENSRNOG00000002196	0	0	0
ENSRNOG00000002092	0	0	0				ENSRNOG00000002199	898	1190	786
ENSRNOG00000002093	4347	2808	5251				ENSRNOG00000002200	45	49	41
ENSRNOG00000002094	344	278	487				ENSRNOG00000002202	0	2	1
ENSRNOG00000002097	96	113	129				ENSRNOG00000002203	750	1094	767
ENSRNOG00000002100	890	931	1006				ENSRNOG00000002204	0	2	0
ENSRNOG00000002101	638	519	764				ENSRNOG00000002205	2750	3739	3022
ENSRNOG00000002104	1468	1048	1959				ENSRNOG00000002207	784	1069	753
ENSRNOG00000002105	294	188	277				ENSRNOG00000002208	0	2	0
ENSRNOG00000002106	543	405	789				ENSRNOG00000002210	965	1335	1003
ENSRNOG00000002110	87	105	147				ENSRNOG00000002212	6	14	7
ENSRNOG00000002112	1678	926	1864				ENSRNOG00000002214	390	490	308
ENSRNOG00000002115	737	636	898				ENSRNOG00000002215	313	441	340
ENSRNOG00000002116	1	0	0				ENSRNOG00000002216	1184	1631	1196
ENSRNOG00000002117	0	0	0				ENSRNOG00000002217	8	8	8
ENSRNOG00000002120	1	3	0				ENSRNOG00000002218	359	491	369
ENSRNOG00000002121	2623	1546	2807				ENSRNOG00000002223	0	0	0
ENSRNOG00000002122	1560	1060	1774				ENSRNOG00000002224	0	0	0
ENSRNOG00000002125	1126	996	1434				ENSRNOG00000002225	2205	3258	2461
ENSRNOG00000002126	4	2	1				ENSRNOG00000002227	0	0	0
ENSRNOG00000002127	0	0	0				ENSRNOG00000002229	3	6	4
ENSRNOG00000002128	1412	766	1505				ENSRNOG00000002232	1050	1801	1311
ENSRNOG00000002129	1434	708	1745				ENSRNOG00000002238	0	0	0
ENSRNOG00000002130	0	0	0				ENSRNOG00000002240	767	1062	716
ENSRNOG00000002134	70	66	94				ENSRNOG00000002241	416	516	368
ENSRNOG00000002135	590	498	739				ENSRNOG00000002244	9326	13747	10442
ENSRNOG00000002137	105	74	143				ENSRNOG00000002246	1447	1996	1402
ENSRNOG00000002139	124	60	160				ENSRNOG00000002247	782	1078	836
ENSRNOG00000002141	0	0	0				ENSRNOG00000002248	828	1454	1123
ENSRNOG00000002142	110	73	76				ENSRNOG00000002251	4703	7129	5436
ENSRNOG00000002144	904	715	1144				ENSRNOG00000002253	58	93	60
ENSRNOG00000002145	0	0	0				ENSRNOG00000002254	1531	2162	1694
ENSRNOG00000002146	1901	1372	2745				ENSRNOG00000002255	1143	1628	1194
ENSRNOG00000002149	0	0	0				ENSRNOG00000002256	0	0	0
ENSRNOG00000002151	0	0	0				ENSRNOG00000002258	2	2	4
ENSRNOG00000002152	166	79	193				ENSRNOG00000002262	646	971	699
ENSRNOG00000002153	566	326	663				ENSRNOG00000002265	0	0	0
ENSRNOG00000002154	0	0	0				ENSRNOG00000002266	0	0	0
ENSRNOG00000002158	1	1	1				ENSRNOG00000002267	348	532	344
ENSRNOG00000002159	232	166	269				ENSRNOG00000002270	1998	2732	2211
ENSRNOG00000002161	25	38	42				ENSRNOG00000002271	1715	2615	1971
ENSRNOG00000002163	2330	1464	3061				ENSRNOG00000002272	144	172	140
ENSRNOG00000002164	0	0	0				ENSRNOG00000002273	6	7	10
ENSRNOG00000002165	127	75	126				ENSRNOG00000002275	2496	3305	2625
ENSRNOG00000002167	0	0	0				ENSRNOG00000002276	1099	1645	1239
ENSRNOG00000002168	0	0	0				ENSRNOG00000002278	159	222	143
ENSRNOG00000002169	0	0	0				ENSRNOG00000002285	361	413	324
ENSRNOG00000002171	968	538	1283				ENSRNOG00000002289	6	2	1
ENSRNOG00000002174	0	0	0				ENSRNOG00000002291	223	367	248
ENSRNOG00000002175	2588	1234	3199				ENSRNOG00000002292	4030	5538	4292
ENSRNOG00000002176	323	211	410				ENSRNOG00000002294	184	306	233
ENSRNOG00000002177	303	170	335				ENSRNOG00000002301	3093	4303	3284
ENSRNOG00000002178	77	104	115				ENSRNOG00000002302	0	0	0
ENSRNOG00000002180	3259	2590	4114				ENSRNOG00000002303	0	0	0
ENSRNOG00000002181	160	105	210				ENSRNOG00000002304	2	4	2
ENSRNOG00000002182	9559	4517	11754				ENSRNOG00000002305	0	0	0
ENSRNOG00000002185	491	416	521				ENSRNOG00000002309	2823	4135	3078
ENSRNOG00000002186	439	311	497				ENSRNOG00000002312	352	645	497
ENSRNOG00000002187	0	0	0				ENSRNOG00000002318	176	259	207
ENSRNOG00000002188	257	195	410				ENSRNOG00000002319	2263	3115	2453
ENSRNOG00000002191	0	0	0				ENSRNOG00000002320	556	776	623
ENSRNOG00000002192	548	404	644				ENSRNOG00000002322	0	0	0
ENSRNOG00000002194	285	209	358				ENSRNOG00000002323	318	522	392
ENSRNOG00000002196	0	0	0				ENSRNOG00000002327	0	0	0
ENSRNOG00000002199	350	228	387				ENSRNOG00000002331	2149	2847	2214
ENSRNOG00000002200	1	1	5				ENSRNOG00000002332	0	1	4
ENSRNOG00000002202	0	0	3				ENSRNOG00000002333	0	0	0
ENSRNOG00000002203	1258	720	1512				ENSRNOG00000002336	0	0	0
ENSRNOG00000002204	0	0	0				ENSRNOG00000002338	133	212	150
ENSRNOG00000002205	1016	848	1285				ENSRNOG00000002339	68	78	68
ENSRNOG00000002207	433	342	477				ENSRNOG00000002340	0	0	1
ENSRNOG00000002208	0	0	1				ENSRNOG00000002341	1306	2111	1522
ENSRNOG00000002210	405	332	457				ENSRNOG00000002342	8760	12553	8966
ENSRNOG00000002212	0	0	0				ENSRNOG00000002343	173	204	166
ENSRNOG00000002214	173	119	201				ENSRNOG00000002345	0	0	0
ENSRNOG00000002215	214	144	256				ENSRNOG00000002346	0	0	0
ENSRNOG00000002216	385	303	509				ENSRNOG00000002347	639	1043	777
ENSRNOG00000002217	0	0	0				ENSRNOG00000002349	0	0	0
ENSRNOG00000002218	42	31	69				ENSRNOG00000002350	2	2	0
ENSRNOG00000002223	0	0	0				ENSRNOG00000002352	354	529	313
ENSRNOG00000002224	0	0	0				ENSRNOG00000002353	1394	2115	1501
ENSRNOG00000002225	1797	1156	2123				ENSRNOG00000002358	3169	4657	3256
ENSRNOG00000002227	0	0	0				ENSRNOG00000002360	0	0	0
ENSRNOG00000002229	4	0	2				ENSRNOG00000002361	7	5	4
ENSRNOG00000002232	3949	2116	5489				ENSRNOG00000002364	6	4	3
ENSRNOG00000002238	0	1	0				ENSRNOG00000002365	0	0	0
ENSRNOG00000002240	399	234	460				ENSRNOG00000002368	1795	2617	1992
ENSRNOG00000002241	111	98	136				ENSRNOG00000002369	1	1	5
ENSRNOG00000002244	9556	5617	13273				ENSRNOG00000002372	70	68	71
ENSRNOG00000002246	532	384	719				ENSRNOG00000002373	842	1423	1192
ENSRNOG00000002247	423	281	465				ENSRNOG00000002376	1867	3231	2437
ENSRNOG00000002248	4162	2127	6270				ENSRNOG00000002378	941	1364	1054
ENSRNOG00000002251	7253	4392	9104				ENSRNOG00000002379	66	106	63
ENSRNOG00000002253	32	22	33				ENSRNOG00000002381	0	0	3
ENSRNOG00000002254	636	453	839				ENSRNOG00000002385	3	5	3
ENSRNOG00000002255	228	227	277				ENSRNOG00000002387	19	33	24
ENSRNOG00000002256	0	0	0				ENSRNOG00000002388	1207	1813	1477
ENSRNOG00000002258	0	0	0				ENSRNOG00000002389	6869	9873	7440
ENSRNOG00000002262	186	181	236				ENSRNOG00000002391	0	0	0
ENSRNOG00000002265	0	0	1				ENSRNOG00000002393	3592	5287	4064
ENSRNOG00000002266	0	0	0				ENSRNOG00000002394	4004	6202	5035
ENSRNOG00000002267	106	72	144				ENSRNOG00000002396	828	1235	968
ENSRNOG00000002270	1035	901	1208				ENSRNOG00000002397	0	0	0
ENSRNOG00000002271	1577	1406	2143				ENSRNOG00000002403	6304	10796	8222
ENSRNOG00000002272	27	16	27				ENSRNOG00000002407	1393	2049	1436
ENSRNOG00000002273	1	4	2				ENSRNOG00000002408	0	0	0
ENSRNOG00000002275	1310	931	1639				ENSRNOG00000002413	1713	2434	1751
ENSRNOG00000002276	73	49	140				ENSRNOG00000002414	0	0	0
ENSRNOG00000002278	62	47	65				ENSRNOG00000002417	0	2	0
ENSRNOG00000002280	231	250	362				ENSRNOG00000002418	531	828	605
ENSRNOG00000002285	3	1	0				ENSRNOG00000002419	21	40	27
ENSRNOG00000002289	2	1	5				ENSRNOG00000002420	1523	2031	1375
ENSRNOG00000002291	684	341	790				ENSRNOG00000002423	1399	2128	1521
ENSRNOG00000002292	875	880	1018				ENSRNOG00000002425	0	7	2
ENSRNOG00000002294	267	179	345				ENSRNOG00000002428	0	0	0
ENSRNOG00000002301	2279	1622	2536				ENSRNOG00000002429	0	0	0
ENSRNOG00000002302	1	0	4				ENSRNOG00000002433	4044	5385	4041
ENSRNOG00000002303	0	0	0				ENSRNOG00000002434	75	88	68
ENSRNOG00000002304	1	4	3				ENSRNOG00000002436	463	678	449
ENSRNOG00000002305	0	0	0				ENSRNOG00000002440	1397	1888	1493
ENSRNOG00000002309	1171	1042	1576				ENSRNOG00000002443	308	537	374
ENSRNOG00000002312	689	442	722				ENSRNOG00000002449	563	741	602
ENSRNOG00000002314	7	7	5				ENSRNOG00000002450	608	767	619
ENSRNOG00000002318	259	147	291				ENSRNOG00000002451	0	0	0
ENSRNOG00000002319	621	545	738				ENSRNOG00000002452	1049	1533	1165
ENSRNOG00000002320	85	90	125				ENSRNOG00000002454	937	1313	986
ENSRNOG00000002321	81	62	107				ENSRNOG00000002459	0	0	0
ENSRNOG00000002322	0	0	0				ENSRNOG00000002460	47	59	69
ENSRNOG00000002323	131	91	176				ENSRNOG00000002461	2018	3272	2384
ENSRNOG00000002327	0	0	0				ENSRNOG00000002462	497	649	514
ENSRNOG00000002331	1698	1446	2274				ENSRNOG00000002468	98	175	118
ENSRNOG00000002332	21	13	19				ENSRNOG00000002469	455	821	525
ENSRNOG00000002333	0	0	0				ENSRNOG00000002470	640	908	639
ENSRNOG00000002336	0	0	0				ENSRNOG00000002471	341	625	433
ENSRNOG00000002338	232	132	232				ENSRNOG00000002473	520	706	506
ENSRNOG00000002339	48	25	54				ENSRNOG00000002474	215	272	195
ENSRNOG00000002340	0	0	0				ENSRNOG00000002475	6	10	2
ENSRNOG00000002341	2291	1535	2818				ENSRNOG00000002478	354	517	339
ENSRNOG00000002342	3598	2698	4473				ENSRNOG00000002480	301	473	347
ENSRNOG00000002343	20	28	24				ENSRNOG00000002484	0	0	0
ENSRNOG00000002345	0	0	0				ENSRNOG00000002486	0	0	1
ENSRNOG00000002346	0	0	0				ENSRNOG00000002487	196	353	259
ENSRNOG00000002347	1075	758	1409				ENSRNOG00000002488	3499	5194	4037
ENSRNOG00000002349	0	1	0				ENSRNOG00000002495	0	0	0
ENSRNOG00000002350	0	0	0				ENSRNOG00000002496	3	2	0
ENSRNOG00000002352	135	132	211				ENSRNOG00000002497	0	0	5
ENSRNOG00000002353	1229	804	1711				ENSRNOG00000002501	0	0	0
ENSRNOG00000002358	1397	1017	1606				ENSRNOG00000002504	3	3	7
ENSRNOG00000002360	0	0	0				ENSRNOG00000002506	396	522	366
ENSRNOG00000002361	7	6	9				ENSRNOG00000002509	2044	2965	2263
ENSRNOG00000002364	0	0	2				ENSRNOG00000002511	5	0	2
ENSRNOG00000002365	0	0	0				ENSRNOG00000002512	266	423	306
ENSRNOG00000002368	1039	784	1332				ENSRNOG00000002514	826	1248	961
ENSRNOG00000002369	0	0	4				ENSRNOG00000002516	534	832	534
ENSRNOG00000002372	66	29	94				ENSRNOG00000002517	0	0	2
ENSRNOG00000002373	1617	1039	1911				ENSRNOG00000002520	3019	4520	3177
ENSRNOG00000002376	2410	1344	3469				ENSRNOG00000002524	90	99	89
ENSRNOG00000002378	389	379	505				ENSRNOG00000002525	546	902	538
ENSRNOG00000002379	0	0	0				ENSRNOG00000002529	377	562	429
ENSRNOG00000002381	1	3	3				ENSRNOG00000002537	246	503	376
ENSRNOG00000002382	0	0	0				ENSRNOG00000002538	215	333	256
ENSRNOG00000002385	3	0	8				ENSRNOG00000002539	10	16	10
ENSRNOG00000002387	4	3	8				ENSRNOG00000002540	5	11	11
ENSRNOG00000002388	547	431	769				ENSRNOG00000002541	2198	3787	2757
ENSRNOG00000002389	2114	1795	2698				ENSRNOG00000002542	648	1042	754
ENSRNOG00000002391	0	0	0				ENSRNOG00000002544	1771	2386	1662
ENSRNOG00000002393	3224	1768	4220				ENSRNOG00000002545	1169	1708	1137
ENSRNOG00000002394	4251	2210	6008				ENSRNOG00000002546	842	979	790
ENSRNOG00000002396	562	388	540				ENSRNOG00000002548	87	171	118
ENSRNOG00000002397	0	0	0				ENSRNOG00000002549	0	0	0
ENSRNOG00000002403	7159	5404	9162				ENSRNOG00000002555	840	1240	870
ENSRNOG00000002407	524	366	665				ENSRNOG00000002563	672	874	547
ENSRNOG00000002408	1	0	0				ENSRNOG00000002564	0	0	0
ENSRNOG00000002412	0	0	0				ENSRNOG00000002565	1885	2854	2039
ENSRNOG00000002413	1253	986	1753				ENSRNOG00000002566	0	0	0
ENSRNOG00000002414	0	2	0				ENSRNOG00000002568	187	274	219
ENSRNOG00000002417	0	0	0				ENSRNOG00000002569	688	904	637
ENSRNOG00000002418	944	624	1029				ENSRNOG00000002571	0	0	0
ENSRNOG00000002419	5	2	4				ENSRNOG00000002572	5403	7062	5208
ENSRNOG00000002420	1088	596	1155				ENSRNOG00000002575	1346	1782	1285
ENSRNOG00000002423	490	333	577				ENSRNOG00000002579	3	7	12
ENSRNOG00000002425	0	0	0				ENSRNOG00000002580	435	609	448
ENSRNOG00000002428	0	0	0				ENSRNOG00000002582	5	12	5
ENSRNOG00000002429	0	0	0				ENSRNOG00000002583	3	0	4
ENSRNOG00000002433	2124	1502	2611				ENSRNOG00000002585	3727	5420	3741
ENSRNOG00000002434	29	23	19				ENSRNOG00000002592	2	0	0
ENSRNOG00000002436	479	261	493				ENSRNOG00000002593	0	0	0
ENSRNOG00000002440	413	388	527				ENSRNOG00000002595	1	0	0
ENSRNOG00000002443	131	100	116				ENSRNOG00000002597	0	0	0
ENSRNOG00000002449	229	224	308				ENSRNOG00000002598	4	5	0
ENSRNOG00000002450	223	202	267				ENSRNOG00000002599	0	0	4
ENSRNOG00000002451	0	0	0				ENSRNOG00000002602	0	0	0
ENSRNOG00000002452	701	506	839				ENSRNOG00000002607	41	52	47
ENSRNOG00000002454	838	674	917				ENSRNOG00000002609	359	553	415
ENSRNOG00000002456	0	0	0				ENSRNOG00000002610	2119	3102	2273
ENSRNOG00000002459	0	1	0				ENSRNOG00000002612	716	1126	754
ENSRNOG00000002460	61	28	76				ENSRNOG00000002615	849	1214	917
ENSRNOG00000002461	2883	2370	3821				ENSRNOG00000002616	0	0	0
ENSRNOG00000002462	7	3	0				ENSRNOG00000002618	2537	3307	2419
ENSRNOG00000002468	328	251	398				ENSRNOG00000002624	0	0	0
ENSRNOG00000002469	94	88	131				ENSRNOG00000002625	369	471	340
ENSRNOG00000002470	339	193	383				ENSRNOG00000002626	0	0	0
ENSRNOG00000002471	419	227	601				ENSRNOG00000002627	909	1231	975
ENSRNOG00000002473	233	221	292				ENSRNOG00000002628	0	0	0
ENSRNOG00000002474	91	99	120				ENSRNOG00000002630	1534	2136	1540
ENSRNOG00000002475	4	6	4				ENSRNOG00000002632	10185	13601	9800
ENSRNOG00000002478	94	65	102				ENSRNOG00000002635	0	0	0
ENSRNOG00000002480	169	90	152				ENSRNOG00000002636	0	0	0
ENSRNOG00000002484	0	0	0				ENSRNOG00000002640	0	2	1
ENSRNOG00000002486	0	0	0				ENSRNOG00000002641	0	0	0
ENSRNOG00000002487	192	155	275				ENSRNOG00000002642	6994	9720	7076
ENSRNOG00000002488	1588	1459	2375				ENSRNOG00000002643	6460	9697	6747
ENSRNOG00000002495	0	0	0				ENSRNOG00000002644	635	794	539
ENSRNOG00000002496	0	0	0				ENSRNOG00000002645	1426	2363	1821
ENSRNOG00000002497	0	0	0				ENSRNOG00000002652	131	240	173
ENSRNOG00000002501	0	0	0				ENSRNOG00000002653	3	6	9
ENSRNOG00000002504	1	1	4				ENSRNOG00000002657	464	702	460
ENSRNOG00000002506	222	142	259				ENSRNOG00000002659	201	257	187
ENSRNOG00000002509	1273	1055	1701				ENSRNOG00000002660	8	10	7
ENSRNOG00000002511	6	1	1				ENSRNOG00000002662	652	893	641
ENSRNOG00000002512	138	93	162				ENSRNOG00000002664	1435	2088	1612
ENSRNOG00000002514	543	478	739				ENSRNOG00000002667	3149	4552	3191
ENSRNOG00000002516	257	170	284				ENSRNOG00000002669	2589	4247	3242
ENSRNOG00000002517	0	0	0				ENSRNOG00000002671	8035	11565	8370
ENSRNOG00000002520	2107	1868	2544				ENSRNOG00000002680	5916	9264	7012
ENSRNOG00000002524	63	36	72				ENSRNOG00000002682	363	466	421
ENSRNOG00000002525	1713	873	1964				ENSRNOG00000002691	0	0	1
ENSRNOG00000002529	1760	894	2164				ENSRNOG00000002693	1830	2515	1861
ENSRNOG00000002532	0	0	0				ENSRNOG00000002695	374	459	341
ENSRNOG00000002535	0	0	0				ENSRNOG00000002697	862	1172	916
ENSRNOG00000002536	176	104	186				ENSRNOG00000002701	0	0	0
ENSRNOG00000002537	1399	618	1857				ENSRNOG00000002705	2791	4041	2953
ENSRNOG00000002538	151	98	231				ENSRNOG00000002708	547	748	585
ENSRNOG00000002539	4	2	2				ENSRNOG00000002710	436	703	469
ENSRNOG00000002540	2	1	7				ENSRNOG00000002711	1922	2392	1834
ENSRNOG00000002541	5889	3207	7353				ENSRNOG00000002713	315	469	346
ENSRNOG00000002542	656	455	850				ENSRNOG00000002714	241	413	255
ENSRNOG00000002544	1597	893	2106				ENSRNOG00000002718	0	0	1
ENSRNOG00000002545	1147	887	1473				ENSRNOG00000002721	1128	1575	1140
ENSRNOG00000002546	348	265	428				ENSRNOG00000002722	2072	3563	2589
ENSRNOG00000002548	389	240	558				ENSRNOG00000002723	0	3	0
ENSRNOG00000002549	0	0	0				ENSRNOG00000002724	658	865	613
ENSRNOG00000002553	634	497	744				ENSRNOG00000002728	4	9	9
ENSRNOG00000002555	67	47	118				ENSRNOG00000002730	0	0	0
ENSRNOG00000002556	30	25	40				ENSRNOG00000002735	4270	6516	4745
ENSRNOG00000002563	121	99	162				ENSRNOG00000002736	432	602	487
ENSRNOG00000002564	0	0	0				ENSRNOG00000002746	13245	20358	15354
ENSRNOG00000002565	1601	748	2165				ENSRNOG00000002748	878	1243	894
ENSRNOG00000002566	0	0	0				ENSRNOG00000002749	4096	6660	4782
ENSRNOG00000002568	32	28	66				ENSRNOG00000002750	481	867	612
ENSRNOG00000002569	83	62	113				ENSRNOG00000002751	0	0	1
ENSRNOG00000002571	0	0	0				ENSRNOG00000002753	1	0	0
ENSRNOG00000002572	1156	1086	1240				ENSRNOG00000002754	126	185	130
ENSRNOG00000002574	315	232	369				ENSRNOG00000002755	3377	4667	3368
ENSRNOG00000002575	445	341	535				ENSRNOG00000002757	650	892	704
ENSRNOG00000002578	1	1	1				ENSRNOG00000002759	247	312	237
ENSRNOG00000002579	6	8	7				ENSRNOG00000002763	617	969	715
ENSRNOG00000002580	334	307	477				ENSRNOG00000002764	693	899	681
ENSRNOG00000002582	3	1	2				ENSRNOG00000002767	330	532	352
ENSRNOG00000002583	0	0	0				ENSRNOG00000002768	1	0	0
ENSRNOG00000002585	4513	3688	5120				ENSRNOG00000002771	0	0	0
ENSRNOG00000002592	0	0	0				ENSRNOG00000002773	0	0	0
ENSRNOG00000002593	4	0	2				ENSRNOG00000002775	160	253	174
ENSRNOG00000002595	0	0	0				ENSRNOG00000002776	0	0	0
ENSRNOG00000002597	0	0	0				ENSRNOG00000002778	705	952	828
ENSRNOG00000002598	2	1	3				ENSRNOG00000002781	1210	1616	1235
ENSRNOG00000002599	0	0	0				ENSRNOG00000002782	0	0	0
ENSRNOG00000002602	0	0	0				ENSRNOG00000002783	18	31	20
ENSRNOG00000002607	113	47	75				ENSRNOG00000002784	0	0	0
ENSRNOG00000002609	154	89	156				ENSRNOG00000002789	140	171	101
ENSRNOG00000002610	978	794	1193				ENSRNOG00000002790	419	594	474
ENSRNOG00000002612	544	384	641				ENSRNOG00000002792	46	64	38
ENSRNOG00000002615	680	556	733				ENSRNOG00000002793	0	0	0
ENSRNOG00000002616	0	0	0				ENSRNOG00000002794	0	2	6
ENSRNOG00000002618	1679	1250	2240				ENSRNOG00000002795	674	1165	856
ENSRNOG00000002624	2	0	0				ENSRNOG00000002797	19	23	15
ENSRNOG00000002625	1190	493	1337				ENSRNOG00000002800	27	41	20
ENSRNOG00000002626	0	0	0				ENSRNOG00000002802	1325	1727	1319
ENSRNOG00000002627	916	616	1136				ENSRNOG00000002807	8108	12311	9521
ENSRNOG00000002628	0	0	0				ENSRNOG00000002810	245	323	271
ENSRNOG00000002630	908	558	1131				ENSRNOG00000002811	5	11	13
ENSRNOG00000002632	2157	2117	2493				ENSRNOG00000002812	0	0	0
ENSRNOG00000002635	158	145	224				ENSRNOG00000002813	82	95	82
ENSRNOG00000002636	1	0	1				ENSRNOG00000002818	5668	8060	5982
ENSRNOG00000002640	1	0	0				ENSRNOG00000002820	9	10	11
ENSRNOG00000002641	0	0	0				ENSRNOG00000002821	938	1495	1115
ENSRNOG00000002642	2956	2458	3393				ENSRNOG00000002823	1834	2512	1800
ENSRNOG00000002643	3400	2553	3844				ENSRNOG00000002826	301	421	341
ENSRNOG00000002644	250	172	293				ENSRNOG00000002827	3	6	2
ENSRNOG00000002645	1556	1116	2089				ENSRNOG00000002828	739	946	804
ENSRNOG00000002652	94	62	116				ENSRNOG00000002829	0	0	0
ENSRNOG00000002653	4	1	4				ENSRNOG00000002831	0	4	0
ENSRNOG00000002657	534	378	632				ENSRNOG00000002832	306	430	311
ENSRNOG00000002659	174	95	199				ENSRNOG00000002833	1168	1853	1404
ENSRNOG00000002660	3	2	4				ENSRNOG00000002834	11	11	5
ENSRNOG00000002662	257	124	283				ENSRNOG00000002835	2689	3751	2732
ENSRNOG00000002664	581	535	842				ENSRNOG00000002839	362	434	396
ENSRNOG00000002667	1316	1378	1762				ENSRNOG00000002840	23566	31352	23018
ENSRNOG00000002669	3974	3004	4999				ENSRNOG00000002841	1790	2969	2226
ENSRNOG00000002671	680	646	822				ENSRNOG00000002843	4	3	1
ENSRNOG00000002680	5721	3763	7655				ENSRNOG00000002844	124	135	96
ENSRNOG00000002682	65	32	60				ENSRNOG00000002845	0	0	0
ENSRNOG00000002691	0	2	0				ENSRNOG00000002848	1237	1749	1288
ENSRNOG00000002693	246	206	261				ENSRNOG00000002851	857	1067	824
ENSRNOG00000002695	133	74	103				ENSRNOG00000002852	240	413	268
ENSRNOG00000002697	665	369	807				ENSRNOG00000002855	1877	2749	2165
ENSRNOG00000002701	0	0	0				ENSRNOG00000002858	0	0	0
ENSRNOG00000002705	2120	1648	2344				ENSRNOG00000002860	289	402	303
ENSRNOG00000002708	637	451	753				ENSRNOG00000002862	213	444	303
ENSRNOG00000002710	276	181	391				ENSRNOG00000002863	0	0	0
ENSRNOG00000002711	511	480	803				ENSRNOG00000002864	3533	5426	4309
ENSRNOG00000002713	304	185	379				ENSRNOG00000002866	0	0	0
ENSRNOG00000002714	111	92	123				ENSRNOG00000002873	0	1	1
ENSRNOG00000002718	0	0	0				ENSRNOG00000002874	2500	3760	2858
ENSRNOG00000002721	274	224	233				ENSRNOG00000002875	755	1251	862
ENSRNOG00000002722	1549	1136	2074				ENSRNOG00000002876	161	171	168
ENSRNOG00000002723	0	0	0				ENSRNOG00000002878	0	0	0
ENSRNOG00000002724	184	156	176				ENSRNOG00000002879	167	208	141
ENSRNOG00000002728	3	1	4				ENSRNOG00000002881	2864	4365	3153
ENSRNOG00000002730	0	0	0				ENSRNOG00000002882	442	716	563
ENSRNOG00000002734	0	0	0				ENSRNOG00000002883	158	238	202
ENSRNOG00000002735	3670	2713	5077				ENSRNOG00000002884	368	553	374
ENSRNOG00000002736	368	306	537				ENSRNOG00000002886	3890	6370	4742
ENSRNOG00000002746	7472	6191	9425				ENSRNOG00000002889	0	0	3
ENSRNOG00000002748	266	196	288				ENSRNOG00000002890	0	0	0
ENSRNOG00000002749	7275	3769	9530				ENSRNOG00000002894	1061	1516	1218
ENSRNOG00000002750	2312	1255	3076				ENSRNOG00000002895	316	444	366
ENSRNOG00000002751	0	0	0				ENSRNOG00000002898	496	723	514
ENSRNOG00000002753	0	0	1				ENSRNOG00000002899	522	808	535
ENSRNOG00000002754	18	14	42				ENSRNOG00000002903	5624	8665	6288
ENSRNOG00000002755	3905	2234	4676				ENSRNOG00000002904	0	1	4
ENSRNOG00000002757	343	296	401				ENSRNOG00000002905	0	0	1
ENSRNOG00000002759	99	86	123				ENSRNOG00000002906	2	2	0
ENSRNOG00000002763	1161	682	1606				ENSRNOG00000002907	196	342	251
ENSRNOG00000002764	372	321	505				ENSRNOG00000002908	3112	4460	3418
ENSRNOG00000002767	502	390	661				ENSRNOG00000002911	0	3	0
ENSRNOG00000002768	0	0	0				ENSRNOG00000002912	1249	1760	1248
ENSRNOG00000002771	0	0	0				ENSRNOG00000002914	1140	1759	1296
ENSRNOG00000002773	0	0	0				ENSRNOG00000002915	305	453	344
ENSRNOG00000002775	95	64	111				ENSRNOG00000002916	0	0	0
ENSRNOG00000002776	0	0	0				ENSRNOG00000002917	0	0	5
ENSRNOG00000002778	292	231	308				ENSRNOG00000002918	15	13	15
ENSRNOG00000002781	744	495	796				ENSRNOG00000002919	0	1	0
ENSRNOG00000002782	0	0	1				ENSRNOG00000002921	0	0	0
ENSRNOG00000002783	0	0	1				ENSRNOG00000002922	179	265	204
ENSRNOG00000002784	0	0	0				ENSRNOG00000002923	0	0	1
ENSRNOG00000002789	0	0	2				ENSRNOG00000002926	1293	2084	1482
ENSRNOG00000002790	241	172	302				ENSRNOG00000002928	1854	2392	1855
ENSRNOG00000002791	101	58	117				ENSRNOG00000002930	2168	3431	2774
ENSRNOG00000002792	28	36	50				ENSRNOG00000002932	380	615	425
ENSRNOG00000002793	0	0	0				ENSRNOG00000002934	2797	3943	2739
ENSRNOG00000002794	0	5	1				ENSRNOG00000002935	1901	2920	2182
ENSRNOG00000002795	621	474	764				ENSRNOG00000002936	4	3	2
ENSRNOG00000002797	0	7	6				ENSRNOG00000002937	0	3	0
ENSRNOG00000002800	11	8	15				ENSRNOG00000002940	2679	4735	3522
ENSRNOG00000002802	910	700	1119				ENSRNOG00000002941	1039	1767	1336
ENSRNOG00000002807	4612	3579	5814				ENSRNOG00000002943	495	639	473
ENSRNOG00000002810	398	215	403				ENSRNOG00000002944	312	397	294
ENSRNOG00000002811	6	1	9				ENSRNOG00000002947	85	129	105
ENSRNOG00000002812	0	0	0				ENSRNOG00000002948	157	281	248
ENSRNOG00000002813	226	171	261				ENSRNOG00000002949	1915	2836	1891
ENSRNOG00000002814	0	0	0				ENSRNOG00000002950	6	7	10
ENSRNOG00000002818	2591	2197	3478				ENSRNOG00000002951	0	0	0
ENSRNOG00000002820	29	22	25				ENSRNOG00000002956	1528	2110	1587
ENSRNOG00000002821	1112	605	1503				ENSRNOG00000002959	26	48	36
ENSRNOG00000002823	1467	957	1787				ENSRNOG00000002960	0	0	0
ENSRNOG00000002824	47	21	56				ENSRNOG00000002963	0	0	1
ENSRNOG00000002826	166	149	224				ENSRNOG00000002964	0	0	0
ENSRNOG00000002827	3	0	2				ENSRNOG00000002968	5	0	0
ENSRNOG00000002828	862	505	1037				ENSRNOG00000002969	0	0	0
ENSRNOG00000002829	0	0	1				ENSRNOG00000002970	146	212	133
ENSRNOG00000002831	0	0	0				ENSRNOG00000002972	0	0	0
ENSRNOG00000002832	290	213	401				ENSRNOG00000002974	0	0	0
ENSRNOG00000002833	3371	1952	4234				ENSRNOG00000002975	1	1	1
ENSRNOG00000002834	0	1	0				ENSRNOG00000002976	16	17	10
ENSRNOG00000002835	314	257	490				ENSRNOG00000002977	482	715	592
ENSRNOG00000002838	103	111	166				ENSRNOG00000002978	0	3	7
ENSRNOG00000002839	189	106	214				ENSRNOG00000002979	65	111	74
ENSRNOG00000002840	8768	7928	10856				ENSRNOG00000002980	1923	2632	2016
ENSRNOG00000002841	4316	2159	5856				ENSRNOG00000002983	986	1751	1390
ENSRNOG00000002843	1	1	6				ENSRNOG00000002984	0	0	0
ENSRNOG00000002844	70	66	123				ENSRNOG00000002986	4	1	2
ENSRNOG00000002845	0	0	0				ENSRNOG00000002989	4904	7304	5247
ENSRNOG00000002848	444	388	578				ENSRNOG00000002991	443	552	431
ENSRNOG00000002851	340	277	427				ENSRNOG00000002997	850	1243	845
ENSRNOG00000002852	459	357	588				ENSRNOG00000002999	585	705	497
ENSRNOG00000002855	2466	1595	3097				ENSRNOG00000003003	933	1213	875
ENSRNOG00000002858	0	0	0				ENSRNOG00000003005	0	4	2
ENSRNOG00000002860	78	60	93				ENSRNOG00000003008	0	0	0
ENSRNOG00000002862	945	456	1199				ENSRNOG00000003009	0	0	0
ENSRNOG00000002863	0	0	0				ENSRNOG00000003011	1546	1969	1551
ENSRNOG00000002864	3924	3064	5062				ENSRNOG00000003013	2109	3044	2168
ENSRNOG00000002866	0	0	0				ENSRNOG00000003014	1903	2772	1967
ENSRNOG00000002871	339	242	505				ENSRNOG00000003018	4	4	4
ENSRNOG00000002873	1	0	0				ENSRNOG00000003019	1403	2151	1723
ENSRNOG00000002874	157	99	240				ENSRNOG00000003020	2	10	3
ENSRNOG00000002875	928	598	1094				ENSRNOG00000003025	0	2	0
ENSRNOG00000002876	54	35	40				ENSRNOG00000003026	1204	1680	1196
ENSRNOG00000002878	0	0	0				ENSRNOG00000003028	22	17	21
ENSRNOG00000002879	73	55	62				ENSRNOG00000003029	22350	33207	25642
ENSRNOG00000002881	2938	2175	4653				ENSRNOG00000003030	0	2	0
ENSRNOG00000002882	1043	587	1181				ENSRNOG00000003031	850	1573	1152
ENSRNOG00000002883	62	47	79				ENSRNOG00000003033	816	1131	851
ENSRNOG00000002884	248	272	357				ENSRNOG00000003038	1944	2705	2058
ENSRNOG00000002886	4495	2491	6778				ENSRNOG00000003039	0	0	0
ENSRNOG00000002889	0	0	0				ENSRNOG00000003041	947	1443	942
ENSRNOG00000002890	0	0	0				ENSRNOG00000003042	309	444	389
ENSRNOG00000002894	913	572	1274				ENSRNOG00000003048	632	934	724
ENSRNOG00000002895	59	48	77				ENSRNOG00000003049	1376	1711	1215
ENSRNOG00000002896	667	628	782				ENSRNOG00000003050	1926	3202	2349
ENSRNOG00000002898	275	241	296				ENSRNOG00000003052	277	409	267
ENSRNOG00000002899	482	291	601				ENSRNOG00000003059	0	0	0
ENSRNOG00000002903	5200	3457	6783				ENSRNOG00000003062	2	4	0
ENSRNOG00000002904	0	0	0				ENSRNOG00000003063	436	658	532
ENSRNOG00000002905	2	3	0				ENSRNOG00000003064	595	748	553
ENSRNOG00000002906	0	0	0				ENSRNOG00000003065	2134	3326	2461
ENSRNOG00000002907	96	60	144				ENSRNOG00000003066	181	254	187
ENSRNOG00000002908	1580	962	2214				ENSRNOG00000003067	0	0	0
ENSRNOG00000002911	0	0	0				ENSRNOG00000003068	112	203	149
ENSRNOG00000002912	616	455	743				ENSRNOG00000003069	2	6	0
ENSRNOG00000002914	269	266	352				ENSRNOG00000003070	74	112	92
ENSRNOG00000002915	127	86	162				ENSRNOG00000003071	190	245	206
ENSRNOG00000002916	1	0	1				ENSRNOG00000003073	38	63	61
ENSRNOG00000002917	0	0	4				ENSRNOG00000003075	637	945	702
ENSRNOG00000002918	0	0	0				ENSRNOG00000003076	4271	6347	4852
ENSRNOG00000002919	0	0	1				ENSRNOG00000003078	800	1052	797
ENSRNOG00000002921	0	0	0				ENSRNOG00000003081	96	106	120
ENSRNOG00000002922	189	116	224				ENSRNOG00000003084	3170	4694	3510
ENSRNOG00000002923	0	0	0				ENSRNOG00000003085	0	0	0
ENSRNOG00000002925	0	0	0				ENSRNOG00000003086	503	658	440
ENSRNOG00000002926	1001	729	1158				ENSRNOG00000003088	493	949	692
ENSRNOG00000002928	307	300	419				ENSRNOG00000003094	5	13	11
ENSRNOG00000002930	2591	1406	3893				ENSRNOG00000003095	2	4	0
ENSRNOG00000002932	365	241	548				ENSRNOG00000003098	0	0	0
ENSRNOG00000002934	1945	1307	2300				ENSRNOG00000003099	1083	1730	1228
ENSRNOG00000002935	2130	1206	2936				ENSRNOG00000003100	196	290	195
ENSRNOG00000002936	2	0	0				ENSRNOG00000003104	53	54	46
ENSRNOG00000002937	0	0	0				ENSRNOG00000003105	243	334	273
ENSRNOG00000002940	7148	3837	9718				ENSRNOG00000003108	851	1139	776
ENSRNOG00000002941	718	357	978				ENSRNOG00000003109	4	6	2
ENSRNOG00000002943	94	76	103				ENSRNOG00000003110	0	0	0
ENSRNOG00000002944	91	63	123				ENSRNOG00000003114	288	319	295
ENSRNOG00000002946	289	173	431				ENSRNOG00000003116	694	1080	824
ENSRNOG00000002947	41	32	44				ENSRNOG00000003117	3760	5082	3654
ENSRNOG00000002948	148	126	189				ENSRNOG00000003119	0	0	1
ENSRNOG00000002949	483	435	642				ENSRNOG00000003120	9	4	4
ENSRNOG00000002950	0	1	0				ENSRNOG00000003121	115	150	153
ENSRNOG00000002951	0	0	0				ENSRNOG00000003122	210	338	234
ENSRNOG00000002953	0	0	2				ENSRNOG00000003123	2907	4309	3094
ENSRNOG00000002956	1680	935	1983				ENSRNOG00000003125	714	995	718
ENSRNOG00000002959	256	115	328				ENSRNOG00000003127	201	288	197
ENSRNOG00000002960	0	0	0				ENSRNOG00000003129	1185	1848	1315
ENSRNOG00000002963	0	0	0				ENSRNOG00000003131	2614	4225	3003
ENSRNOG00000002964	1	0	0				ENSRNOG00000003132	0	4	5
ENSRNOG00000002968	1	0	2				ENSRNOG00000003134	270	524	370
ENSRNOG00000002969	1	2	4				ENSRNOG00000003135	166	179	173
ENSRNOG00000002970	59	42	64				ENSRNOG00000003136	171	210	165
ENSRNOG00000002972	0	0	0				ENSRNOG00000003137	0	0	0
ENSRNOG00000002974	0	0	0				ENSRNOG00000003139	3236	4737	3600
ENSRNOG00000002975	4	0	1				ENSRNOG00000003143	10	12	8
ENSRNOG00000002976	8	1	7				ENSRNOG00000003144	11	14	10
ENSRNOG00000002977	441	295	500				ENSRNOG00000003147	8779	11267	8161
ENSRNOG00000002978	5	1	1				ENSRNOG00000003149	1308	1959	1485
ENSRNOG00000002979	11	15	10				ENSRNOG00000003150	901	1303	866
ENSRNOG00000002980	1873	1228	2433				ENSRNOG00000003151	991	1478	1055
ENSRNOG00000002983	4285	3019	5477				ENSRNOG00000003158	2	5	2
ENSRNOG00000002984	0	0	0				ENSRNOG00000003163	2964	4054	3008
ENSRNOG00000002986	2	1	1				ENSRNOG00000003164	0	0	0
ENSRNOG00000002989	3096	2350	3768				ENSRNOG00000003170	69	70	57
ENSRNOG00000002991	156	125	180				ENSRNOG00000003171	0	3	0
ENSRNOG00000002997	227	212	358				ENSRNOG00000003172	6362	8637	6311
ENSRNOG00000002999	160	165	205				ENSRNOG00000003174	530	821	586
ENSRNOG00000003003	295	270	351				ENSRNOG00000003176	0	0	0
ENSRNOG00000003005	0	0	0				ENSRNOG00000003177	1469	2011	1425
ENSRNOG00000003008	0	1	1				ENSRNOG00000003178	0	0	0
ENSRNOG00000003009	0	0	0				ENSRNOG00000003183	13	15	6
ENSRNOG00000003011	311	280	386				ENSRNOG00000003185	1209	1779	1380
ENSRNOG00000003013	44	39	55				ENSRNOG00000003186	209	256	215
ENSRNOG00000003014	1238	635	1481				ENSRNOG00000003187	162	189	172
ENSRNOG00000003018	3	3	0				ENSRNOG00000003189	10	12	17
ENSRNOG00000003019	1403	912	1866				ENSRNOG00000003191	0	3	1
ENSRNOG00000003020	3	0	3				ENSRNOG00000003194	0	0	0
ENSRNOG00000003025	0	3	0				ENSRNOG00000003195	151	233	188
ENSRNOG00000003026	559	514	770				ENSRNOG00000003198	0	0	0
ENSRNOG00000003027	0	0	0				ENSRNOG00000003201	21520	27418	20038
ENSRNOG00000003028	3	3	7				ENSRNOG00000003203	2503	3452	2434
ENSRNOG00000003029	11223	9799	15183				ENSRNOG00000003205	0	4	0
ENSRNOG00000003030	0	0	0				ENSRNOG00000003206	11546	16213	11880
ENSRNOG00000003031	1732	1064	2449				ENSRNOG00000003207	8	13	11
ENSRNOG00000003033	176	123	250				ENSRNOG00000003208	765	1141	794
ENSRNOG00000003035	0	0	0				ENSRNOG00000003209	15	18	11
ENSRNOG00000003038	763	609	1166				ENSRNOG00000003210	0	0	0
ENSRNOG00000003039	0	0	0				ENSRNOG00000003211	847	1115	773
ENSRNOG00000003041	618	400	858				ENSRNOG00000003213	1060	1912	1630
ENSRNOG00000003042	280	219	347				ENSRNOG00000003215	140	210	147
ENSRNOG00000003048	194	190	273				ENSRNOG00000003217	14529	20126	15081
ENSRNOG00000003049	341	272	339				ENSRNOG00000003218	0	0	0
ENSRNOG00000003050	1698	1440	2241				ENSRNOG00000003220	5627	7782	5352
ENSRNOG00000003052	31	41	49				ENSRNOG00000003221	3	1	0
ENSRNOG00000003054	11	3	9				ENSRNOG00000003223	1952	2894	2016
ENSRNOG00000003059	0	0	0				ENSRNOG00000003224	2252	2897	2544
ENSRNOG00000003062	15	17	36				ENSRNOG00000003226	6713	9872	7491
ENSRNOG00000003063	658	433	881				ENSRNOG00000003227	0	0	0
ENSRNOG00000003064	140	112	191				ENSRNOG00000003228	1403	2013	1476
ENSRNOG00000003065	2279	1499	2755				ENSRNOG00000003229	1509	2186	1725
ENSRNOG00000003066	11	12	20				ENSRNOG00000003232	2916	4480	3436
ENSRNOG00000003067	0	0	0				ENSRNOG00000003233	2	3	0
ENSRNOG00000003068	100	66	135				ENSRNOG00000003234	1041	1958	1069
ENSRNOG00000003069	3	1	1				ENSRNOG00000003235	1993	2748	1912
ENSRNOG00000003070	11	13	17				ENSRNOG00000003237	465	755	561
ENSRNOG00000003071	169	141	225				ENSRNOG00000003239	1856	2703	1931
ENSRNOG00000003073	48	42	58				ENSRNOG00000003241	0	2	0
ENSRNOG00000003075	242	175	363				ENSRNOG00000003242	841	1213	897
ENSRNOG00000003076	1421	1305	1839				ENSRNOG00000003243	810	1343	1055
ENSRNOG00000003078	582	489	757				ENSRNOG00000003244	2	2	3
ENSRNOG00000003080	0	0	0				ENSRNOG00000003245	0	0	0
ENSRNOG00000003081	59	54	46				ENSRNOG00000003247	1137	1675	1227
ENSRNOG00000003084	1764	1316	2375				ENSRNOG00000003248	1255	1774	1342
ENSRNOG00000003085	0	0	0				ENSRNOG00000003251	0	0	2
ENSRNOG00000003086	55	66	75				ENSRNOG00000003253	2084	2687	2043
ENSRNOG00000003088	1346	850	1785				ENSRNOG00000003254	69	112	71
ENSRNOG00000003094	4	0	3				ENSRNOG00000003256	5346	7581	5207
ENSRNOG00000003095	1	0	0				ENSRNOG00000003258	472	811	537
ENSRNOG00000003098	0	0	0				ENSRNOG00000003259	145	168	150
ENSRNOG00000003099	1587	1086	1997				ENSRNOG00000003260	286	325	253
ENSRNOG00000003100	86	53	88				ENSRNOG00000003261	4277	6306	4894
ENSRNOG00000003104	20	22	35				ENSRNOG00000003262	2	2	4
ENSRNOG00000003105	45	43	54				ENSRNOG00000003263	13	14	8
ENSRNOG00000003108	233	174	288				ENSRNOG00000003264	714	978	676
ENSRNOG00000003109	0	0	0				ENSRNOG00000003266	1	4	10
ENSRNOG00000003110	0	0	0				ENSRNOG00000003267	753	1130	787
ENSRNOG00000003114	121	109	160				ENSRNOG00000003268	622	974	735
ENSRNOG00000003115	0	0	0				ENSRNOG00000003269	1042	1306	1006
ENSRNOG00000003116	284	277	361				ENSRNOG00000003273	0	0	0
ENSRNOG00000003117	1170	1002	1406				ENSRNOG00000003275	0	0	0
ENSRNOG00000003119	0	0	0				ENSRNOG00000003276	2993	4532	3498
ENSRNOG00000003120	11	7	14				ENSRNOG00000003278	462	751	527
ENSRNOG00000003121	56	40	89				ENSRNOG00000003280	0	3	0
ENSRNOG00000003122	79	37	65				ENSRNOG00000003281	296	412	341
ENSRNOG00000003123	1351	1112	1772				ENSRNOG00000003283	2	4	3
ENSRNOG00000003125	423	316	468				ENSRNOG00000003284	0	0	0
ENSRNOG00000003127	81	67	100				ENSRNOG00000003285	8	22	8
ENSRNOG00000003129	903	643	1219				ENSRNOG00000003287	304	459	296
ENSRNOG00000003131	1889	1540	2416				ENSRNOG00000003288	0	0	0
ENSRNOG00000003132	0	0	0				ENSRNOG00000003289	8723	11964	9015
ENSRNOG00000003134	1157	723	1513				ENSRNOG00000003291	0	0	0
ENSRNOG00000003135	82	61	98				ENSRNOG00000003294	0	0	0
ENSRNOG00000003136	30	48	40				ENSRNOG00000003296	929	1245	866
ENSRNOG00000003137	0	0	0				ENSRNOG00000003298	10	11	10
ENSRNOG00000003139	1303	962	1929				ENSRNOG00000003300	412	597	444
ENSRNOG00000003143	2	0	2				ENSRNOG00000003302	802	1045	866
ENSRNOG00000003144	5	3	9				ENSRNOG00000003304	6	11	8
ENSRNOG00000003147	2699	1919	3396				ENSRNOG00000003305	50	72	47
ENSRNOG00000003148	4249	2945	4486				ENSRNOG00000003307	808	1075	824
ENSRNOG00000003149	463	469	613				ENSRNOG00000003310	1306	1969	1506
ENSRNOG00000003150	66	62	70				ENSRNOG00000003313	0	0	0
ENSRNOG00000003151	441	377	532				ENSRNOG00000003326	2011	2947	2171
ENSRNOG00000003158	5	9	16				ENSRNOG00000003328	378	598	433
ENSRNOG00000003160	1	3	9				ENSRNOG00000003329	472	672	432
ENSRNOG00000003163	360	301	366				ENSRNOG00000003330	288	465	404
ENSRNOG00000003164	0	0	0				ENSRNOG00000003332	43	71	44
ENSRNOG00000003170	80	48	107				ENSRNOG00000003334	704	971	739
ENSRNOG00000003171	0	0	0				ENSRNOG00000003336	1	1	1
ENSRNOG00000003172	3699	3250	4843				ENSRNOG00000003338	1903	3042	2142
ENSRNOG00000003174	742	455	765				ENSRNOG00000003342	0	0	0
ENSRNOG00000003176	0	0	0				ENSRNOG00000003343	13548	19621	14530
ENSRNOG00000003177	947	450	1146				ENSRNOG00000003345	11	17	9
ENSRNOG00000003178	0	0	0				ENSRNOG00000003346	297	451	265
ENSRNOG00000003183	7	3	4				ENSRNOG00000003347	0	0	0
ENSRNOG00000003185	798	495	967				ENSRNOG00000003348	9	20	14
ENSRNOG00000003186	115	89	115				ENSRNOG00000003349	0	0	1
ENSRNOG00000003187	239	121	213				ENSRNOG00000003350	517	854	625
ENSRNOG00000003189	9	2	2				ENSRNOG00000003354	0	0	0
ENSRNOG00000003191	0	0	0				ENSRNOG00000003357	45783	64880	49276
ENSRNOG00000003194	0	0	0				ENSRNOG00000003359	2674	3967	2993
ENSRNOG00000003195	80	46	99				ENSRNOG00000003365	0	0	0
ENSRNOG00000003198	0	0	0				ENSRNOG00000003367	0	0	0
ENSRNOG00000003201	40	42	47				ENSRNOG00000003370	8	27	4
ENSRNOG00000003203	2811	1788	3252				ENSRNOG00000003374	0	3	0
ENSRNOG00000003205	0	0	0				ENSRNOG00000003377	0	0	0
ENSRNOG00000003206	5555	4152	6833				ENSRNOG00000003384	2	0	0
ENSRNOG00000003207	6	1	12				ENSRNOG00000003385	618	731	534
ENSRNOG00000003208	814	550	861				ENSRNOG00000003386	5	3	0
ENSRNOG00000003209	6	3	1				ENSRNOG00000003388	4861	7286	5658
ENSRNOG00000003210	0	0	0				ENSRNOG00000003392	2218	3181	2273
ENSRNOG00000003211	87	94	100				ENSRNOG00000003397	472	675	471
ENSRNOG00000003213	3378	1874	4521				ENSRNOG00000003398	294	440	330
ENSRNOG00000003214	303	167	435				ENSRNOG00000003399	6630	9004	6452
ENSRNOG00000003215	142	85	138				ENSRNOG00000003400	148	236	159
ENSRNOG00000003217	9329	8152	11556				ENSRNOG00000003401	5529	7648	5387
ENSRNOG00000003218	0	0	0				ENSRNOG00000003402	3504	4942	3675
ENSRNOG00000003219	270	195	333				ENSRNOG00000003403	969	1262	994
ENSRNOG00000003220	580	512	671				ENSRNOG00000003407	582	1105	744
ENSRNOG00000003221	1	0	0				ENSRNOG00000003409	0	0	2
ENSRNOG00000003223	1985	1484	2309				ENSRNOG00000003424	881	1318	898
ENSRNOG00000003224	90	81	127				ENSRNOG00000003428	255	350	239
ENSRNOG00000003226	7181	4883	9281				ENSRNOG00000003430	0	0	0
ENSRNOG00000003227	0	0	0				ENSRNOG00000003434	417	640	440
ENSRNOG00000003228	542	452	716				ENSRNOG00000003435	25	22	30
ENSRNOG00000003229	863	626	1071				ENSRNOG00000003439	106	128	82
ENSRNOG00000003232	880	850	1186				ENSRNOG00000003442	0	4	3
ENSRNOG00000003233	2	1	0				ENSRNOG00000003443	20	26	17
ENSRNOG00000003234	1183	962	1528				ENSRNOG00000003452	0	0	4
ENSRNOG00000003235	492	407	741				ENSRNOG00000003453	0	0	0
ENSRNOG00000003237	734	469	843				ENSRNOG00000003455	0	0	1
ENSRNOG00000003239	1098	909	1369				ENSRNOG00000003456	0	0	0
ENSRNOG00000003241	0	0	0				ENSRNOG00000003457	0	3	4
ENSRNOG00000003242	276	175	289				ENSRNOG00000003461	968	1109	811
ENSRNOG00000003243	941	523	1279				ENSRNOG00000003463	2362	3487	2516
ENSRNOG00000003244	0	1	0				ENSRNOG00000003464	345	506	421
ENSRNOG00000003245	0	0	0				ENSRNOG00000003468	0	0	0
ENSRNOG00000003247	693	499	860				ENSRNOG00000003469	23	47	28
ENSRNOG00000003248	630	549	811				ENSRNOG00000003470	486	623	437
ENSRNOG00000003251	0	0	2				ENSRNOG00000003472	423	586	505
ENSRNOG00000003253	360	374	451				ENSRNOG00000003476	24	25	20
ENSRNOG00000003254	22	9	27				ENSRNOG00000003479	69	105	80
ENSRNOG00000003256	2413	2123	2967				ENSRNOG00000003480	142	158	103
ENSRNOG00000003258	543	318	640				ENSRNOG00000003486	2259	2992	2316
ENSRNOG00000003259	74	63	88				ENSRNOG00000003491	838	1411	1065
ENSRNOG00000003260	0	0	0				ENSRNOG00000003494	6	4	3
ENSRNOG00000003261	18403	7180	24880				ENSRNOG00000003495	5813	10172	7787
ENSRNOG00000003262	0	0	0				ENSRNOG00000003496	39	35	23
ENSRNOG00000003263	11	1	14				ENSRNOG00000003497	893	1266	940
ENSRNOG00000003264	173	162	200				ENSRNOG00000003500	0	0	0
ENSRNOG00000003266	0	1	0				ENSRNOG00000003501	0	0	0
ENSRNOG00000003267	140	138	199				ENSRNOG00000003504	741	1986	929
ENSRNOG00000003268	1137	617	1441				ENSRNOG00000003506	1752	2512	1890
ENSRNOG00000003269	233	163	257				ENSRNOG00000003508	1737	3018	2256
ENSRNOG00000003273	0	0	0				ENSRNOG00000003510	10	4	5
ENSRNOG00000003275	0	0	0				ENSRNOG00000003512	0	0	1
ENSRNOG00000003276	6864	3956	8956				ENSRNOG00000003515	39	42	24
ENSRNOG00000003278	434	296	500				ENSRNOG00000003517	56	51	69
ENSRNOG00000003279	0	1	3				ENSRNOG00000003518	0	0	0
ENSRNOG00000003280	0	0	1				ENSRNOG00000003520	4999	6419	4647
ENSRNOG00000003281	247	176	328				ENSRNOG00000003521	0	0	0
ENSRNOG00000003283	0	0	0				ENSRNOG00000003522	219	276	214
ENSRNOG00000003284	0	0	0				ENSRNOG00000003524	6490	10047	7628
ENSRNOG00000003285	0	0	1				ENSRNOG00000003526	153	230	176
ENSRNOG00000003287	6	2	7				ENSRNOG00000003531	0	0	0
ENSRNOG00000003288	0	0	0				ENSRNOG00000003532	159	208	131
ENSRNOG00000003289	1867	1854	2215				ENSRNOG00000003533	3	2	3
ENSRNOG00000003291	1	3	2				ENSRNOG00000003536	788	1136	848
ENSRNOG00000003294	0	1	0				ENSRNOG00000003537	0	0	0
ENSRNOG00000003296	508	304	643				ENSRNOG00000003538	490	669	497
ENSRNOG00000003298	2	0	3				ENSRNOG00000003541	495	696	471
ENSRNOG00000003300	184	139	276				ENSRNOG00000003542	2485	3088	2326
ENSRNOG00000003302	432	237	543				ENSRNOG00000003543	0	0	0
ENSRNOG00000003304	0	0	0				ENSRNOG00000003544	1	11	4
ENSRNOG00000003305	57	59	69				ENSRNOG00000003545	460	650	454
ENSRNOG00000003307	227	203	304				ENSRNOG00000003546	1241	2062	1545
ENSRNOG00000003310	494	536	679				ENSRNOG00000003549	1471	1892	1397
ENSRNOG00000003313	0	0	0				ENSRNOG00000003550	316	459	319
ENSRNOG00000003326	764	627	1005				ENSRNOG00000003551	1188	1635	1218
ENSRNOG00000003328	192	151	214				ENSRNOG00000003553	0	0	0
ENSRNOG00000003329	442	345	492				ENSRNOG00000003554	194	287	204
ENSRNOG00000003330	186	165	249				ENSRNOG00000003559	215	301	246
ENSRNOG00000003332	22	18	29				ENSRNOG00000003562	1	2	0
ENSRNOG00000003334	462	248	504				ENSRNOG00000003563	1337	1803	1336
ENSRNOG00000003336	1	0	1				ENSRNOG00000003566	2	0	0
ENSRNOG00000003338	1330	881	1697				ENSRNOG00000003567	609	938	611
ENSRNOG00000003342	0	0	0				ENSRNOG00000003569	0	0	0
ENSRNOG00000003343	8403	6365	10217				ENSRNOG00000003575	0	2	2
ENSRNOG00000003345	8	3	7				ENSRNOG00000003576	806	1085	823
ENSRNOG00000003346	106	85	136				ENSRNOG00000003578	746	1106	835
ENSRNOG00000003347	0	0	0				ENSRNOG00000003580	0	0	0
ENSRNOG00000003348	6	1	7				ENSRNOG00000003581	42	70	66
ENSRNOG00000003349	0	0	0				ENSRNOG00000003583	1625	2195	1615
ENSRNOG00000003350	449	237	565				ENSRNOG00000003585	0	0	1
ENSRNOG00000003354	0	0	0				ENSRNOG00000003587	79	108	102
ENSRNOG00000003357	25862	16986	35042				ENSRNOG00000003590	2167	3230	2349
ENSRNOG00000003359	4162	2108	5633				ENSRNOG00000003592	2046	2647	1873
ENSRNOG00000003365	0	0	0				ENSRNOG00000003594	1583	2183	1625
ENSRNOG00000003367	0	0	0				ENSRNOG00000003595	2	6	0
ENSRNOG00000003370	4	1	9				ENSRNOG00000003596	12	20	14
ENSRNOG00000003374	0	0	0				ENSRNOG00000003597	1262	1712	1225
ENSRNOG00000003377	0	0	0				ENSRNOG00000003599	884	1170	815
ENSRNOG00000003384	6	3	4				ENSRNOG00000003600	868	1426	966
ENSRNOG00000003385	130	113	114				ENSRNOG00000003601	0	0	0
ENSRNOG00000003386	0	3	0				ENSRNOG00000003603	219	402	300
ENSRNOG00000003388	5044	2324	6376				ENSRNOG00000003606	0	1	0
ENSRNOG00000003392	1642	1011	1761				ENSRNOG00000003611	734	1039	802
ENSRNOG00000003395	1	0	0				ENSRNOG00000003613	230	376	337
ENSRNOG00000003397	103	78	171				ENSRNOG00000003614	130	216	179
ENSRNOG00000003398	53	69	107				ENSRNOG00000003616	5	12	2
ENSRNOG00000003399	1369	1143	1683				ENSRNOG00000003620	9	15	13
ENSRNOG00000003400	88	68	122				ENSRNOG00000003622	4	13	6
ENSRNOG00000003401	11	6	9				ENSRNOG00000003625	2033	2802	2085
ENSRNOG00000003402	2414	1473	3131				ENSRNOG00000003626	4431	5743	4543
ENSRNOG00000003403	274	179	394				ENSRNOG00000003629	519	790	612
ENSRNOG00000003407	2129	1396	3020				ENSRNOG00000003633	0	0	0
ENSRNOG00000003409	0	0	0				ENSRNOG00000003634	90	137	100
ENSRNOG00000003424	472	451	608				ENSRNOG00000003635	103	167	147
ENSRNOG00000003428	106	97	151				ENSRNOG00000003643	122	185	152
ENSRNOG00000003430	0	0	0				ENSRNOG00000003645	12052	16709	11986
ENSRNOG00000003434	873	510	1118				ENSRNOG00000003649	1	0	1
ENSRNOG00000003435	52	37	55				ENSRNOG00000003650	191	298	251
ENSRNOG00000003439	7	5	11				ENSRNOG00000003653	2463	3398	2550
ENSRNOG00000003442	0	1	2				ENSRNOG00000003654	3	3	2
ENSRNOG00000003443	7	3	7				ENSRNOG00000003657	945	1434	1023
ENSRNOG00000003452	0	0	0				ENSRNOG00000003661	11334	16032	11251
ENSRNOG00000003453	0	0	1				ENSRNOG00000003666	7	10	8
ENSRNOG00000003455	0	0	1				ENSRNOG00000003668	0	0	0
ENSRNOG00000003456	0	0	0				ENSRNOG00000003669	3	11	6
ENSRNOG00000003457	0	2	3				ENSRNOG00000003671	0	0	0
ENSRNOG00000003461	213	208	269				ENSRNOG00000003672	0	1	1
ENSRNOG00000003463	1085	836	1384				ENSRNOG00000003673	2048	2754	1843
ENSRNOG00000003464	164	125	217				ENSRNOG00000003674	562	704	583
ENSRNOG00000003468	0	0	0				ENSRNOG00000003679	697	1014	842
ENSRNOG00000003469	19	9	22				ENSRNOG00000003680	0	0	0
ENSRNOG00000003470	209	122	268				ENSRNOG00000003681	6	3	4
ENSRNOG00000003472	443	293	607				ENSRNOG00000003682	573	699	556
ENSRNOG00000003476	16	14	23				ENSRNOG00000003683	1	2	0
ENSRNOG00000003479	82	76	96				ENSRNOG00000003686	1505	2512	1904
ENSRNOG00000003480	43	27	50				ENSRNOG00000003687	107	102	79
ENSRNOG00000003486	1322	1313	1612				ENSRNOG00000003688	0	0	0
ENSRNOG00000003491	3449	1782	3919				ENSRNOG00000003689	7229	10554	7987
ENSRNOG00000003494	3	0	0				ENSRNOG00000003691	3558	4853	3515
ENSRNOG00000003495	12987	6794	19902				ENSRNOG00000003694	0	0	0
ENSRNOG00000003496	52	27	54				ENSRNOG00000003695	21	18	19
ENSRNOG00000003497	128	147	193				ENSRNOG00000003698	5	6	0
ENSRNOG00000003498	0	1	1				ENSRNOG00000003699	145	192	139
ENSRNOG00000003500	0	0	0				ENSRNOG00000003703	4789	6604	4944
ENSRNOG00000003501	0	0	0				ENSRNOG00000003704	237	355	269
ENSRNOG00000003504	181	221	323				ENSRNOG00000003705	0	0	1
ENSRNOG00000003506	1050	874	1395				ENSRNOG00000003706	1660	2301	1608
ENSRNOG00000003508	1245	778	1495				ENSRNOG00000003707	1029	1433	1108
ENSRNOG00000003509	0	0	0				ENSRNOG00000003709	0	1	0
ENSRNOG00000003510	2	4	2				ENSRNOG00000003712	2089	3098	2217
ENSRNOG00000003512	0	0	1				ENSRNOG00000003713	0	0	0
ENSRNOG00000003515	10	15	6				ENSRNOG00000003714	432	524	401
ENSRNOG00000003517	12	12	10				ENSRNOG00000003715	41	37	32
ENSRNOG00000003518	0	0	0				ENSRNOG00000003716	3	9	6
ENSRNOG00000003520	739	688	819				ENSRNOG00000003717	896	1354	1012
ENSRNOG00000003521	0	0	0				ENSRNOG00000003718	3	4	5
ENSRNOG00000003522	81	50	105				ENSRNOG00000003719	456	537	408
ENSRNOG00000003524	1216	1121	1638				ENSRNOG00000003720	6015	9015	6417
ENSRNOG00000003526	61	24	114				ENSRNOG00000003722	11	6	10
ENSRNOG00000003531	0	0	0				ENSRNOG00000003723	2885	4228	3122
ENSRNOG00000003532	55	47	83				ENSRNOG00000003724	869	1208	818
ENSRNOG00000003533	9	6	8				ENSRNOG00000003726	0	0	0
ENSRNOG00000003536	732	416	866				ENSRNOG00000003728	977	1594	1100
ENSRNOG00000003537	1	0	1				ENSRNOG00000003732	815	1394	1039
ENSRNOG00000003538	121	92	217				ENSRNOG00000003734	14	25	16
ENSRNOG00000003541	187	179	275				ENSRNOG00000003736	7440	4159	10043
ENSRNOG00000003542	623	669	742				ENSRNOG00000003737	0	0	0
ENSRNOG00000003543	0	0	0				ENSRNOG00000003738	0	0	3
ENSRNOG00000003544	17	11	13				ENSRNOG00000003740	0	0	0
ENSRNOG00000003545	78	108	77				ENSRNOG00000003741	0	0	0
ENSRNOG00000003546	362	338	434				ENSRNOG00000003742	109	146	108
ENSRNOG00000003548	0	0	0				ENSRNOG00000003743	3420	4480	3320
ENSRNOG00000003549	539	524	633				ENSRNOG00000003745	11	5	11
ENSRNOG00000003550	87	102	139				ENSRNOG00000003747	1405	2156	1504
ENSRNOG00000003551	294	295	392				ENSRNOG00000003748	0	0	0
ENSRNOG00000003553	0	1	0				ENSRNOG00000003749	140	216	199
ENSRNOG00000003554	68	44	80				ENSRNOG00000003755	28	55	28
ENSRNOG00000003555	0	0	0				ENSRNOG00000003756	0	0	0
ENSRNOG00000003559	163	90	171				ENSRNOG00000003759	233	374	240
ENSRNOG00000003560	0	0	0				ENSRNOG00000003762	0	0	0
ENSRNOG00000003562	0	0	0				ENSRNOG00000003763	2110	2716	1949
ENSRNOG00000003563	821	632	914				ENSRNOG00000003765	0	0	0
ENSRNOG00000003566	1	0	0				ENSRNOG00000003767	1069	1531	1155
ENSRNOG00000003567	139	139	152				ENSRNOG00000003769	0	0	0
ENSRNOG00000003569	0	0	0				ENSRNOG00000003772	1312	1736	1348
ENSRNOG00000003575	0	0	0				ENSRNOG00000003773	951	1338	1023
ENSRNOG00000003576	1038	474	1231				ENSRNOG00000003776	238	363	281
ENSRNOG00000003578	1986	1042	2354				ENSRNOG00000003777	5	7	0
ENSRNOG00000003580	0	0	0				ENSRNOG00000003778	58	82	58
ENSRNOG00000003581	333	167	450				ENSRNOG00000003779	23	30	32
ENSRNOG00000003583	669	568	831				ENSRNOG00000003781	0	0	0
ENSRNOG00000003585	0	0	2				ENSRNOG00000003782	948	1372	947
ENSRNOG00000003587	184	118	193				ENSRNOG00000003783	0	0	0
ENSRNOG00000003588	0	0	0				ENSRNOG00000003784	125	184	164
ENSRNOG00000003590	982	800	1233				ENSRNOG00000003785	0	0	0
ENSRNOG00000003592	289	264	358				ENSRNOG00000003786	731	926	705
ENSRNOG00000003594	634	512	745				ENSRNOG00000003787	1195	1675	1121
ENSRNOG00000003595	0	0	2				ENSRNOG00000003790	0	0	0
ENSRNOG00000003596	0	0	1				ENSRNOG00000003792	681	1122	854
ENSRNOG00000003597	546	500	672				ENSRNOG00000003794	604	794	618
ENSRNOG00000003599	232	243	339				ENSRNOG00000003795	831	1265	924
ENSRNOG00000003600	1071	692	1105				ENSRNOG00000003797	812	1229	884
ENSRNOG00000003601	0	0	0				ENSRNOG00000003800	4	5	2
ENSRNOG00000003603	178	138	243				ENSRNOG00000003802	1619	2075	1487
ENSRNOG00000003606	1	1	0				ENSRNOG00000003803	460	623	462
ENSRNOG00000003611	217	159	199				ENSRNOG00000003805	1600	2238	1602
ENSRNOG00000003613	1485	894	1727				ENSRNOG00000003807	0	0	0
ENSRNOG00000003614	301	182	386				ENSRNOG00000003809	870	1031	805
ENSRNOG00000003616	3	3	1				ENSRNOG00000003812	13	7	13
ENSRNOG00000003620	4	5	13				ENSRNOG00000003813	0	0	0
ENSRNOG00000003622	2	2	6				ENSRNOG00000003815	1424	2061	1380
ENSRNOG00000003625	1110	786	1229				ENSRNOG00000003816	532	734	510
ENSRNOG00000003626	1536	1219	1874				ENSRNOG00000003821	2404	3881	2891
ENSRNOG00000003629	262	156	277				ENSRNOG00000003822	1145	1521	1212
ENSRNOG00000003633	0	1	0				ENSRNOG00000003825	1124	1530	1134
ENSRNOG00000003634	84	47	82				ENSRNOG00000003827	1730	2449	1784
ENSRNOG00000003635	282	166	340				ENSRNOG00000003829	1184	1531	1042
ENSRNOG00000003643	400	231	474				ENSRNOG00000003831	247	346	217
ENSRNOG00000003645	71	52	65				ENSRNOG00000003832	1025	1642	1186
ENSRNOG00000003648	0	0	2				ENSRNOG00000003833	1040	1369	1057
ENSRNOG00000003649	0	0	0				ENSRNOG00000003834	786	1153	800
ENSRNOG00000003650	58	34	36				ENSRNOG00000003835	580	904	660
ENSRNOG00000003653	1126	994	1320				ENSRNOG00000003836	0	0	0
ENSRNOG00000003654	0	0	0				ENSRNOG00000003840	2349	3502	2569
ENSRNOG00000003657	143	128	198				ENSRNOG00000003841	8	9	3
ENSRNOG00000003661	433	428	517				ENSRNOG00000003844	3536	5033	3776
ENSRNOG00000003666	2	1	0				ENSRNOG00000003845	0	1	0
ENSRNOG00000003668	0	0	0				ENSRNOG00000003846	4948	6875	4983
ENSRNOG00000003669	26	15	38				ENSRNOG00000003847	256	344	295
ENSRNOG00000003670	1260	933	1257				ENSRNOG00000003848	1280	2498	1962
ENSRNOG00000003671	0	0	0				ENSRNOG00000003849	274	440	318
ENSRNOG00000003672	1	0	0				ENSRNOG00000003853	1049	1394	1018
ENSRNOG00000003673	644	539	768				ENSRNOG00000003855	1270	1863	1380
ENSRNOG00000003674	274	187	263				ENSRNOG00000003858	1585	1944	1398
ENSRNOG00000003675	0	0	0				ENSRNOG00000003860	0	0	0
ENSRNOG00000003679	5133	2501	6728				ENSRNOG00000003861	414	592	399
ENSRNOG00000003680	0	0	0				ENSRNOG00000003863	1960	2716	2011
ENSRNOG00000003681	4	1	2				ENSRNOG00000003864	2761	3897	2727
ENSRNOG00000003682	131	101	237				ENSRNOG00000003865	2	0	0
ENSRNOG00000003683	2	3	2				ENSRNOG00000003866	0	0	0
ENSRNOG00000003686	3084	2569	3802				ENSRNOG00000003869	1437	2257	1708
ENSRNOG00000003687	39	21	53				ENSRNOG00000003870	9	16	14
ENSRNOG00000003688	0	0	0				ENSRNOG00000003872	79	112	84
ENSRNOG00000003689	4070	3292	4990				ENSRNOG00000003873	2283	4281	3100
ENSRNOG00000003691	2047	1158	2456				ENSRNOG00000003875	586	830	597
ENSRNOG00000003694	0	0	0				ENSRNOG00000003878	0	0	0
ENSRNOG00000003695	11	5	23				ENSRNOG00000003879	609	857	609
ENSRNOG00000003698	1	1	1				ENSRNOG00000003880	32	41	13
ENSRNOG00000003699	26	28	38				ENSRNOG00000003881	657	976	612
ENSRNOG00000003703	4029	2748	5357				ENSRNOG00000003882	605	1076	860
ENSRNOG00000003704	167	163	225				ENSRNOG00000003883	6	10	3
ENSRNOG00000003705	0	0	0				ENSRNOG00000003884	0	0	0
ENSRNOG00000003706	391	281	463				ENSRNOG00000003888	0	0	0
ENSRNOG00000003707	379	280	547				ENSRNOG00000003889	1688	2270	1791
ENSRNOG00000003709	0	0	0				ENSRNOG00000003890	11528	15515	11497
ENSRNOG00000003712	1271	1005	1658				ENSRNOG00000003893	6	0	5
ENSRNOG00000003713	0	0	0				ENSRNOG00000003895	0	0	0
ENSRNOG00000003714	55	71	100				ENSRNOG00000003897	146919	214141	169361
ENSRNOG00000003715	27	14	35				ENSRNOG00000003899	103	101	83
ENSRNOG00000003716	0	0	0				ENSRNOG00000003901	684	887	778
ENSRNOG00000003717	305	283	365				ENSRNOG00000003902	0	0	0
ENSRNOG00000003718	10	6	8				ENSRNOG00000003905	1962	3169	2181
ENSRNOG00000003719	130	112	130				ENSRNOG00000003908	871	1466	1070
ENSRNOG00000003720	3842	2662	4274				ENSRNOG00000003915	382	558	375
ENSRNOG00000003721	357	254	405				ENSRNOG00000003917	1232	1795	1309
ENSRNOG00000003722	6	2	8				ENSRNOG00000003918	1104	1547	977
ENSRNOG00000003723	2940	1707	3894				ENSRNOG00000003919	1530	2214	1465
ENSRNOG00000003724	135	149	172				ENSRNOG00000003923	1480	1906	1399
ENSRNOG00000003726	1	1	2				ENSRNOG00000003924	1390	2032	1419
ENSRNOG00000003728	671	512	943				ENSRNOG00000003925	13	24	12
ENSRNOG00000003732	2737	1408	3283				ENSRNOG00000003927	812	1254	882
ENSRNOG00000003734	1	0	0				ENSRNOG00000003928	1596	2185	1550
ENSRNOG00000003736	13265	8117	19329				ENSRNOG00000003929	14	19	20
ENSRNOG00000003737	0	0	0				ENSRNOG00000003931	26	37	28
ENSRNOG00000003738	3	0	3				ENSRNOG00000003936	271	379	272
ENSRNOG00000003740	0	0	1				ENSRNOG00000003942	1371	1867	1444
ENSRNOG00000003741	0	0	0				ENSRNOG00000003946	1600	2239	1712
ENSRNOG00000003742	225	152	337				ENSRNOG00000003947	0	0	0
ENSRNOG00000003743	1050	912	1173				ENSRNOG00000003948	3102	4823	3500
ENSRNOG00000003745	3	0	0				ENSRNOG00000003949	216	315	295
ENSRNOG00000003746	0	0	0				ENSRNOG00000003950	10	22	19
ENSRNOG00000003747	402	397	528				ENSRNOG00000003951	4593	5962	4638
ENSRNOG00000003748	1	0	0				ENSRNOG00000003952	3	10	9
ENSRNOG00000003749	200	136	231				ENSRNOG00000003953	1996	2782	2191
ENSRNOG00000003755	15	9	19				ENSRNOG00000003954	281	443	354
ENSRNOG00000003756	0	0	0				ENSRNOG00000003955	246	371	311
ENSRNOG00000003759	71	92	107				ENSRNOG00000003956	43	41	25
ENSRNOG00000003762	0	0	0				ENSRNOG00000003958	1203	1718	1182
ENSRNOG00000003763	382	364	430				ENSRNOG00000003959	0	1	2
ENSRNOG00000003765	0	0	0				ENSRNOG00000003960	0	3	0
ENSRNOG00000003767	866	504	1067				ENSRNOG00000003964	772	1049	689
ENSRNOG00000003769	0	0	0				ENSRNOG00000003965	0	0	0
ENSRNOG00000003772	159	153	186				ENSRNOG00000003967	3390	4743	3294
ENSRNOG00000003773	614	510	732				ENSRNOG00000003969	15	25	26
ENSRNOG00000003776	99	100	121				ENSRNOG00000003970	2489	4323	3192
ENSRNOG00000003777	3	0	0				ENSRNOG00000003971	7	2	0
ENSRNOG00000003778	152	83	154				ENSRNOG00000003972	7	5	6
ENSRNOG00000003779	337	294	495				ENSRNOG00000003973	881	1114	868
ENSRNOG00000003781	1	0	0				ENSRNOG00000003975	20022	28905	22733
ENSRNOG00000003782	660	593	729				ENSRNOG00000003979	349	511	342
ENSRNOG00000003783	0	0	0				ENSRNOG00000003980	1124	1597	1166
ENSRNOG00000003784	15	16	29				ENSRNOG00000003981	333	448	360
ENSRNOG00000003785	0	0	0				ENSRNOG00000003984	29	66	49
ENSRNOG00000003786	149	174	222				ENSRNOG00000003985	653	946	653
ENSRNOG00000003787	53	34	67				ENSRNOG00000003988	229	302	242
ENSRNOG00000003789	16	18	20				ENSRNOG00000003990	3460	5125	3697
ENSRNOG00000003790	0	0	0				ENSRNOG00000003991	3	5	5
ENSRNOG00000003792	2531	1220	2921				ENSRNOG00000003992	0	0	0
ENSRNOG00000003794	82	56	86				ENSRNOG00000003997	3	6	3
ENSRNOG00000003795	404	311	516				ENSRNOG00000003998	67	98	71
ENSRNOG00000003797	337	300	466				ENSRNOG00000003999	170	259	222
ENSRNOG00000003800	1	0	0				ENSRNOG00000004000	127	182	131
ENSRNOG00000003802	276	276	368				ENSRNOG00000004001	263	361	250
ENSRNOG00000003803	259	161	306				ENSRNOG00000004003	350	516	337
ENSRNOG00000003805	272	178	331				ENSRNOG00000004004	414	589	429
ENSRNOG00000003806	0	1	1				ENSRNOG00000004006	485	629	461
ENSRNOG00000003807	0	0	0				ENSRNOG00000004009	0	0	0
ENSRNOG00000003809	163	139	193				ENSRNOG00000004011	528	764	510
ENSRNOG00000003812	11	3	19				ENSRNOG00000004013	7	19	24
ENSRNOG00000003813	0	0	0				ENSRNOG00000004014	1418	1852	1363
ENSRNOG00000003815	274	247	315				ENSRNOG00000004016	1307	1892	1248
ENSRNOG00000003816	135	113	154				ENSRNOG00000004018	0	0	0
ENSRNOG00000003821	3146	2107	3884				ENSRNOG00000004019	1477	2378	1700
ENSRNOG00000003822	550	479	761				ENSRNOG00000004022	23	51	29
ENSRNOG00000003825	981	659	1003				ENSRNOG00000004026	1948	3146	2371
[truncated: 30,624 more rows]
