# Supplementary material for: The secreted micropeptide C4orf48 enhances renal fibrosis via an RNA-binding mechanism
Source: J Clin Invest. 2024 Apr 16;134(10):e178392. doi: 10.1172/JCI178392 (PMC11093611; doi:10.1172/JCI178392)
Supplement: Supporting data values [file jci-134-178392-s191.xlsx]

## Sheet: Fig.1D
protein/a-Tubulin
	Control			Cf48			TGF-β1			TGF-β1+Cf48
Acta2	0.005597	0.00061	0.002845	0.003428	0.00483	0.003107	0.097971	0.210841	0.074064	0.257683	0.650909	0.636846
Collagen I	0.10987	0.231048	0.241863	0.262585	0.304321	0.261647	0.397075	0.498724	0.466558	0.58012	0.601434	0.577271
Serpine1	0.141799	0.112819	0.088755	0.095904	0.191086	0.141608	0.223934	0.153504	0.336833	0.715716	0.564821	0.389191

## Sheet: Fig.1E
Relative Cf48 mRNA Levels
Nos3-/-Buffer	Nos3-/-STZ-DN
1.89	41.7
1.97	21.68
1	64.2
1.9	26.53
1	33.54
1.75	23.32
2.2	39.53
1	48.93

## Sheet: Fig.1F
Cf48/a-Tubulin
Nos3-/-Buffer	Nos3-/-STZ-DN
0.0413284	1.00816
0.0595677	0.928032
0.0574549	0.88424
0.0559965	0.809042
0.059162	1.27442
0.0658215	1.28787

## Sheet: Fig.1K
Relative Cf48 mRNA Levels
	FA nephropathy
CTL	D2	D7	D14	D28
0.51	21.05	39.93	24.7	28.05
1.54	13.97	22.73	34.23	39.36
1.35	14.97	21.25	30.66	36.72
0.68	14.26	31.86	17.58	40.02
0.66	11.09	21.45	37.11	39.14

## Sheet: Fig.2F
Cf48 staining area in tubulointerstitium (%)
CTL	DN
2.086	7.425
1.3679	2.8105
2.2666	4.4796
2.4767	4.0513
1.5828	6.5008
2.3543	0.3569
0.7457	5.3999
2.3458	7.8239
2.0022	1.361
	4.2612
	2.9153
	2.5197
	4.505

## Sheet: Fig.2J
Serum Cf48 in CKD (ng/mL)
CTL	DM	DN	IgAN	LN
1.54984	1.87324	7.408	6.208	15.294
2.5416	3.3578	5.65625	4.971	12.723
1.49902	1.92252	6.93137	9.104	12.749
1.36812	2.1643	8.21188	11.885	7.748
2.01338	3.41786	5.54229	4.69	9.902
3.95994	3.44866	14.1909	5.078	10.138
5.868	0.695	7.66518	5.015	12.631
1.93946	1.382	10.2354	9.602	11.704
2.70792	1.644	2.90735	7.726	5.152
6.0682	0.092	6.74426	12.018	7.9
3.1422	1.106	3.66811	6.253	10.858
1.28804	1.079	2.2336	5.532	15.541
0.151	0.099	2.52312	4.425	2.921
0.003	0.77	6.12518	6.563	0.1
0.826	1.167	10.0499	6.168	1.363
0.396	0.599	3.71816	9.673	0.901
0.005	1.732	10.43	12.062	11.124
0.005	2.108	10.1516	6.437	9.743
0.526	3.719	12.6205	6.471	16.346
0.005	4.066	17.0743	2.737	7.213
0.313	0.728	11.0651
0.005	0.538	10.5693
0.148	1.015	10.5353
0.425	1.645	15.94
1.028	1.113	9.68121
1.588	2.245	8.80165
0.245	2.536	15.7974
0.005	3.013	5.7877
0.87	4.106	15.1284
0.536	1.14	19.3072
0.005	1.41	18.7265
0.141	1.871	10.9853
0.814	0.696	12.9584
0.262	1.019
	1.385
	0.659
	0.778
	2.627
	1.157
	1.269
	1.292
	1.059
	0.868
	0.526
	2.292
	0.639
	0.174
	0.801
	1.876
	1.006
	2.46
	2.325
	1.809
	1.059
	2.761
	0.635
	1.461
	0.354
	4.155
	0.02
	1.342
	0.888
	5.967
	2.058
	1.413
	0.651
	1.685

## Sheet: Fig.2K
Correlation between serum cf48 and eGFR in CKD patients
cf48	eGFR
7.408	6.57009
5.65625	77.5738
6.93137	11.1539
8.21188	89.3102
5.54229	82.3643
14.1909	15.2415
7.66518	24.3918
10.2354	57.0539
2.90735	83.513
6.74426	29.0514
3.66811	18.9461
2.2336	101.002
2.52312	27.8127
6.12518	44.5051
10.0499	59.3417
3.71816	82.1728
10.43	10.6697
10.1516	31.83
12.6205	58.7297
17.0743	12.7193
11.0651	13.3162
10.5693	8.92557
10.5353	8.47302
15.94	12.587
9.68121	6.31369
8.80165	57.2943
15.7974	72.9002
5.7877	103.613
15.1284	27.9453
19.3072	8.00117
18.7265	55.7972
10.9853	16.9134
12.9584	12.1691
15.294	15.1334
12.723	6.053
12.749	53.9007
7.748	49.7377
9.902	13.7747
10.138	84.9513
12.631	14.1244
11.704	8.19617
5.152	105.739
7.9	52.7318
10.858	38.5258
15.541	53.9007
2.921	121.662
0.1	94.8085
1.363	103.277
0.901	102.198
11.124	65.851
9.743	38.2025
16.346	62.5052
7.213	86.3649
6.208	34.0613
4.971	71.0705
9.104	66.9805
11.885	40.369
4.69	82.3767
5.078	45.7581
5.015	83.9331
9.602	34.8952
7.726	11.567
12.018	12.4899
6.253	6.25338
5.532	53.3931
4.425	18.8074
6.563	42.5774
6.168	81.8197
9.673	99.1384
12.062	7.49379
6.437	95.7395
6.471	35.6547
2.737	68.0077

## Sheet: Fig.2L
Serum cf48 in CKD patients (ng/mL)
1	2	3	4	5
2.2336	5.65625	10.2354	14.1909	7.408
5.7877	8.21188	18.7265	7.66518	6.93137
5.152	5.54229	6.12518	6.74426	10.43
2.921	2.90735	10.0499	15.1284	17.0743
0.1	3.71816	10.1516	10.9853	11.0651
1.363	10.138	12.6205	15.294	10.5693
0.901	11.124	8.80165	4.425	10.5353
9.673	16.346	12.749	2.52312	15.94
6.437	7.213	7.748	3.66811	9.68121
	4.971	7.9		19.3072
	9.104	10.858		12.9584
	4.69	15.541		12.723
	5.015	9.743		9.902
	6.168	6.208		12.631
	2.737	11.885		11.704
	15.7974	5.078		7.726
		9.602		12.018
		5.532		6.253
		6.563		12.062
		6.471

## Sheet: Fig.3B
Correlation between serum cf48 and eGFR in DN patients
cf48	eGFR
7.408	6.57009
5.65625	77.5738
6.93137	11.1539
8.21188	89.3102
5.54229	82.3643
14.1909	15.2415
7.66518	24.3918
10.2354	57.0539
2.90735	83.513
6.74426	29.0514
3.66811	18.9461
2.2336	101.002
2.52312	27.8127
6.12518	44.5051
10.0499	59.3417
3.71816	82.1728
10.43	10.6697
10.1516	31.83
12.6205	58.7297
17.0743	12.7193
11.0651	13.3162
10.5693	8.92557
10.5353	8.47302
15.94	12.587
9.68121	6.31369
8.80165	57.2943
15.7974	72.9002
5.7877	103.613
15.1284	27.9453
19.3072	8.00117
18.7265	55.7972
10.9853	16.9134
12.9584	12.1691

## Sheet: Fig.3C
Correlation between serum cf48 and creatinine in DN patients
cf48	creatinine
7.408	820
5.65625	91
6.93137	502
8.21188	81
5.54229	94
14.1909	383
7.66518	254
10.2354	126
2.90735	88
6.74426	219
3.66811	339
2.2336	72
2.52312	178
6.12518	132
10.0499	96
3.71816	96
10.43	520
10.1516	203
12.6205	119
17.0743	448
11.0651	458
10.5693	624
10.5353	631
15.94	433
9.68121	800
8.80165	119
15.7974	95
5.7877	73
15.1284	228
19.3072	681
18.7265	124
10.9853	356
12.9584	464

[truncated: 83 more sheets: Fig.3D, Fig.3E, Fig.3F, Fig.3H, Fig.3J, Fig.3K, Fig.3L, Fig.3M, Fig.4A, Fig.4B, Fig.4C, Fig.4E, Fig.4F, Fig.4G, Fig.4H, Fig.4I, Fig.4J, Fig.4K, Fig.4M, Fig.4N …]
